# Supplementary material for: PTPN2 copper-sensing relays copper level fluctuations into EGFR/CREB activation and associated CTR1 transcriptional repression
Source: Nat Commun. 2024 Aug 13;15:6947. doi: 10.1038/s41467-024-50524-5 (PMC11322707; doi:10.1038/s41467-024-50524-5)
Supplement: Supplementary file 4 — Supplementary Data 1 [file 41467_2024_50524_MOESM4_ESM.xlsx]

## Sheet: 15m_10Cu_promoter_treated_vs_un
Supplementary Data 1
Legend: DESeq2-generated differential expression data generated from A549 cells treated with Cu vs. untreated cells (KAS-seq experiment). pvalue denotes two-sided Wald test as calculated by DESeq2, without correction for multiple observations, while padj is the false-discovery rate adjusted p-value.
promoter	baseMean	log2FoldChange	lfcSE	stat	pvalue	padj
gene1880-chr1-161493829-161494829-HSPA6	31	0.965235	0.450162	2.14419	0.0320175	0.999999
gene5968-chr12-56582858-56583858-SMARCC2	23.5	0.819428	0.492226	1.66474	0.0959647	0.999999
gene13192-chr19-54371298-54372298-MYADM	67.75	0.418144	0.268766	1.55579	0.119758	0.999999
gene13883-chr2-70475279-70476279-TIA1	105.25	0.32347	0.239176	1.35244	0.176235	0.999999
gene19806-chr5-137800680-137801680-EGR1	47.25	0.415038	0.319561	1.29878	0.194021	0.999999
gene384-chr1-23885785-23886785-ID3	66.5	0.348804	0.269549	1.29403	0.195656	0.999999
gene5802-chr12-52444685-52445685-NR4A1	53	0.383329	0.300558	1.27539	0.202171	0.999999
gene12825-chr19-45970752-45971752-FOSB	41.25	0.440573	0.353039	1.24794	0.212052	0.999999
gene8739-chr16-2205298-2206298-TRAF7	45.25	0.401099	0.32546	1.2324	0.217798	0.999999
gene584-chr1-33721673-33722673-ZNF362	10	0.893085	0.739724	1.20732	0.227308	0.999999
gene11806-chr19-4723355-4724355-DPP9	84	0.31034	0.258443	1.20081	0.229825	0.999999
gene23840-chr7-139024604-139025604-LUC7L2	85.75	0.295456	0.255621	1.15584	0.247748	0.999999
gene25765-chr9-131873466-131874466-PTPA	14.5	0.710494	0.623697	1.13916	0.254634	0.999999
gene4563-chr11-65655510-65656510-FIBP	81.5	0.284144	0.249653	1.13815	0.255057	0.999999
gene8637-chr16-431450-432450-TMEM8A	8	-0.932884	0.829265	-1.12495	0.260609	0.999999
gene23534-chr7-100026753-100027753-MEPCE	133.5	0.249172	0.226253	1.1013	0.270768	0.999999
gene21925-chr6_cox_hap2-4384898-4385898-BRD2	26.5	0.494765	0.460427	1.07458	0.282563	0.999999
gene9972-chr17-8021734-8022734-ALOXE3	108.25	0.260591	0.243287	1.07113	0.284113	0.999999
gene24306-chr8-30890210-30891210-PURG	4.25	1.26303	1.21046	1.04343	0.296749	0.999999
gene19762-chr5-133968033-133969033-SAR1B	18	-0.568283	0.548487	-1.03609	0.300159	0.999999
gene17140-chr3-49591421-49592421-BSN	6	1	0.968543	1.03248	0.301848	0.999999
gene10302-chr17-34503484-34504484-TBC1D3B	9.5	0.777608	0.75572	1.02896	0.303497	0.999999
gene7307-chr14-50052634-50053634-RPS29	141.5	0.23502	0.228759	1.02737	0.304246	0.999999
gene13690-chr2-38978136-38979136-SRSF7	109	0.238787	0.234389	1.01876	0.308315	0.999999
gene3912-chr11-10530223-10531223-MTRNR2L8	78.5	0.257981	0.255977	1.00783	0.313535	0.999999
gene2783-chr10-25241073-25242073-PRTFDC1	8.25	-0.807353	0.813401	-0.992565	0.320922	0.999999
gene20231-chr5-179125429-179126429-CANX	33	-0.395928	0.401045	-0.987242	0.323524	0.999999
gene14634-chr2-191878476-191879476-STAT1	22.75	-0.479992	0.488485	-0.982614	0.325797	0.999999
gene9610-chr16-84001736-84002736-NECAB2	20	0.510195	0.524333	0.973037	0.330535	0.999999
gene21052-chr6-62283507-62284507-MTRNR2L9	20.5	0.4975	0.513718	0.96843	0.33283	0.999999
gene6534-chr12-123849256-123850256-SBNO1	27.5	-0.422691	0.445015	-0.949835	0.342196	0.999999
gene7435-chr14-65006685-65007685-HSPA2	81.25	0.240263	0.253718	0.94697	0.343654	0.999999
gene9439-chr16-67926674-67927674-PSKH1	16	-0.547487	0.579046	-0.945498	0.344405	0.999999
gene10891-chr17-62502139-62503139-DDX5	102.5	0.22566	0.239233	0.943264	0.345546	0.999999
gene24785-chr8-128747814-128748814-MYC	88	0.230006	0.24402	0.94257	0.345901	0.999999
gene6234-chr12-96428939-96429939-LTA4H	99.25	0.225767	0.240406	0.939109	0.347675	0.999999
gene25495-chr9-112082744-112083744-EPB41L4B	4	1.1375	1.21141	0.93899	0.347736	0.999999
gene12078-chr19-12845089-12846089-C19orf43	11.5	-0.637429	0.680939	-0.936103	0.34922	0.999999
gene3535-chr10-124220540-124221540-HTRA1	2.75	1.41504	1.51539	0.933774	0.35042	0.999999
gene20145-chr5-172410262-172411262-ATP6V0E1	11.5	-0.637429	0.683355	-0.932793	0.350927	0.999999
gene15195-chr20-3775885-3776885-CDC25B	38.5	-0.338802	0.364338	-0.929909	0.352418	0.999999
gene16812-chr3-15642975-15643975-BTD	45.25	-0.304006	0.327141	-0.929281	0.352743	0.999999
gene26646-chrX-106449361-106450361-PIH1D3	11.5	0.63743	0.688819	0.925396	0.35476	0.999999
gene15225-chr20-5987397-5988397-CRLS1	12	0.610054	0.66598	0.916025	0.359654	0.999999
gene19353-chr5-54603050-54604050-DHX29	22.5	-0.452512	0.495613	-0.913034	0.361225	0.999999
gene14643-chr2-196521351-196522351-SLC39A10	46.75	0.294183	0.323628	0.909018	0.363341	0.999999
gene24218-chr8-22462038-22463038-CCAR2	59.25	0.25634	0.282969	0.905895	0.364991	0.999999
gene4564-chr11-65657374-65658374-CCDC85B	83.5	0.225067	0.249115	0.903464	0.366279	0.999999
gene904-chr1-54518744-54519744-TCEANC2	14.75	-0.54432	0.603501	-0.901937	0.36709	0.999999
gene14734-chr2-204102663-204103663-CYP20A1	17.5	-0.49957	0.554924	-0.900249	0.367988	0.999999
gene6836-chr13-52157983-52158983-WDFY2	14.75	-0.54432	0.60489	-0.899865	0.368192	0.999999
gene22560-chr6_qbl_hap6-2004756-2005756-IER3	23.5	0.43296	0.482582	0.897174	0.369626	0.999999
gene11090-chr17-76182785-76183785-TK1	74.5	0.232885	0.261784	0.889606	0.373677	0.999999
gene19525-chr5-79946354-79947354-MTRNR2L2	71.25	0.233364	0.263183	0.886699	0.375241	0.999999
gene6450-chr12-120554143-120555143-RAB35	21.25	-0.444784	0.503984	-0.882536	0.377487	0.999999
gene25011-chr9-7799306-7800306-TMEM261	21.25	-0.444784	0.505176	-0.880454	0.378613	0.999999
gene13425-chr2-3521018-3522018-ADI1	10.25	-0.643855	0.734214	-0.87693	0.380524	0.999999
gene9013-chr16-22308195-22309195-POLR3E	105.75	0.211839	0.241833	0.875972	0.381045	0.999999
gene2769-chr10-22609638-22610638-BMI1	15.25	-0.526068	0.600625	-0.875867	0.381102	0.999999
gene13750-chr2-47403575-47404575-CALM2	57	0.253757	0.289833	0.875527	0.381287	0.999999
gene10063-chr17-16284103-16285103-UBB	129	0.201634	0.230437	0.875008	0.381569	0.999999
gene26863-chrX-135962439-135963439-RBMX	67.5	0.235628	0.269882	0.873078	0.38262	0.999999
gene13782-chr2-54557570-54558570-C2orf73	15.75	-0.509013	0.583229	-0.872749	0.3828	0.999999
gene24123-chr8-11665425-11666425-FDFT1	15.75	-0.509013	0.583229	-0.872749	0.3828	0.999999
gene1349-chr1-117113215-117114215-CD58	15.75	-0.509013	0.583471	-0.872388	0.382997	0.999999
gene12593-chr19-39881335-39882335-PAF1	100.25	0.209034	0.239742	0.871914	0.383255	0.999999
gene8781-chr16-3073519-3074519-THOC6	204.5	0.190756	0.218995	0.87105	0.383727	0.999999
gene6553-chr12-124457230-124458230-ZNF664-RFLNA	10.75	-0.612976	0.704079	-0.870606	0.383969	0.999999
gene12779-chr19-44860356-44861356-ZNF112	15.75	-0.509013	0.586731	-0.86754	0.385646	0.999999
gene10064-chr17-16284154-16285154-UBB	128.25	0.197165	0.227883	0.865204	0.386927	0.999999
gene23353-chr7-76109326-76110326-DTX2	19	0.459432	0.532354	0.86302	0.388127	0.999999
gene10416-chr17-39122644-39123644-KRT39	3.25	1.16992	1.35624	0.862623	0.388345	0.999999
gene21719-chr6_apd_hap1-4093049-4094049-TAP2	3.25	1.16992	1.35624	0.862623	0.388345	0.999999
gene21720-chr6_apd_hap1-4093102-4094102-TAP2	3.25	1.16992	1.35624	0.862623	0.388345	0.999999
gene22432-chr6_mcf_hap5-3109969-3110969-SAPCD1	3.25	1.16992	1.35624	0.862623	0.388345	0.999999
gene22438-chr6_mcf_hap5-3226196-3227196-SLC44A4	3.25	1.16992	1.35624	0.862623	0.388345	0.999999
gene24615-chr8-95652863-95653863-ESRP1	3.25	1.16992	1.35624	0.862623	0.388345	0.999999
gene21924-chr6_cox_hap2-4383409-4384409-BRD2	19	0.459432	0.532953	0.86205	0.38866	0.999999
gene12377-chr19-32896521-32897521-DPY19L3	25.5	-0.398549	0.462721	-0.861315	0.389064	0.999999
gene25250-chr9-72374376-72375376-PTAR1	15.75	-0.509013	0.592061	-0.85973	0.389938	0.999999
gene22343-chr6_mcf_hap5-1562452-1563452-TRIM26	8.5	0.691878	0.807752	0.856547	0.391695	0.999999
gene8556-chr15-91472909-91473909-UNC45A	60	-0.241008	0.281657	-0.85568	0.392175	0.999999
gene16033-chr21-44846512-44847512-SIK1	17.75	-0.618908	0.723831	-0.855046	0.392526	0.999999
gene10576-chr17-42264073-42265073-TMUB2	22.75	-0.415037	0.487206	-0.851871	0.394286	0.999999
gene26369-chrX-54834270-54835270-MAGED2	6.75	0.765535	0.899378	0.851183	0.394668	0.999999
gene13677-chr2-37571252-37572252-QPCT	6.75	-0.765533	0.899378	-0.85118	0.394669	0.999999
gene20870-chr6-41747999-41748999-PRICKLE4	6.75	-0.765533	0.899378	-0.85118	0.394669	0.999999
gene20166-chr5-175788310-175789310-KIAA1191	33.5	0.346176	0.406752	0.851075	0.394728	0.999999
gene15159-chr20-2632677-2633677-NOP56	82.5	-0.210218	0.247262	-0.850181	0.395225	0.999999
gene8932-chr16-15068319-15069319-PDXDC1	22.75	-0.415037	0.488465	-0.849676	0.395506	0.999999
gene1954-chr1-169075446-169076446-ATP1B1	42.25	0.291232	0.343172	0.848647	0.396078	0.999999
gene6354-chr12-110317793-110318793-GLTP	6.75	-0.765533	0.90282	-0.847935	0.396474	0.999999
gene22878-chr7-752344-753344-PRKAR1B	9	-0.652075	0.771557	-0.845142	0.398032	0.999999
gene19354-chr5-54603075-54604075-SKIV2L2	22.75	-0.415037	0.491175	-0.844988	0.398117	0.999999
gene6435-chr12-118498516-118499516-WSB2	26.5	0.383329	0.453962	0.844408	0.398441	0.999999
gene7485-chr14-70825948-70826948-COX16	19.5	-0.447458	0.530199	-0.843944	0.398701	0.999999
gene22685-chr6_qbl_hap6-4172504-4173504-BRD2	26.5	0.383329	0.454313	0.843755	0.398806	0.999999
gene12664-chr19-41815884-41816884-CCDC97	105.75	0.198127	0.235874	0.839972	0.400924	0.999999
gene22301-chr6_mann_hap4-4397587-4398587-BRD2	27	0.376149	0.449021	0.837709	0.402194	0.999999
gene18510-chr4-68566389-68567389-UBA6	9	-0.652075	0.781069	-0.83485	0.403802	0.999999
gene7070-chr14-21151835-21152835-ANG	112.5	0.192645	0.231195	0.833258	0.404699	0.999999
gene11179-chr17-79989031-79990031-RAC3	9	-0.652075	0.783442	-0.832321	0.405228	0.999999
gene8757-chr16-2563226-2564226-ATP6V0C	14.5	-0.502499	0.606156	-0.828994	0.407108	0.999999
gene905-chr1-54518746-54519746-TMEM59	14.5	-0.502499	0.607068	-0.827748	0.407813	0.999999
gene16655-chr22-50682900-50683900-TUBGCP6	23.75	-0.397335	0.48018	-0.827471	0.40797	0.999999
gene10065-chr17-16284278-16285278-UBB	124	0.186413	0.226009	0.824805	0.409482	0.999999
gene25377-chr9-96213477-96214477-FAM120A	14.5	-0.502499	0.610957	-0.82248	0.410804	0.999999
gene12323-chr19-19843421-19844421-ZNF14	7.25	-0.710492	0.866318	-0.820128	0.412143	0.999999
gene18661-chr4-84456566-84457566-GPAT3	9.5	-0.61667	0.752862	-0.819101	0.412729	0.999999
gene8231-chr15-65809176-65810176-DPP8	21	-0.415037	0.507894	-0.817172	0.41383	0.999999
gene21331-chr6-126101806-126102806-NCOA7	12.25	-0.536052	0.657572	-0.815199	0.414958	0.999999
gene11305-chr18-11856936-11857936-GNAL	24.25	0.389043	0.478649	0.812793	0.416337	0.999999
gene12011-chr19-11199537-11200537-LDLR	33.75	0.321928	0.396577	0.811768	0.416925	0.999999
gene4431-chr11-62607128-62608128-WDR74	41.5	0.278976	0.344246	0.810397	0.417712	0.999999
gene8202-chr15-64125647-64126647-HERC1	29	-0.349942	0.433412	-0.807411	0.41943	0.999999
gene25376-chr9-96213386-96214386-FAM120AOS	15	-0.485426	0.602868	-0.805195	0.420707	0.999999
gene11091-chr17-76182897-76183897-AFMID	71.75	0.211504	0.262684	0.805167	0.420723	0.999999
gene6134-chr12-75727918-75728918-GLIPR1L1	5.5	-0.807353	1.00338	-0.804637	0.421029	0.999999
gene9887-chr17-6983126-6984126-CLEC10A	3.75	1	1.24443	0.80358	0.42164	0.999999
gene10245-chr17-30592694-30593694-RHBDL3	3.75	-0.999997	1.24443	-0.803577	0.421641	0.999999
gene10610-chr17-43224183-43225183-HEXIM1	39	0.296982	0.369578	0.803571	0.421645	0.999999
gene25896-chr9-139439738-139440738-NOTCH1	5.5	0.807355	1.00578	0.802712	0.422141	0.999999
gene2482-chr1-234508946-234509946-COA6	42	0.275635	0.343871	0.801564	0.422805	0.999999
gene2545-chr1-246670144-246671144-SMYD3	10	-0.584961	0.730041	-0.801272	0.422974	0.999999
gene24376-chr8-42248778-42249778-VDAC3	25.75	-0.366127	0.457054	-0.801058	0.423098	0.999999
gene18167-chr4-1005259-1006259-FGFRL1	3.75	-0.999997	1.24864	-0.800867	0.423209	0.999999
gene18438-chr4-47465247-47466247-COMMD8	10	-0.584961	0.731058	-0.800157	0.42362	0.999999
gene8782-chr16-3073787-3074787-HCFC1R1	171.5	0.176878	0.221762	0.797603	0.425101	0.999999
gene21221-chr6-108395441-108396441-OSTM1	10	-0.584961	0.734133	-0.796806	0.425564	0.999999
gene4201-chr11-47869596-47870596-NUP160	18.75	-0.426264	0.535039	-0.796697	0.425627	0.999999
gene5836-chr12-53343150-53344150-KRT8	60.75	0.226068	0.283764	0.796677	0.425639	0.999999
gene10204-chr17-27506907-27507907-MYO18A	7.75	-0.662964	0.835892	-0.793121	0.427707	0.999999
gene16787-chr3-13590124-13591124-FBLN2	3.75	1	1.26188	0.792465	0.428089	0.999999
gene12838-chr19-46195240-46196240-QPCTL	35.75	-0.30378	0.383635	-0.791848	0.42845	0.999999
gene11025-chr17-73775516-73776516-H3F3B	94.25	0.19162	0.242346	0.790689	0.429125	0.999999
gene2481-chr1-234508928-234509928-COA6	44	0.263035	0.332863	0.79022	0.429399	0.999999
gene5985-chr12-56842749-56843749-TIMELESS	35.25	-0.308122	0.390217	-0.789616	0.429752	0.999999
gene25438-chr9-101984069-101985069-SEC61B	22.5	-0.387022	0.490311	-0.789341	0.429913	0.999999
gene13262-chr19-55769538-55770538-PPP6R1	26.25	-0.359081	0.455233	-0.788784	0.430238	0.999999
gene903-chr1-54518611-54519611-TMEM59	16	-0.454565	0.580669	-0.782829	0.433727	0.999999
gene25747-chr9-131533713-131534713-ZER1	13.25	-0.494764	0.633383	-0.781145	0.434717	0.999999
gene25705-chr9-130667127-130668127-ST6GALNAC6	10.5	-0.556392	0.712506	-0.780895	0.434865	0.999999
gene24480-chr8-67976102-67977102-CSPP1	19.25	-0.415037	0.531919	-0.780263	0.435236	0.999999
gene24951-chr9-178575-179575-CBWD1	32.25	0.337035	0.432154	0.779897	0.435451	0.999999
gene20481-chr6-27114137-27115137-HIST1H2BK	102	0.184123	0.236166	0.779632	0.435608	0.999999
gene14518-chr2-173420196-173421196-PDK1	13.25	-0.494764	0.634754	-0.779457	0.435711	0.999999
gene11526-chr18-55288677-55289677-NARS	22.5	-0.387022	0.49709	-0.778576	0.43623	0.999999
gene7313-chr14-50159322-50160322-KLHDC1	13.25	-0.494764	0.637516	-0.77608	0.437701	0.999999
gene20183-chr5-176449180-176450180-ZNF346	19.75	-0.40439	0.52244	-0.77404	0.438907	0.999999
gene16103-chr21-48055006-48056006-PRMT2	19.75	-0.40439	0.522992	-0.773223	0.43939	0.999999
gene1929-chr1-166944061-166945061-ILDR2	2.5	1.22239	1.58097	0.77319	0.43941	0.999999
gene18784-chr4-106816096-106817096-NPNT	2.5	1.22239	1.58097	0.77319	0.43941	0.999999
gene16559-chr22-42372430-42373430-SEPT3	2.5	1.22239	1.58097	0.77319	0.43941	0.999999
gene19940-chr5-142065560-142066560-FGF1	2.5	1.22239	1.58097	0.77319	0.43941	0.999999
gene12969-chr19-49468065-49469065-FTL	103.5	0.181447	0.234988	0.772154	0.440023	0.999999
gene2956-chr10-54073540-54074540-DKK1	76.75	0.197681	0.256349	0.771141	0.440623	0.999999
gene7983-chr15-42565865-42566865-GANC	13.25	-0.494764	0.641707	-0.771012	0.4407	0.999999
gene12106-chr19-13260688-13261688-STX10	19.75	0.404391	0.524561	0.770913	0.440759	0.999999
gene1383-chr1-143912643-143913643-FAM72D	68	0.212545	0.275739	0.77082	0.440814	0.999999
gene9971-chr17-8021360-8022360-ALOXE3	39.25	0.276518	0.358842	0.770585	0.440953	0.999999
gene20516-chr6-28234636-28235636-ZSCAN26	6	-0.736964	0.957087	-0.770007	0.441296	0.999999
gene24197-chr8-21923508-21924508-DMTN	6	-0.736964	0.957087	-0.770007	0.441296	0.999999
gene7609-chr14-85999165-86000165-FLRT2	8.25	0.621489	0.810353	0.766936	0.44312	0.999999
gene21613-chr6-170123606-170124606-PHF10	6	-0.736964	0.961424	-0.766533	0.443359	0.999999
gene26828-chrX-134156066-134157066-FAM127C	6	-0.736964	0.961424	-0.766533	0.443359	0.999999
gene14678-chr2-201170484-201171484-SPATS2L	13.75	-0.476437	0.621633	-0.766428	0.443422	0.999999
gene5739-chr12-49760187-49761187-SPATS2	40.25	0.269607	0.352037	0.765849	0.443766	0.999999
gene24303-chr8-30669852-30670852-PPP2CB	13.75	-0.476437	0.622941	-0.764819	0.444379	0.999999
gene6530-chr12-123717790-123718790-C12orf65	24	-0.362569	0.47412	-0.764721	0.444438	0.999999
gene19839-chr5-139493207-139494207-PURA	20.25	-0.394278	0.515738	-0.764493	0.444573	0.999999
gene19784-chr5-135468033-135469033-SMAD5	11	-0.530514	0.694508	-0.76387	0.444945	0.999999
gene8545-chr15-90930972-90931972-IQGAP1	20.25	-0.394278	0.516798	-0.762926	0.445508	0.999999
gene15949-chr21-38444603-38445603-PIGP	20.25	-0.394278	0.516873	-0.762815	0.445574	0.999999
gene24920-chr8-145687734-145688734-CYHR1	23.5	-0.370368	0.486044	-0.762004	0.446057	0.999999
gene15406-chr20-33103688-33104688-DYNLRB1	55.25	-0.222392	0.292277	-0.760895	0.44672	0.999999
gene16811-chr3-15642859-15643859-HACL1	49	-0.236067	0.310525	-0.760218	0.447124	0.999999
gene6560-chr12-125477693-125478693-BRI3BP	4.25	0.874469	1.1549	0.757184	0.44894	0.999999
gene19634-chr5-112630112-112631112-MCC	4.25	0.874469	1.1549	0.757184	0.44894	0.999999
gene19926-chr5-141257475-141258475-PCDH1	4.25	0.874469	1.1549	0.757184	0.44894	0.999999
gene26845-chrX-135067082-135068082-SLC9A6	4.25	-0.874467	1.1549	-0.757181	0.448941	0.999999
gene26846-chrX-135067085-135068085-SLC9A6	4.25	-0.874467	1.1549	-0.757181	0.448941	0.999999
gene24282-chr8-28243477-28244477-ZNF395	4.25	-0.874467	1.1549	-0.757181	0.448941	0.999999
gene20264-chr5-180649762-180650762-TRIM41	47.5	0.243557	0.321729	0.757027	0.449034	0.999999
gene6071-chr12-65152726-65153726-GNS	17	-0.42742	0.56509	-0.756376	0.449424	0.999999
gene5964-chr12-56511843-56512843-ZC3H10	95.5	0.18152	0.240539	0.754638	0.450466	0.999999
gene11681-chr19-1383382-1384382-NDUFS7	90.75	0.183066	0.243037	0.753243	0.451304	0.999999
gene20584-chr6-30711827-30712827-IER3	24	0.362571	0.481598	0.752849	0.451541	0.999999
gene6421-chr12-115121469-115122469-TBX3	55.75	0.22039	0.292779	0.752752	0.451599	0.999999
gene1519-chr1-151512284-151513284-TUFT1	56.75	0.216492	0.288256	0.751042	0.452628	0.999999
gene25167-chr9-35657786-35658786-CCDC107	130.25	0.171887	0.229173	0.75003	0.453236	0.999999
gene23480-chr7-98922995-98923995-ARPC1A	25	-0.347923	0.464083	-0.749699	0.453436	0.999999
gene4576-chr11-65837323-65838323-PACS1	17.5	-0.415037	0.553799	-0.749435	0.453595	0.999999
gene22350-chr6_mcf_hap5-1975974-1976974-ATAT1	17	0.427422	0.57059	0.749088	0.453804	0.999999
gene9356-chr16-58767761-58768761-GOT2	14.25	-0.459431	0.613876	-0.74841	0.454213	0.999999
gene25492-chr9-111775374-111776374-CTNNAL1	34.5	-0.293731	0.392765	-0.747854	0.454548	0.999999
gene7185-chr14-24640733-24641733-REC8	11.5	0.506961	0.678093	0.747627	0.454685	0.999999
gene6554-chr12-124457261-124458261-ZNF664	11.5	-0.506959	0.678093	-0.747624	0.454687	0.999999
gene25233-chr9-70489711-70490711-CBWD5	47.5	0.243557	0.325916	0.747302	0.454882	0.999999
gene18624-chr4-79472241-79473241-ANXA3	8.75	0.584963	0.782855	0.747217	0.454932	0.999999
gene24430-chr8-57123359-57124359-PLAG1	17	-0.42742	0.572245	-0.746919	0.455112	0.999999
gene23595-chr7-102212568-102213568-POLR2J3	42.75	0.253757	0.339828	0.746721	0.455232	0.999999
gene7241-chr14-31926180-31927180-DTD2	29.75	0.316474	0.424046	0.746321	0.455474	0.999999
gene19793-chr5-137368302-137369302-FAM13B	25	-0.347923	0.466231	-0.746246	0.455519	0.999999
gene2313-chr1-212458378-212459378-PPP2R5A	21.25	-0.375508	0.503311	-0.746077	0.455621	0.999999
gene16670-chr22-50964368-50965368-SCO2	21.25	-0.375508	0.504728	-0.743981	0.456888	0.999999
gene25660-chr9-127962320-127963320-RABEPK	42.25	0.256776	0.345485	0.743233	0.45734	0.999999
gene12107-chr19-13260781-13261781-IER2	21.25	0.37551	0.505708	0.742542	0.457759	0.999999
gene24923-chr8-145690531-145691531-CYHR1	11.5	-0.506959	0.683196	-0.74204	0.458063	0.999999
gene6072-chr12-65152776-65153776-TBC1D30	17.5	-0.415037	0.559566	-0.741712	0.458262	0.999999
gene23766-chr7-129269418-129270418-NRF1	6.5	0.678072	0.915911	0.740325	0.459103	0.999999
gene5840-chr12-53443334-53444334-TNS2	14.75	-0.443606	0.600019	-0.73932	0.459713	0.999999
gene22182-chr6_mann_hap4-1933057-1934057-MRPS18B	11.5	0.506961	0.686033	0.738974	0.459923	0.999999
gene10892-chr17-62502304-62503304-DDX5	84	0.189195	0.256056	0.738883	0.459978	0.999999
gene9623-chr16-84651202-84652202-COTL1	14.75	0.443607	0.600613	0.738591	0.460155	0.999999
gene13582-chr2-27357043-27358043-PREB	14.75	-0.443606	0.600613	-0.738589	0.460157	0.999999
gene15951-chr21-38444983-38445983-TTC3	18	-0.403355	0.546353	-0.738267	0.460352	0.999999
gene25178-chr9-35811759-35812759-SPAG8	30.25	-0.311201	0.421999	-0.737446	0.460851	0.999999
gene22790-chr6_ssto_hap7-2963961-2964961-CSNK2B	6.5	0.678072	0.919584	0.737369	0.460898	0.999999
gene12208-chr19-17186090-17187090-MYO9B	11.5	-0.506959	0.688393	-0.736438	0.461464	0.999999
gene15399-chr20-32580957-32581957-RALY	29.25	0.321929	0.437215	0.736317	0.461538	0.999999
gene13193-chr19-54372144-54373144-MYADM	65	0.200078	0.272112	0.735279	0.46217	0.999999
gene12594-chr19-39881442-39882442-MED29	103.75	0.17403	0.236831	0.734827	0.462445	0.999999
gene4403-chr11-62368264-62369264-MTA2	26	-0.334418	0.455525	-0.734139	0.462864	0.999999
gene9881-chr17-6898883-6899883-ALOX12	11.5	-0.506959	0.691199	-0.733449	0.463285	0.999999
gene13471-chr2-11051562-11052562-KCNF1	6.5	0.678072	0.925518	0.732641	0.463777	0.999999
gene11364-chr18-21851696-21852696-OSBPL1A	6.5	-0.67807	0.925518	-0.732639	0.463779	0.999999
gene15627-chr20-48806619-48807619-CEBPB	31.25	0.30117	0.412264	0.730526	0.465069	0.999999
gene7603-chr14-81687075-81688075-GTF2A1	59.25	-0.207325	0.283948	-0.730151	0.465298	0.999999
gene26645-chrX-106449170-106450170-NUP62CL	12	0.485427	0.665171	0.729779	0.465525	0.999999
gene25201-chr9-37422206-37423206-GRHPR	22.25	-0.358453	0.492009	-0.72855	0.466277	0.999999
gene7593-chr14-78265925-78266925-ADCK1	12	-0.485426	0.666369	-0.728464	0.46633	0.999999
gene7853-chr15-29561520-29562520-NSMCE3	18.5	-0.392317	0.538603	-0.728397	0.466371	0.999999
gene9229-chr16-48418729-48419729-SIAH1	9.25	-0.55254	0.758918	-0.728063	0.466575	0.999999
gene19640-chr5-114505160-114506160-TRIM36	9.25	-0.55254	0.758918	-0.728063	0.466575	0.999999
gene21390-chr6-133135207-133136207-RPS12	89	0.178538	0.245561	0.727064	0.467187	0.999999
gene2408-chr1-226496949-226497949-LIN9	18.5	-0.392317	0.540337	-0.726059	0.467803	0.999999
gene11254-chr18-3251710-3252710-MYL12A	38	0.266515	0.367197	0.72581	0.467955	0.999999
gene2158-chr1-201465201-201466201-CSRP1	15.25	0.428844	0.59113	0.725464	0.468167	0.999999
gene14715-chr2-202507167-202508167-TMEM237	15.25	-0.428842	0.59113	-0.725462	0.468169	0.999999
gene9818-chr17-4269469-4270469-UBE2G1	18.5	-0.392317	0.54086	-0.725357	0.468233	0.999999
gene462-chr1-27022021-27023021-ARID1A	9.25	-0.55254	0.762434	-0.724705	0.468633	0.999999
gene2863-chr10-43133785-43134785-ZNF33B	27	-0.321928	0.445525	-0.72258	0.469938	0.999999
gene1445-chr1-149857732-149858732-HIST2H2BE	166.25	0.160707	0.222447	0.722448	0.470019	0.999999
gene15108-chr20-328048-329048-NRSN2	32.25	-0.291766	0.404026	-0.722145	0.470205	0.999999
gene14671-chr2-200322319-200323319-SATB2	15.25	-0.428842	0.59475	-0.721046	0.470881	0.999999
gene5967-chr12-56551544-56552544-MYL6	79	0.182864	0.2539	0.72022	0.471389	0.999999
gene4404-chr11-62368812-62369812-MTA2	32.25	-0.291766	0.405177	-0.720094	0.471467	0.999999
gene8931-chr16-15068159-15069159-PDXDC1	22.75	-0.350497	0.487662	-0.718729	0.472308	0.999999
gene6291-chr12-104679959-104680959-TXNRD1	39	0.259644	0.361428	0.718385	0.47252	0.999999
gene26078-chrX-16804054-16805054-TXLNG	32.25	-0.291766	0.406332	-0.718047	0.472728	0.999999
gene7071-chr14-21151871-21152871-RNASE4	108.25	0.166779	0.232311	0.717912	0.472812	0.999999
gene14874-chr2-220110117-220111117-STK16	22.75	0.350498	0.488975	0.716801	0.473497	0.999999
gene15622-chr20-48599012-48600012-SNAI1	32.25	0.291766	0.407149	0.716608	0.473616	0.999999
gene10810-chr17-56768916-56769916-TEX14	12.5	0.465664	0.650254	0.716127	0.473913	0.999999
gene24122-chr8-11664951-11665951-FDFT1	12.5	-0.465663	0.650254	-0.716124	0.473914	0.999999
gene5369-chr12-6981949-6982949-SPSB2	39	0.259644	0.362837	0.715594	0.474242	0.999999
gene9136-chr16-30381022-30382022-TBC1D10B	4.75	0.777608	1.08791	0.714771	0.474751	0.999999
gene13141-chr19-53030408-53031408-ZNF808	4.75	0.777608	1.08791	0.714771	0.474751	0.999999
gene13142-chr19-53030461-53031461-ZNF808	4.75	0.777608	1.08791	0.714771	0.474751	0.999999
gene20083-chr5-159343239-159344239-ADRA1B	4.75	0.777608	1.08791	0.714771	0.474751	0.999999
gene22502-chr6_mcf_hap5-4730548-4731548-WDR46	4.75	0.777608	1.08791	0.714771	0.474751	0.999999
gene22503-chr6_mcf_hap5-4730617-4731617-PFDN6	4.75	0.777608	1.08791	0.714771	0.474751	0.999999
gene22504-chr6_mcf_hap5-4730655-4731655-PFDN6	4.75	0.777608	1.08791	0.714771	0.474751	0.999999
gene19988-chr5-148960634-148961634-ARHGEF37	4.75	-0.777605	1.08791	-0.714768	0.474752	0.999999
gene110-chr1-6295544-6296544-ICMT	7	0.628032	0.878812	0.714637	0.474833	0.999999
gene11939-chr19-9419890-9420890-ZNF699	7	-0.62803	0.878812	-0.714635	0.474835	0.999999
gene11128-chr17-79008446-79009446-BAIAP2	35.5	0.285403	0.399396	0.714586	0.474865	0.999999
gene1357-chr1-117663911-117664911-TRIM45	15.75	-0.415037	0.58176	-0.713416	0.475588	0.999999
gene18120-chr3-196295224-196296224-FBXO45	15.75	-0.415037	0.58176	-0.713416	0.475588	0.999999
gene1123-chr1-92948856-92949856-GFI1	3	0.999999	1.40349	0.712507	0.476151	0.999999
gene1522-chr1-151688796-151689796-CELF3	3	0.999999	1.40349	0.712507	0.476151	0.999999
gene1762-chr1-156828212-156829212-INSRR	3	0.999999	1.40349	0.712507	0.476151	0.999999
gene1849-chr1-160854460-160855460-ITLN1	3	0.999999	1.40349	0.712507	0.476151	0.999999
gene4393-chr11-62009223-62010223-SCGB1D2	3	0.999999	1.40349	0.712507	0.476151	0.999999
gene7155-chr14-23904395-23905395-MYH7	3	0.999999	1.40349	0.712507	0.476151	0.999999
gene10968-chr17-72580317-72581317-C17orf77	3	0.999999	1.40349	0.712507	0.476151	0.999999
gene15009-chr2-234668418-234669418-UGT1A1	3	0.999999	1.40349	0.712507	0.476151	0.999999
gene18221-chr4-3315373-3316373-RGS12	3	0.999999	1.40349	0.712507	0.476151	0.999999
gene23863-chr7-141401453-141402453-KIAA1147	3	0.999999	1.40349	0.712507	0.476151	0.999999
gene527-chr1-31712234-31713234-NKAIN1	3	-0.999996	1.40349	-0.712505	0.476152	0.999999
gene4096-chr11-34534847-34535847-ELF5	3	-0.999996	1.40349	-0.712505	0.476152	0.999999
gene11784-chr19-4229039-4230039-EBI3	3	-0.999996	1.40349	-0.712505	0.476152	0.999999
gene23957-chr7-150147217-150148217-GIMAP8	3	-0.999996	1.40349	-0.712505	0.476152	0.999999
gene14997-chr2-234296299-234297299-DGKD	7	-0.62803	0.882343	-0.711775	0.476604	0.999999
gene21365-chr6-131456325-131457325-AKAP7	7	-0.62803	0.882343	-0.711775	0.476604	0.999999
gene11038-chr17-74023033-74024033-EVPL	15.75	-0.415037	0.583399	-0.711411	0.47683	0.999999
gene13510-chr2-20424694-20425694-SDC1	15.75	-0.415037	0.58496	-0.709513	0.478006	0.999999
gene77-chr1-2407253-2408253-PLCH2	3	0.999999	1.40964	0.709401	0.478076	0.999999
gene2600-chr1-248789929-248790929-OR2T11	3	0.999999	1.40964	0.709401	0.478076	0.999999
gene4678-chr11-69923907-69924907-ANO1	3	0.999999	1.40964	0.709401	0.478076	0.999999
gene18064-chr3-187453785-187454785-BCL6	3	0.999999	1.40964	0.709401	0.478076	0.999999
gene22369-chr6_mcf_hap5-2257431-2258431-GTF2H4	3	0.999999	1.40964	0.709401	0.478076	0.999999
gene23403-chr7-87935728-87936728-STEAP4	3	0.999999	1.40964	0.709401	0.478076	0.999999
gene25131-chr9-34589235-34590235-CNTFR	3	0.999999	1.40964	0.709401	0.478076	0.999999
gene26262-chrX-48684422-48685422-ERAS	3	0.999999	1.40964	0.709401	0.478076	0.999999
gene18662-chr4-84456759-84457759-GPAT3	9.75	-0.523561	0.738519	-0.708933	0.478366	0.999999
gene18663-chr4-84456969-84457969-GPAT3	9.75	-0.523561	0.738519	-0.708933	0.478366	0.999999
gene20241-chr5-179498618-179499618-RNF130	9.75	-0.523561	0.738519	-0.708933	0.478366	0.999999
gene1518-chr1-151512280-151513280-TUFT1	56.5	0.204618	0.288676	0.708814	0.47844	0.999999
gene22648-chr6_qbl_hap6-3232934-3233934-STK19	9.75	0.523563	0.738995	0.708479	0.478648	0.999999
gene4463-chr11-63953086-63954086-STIP1	40	0.253119	0.357767	0.707497	0.479257	0.999999
gene17618-chr3-126194262-126195262-ZXDC	7	0.628032	0.889562	0.706001	0.480187	0.999999
gene11042-chr17-74074762-74075762-ZACN	42	0.241008	0.343014	0.70262	0.482292	0.999999
gene22348-chr6_mcf_hap5-1966440-1967440-PPP1R10	19.5	0.371969	0.53031	0.701418	0.483042	0.999999
gene9931-chr17-7387197-7388197-POLR2A	151.25	0.157541	0.224628	0.701343	0.483089	0.999999
gene19842-chr5-139682189-139683189-PFDN1	13	-0.447458	0.638004	-0.70134	0.483091	0.999999
gene11189-chr17-80189607-80190607-SLC16A3	16.25	-0.402098	0.573489	-0.701143	0.483214	0.999999
gene3548-chr10-125425370-125426370-GPR26	3	0.999999	1.42636	0.701085	0.48325	0.999999
gene8847-chr16-4816719-4817719-ZNF500	23.75	-0.335602	0.480178	-0.698912	0.484607	0.999999
gene14380-chr2-151343709-151344709-RND3	63.75	0.192645	0.276089	0.697764	0.485325	0.999999
gene6226-chr12-96183473-96184473-NTN4	19.5	0.371969	0.533138	0.697698	0.485366	0.999999
gene3543-chr10-124767703-124768703-IKZF5	23.75	0.335603	0.481616	0.696827	0.485911	0.999999
gene4383-chr11-61584029-61585029-FADS1	20	-0.362569	0.521651	-0.695042	0.487029	0.999999
gene18114-chr3-196044665-196045665-TCTEX1D2	29.5	-0.294447	0.423998	-0.694453	0.487398	0.999999
gene9605-chr16-82203329-82204329-MPHOSPH6	13	-0.447458	0.644412	-0.694367	0.487452	0.999999
gene15242-chr20-10415450-10416450-SLX4IP	34.75	0.270648	0.389922	0.694107	0.487615	0.999999
gene433-chr1-26185449-26186449-AUNIP	16.25	-0.402098	0.579517	-0.69385	0.487776	0.999999
gene12982-chr19-49587896-49588896-SNRNP70	29.5	-0.294447	0.424439	-0.693732	0.48785	0.999999
gene15377-chr20-31407198-31408198-MAPRE1	20	0.362571	0.522944	0.693325	0.488105	0.999999
gene25232-chr9-70489671-70490671-CBWD5	48.75	0.222393	0.320772	0.693304	0.488119	0.999999
gene1076-chr1-86043546-86044546-DDAH1	10.25	0.4975	0.717945	0.692951	0.488341	0.999999
gene4455-chr11-63683816-63684816-RCOR2	10.25	0.4975	0.717945	0.692951	0.488341	0.999999
gene25632-chr9-125667062-125668062-RC3H2	29.5	-0.294447	0.425005	-0.692808	0.48843	0.999999
gene11533-chr18-55888253-55889253-NEDD4L	7.5	0.584963	0.845255	0.692055	0.488903	0.999999
gene12989-chr19-49827974-49828974-SLC6A16	7.5	0.584963	0.845255	0.692055	0.488903	0.999999
gene21822-chr6_cox_hap2-3005900-3006900-MCCD1	10.25	0.4975	0.718956	0.691976	0.488952	0.999999
gene1169-chr1-100598151-100599151-SASS6	10.25	-0.497499	0.718956	-0.691974	0.488954	0.999999
gene1170-chr1-100598205-100599205-TRMT13	10.25	-0.497499	0.718956	-0.691974	0.488954	0.999999
gene6847-chr13-53024313-53025313-VPS36	10.25	-0.497499	0.718956	-0.691974	0.488954	0.999999
gene14241-chr2-118771239-118772239-CCDC93	10.25	-0.497499	0.718956	-0.691974	0.488954	0.999999
gene24865-chr8-144679573-144680573-TIGD5	20	-0.362569	0.524702	-0.691001	0.489565	0.999999
gene22590-chr6_qbl_hap6-2803427-2804427-DDX39B	7.5	0.584963	0.846853	0.690749	0.489723	0.999999
gene267-chr1-16173858-16174858-SPEN	7.5	-0.584961	0.846853	-0.690747	0.489725	0.999999
gene15501-chr20-39765660-39766660-PLCG1	7.5	-0.584961	0.846853	-0.690747	0.489725	0.999999
gene13630-chr2-29117008-29118008-WDR43	16.75	-0.389946	0.56468	-0.69056	0.489842	0.999999
gene12580-chr19-39465953-39466953-FBXO17	24.75	-0.321928	0.466588	-0.689961	0.490219	0.999999
gene10915-chr17-65989265-65990265-C17orf58	20.5	-0.353636	0.512692	-0.689763	0.490343	0.999999
gene9747-chr17-1587676-1588676-PRPF8	45	-0.224873	0.326276	-0.689212	0.49069	0.999999
gene21772-chr6_cox_hap2-1968746-1969746-HLA-E	7.5	0.584963	0.849517	0.688584	0.491085	0.999999
gene22788-chr6_ssto_hap7-2963712-2964712-GPANK1	7.5	0.584963	0.849517	0.688584	0.491085	0.999999
gene10791-chr17-56160279-56161279-DYNLL2	7.5	-0.584961	0.849517	-0.688581	0.491087	0.999999
gene13964-chr2-74780622-74781622-LOXL3	13.5	-0.430633	0.625989	-0.687925	0.4915	0.999999
gene5370-chr12-6982021-6983021-SPSB2	35.75	0.263035	0.383107	0.686583	0.492345	0.999999
gene17768-chr3-141456550-141457550-RNF7	13.5	-0.430633	0.627355	-0.686428	0.492444	0.999999
gene22181-chr6_mann_hap4-1932656-1933656-PPP1R10	20.5	0.353637	0.515366	0.686187	0.492595	0.999999
gene10211-chr17-27916110-27917110-GIT1	10.25	-0.497499	0.725143	-0.686069	0.492669	0.999999
gene22787-chr6_ssto_hap7-2963484-2964484-GPANK1	7.5	0.584963	0.85439	0.684656	0.493561	0.999999
gene12166-chr19-15442854-15443854-BRD4	5.25	0.70044	1.025	0.683358	0.494381	0.999999
gene14501-chr2-171922983-171923983-TLK1	5.25	0.70044	1.025	0.683358	0.494381	0.999999
gene10120-chr17-19030281-19031281-GRAPL	5.25	0.70044	1.025	0.683358	0.494381	0.999999
gene10234-chr17-29640630-29641630-EVI2B	5.25	0.70044	1.025	0.683358	0.494381	0.999999
gene24336-chr8-38008100-38009100-STAR	5.25	0.70044	1.025	0.683358	0.494381	0.999999
gene15326-chr20-24929365-24930365-CST7	5.25	-0.700438	1.025	-0.683355	0.494382	0.999999
gene17015-chr3-44666010-44667010-ZNF197	5.25	-0.700438	1.025	-0.683355	0.494382	0.999999
gene1299-chr1-113161574-113162574-CAPZA1	29.5	-0.294447	0.431244	-0.682785	0.494743	0.999999
gene6506-chr12-122710615-122711615-DIABLO	21	-0.345135	0.506751	-0.681073	0.495825	0.999999
gene20254-chr5-180287786-180288786-ZFP62	21	-0.345135	0.506751	-0.681073	0.495825	0.999999
gene12221-chr19-17447825-17448825-GTPBP3	25.25	-0.315501	0.463661	-0.680457	0.496215	0.999999
gene15169-chr20-2844340-2845340-PTPRA	5.25	0.70044	1.03011	0.679964	0.496527	0.999999
gene18884-chr4-128553586-128554586-INTU	5.25	-0.700438	1.03011	-0.679961	0.496529	0.999999
gene19100-chr4-184826008-184827008-STOX2	5.25	-0.700438	1.03011	-0.679961	0.496529	0.999999
gene23427-chr7-92076261-92077261-GATAD1	13.5	-0.430633	0.633349	-0.67993	0.496549	0.999999
gene21505-chr6-151712335-151713335-ZBTB2	17.25	-0.378511	0.556846	-0.67974	0.496669	0.999999
gene14252-chr2-120124328-120125328-DBI	30.5	-0.284729	0.419152	-0.679298	0.496949	0.999999
gene22558-chr6_qbl_hap6-1981756-1982756-TUBB	13.5	0.430635	0.634282	0.678933	0.49718	0.999999
gene15644-chr20-50808024-50809024-ZFP64	17.25	-0.378511	0.557813	-0.678562	0.497416	0.999999
gene12970-chr19-49496110-49497110-GYS1	25.75	-0.309328	0.456333	-0.677855	0.497864	0.999999
gene11918-chr19-8509211-8510211-HNRNPM	17.25	-0.378511	0.559087	-0.677016	0.498396	0.999999
gene2088-chr1-185125691-185126691-SWT1	25.25	-0.315501	0.46637	-0.676504	0.49872	0.999999
gene25981-chrX-2418080-2419080-ZBED1	5.25	-0.700438	1.03562	-0.676346	0.498821	0.999999
gene15614-chr20-47894256-47895256-ZNFX1	62	0.186413	0.27578	0.67595	0.499072	0.999999
gene25437-chr9-101983746-101984746-ALG2	25.75	-0.309328	0.457748	-0.675759	0.499194	0.999999
gene18680-chr4-87927652-87928652-AFF1	46.5	0.217592	0.322194	0.675344	0.499457	0.999999
gene19532-chr5-81046572-81047572-SSBP2	10.75	-0.47393	0.701766	-0.67534	0.49946	0.999999
gene21090-chr6-74405307-74406307-CD109	10.75	-0.47393	0.701766	-0.67534	0.49946	0.999999
gene19632-chr5-112257531-112258531-REEP5	14	-0.415037	0.616129	-0.67362	0.500553	0.999999
gene5832-chr12-53298368-53299368-KRT8	87	0.16601	0.246469	0.673554	0.500595	0.999999
gene24395-chr8-48650226-48651226-CEBPD	10.75	-0.47393	0.70367	-0.673512	0.500622	0.999999
gene8050-chr15-45492873-45493873-SHF	110	0.157541	0.234055	0.673097	0.500886	0.999999
gene5834-chr12-53342154-53343154-KRT18	37.25	0.252387	0.375429	0.672264	0.501416	0.999999
gene2368-chr1-222817144-222818144-MIA3	37.25	-0.252387	0.375429	-0.672262	0.501417	0.999999
gene7552-chr14-75593283-75594283-NEK9	31.5	-0.275634	0.41016	-0.672016	0.501573	0.999999
gene2737-chr10-16858953-16859953-RSU1	21.5	-0.337034	0.501888	-0.671533	0.501881	0.999999
gene20439-chr6-26043385-26044385-HIST1H2BB	21.5	-0.337034	0.501888	-0.671533	0.501881	0.999999
gene26740-chrX-119602704-119603704-LAMP2	14	0.415038	0.618931	0.670573	0.502493	0.999999
gene25257-chr9-74383300-74384300-TMEM2	44.5	0.227411	0.339283	0.670269	0.502686	0.999999
gene7798-chr14-105713722-105714722-BRF1	8	0.547488	0.817275	0.669895	0.502925	0.999999
gene9654-chr16-87992976-87993976-BANP	8	-0.547486	0.817275	-0.669893	0.502926	0.999999
gene11111-chr17-77751476-77752476-CBX2	8	-0.547486	0.817275	-0.669893	0.502926	0.999999
gene24922-chr8-145690349-145691349-CYHR1	10.75	-0.47393	0.707519	-0.669848	0.502955	0.999999
gene11658-chr19-999917-1000917-GRIN3B	5.25	0.70044	1.04708	0.668946	0.50353	0.999999
gene10893-chr17-62502353-62503353-CEP95	77.75	0.176498	0.263991	0.668575	0.503766	0.999999
gene3207-chr10-91403148-91404148-PANK1	38.75	0.242571	0.363058	0.668132	0.504049	0.999999
gene22351-chr6_mcf_hap5-1976018-1977018-ATAT1	17.25	0.378512	0.566652	0.66798	0.504146	0.999999
gene4402-chr11-62358609-62359609-TUT1	56.25	0.192645	0.288423	0.667927	0.50418	0.999999
gene24940-chr8-146017331-146018331-RPL8	48	0.210767	0.315757	0.667499	0.504454	0.999999
gene22877-chr7-752077-753077-PRKAR1B	8	-0.547486	0.820216	-0.66749	0.504459	0.999999
gene26197-chrX-43513654-43514654-MAOA	8	-0.547486	0.820216	-0.66749	0.504459	0.999999
gene10788-chr17-56065115-56066115-VEZF1	62.5	-0.184917	0.277095	-0.667343	0.504553	0.999999
gene25292-chr9-80911490-80912490-PSAT1	26.25	-0.303392	0.455915	-0.665456	0.505759	0.999999
gene22546-chr6_qbl_hap6-1877491-1878491-PPP1R10	21	0.345136	0.519411	0.664476	0.506386	0.999999
gene7278-chr14-37641365-37642365-SLC25A21	21.5	-0.337034	0.507604	-0.663971	0.506709	0.999999
gene735-chr1-43637741-43638741-EBNA1BP2	14	-0.415037	0.625119	-0.663932	0.506734	0.999999
gene7915-chr15-40074539-40075539-FSIP1	14	-0.415037	0.625119	-0.663932	0.506734	0.999999
gene8930-chr16-15068091-15069091-PDXDC1	22	-0.329307	0.496167	-0.663702	0.506881	0.999999
gene11904-chr19-7990551-7991551-CTXN1	17.75	-0.367731	0.554096	-0.663659	0.506909	0.999999
gene24939-chr8-146017274-146018274-RPL8	49	0.206451	0.311854	0.662013	0.507963	0.999999
gene10789-chr17-56065125-56066125-VEZF1	63.5	-0.181998	0.27523	-0.661257	0.508447	0.999999
gene22766-chr6_ssto_hap7-2827043-2828043-MCCD1	11.25	0.452513	0.685281	0.660331	0.509041	0.999999
gene7667-chr14-93798938-93799938-BTBD7	11.25	-0.452511	0.685281	-0.660329	0.509043	0.999999
gene11951-chr19-9731439-9732439-ZNF561	11.25	-0.452511	0.685281	-0.660329	0.509043	0.999999
gene460-chr1-26869102-26870102-RPS6KA1	3.5	0.847997	1.28448	0.660185	0.509135	0.999999
gene4207-chr11-48345992-48346992-OR4C3	3.5	0.847997	1.28448	0.660185	0.509135	0.999999
gene7428-chr14-64760628-64761628-ESR2	3.5	0.847997	1.28448	0.660185	0.509135	0.999999
gene11430-chr18-33877158-33878158-FHOD3	3.5	0.847997	1.28448	0.660185	0.509135	0.999999
gene14964-chr2-232394682-232395682-NMUR1	3.5	0.847997	1.28448	0.660185	0.509135	0.999999
gene15022-chr2-237477879-237478879-ACKR3	3.5	0.847997	1.28448	0.660185	0.509135	0.999999
gene19558-chr5-93076809-93077809-POU5F2	3.5	0.847997	1.28448	0.660185	0.509135	0.999999
gene21872-chr6_cox_hap2-3356077-3357077-SLC44A4	3.5	0.847997	1.28448	0.660185	0.509135	0.999999
gene24962-chr9-1050119-1051119-DMRT2	3.5	0.847997	1.28448	0.660185	0.509135	0.999999
gene28-chr1-1283992-1284992-DVL1	3.5	-0.847994	1.28448	-0.660183	0.509137	0.999999
gene10906-chr17-64872890-64873890-CACNG5	3.5	-0.847994	1.28448	-0.660183	0.509137	0.999999
gene21461-chr6-144471153-144472153-STX11	3.5	-0.847994	1.28448	-0.660183	0.509137	0.999999
gene15950-chr21-38444958-38445958-PIGP	18.25	-0.357551	0.542155	-0.6595	0.509574	0.999999
gene11653-chr19-892718-893718-MED16	65	-0.177787	0.269851	-0.658833	0.510003	0.999999
gene12110-chr19-13858176-13859176-CCDC130	18.25	-0.357551	0.542763	-0.658761	0.510049	0.999999
gene18116-chr3-196158845-196159845-UBXN7	14.5	-0.400537	0.608271	-0.658485	0.510227	0.999999
gene5212-chr11-126138434-126139434-FOXRED1	32	0.271302	0.412343	0.657953	0.510568	0.999999
gene13501-chr2-18741459-18742459-RDH14	11.25	-0.452511	0.687919	-0.657797	0.510669	0.999999
gene6013-chr12-57623610-57624610-SHMT2	11.25	-0.452511	0.687973	-0.657745	0.510702	0.999999
gene6014-chr12-57623642-57624642-SHMT2	11.25	-0.452511	0.687973	-0.657745	0.510702	0.999999
gene3556-chr10-126480010-126481010-METTL10	18.25	-0.357551	0.543954	-0.657319	0.510976	0.999999
gene8708-chr16-1821210-1822210-NME3	27.25	-0.29218	0.444549	-0.65725	0.51102	0.999999
gene24864-chr8-144679345-144680345-EEF1D	27.25	-0.29218	0.4448	-0.65688	0.511258	0.999999
gene7144-chr14-23775470-23776470-BCL2L2-PABPN1	22.5	-0.321927	0.490242	-0.65667	0.511393	0.999999
gene7145-chr14-23775470-23776470-BCL2L2	22.5	-0.321927	0.490242	-0.65667	0.511393	0.999999
gene6289-chr12-104531540-104532540-NFYB	14	-0.415037	0.632176	-0.656521	0.511489	0.999999
gene1442-chr1-149822127-149823127-HIST2H2AA4	162.75	0.14639	0.223004	0.656443	0.511539	0.999999
gene12964-chr19-49375148-49376148-PPP1R15A	78.5	0.165586	0.252294	0.656322	0.511617	0.999999
gene8661-chr16-733946-734946-JMJD8	33	-0.263034	0.400865	-0.656167	0.511717	0.999999
gene7146-chr14-23775568-23776568-BCL2L2	22.5	-0.321927	0.49068	-0.656084	0.51177	0.999999
gene5961-chr12-56497602-56498602-PA2G4	57.75	0.187627	0.286088	0.655837	0.511929	0.999999
gene4498-chr11-64527269-64528269-PYGM	71.25	0.172316	0.262971	0.655265	0.512297	0.999999
gene9088-chr16-29465785-29466785-BOLA2	85.5	0.168929	0.257861	0.655117	0.512392	0.999999
gene9089-chr16-29465785-29466785-BOLA2-SMG1P6	85.5	0.168929	0.257861	0.655117	0.512392	0.999999
gene2747-chr10-18429105-18430105-CACNB2	3.5	0.847997	1.29475	0.654949	0.512501	0.999999
gene22112-chr6_dbb_hap3-4093590-4094590-PSMB8	3.5	0.847997	1.29475	0.654949	0.512501	0.999999
gene17133-chr3-49395533-49396533-GPX1	58.75	-0.184424	0.281674	-0.654744	0.512632	0.999999
gene12971-chr19-49496204-49497204-RUVBL2	27.75	-0.286881	0.438237	-0.654624	0.51271	0.999999
gene24882-chr8-145016192-145017192-PLEC	33.5	-0.259087	0.395796	-0.654597	0.512727	0.999999
gene3266-chr10-97667221-97668221-C10orf131	14.5	-0.400537	0.612059	-0.654409	0.512848	0.999999
gene12382-chr19-33210178-33211178-TDRD12	22.5	-0.321927	0.492351	-0.653858	0.513203	0.999999
gene14594-chr2-183580267-183581267-DNAJC10	22.5	-0.321927	0.492351	-0.653858	0.513203	0.999999
gene1056-chr1-84763548-84764548-SAMD13	5.75	-0.637428	0.975041	-0.653745	0.513276	0.999999
gene20515-chr6-28234287-28235287-ZSCAN26	5.75	-0.637428	0.975041	-0.653745	0.513276	0.999999
gene8174-chr15-59664571-59665571-MYO1E	79	0.164536	0.251762	0.653538	0.513409	0.999999
gene8660-chr16-733939-734939-JMJD8	33.5	-0.259087	0.396796	-0.652947	0.513791	0.999999
gene6005-chr12-57472074-57473074-NEMP1	26.75	-0.29768	0.456204	-0.652515	0.514069	0.999999
gene16584-chr22-43538903-43539903-MCAT	5.75	0.63743	0.977441	0.652142	0.51431	0.999999
gene18771-chr4-103997430-103998430-SLC9B2	5.75	0.63743	0.977441	0.652142	0.51431	0.999999
gene3159-chr10-86087844-86088844-CCSER2	5.75	-0.637428	0.977441	-0.65214	0.514311	0.999999
gene23846-chr7-139477193-139478193-HIPK2	5.75	-0.637428	0.977441	-0.65214	0.514311	0.999999
gene26923-chrX-149861336-149862336-MTMR1	5.75	-0.637428	0.977441	-0.65214	0.514311	0.999999
gene17726-chr3-136470745-136471745-STAG1	18.75	-0.347923	0.534273	-0.651207	0.514913	0.999999
gene2133-chr1-198125607-198126607-NEK7	15	-0.387022	0.594319	-0.651203	0.514915	0.999999
gene13623-chr2-28615278-28616278-FOSL2	50.5	0.200299	0.307617	0.651131	0.514962	0.999999
gene13726-chr2-44587313-44588313-PREPL	8.5	0.514574	0.790281	0.651127	0.514964	0.999999
gene26271-chrX-48814393-48815393-OTUD5	18.75	0.347924	0.534705	0.650684	0.51525	0.999999
gene8758-chr16-2563370-2564370-ATP6V0C	15	-0.387022	0.594911	-0.650555	0.515334	0.999999
gene22820-chr6_ssto_hap7-3271855-3272855-STK19	8.5	0.514574	0.791628	0.65002	0.515679	0.999999
gene8605-chr15-101419396-101420396-ALDH1A3	8.5	-0.514572	0.791628	-0.650017	0.515681	0.999999
gene9476-chr16-69419391-69420391-TERF2	8.5	-0.514572	0.791628	-0.650017	0.515681	0.999999
gene12308-chr19-19383574-19384574-TM6SF2	8.5	-0.514572	0.791628	-0.650017	0.515681	0.999999
gene24998-chr9-5628618-5629618-RIC1	23	-0.314873	0.484426	-0.649991	0.515698	0.999999
gene2382-chr1-224301288-224302288-FBXO28	18.75	-0.347923	0.535437	-0.649792	0.515827	0.999999
gene21224-chr6-108581964-108582964-SNX3	15	-0.387022	0.595735	-0.649655	0.515915	0.999999
gene5760-chr12-50505263-50506263-COX14	26.75	-0.29768	0.45836	-0.649446	0.51605	0.999999
gene10962-chr17-72429335-72430335-GPRC5C	8.5	0.514574	0.792381	0.649402	0.516078	0.999999
gene26286-chrX-49056161-49057161-SYP	8.5	0.514574	0.792381	0.649402	0.516078	0.999999
gene19116-chr4-186346639-186347639-UFSP2	8.5	-0.514572	0.792381	-0.6494	0.51608	0.999999
gene7863-chr15-31195554-31196554-FAN1	18.75	-0.347923	0.536003	-0.649106	0.51627	0.999999
gene9409-chr16-67312549-67313549-PLEKHG4	8.5	-0.514572	0.793731	-0.648295	0.516794	0.999999
gene10660-chr17-46047393-46048393-CDK5RAP3	8.5	-0.514572	0.793731	-0.648295	0.516794	0.999999
gene7643-chr14-91976324-91977324-PPP4R3A	34	-0.255257	0.393935	-0.647966	0.517007	0.999999
gene15833-chr21-30449291-30450291-MAP3K7CL	15	-0.387022	0.597521	-0.647713	0.517171	0.999999
gene7125-chr14-23425851-23426851-HAUS4	27.75	-0.286881	0.443139	-0.647383	0.517384	0.999999
gene18405-chr4-40517490-40518490-RBM47	11.75	0.43296	0.669445	0.646745	0.517797	0.999999
gene10217-chr17-28256746-28257746-SSH2	23	-0.314873	0.486972	-0.646593	0.517895	0.999999
gene19580-chr5-96143392-96144392-ERAP1	23	-0.314873	0.486972	-0.646593	0.517895	0.999999
gene12056-chr19-12273361-12274361-ZNF136	5.75	-0.637428	0.986283	-0.646293	0.518089	0.999999
gene25661-chr9-127962361-127963361-RABEPK	42.25	0.222393	0.344148	0.646213	0.518142	0.999999
gene10590-chr17-42766665-42767665-CCDC43	28.25	-0.28177	0.436133	-0.646065	0.518237	0.999999
gene6594-chr12-133463704-133464704-CHFR	11.75	0.43296	0.67066	0.645573	0.518556	0.999999
gene25759-chr9-131798289-131799289-MIGA2	11.75	-0.432958	0.67066	-0.645571	0.518557	0.999999
gene16077-chr21-46359111-46360111-FAM207A	11.75	-0.432958	0.671129	-0.64512	0.51885	0.999999
gene6051-chr12-58240247-58241247-CTDSP2	15	-0.387022	0.600522	-0.644476	0.519267	0.999999
gene921-chr1-55680539-55681539-USP24	11.75	-0.432958	0.672347	-0.643951	0.519607	0.999999
gene1674-chr1-155177989-155178989-MTX1	23	0.314874	0.489546	0.643196	0.520097	0.999999
gene15930-chr21-37432162-37433162-SETD4	18.75	-0.347923	0.541248	-0.642815	0.520344	0.999999
gene14599-chr2-183988582-183989582-NUP35	22.5	-0.321927	0.501065	-0.642486	0.520558	0.999999
gene2407-chr1-226496704-226497704-LIN9	23.5	-0.308122	0.479625	-0.642423	0.520599	0.999999
gene13846-chr2-64750938-64751938-AFTPH	23.5	-0.308122	0.479625	-0.642423	0.520599	0.999999
gene20289-chr6-3118109-3119109-BPHL	19.25	-0.338801	0.527475	-0.642308	0.520673	0.999999
gene2307-chr1-211751599-211752599-SLC30A1	27.75	-0.286881	0.446877	-0.641967	0.520894	0.999999
gene5240-chr11-129939215-129940215-APLP2	23	0.314874	0.490849	0.641488	0.521206	0.999999
gene11176-chr17-79980285-79981285-CENPX	19.25	-0.338801	0.528308	-0.641294	0.521331	0.999999
gene15186-chr20-3451164-3452164-ATRN	19.25	-0.338801	0.528865	-0.640619	0.52177	0.999999
gene24307-chr8-30890277-30891277-WRN	5.75	0.63743	0.997834	0.638814	0.522944	0.999999
gene1996-chr1-173445985-173446985-PRDX6	23.5	0.308123	0.482374	0.638763	0.522977	0.999999
gene23559-chr7-100464449-100465449-TRIP6	19.25	-0.338801	0.530545	-0.638591	0.523089	0.999999
gene10195-chr17-27224254-27225254-FLOT2	15.5	-0.374395	0.586455	-0.638403	0.523212	0.999999
gene15035-chr2-238969064-238970064-SCLY	15.5	-0.374395	0.586455	-0.638403	0.523212	0.999999
gene15890-chr21-34143669-34144669-PAXBP1	15.5	-0.374395	0.586455	-0.638403	0.523212	0.999999
gene16857-chr3-25705363-25706363-TOP2B	15.5	-0.374395	0.586455	-0.638403	0.523212	0.999999
gene18666-chr4-85887044-85888044-WDFY3	15	0.387024	0.607286	0.637301	0.523929	0.999999
gene20494-chr6-27791402-27792402-HIST1H4J	54	0.187279	0.294128	0.636727	0.524303	0.999999
gene22240-chr6_mann_hap4-2962866-2963866-BAG6	15.5	0.374396	0.588739	0.635928	0.524823	0.999999
gene5486-chr12-12419311-12420311-LRP6	15.5	-0.374395	0.588739	-0.635926	0.524825	0.999999
gene11661-chr19-1039601-1040601-ABCA7	45.25	0.207596	0.326522	0.635779	0.524921	0.999999
gene20851-chr6-41039079-41040079-OARD1	19.25	-0.338801	0.533069	-0.635567	0.525059	0.999999
gene24317-chr8-33370210-33371210-TTI2	66.5	0.173767	0.273891	0.634439	0.525794	0.999999
gene4276-chr11-57297732-57298732-TIMM10	15.5	0.374396	0.590313	0.634233	0.525928	0.999999
gene14665-chr2-198569527-198570527-MARS2	15.5	-0.374395	0.590313	-0.634231	0.52593	0.999999
gene11639-chr19-633068-634068-POLRMT	19.75	-0.330148	0.52099	-0.633694	0.526281	0.999999
gene2090-chr1-185125790-185126790-SWT1	24	-0.301655	0.476031	-0.633687	0.526285	0.999999
gene8952-chr16-18812192-18813192-ARL6IP1	106.5	0.149144	0.235517	0.633261	0.526563	0.999999
gene20570-chr6-30584584-30585584-PPP1R10	19.25	0.338802	0.53506	0.633204	0.5266	0.999999
gene5852-chr12-53645375-53646375-MFSD5	12.25	-0.415037	0.655749	-0.63292	0.526786	0.999999
gene12991-chr19-49864252-49865252-TEAD2	12.25	-0.415037	0.655749	-0.63292	0.526786	0.999999
gene26578-chrX-101186539-101187539-ZMAT1	12.25	-0.415037	0.655749	-0.63292	0.526786	0.999999
gene8987-chr16-20817266-20818266-LOC81691	44.25	-0.212303	0.335512	-0.632774	0.526881	0.999999
gene3077-chr10-74451876-74452876-MCU	9	0.485427	0.767475	0.632499	0.527061	0.999999
gene9741-chr17-1465610-1466610-PITPNA	9	-0.485426	0.767475	-0.632497	0.527062	0.999999
gene26929-chrX-150565156-150566156-VMA21	9	-0.485426	0.767475	-0.632497	0.527062	0.999999
gene7884-chr15-34330803-34331803-AVEN	12.25	0.415038	0.656543	0.632156	0.527285	0.999999
gene24204-chr8-22022152-22023152-BMP1	12.25	-0.415037	0.656543	-0.632154	0.527286	0.999999
gene16571-chr22-43010468-43011468-POLDIP3	68.5	0.168682	0.266871	0.632074	0.527339	0.999999
gene3582-chr10-129923968-129924968-MKI67	19.75	-0.330148	0.522461	-0.631909	0.527446	0.999999
gene7399-chr14-60558128-60559128-PCNX4	29.25	-0.272079	0.431126	-0.631089	0.527982	0.999999
gene25179-chr9-35814542-35815542-HINT2	24.5	-0.295455	0.468506	-0.630632	0.528281	0.999999
gene24912-chr8-145581775-145582775-SLC52A2	19.75	-0.330148	0.523673	-0.630447	0.528402	0.999999
gene6552-chr12-124457032-124458032-CCDC92	9	-0.485426	0.769976	-0.630443	0.528405	0.999999
gene20230-chr5-179107475-179108475-CBY3	9	-0.485426	0.769976	-0.630443	0.528405	0.999999
gene3733-chr11-2923011-2924011-SLC22A18	9	-0.485426	0.769976	-0.630443	0.528405	0.999999
gene11360-chr18-21593883-21594883-TTC39C	9	-0.485426	0.769976	-0.630443	0.528405	0.999999
gene12376-chr19-32896154-32897154-DPY19L3	55.5	-0.182203	0.289144	-0.630147	0.528599	0.999999
gene9048-chr16-27560751-27561751-GTF3C1	24.5	-0.295455	0.468886	-0.630122	0.528615	0.999999
gene896-chr1-54303725-54304725-NDC1	12.25	-0.415037	0.658818	-0.629972	0.528713	0.999999
gene25742-chr9-131446864-131447864-SET	12.25	0.415038	0.658941	0.629856	0.528789	0.999999
gene26134-chrX-24711563-24712563-POLA1	12.25	0.415038	0.658941	0.629856	0.528789	0.999999
gene13601-chr2-27592862-27593862-SNX17	36	-0.241008	0.382696	-0.629763	0.52885	0.999999
gene11722-chr19-2427414-2428414-TIMM13	46.75	-0.200912	0.319099	-0.629623	0.528941	0.999999
gene14190-chr2-110873643-110874643-MALL	9	0.485427	0.771286	0.629374	0.529104	0.999999
gene21651-chr6_apd_hap1-1420965-1421965-TRIM26	9	0.485427	0.771286	0.629374	0.529104	0.999999
gene9042-chr16-27214306-27215306-KDM8	19.75	-0.330148	0.524628	-0.6293	0.529153	0.999999
gene1011-chr1-74663371-74664371-LRRIQ3	11.75	-0.432958	0.68801	-0.62929	0.529159	0.999999
gene1012-chr1-74663395-74664395-FPGT-TNNI3K	11.75	-0.432958	0.68801	-0.62929	0.529159	0.999999
gene1013-chr1-74663395-74664395-FPGT	11.75	-0.432958	0.68801	-0.62929	0.529159	0.999999
gene18679-chr4-87927639-87928639-AFF1	46.25	0.203092	0.32287	0.629021	0.529335	0.999999
gene10575-chr17-42263853-42264853-TMUB2	30.25	-0.263034	0.418195	-0.628974	0.529366	0.999999
gene16523-chr22-41032223-41033223-MKL1	16	0.362571	0.576647	0.628757	0.529508	0.999999
gene8988-chr16-20817295-20818295-ERI2	45.25	-0.207595	0.33039	-0.628334	0.529785	0.999999
gene8294-chr15-71407339-71408339-CT62	16	0.362571	0.577388	0.62795	0.530037	0.999999
gene7855-chr15-30113251-30114251-TJP1	16	-0.362569	0.577388	-0.627948	0.530038	0.999999
gene9431-chr16-67840055-67841055-RANBP10	16	-0.362569	0.577388	-0.627948	0.530038	0.999999
gene15906-chr21-35013660-35014660-CRYZL1	12.25	0.415038	0.661224	0.627682	0.530213	0.999999
gene16774-chr3-12705200-12706200-RAF1	24.5	-0.295455	0.471254	-0.626956	0.530688	0.999999
gene16313-chr22-30162857-30163857-UQCR10	16	0.362571	0.579025	0.626174	0.531201	0.999999
gene22074-chr6_dbb_hap3-3080598-3081598-HSPA1B	29.75	0.267481	0.427355	0.625899	0.531381	0.999999
gene22552-chr6_qbl_hap6-1947526-1948526-PPP1R18	6.25	0.584963	0.93467	0.62585	0.531413	0.999999
gene2177-chr1-202310594-202311594-UBE2T	35	0.247928	0.39623	0.625717	0.5315	0.999999
gene17636-chr3-127842230-127843230-RUVBL1	16	0.362571	0.579625	0.625526	0.531626	0.999999
gene6571-chr12-131323319-131324319-STX2	6.25	0.584963	0.935228	0.625476	0.531659	0.999999
gene3213-chr10-92922268-92923268-PCGF5	6.25	-0.584961	0.935228	-0.625474	0.53166	0.999999
gene14058-chr2-96657568-96658568-ANKRD36C	20.25	-0.321927	0.515176	-0.624888	0.532045	0.999999
gene13600-chr2-27592824-27593824-EIF2B4	36.5	-0.237691	0.380458	-0.62475	0.532135	0.999999
gene6052-chr12-58334786-58335786-ATP23	37	-0.234465	0.375411	-0.624555	0.532263	0.999999
gene6371-chr12-111051331-111052331-TCTN1	16	-0.362569	0.581028	-0.624013	0.532619	0.999999
gene11979-chr19-10443814-10444814-RAVER1	20.25	-0.321927	0.515955	-0.623945	0.532664	0.999999
gene1298-chr1-113161540-113162540-ST7L	29.75	-0.26748	0.428754	-0.623854	0.532724	0.999999
gene8023-chr15-44083539-44084539-SERF2	16	-0.362569	0.581269	-0.623755	0.532788	0.999999
gene8247-chr15-66789653-66790653-SNAPC5	162.25	0.137928	0.221262	0.623371	0.533041	0.999999
gene12491-chr19-36869605-36870605-ZFP14	20.25	-0.321927	0.516719	-0.623022	0.53327	0.999999
gene15990-chr21-42539227-42540227-BACE2	6.25	0.584963	0.939002	0.622962	0.533309	0.999999
gene1020-chr1-75600066-75601066-LHX8	6.25	-0.584961	0.939002	-0.62296	0.533311	0.999999
gene23533-chr7-100025931-100026931-ZCWPW1	131	0.143286	0.230136	0.622614	0.533538	0.999999
gene2320-chr1-212787859-212788859-ATF3	4	0.736966	1.18576	0.621512	0.534263	0.999999
gene11612-chr18-77155271-77156271-NFATC1	4	0.736966	1.18576	0.621512	0.534263	0.999999
gene14496-chr2-171626691-171627691-ERICH2	4	0.736966	1.18576	0.621512	0.534263	0.999999
gene16354-chr22-31688020-31689020-PIK3IP1	4	0.736966	1.18576	0.621512	0.534263	0.999999
gene20403-chr6-24356630-24357630-KAAG1	4	0.736966	1.18576	0.621512	0.534263	0.999999
gene22067-chr6_dbb_hap3-2992798-2993798-MSH5	4	0.736966	1.18576	0.621512	0.534263	0.999999
gene24375-chr8-42234174-42235174-DKK4	4	0.736966	1.18576	0.621512	0.534263	0.999999
gene17233-chr3-52487557-52488557-TNNC1	4	-0.736963	1.18576	-0.62151	0.534264	0.999999
gene19864-chr5-140180282-140181282-PCDHA3	4	-0.736963	1.18576	-0.62151	0.534264	0.999999
gene19928-chr5-141338127-141339127-PCDH12	4	-0.736963	1.18576	-0.62151	0.534264	0.999999
gene16770-chr3-12525509-12526509-TSEN2	25	-0.289506	0.465902	-0.621389	0.534344	0.999999
gene16771-chr3-12525527-12526527-TSEN2	25	-0.289506	0.465902	-0.621389	0.534344	0.999999
gene22784-chr6_ssto_hap7-2950776-2951776-BAG6	12.25	0.415038	0.668742	0.620625	0.534846	0.999999
gene16174-chr22-20307128-20308128-DGCR6L	12.75	-0.398548	0.642816	-0.620004	0.535255	0.999999
gene19227-chr5-32312614-32313614-MTMR12	12.75	-0.398548	0.642816	-0.620004	0.535255	0.999999
gene25277-chr9-77702897-77703897-OSTF1	12.75	-0.398548	0.642816	-0.620004	0.535255	0.999999
gene636-chr1-36929540-36930540-MRPS15	16	-0.362569	0.584914	-0.619868	0.535345	0.999999
gene11204-chr17-80477093-80478093-FOXK2	6.25	0.584963	0.944103	0.619596	0.535524	0.999999
gene24438-chr8-59464982-59465982-SDCBP	38	0.228269	0.368517	0.619426	0.535636	0.999999
gene2181-chr1-202612081-202613081-SYT2	4	0.736966	1.18995	0.619327	0.535701	0.999999
gene2205-chr1-203738265-203739265-LAX1	4	0.736966	1.18995	0.619327	0.535701	0.999999
gene9824-chr17-4487333-4488333-SMTNL2	4	0.736966	1.18995	0.619327	0.535701	0.999999
gene15330-chr20-25062515-25063515-VSX1	4	0.736966	1.18995	0.619327	0.535701	0.999999
gene16387-chr22-34315910-34316910-LARGE1	4	-0.736963	1.18995	-0.619324	0.535703	0.999999
gene18241-chr4-5709794-5710794-EVC2	4	-0.736963	1.18995	-0.619324	0.535703	0.999999
gene2089-chr1-185125730-185126730-TRMT1L	25	-0.289506	0.467635	-0.619086	0.53586	0.999999
gene11451-chr18-43753487-43754487-C18orf25	12.75	-0.398548	0.643873	-0.618986	0.535925	0.999999
gene24627-chr8-97273613-97274613-PTDSS1	31.25	-0.254572	0.411285	-0.618969	0.535937	0.999999
gene11116-chr17-78009930-78010930-CCDC40	16.5	-0.351472	0.567944	-0.618849	0.536016	0.999999
gene23569-chr7-100769869-100770869-SERPINE1	57	0.177396	0.286678	0.6188	0.536048	0.999999
gene23181-chr7-44083738-44084738-DBNL	25.5	-0.283792	0.45873	-0.618648	0.536148	0.999999
gene9813-chr17-4045753-4046753-ZZEF1	25.5	-0.283792	0.459085	-0.61817	0.536463	0.999999
gene7554-chr14-75744980-75745980-FOS	56.5	0.17897	0.28953	0.61814	0.536483	0.999999
gene10889-chr17-62492684-62493684-POLG2	174.75	0.136322	0.220673	0.617755	0.536737	0.999999
gene24659-chr8-101733815-101734815-PABPC1	83	0.156591	0.253517	0.617672	0.536792	0.999999
gene26650-chrX-106959791-106960791-TSC22D3	25.5	-0.283792	0.459566	-0.617523	0.53689	0.999999
gene15175-chr20-3064870-3065870-AVP	4	0.736966	1.19414	0.617154	0.537133	0.999999
gene11196-chr17-80331652-80332652-UTS2R	4	-0.736963	1.19414	-0.617151	0.537135	0.999999
gene3330-chr10-102045621-102046621-BLOC1S2	25	-0.289506	0.469218	-0.616997	0.537237	0.999999
gene3331-chr10-102045635-102046635-BLOC1S2	25	-0.289506	0.469218	-0.616997	0.537237	0.999999
gene24975-chr9-4299535-4300535-GLIS3	9.5	0.459432	0.745215	0.61651	0.537558	0.999999
gene6662-chr13-26827740-26828740-CDK8	9.5	-0.45943	0.745215	-0.616507	0.53756	0.999999
gene4175-chr11-47269898-47270898-ACP2	20.75	-0.314108	0.510117	-0.615756	0.538055	0.999999
gene4176-chr11-47269948-47270948-NR1H3	20.75	-0.314108	0.510117	-0.615756	0.538055	0.999999
gene23103-chr7-30634008-30635008-GARS	20.75	-0.314108	0.510117	-0.615756	0.538055	0.999999
gene1592-chr1-153513741-153514741-S100A5	37.5	-0.231325	0.375781	-0.615585	0.538169	0.999999
gene19336-chr5-52083273-52084273-PELO	9.5	-0.45943	0.74637	-0.615553	0.53819	0.999999
gene9105-chr16-29910085-29911085-SEZ6L2	9.5	0.459432	0.746929	0.615095	0.538492	0.999999
gene380-chr1-23695857-23696857-ZNF436	9.5	-0.45943	0.746929	-0.615093	0.538493	0.999999
gene7058-chr14-20811272-20812272-PARP2	91.25	0.150334	0.244533	0.614782	0.538699	0.999999
gene19226-chr5-32173925-32174925-GOLPH3	20.75	-0.314108	0.511105	-0.614566	0.538841	0.999999
gene13194-chr19-54384937-54385937-PRKCG	12.75	0.39855	0.648596	0.614481	0.538897	0.999999
gene15785-chr20-62693509-62694509-TCEA2	12.75	0.39855	0.648596	0.614481	0.538897	0.999999
gene7431-chr14-64931716-64932716-AKAP5	25.5	0.283793	0.461942	0.614349	0.538985	0.999999
gene22089-chr6_dbb_hap3-3224728-3225728-STK19	9.5	0.459432	0.748087	0.614143	0.539121	0.999999
gene1066-chr1-85155740-85156740-SSX2IP	9.5	-0.45943	0.748087	-0.61414	0.539123	0.999999
gene6690-chr13-30881124-30882124-KATNAL1	9.5	-0.45943	0.748087	-0.61414	0.539123	0.999999
gene17908-chr3-164914397-164915397-SLITRK3	16.5	0.351473	0.572505	0.613921	0.539267	0.999999
gene1854-chr1-161015269-161016269-USF1	20.25	-0.321927	0.524609	-0.613652	0.539445	0.999999
gene14427-chr2-160568467-160569467-MARCH7	25.5	-0.283792	0.462932	-0.613033	0.539854	0.999999
gene13948-chr2-74668560-74669560-RTKN	4	0.736966	1.20309	0.61256	0.540168	0.999999
gene20386-chr6-17706565-17707565-NUP153	26	-0.278301	0.454567	-0.612232	0.540384	0.999999
gene22861-chr6_ssto_hap7-4421132-4422132-BRD2	25	0.289507	0.472885	0.612214	0.540396	0.999999
gene6265-chr12-101673404-101674404-UTP20	12.75	-0.398548	0.651988	-0.611281	0.541013	0.999999
gene20475-chr6-26538071-26539071-HMGN4	79.25	0.154886	0.253434	0.61115	0.541101	0.999999
gene27017-chrX-153775061-153776061-IKBKG	25.5	0.283793	0.464364	0.611144	0.541104	0.999999
gene3668-chr11-804750-805750-PIDD1	32.25	-0.24664	0.403742	-0.610884	0.541277	0.999999
gene6529-chr12-123717527-123718527-C12orf65	49.25	-0.190683	0.312304	-0.61057	0.541484	0.999999
gene23726-chr7-127032278-127033278-ZNF800	26	-0.278301	0.456196	-0.610046	0.541832	0.999999
gene10197-chr17-27278008-27279008-PHF12	21.25	-0.306661	0.502696	-0.610033	0.54184	0.999999
gene13575-chr2-27273990-27274990-AGBL5	113	0.140551	0.230481	0.609813	0.541986	0.999999
gene16581-chr22-43410684-43411684-PACSIN2	39	0.222393	0.364709	0.609781	0.542007	0.999999
gene7376-chr14-57856770-57857770-NAA30	17	-0.341036	0.560051	-0.608937	0.542566	0.999999
gene14007-chr2-85822336-85823336-RNF181	26	-0.278301	0.457143	-0.608783	0.542668	0.999999
gene609-chr1-36022537-36023537-KIAA0319L	21.25	0.306662	0.503898	0.60858	0.542803	0.999999
gene7526-chr14-74416617-74417617-FAM161B	32.25	-0.24664	0.405788	-0.607804	0.543318	0.999999
gene14859-chr2-220034317-220035317-SLC23A3	13.25	-0.383328	0.630857	-0.60763	0.543433	0.999999
gene15974-chr21-40685212-40686212-BRWD1	13.25	-0.383328	0.630857	-0.60763	0.543433	0.999999
gene25085-chr9-26955870-26956870-IFT74	21.25	-0.306661	0.504885	-0.607387	0.543594	0.999999
gene15712-chr20-58514943-58515943-FAM217B	17	-0.341036	0.561558	-0.607303	0.54365	0.999999
gene6993-chr13-111566954-111567954-ANKRD10	13.25	-0.383328	0.631572	-0.606942	0.543889	0.999999
gene420-chr1-25558513-25559513-SYF2	13.25	-0.383328	0.631572	-0.606942	0.543889	0.999999
gene23532-chr7-100025912-100026912-MEPCE	129.25	0.139635	0.23053	0.605712	0.544706	0.999999
gene13203-chr19-54617954-54618954-TFPT	51.25	0.183222	0.302579	0.605534	0.544824	0.999999
gene11098-chr17-76719332-76720332-CYTH1	6.75	0.540569	0.893084	0.605283	0.544991	0.999999
gene11795-chr19-4457291-4458291-UBXN6	6.75	0.540569	0.893084	0.605283	0.544991	0.999999
gene12135-chr19-14550585-14551585-PKN1	6.75	0.540569	0.893084	0.605283	0.544991	0.999999
gene20473-chr6-26457631-26458631-BTN2A1	6.75	0.540569	0.893084	0.605283	0.544991	0.999999
gene22346-chr6_mcf_hap5-1906725-1907725-GNL1	6.75	0.540569	0.893084	0.605283	0.544991	0.999999
gene26403-chrX-57936567-57937567-ZXDA	6.75	-0.540567	0.893084	-0.605281	0.544992	0.999999
gene2241-chr1-205718872-205719872-NUCKS1	21.25	-0.306661	0.506791	-0.605103	0.545111	0.999999
gene4888-chr11-94276516-94277516-FUT4	13.25	-0.383328	0.633562	-0.605036	0.545155	0.999999
gene2004-chr1-173836719-173837719-ZBTB37	107.75	0.140699	0.232717	0.604593	0.545449	0.999999
gene941-chr1-62190595-62191595-TM2D1	17	0.341037	0.564259	0.604399	0.545578	0.999999
gene8831-chr16-4475305-4476305-DNAJA3	26.5	-0.273018	0.451817	-0.604267	0.545666	0.999999
gene25815-chr9-135545288-135546288-DDX31	32.25	-0.24664	0.408214	-0.604191	0.545717	0.999999
gene8024-chr15-44083673-44084673-SERF2	21.25	-0.306661	0.507567	-0.604178	0.545725	0.999999
gene6527-chr12-123717285-123718285-MPHOSPH9	73.5	0.157184	0.26019	0.604112	0.545769	0.999999
gene13226-chr19-54983937-54984937-CDC42EP5	6.75	0.540569	0.895012	0.60398	0.545857	0.999999
gene24844-chr8-144099401-144100401-LY6E	6.75	0.540569	0.895012	0.60398	0.545857	0.999999
gene443-chr1-26437767-26438767-PDIK1L	6.75	-0.540567	0.895012	-0.603977	0.545859	0.999999
gene8550-chr15-91415607-91416607-FURIN	6.75	-0.540567	0.895012	-0.603977	0.545859	0.999999
gene25427-chr9-100881135-100882135-TRIM14	6.75	-0.540567	0.895012	-0.603977	0.545859	0.999999
gene10821-chr17-57784325-57785325-VMP1	57.5	0.17585	0.291472	0.603317	0.546298	0.999999
gene17560-chr3-121468114-121469114-GOLGB1	41	0.211504	0.350693	0.603104	0.54644	0.999999
gene4487-chr11-64085056-64086056-TRMT112	41	-0.211504	0.350696	-0.603097	0.546444	0.999999
gene24316-chr8-33370203-33371203-TTI2	65.25	0.16601	0.275594	0.602373	0.546926	0.999999
gene13739-chr2-46843810-46844810-CRIPT	33.25	-0.239187	0.398089	-0.600838	0.547948	0.999999
gene18313-chr4-15003797-15004797-CPEB2	33.25	-0.239187	0.398089	-0.600838	0.547948	0.999999
gene25697-chr9-130564959-130565959-FPGS	17	-0.341036	0.567682	-0.600752	0.548005	0.999999
gene24240-chr8-23711820-23712820-STC1	10	0.4361	0.726221	0.600505	0.54817	0.999999
gene4025-chr11-22850617-22851617-SVIP	10	-0.436098	0.726221	-0.600503	0.548171	0.999999
gene4348-chr11-60608928-60609928-CCDC86	10	-0.436098	0.726221	-0.600503	0.548171	0.999999
gene10368-chr17-37895719-37896719-GRB7	10	-0.436098	0.726221	-0.600503	0.548171	0.999999
gene24210-chr8-22224261-22225261-SLC39A14	10	-0.436098	0.726221	-0.600503	0.548171	0.999999
gene4285-chr11-57479295-57480295-MED19	26.5	-0.273018	0.454685	-0.600456	0.548203	0.999999
gene17552-chr3-120400918-120401918-HGD	6.75	-0.540567	0.900892	-0.600035	0.548483	0.999999
gene22789-chr6_ssto_hap7-2963944-2964944-GPANK1	6.75	0.540569	0.901306	0.599762	0.548665	0.999999
gene5211-chr11-126138377-126139377-SRPRA	32.25	0.24664	0.411654	0.599145	0.549076	0.999999
gene3490-chr10-118764588-118765588-SHTN1	17.5	-0.331205	0.553053	-0.598867	0.549261	0.999999
gene3734-chr11-2923149-2924149-SLC22A18	10	-0.436098	0.728382	-0.598722	0.549359	0.999999
gene6425-chr12-117175595-117176595-RNFT2	10	-0.436098	0.728382	-0.598722	0.549359	0.999999
gene7661-chr14-93581764-93582764-ITPK1	10	-0.436098	0.728382	-0.598722	0.549359	0.999999
gene1133-chr1-93810977-93811977-DR1	17.5	-0.331205	0.553369	-0.598525	0.54949	0.999999
gene23974-chr7-150725008-150726008-ABCB8	17.5	0.331206	0.554336	0.597484	0.550184	0.999999
gene23841-chr7-139025377-139026377-FMC1	95.25	0.14401	0.241171	0.59713	0.550421	0.999999
gene23842-chr7-139025377-139026377-C7orf55-LUC7L2	95.25	0.14401	0.241171	0.59713	0.550421	0.999999
gene11340-chr18-19180193-19181193-ESCO1	17.5	-0.331205	0.55499	-0.596777	0.550657	0.999999
gene11919-chr19-8509302-8510302-HNRNPM	17.5	-0.331205	0.55499	-0.596777	0.550657	0.999999
gene5637-chr12-32831633-32832633-DNM1L	33.75	-0.235628	0.394917	-0.596651	0.55074	0.999999
gene20268-chr6-291556-292556-DUSP22	13.25	-0.383328	0.642514	-0.596606	0.55077	0.999999
gene2055-chr1-180991757-180992757-STX6	13.75	-0.369233	0.61949	-0.596027	0.551157	0.999999
gene20416-chr6-24775140-24776140-GMNN	21.75	-0.29956	0.502704	-0.595896	0.551244	0.999999
gene1441-chr1-149813818-149814818-HIST2H2AA3	163.5	0.13245	0.222301	0.595816	0.551298	0.999999
gene11040-chr17-74068107-74069107-SRP68	27.5	-0.263034	0.441495	-0.59578	0.551322	0.999999
gene6154-chr12-80328478-80329478-PPP1R12A	43	-0.201634	0.338502	-0.595664	0.5514	0.999999
gene26710-chrX-117479535-117480535-WDR44	27	-0.267933	0.449899	-0.595539	0.551483	0.999999
gene23051-chr7-26240330-26241330-CBX3	53.25	-0.176323	0.296098	-0.595487	0.551518	0.999999
gene6346-chr12-109914849-109915849-KCTD10	17.5	-0.331205	0.556277	-0.595396	0.551579	0.999999
gene1291-chr1-112297689-112298689-DDX20	10	-0.436098	0.732758	-0.595146	0.551746	0.999999
gene5089-chr11-118888557-118889557-RPS25	32.75	-0.242856	0.408069	-0.595135	0.551753	0.999999
gene5090-chr11-118888678-118889678-TRAPPC4	32.75	-0.242856	0.408069	-0.595135	0.551753	0.999999
gene13340-chr19-57922014-57923014-ZNF17	13.75	-0.369233	0.620421	-0.595133	0.551754	0.999999
gene13341-chr19-57922028-57923028-ZNF17	13.75	-0.369233	0.620421	-0.595133	0.551754	0.999999
gene1413-chr1-146373356-146374356-NBPF12	21.75	0.299561	0.503625	0.594809	0.551971	0.999999
gene17870-chr3-156878049-156879049-CCNL1	44	-0.197037	0.331293	-0.59475	0.552011	0.999999
gene13291-chr19-56158453-56159453-CCDC106	43.5	-0.199308	0.335143	-0.594697	0.552046	0.999999
gene15173-chr20-3026174-3027174-MRPS26	34.25	-0.232173	0.39042	-0.594675	0.552061	0.999999
gene5655-chr12-42538173-42539173-GXYLT1	22.25	-0.292781	0.492585	-0.594377	0.55226	0.999999
gene21189-chr6-99962865-99963865-USP45	33.75	-0.235628	0.396751	-0.593893	0.552584	0.999999
gene25683-chr9-130340786-130341786-FAM129B	13.75	-0.369233	0.621784	-0.593828	0.552627	0.999999
gene14010-chr2-85838725-85839725-USP39	22.25	-0.292781	0.493957	-0.592726	0.553365	0.999999
gene19472-chr5-73108842-73109842-ARHGEF28	13.75	0.369234	0.623239	0.592444	0.553553	0.999999
gene8173-chr15-59498514-59499514-LDHAL6B	17.5	-0.331205	0.559212	-0.592271	0.553669	0.999999
gene6992-chr13-111367283-111368283-ING1	82.75	0.148323	0.250734	0.591556	0.554148	0.999999
gene8467-chr15-82824452-82825452-RPS17	54.25	0.173065	0.292795	0.591079	0.554468	0.999999
gene8953-chr16-18812500-18813500-ARL6IP1	109.75	0.138131	0.233712	0.591031	0.5545	0.999999
gene7367-chr14-55878076-55879076-ATG14	18	-0.321927	0.544848	-0.590857	0.554616	0.999999
gene16794-chr3-14443575-14444575-SLC6A6	18	-0.321927	0.544848	-0.590857	0.554616	0.999999
gene8724-chr16-2016374-2017374-RNF151	34.75	0.228819	0.387325	0.590767	0.554676	0.999999
gene11118-chr17-78120482-78121482-EIF4A3	75	0.154034	0.260922	0.590345	0.55496	0.999999
gene26269-chrX-48768735-48769735-SLC35A2	43	-0.201634	0.341581	-0.590295	0.554993	0.999999
gene14875-chr2-220118168-220119168-TUBA4A	34.75	0.228819	0.387674	0.590236	0.555033	0.999999
gene10348-chr17-37356035-37357035-RPL19	67.75	0.159872	0.271051	0.589822	0.55531	0.999999
gene11066-chr17-74732993-74733993-SRSF2	110.25	0.137504	0.233518	0.588836	0.555972	0.999999
gene19629-chr5-112042701-112043701-APC	18	-0.321927	0.546854	-0.58869	0.556069	0.999999
gene10748-chr17-49230396-49231396-NME1-NME2	22.75	-0.286304	0.486446	-0.588562	0.556155	0.999999
gene10523-chr17-40984658-40985658-PSME3	44.5	-0.194816	0.331484	-0.587708	0.556728	0.999999
gene14009-chr2-85838679-85839679-C2orf68	22.75	-0.286304	0.487442	-0.58736	0.556962	0.999999
gene10054-chr17-15902193-15903193-TTC19	22.75	-0.286304	0.487442	-0.58736	0.556962	0.999999
gene23424-chr7-91874914-91875914-KRIT1	22.75	-0.286304	0.487442	-0.58736	0.556962	0.999999
gene9930-chr17-7387068-7388068-ZBTB4	134.75	0.133927	0.228065	0.587231	0.557048	0.999999
gene12415-chr19-35521091-35522091-SCN1B	28.5	-0.253756	0.432211	-0.587111	0.557129	0.999999
gene24894-chr8-145137023-145138023-GPAA1	45	-0.192645	0.328256	-0.586873	0.557289	0.999999
gene9974-chr17-8055253-8056253-PER1	22.75	0.286305	0.488291	0.58634	0.557647	0.999999
gene21220-chr6-108278982-108279982-SEC63	22.75	-0.286304	0.488291	-0.586338	0.557648	0.999999
gene3324-chr10-101769210-101770210-DNMBP	4.5	0.652077	1.1124	0.586189	0.557748	0.999999
gene14377-chr2-150185998-150186998-LYPD6	4.5	0.652077	1.1124	0.586189	0.557748	0.999999
gene16131-chr22-18592952-18593952-TUBA8	4.5	0.652077	1.1124	0.586189	0.557748	0.999999
gene20055-chr5-156389766-156390766-TIMD4	4.5	0.652077	1.1124	0.586189	0.557748	0.999999
gene20709-chr6-32812212-32813212-PSMB8	4.5	0.652077	1.1124	0.586189	0.557748	0.999999
gene21858-chr6_cox_hap2-3213443-3214443-CLIC1	4.5	0.652077	1.1124	0.586189	0.557748	0.999999
gene21859-chr6_cox_hap2-3213462-3214462-CLIC1	4.5	0.652077	1.1124	0.586189	0.557748	0.999999
gene23302-chr7-72739079-72740079-TRIM50	4.5	0.652077	1.1124	0.586189	0.557748	0.999999
gene3202-chr10-91091735-91092735-IFIT3	4.5	-0.652074	1.1124	-0.586187	0.55775	0.999999
gene14680-chr2-201173172-201174172-SPATS2L	4.5	-0.652074	1.1124	-0.586187	0.55775	0.999999
gene15244-chr20-11870870-11871870-BTBD3	4.5	-0.652074	1.1124	-0.586187	0.55775	0.999999
gene17782-chr3-142681678-142682678-PAQR9	4.5	-0.652074	1.1124	-0.586187	0.55775	0.999999
gene18309-chr4-11430037-11431037-HS3ST1	4.5	-0.652074	1.1124	-0.586187	0.55775	0.999999
gene18462-chr4-52903985-52904985-SGCB	4.5	-0.652074	1.1124	-0.586187	0.55775	0.999999
gene19202-chr5-14871387-14872387-ANKH	4.5	-0.652074	1.1124	-0.586187	0.55775	0.999999
gene24247-chr8-25041737-25042737-DOCK5	18	0.321929	0.549194	0.586184	0.557752	0.999999
gene8733-chr16-2097370-2098370-NTHL1	10.5	-0.415036	0.708942	-0.585431	0.558258	0.999999
gene8734-chr16-2097395-2098395-TSC2	10.5	-0.415036	0.708942	-0.585431	0.558258	0.999999
gene12146-chr19-14800351-14801351-ZNF333	10.5	-0.415036	0.708942	-0.585431	0.558258	0.999999
gene12147-chr19-14800369-14801369-ZNF333	10.5	-0.415036	0.708942	-0.585431	0.558258	0.999999
gene2268-chr1-207223922-207224922-YOD1	22.75	-0.286304	0.489108	-0.585359	0.558306	0.999999
gene12912-chr19-48248292-48249292-GLTSCR2	63	0.160465	0.274272	0.585057	0.558509	0.999999
gene5962-chr12-56509873-56510873-RPL41	92	0.141246	0.241423	0.585056	0.55851	0.999999
gene25436-chr9-101866870-101867870-TGFBR1	7.25	0.502501	0.858927	0.585033	0.558525	0.999999
gene1250-chr1-110452732-110453732-CSF1	7.25	-0.502499	0.858927	-0.585031	0.558527	0.999999
gene2917-chr10-49514181-49515181-MAPK8	7.25	-0.502499	0.858927	-0.585031	0.558527	0.999999
gene7392-chr14-59931559-59932559-GPR135	7.25	-0.502499	0.858927	-0.585031	0.558527	0.999999
gene15529-chr20-43159921-43160921-PKIG	7.25	-0.502499	0.858927	-0.585031	0.558527	0.999999
gene20760-chr6-34359957-34360957-NUDT3	7.25	-0.502499	0.858927	-0.585031	0.558527	0.999999
gene23674-chr7-115850046-115851046-TES	7.25	-0.502499	0.858927	-0.585031	0.558527	0.999999
gene3923-chr11-11643061-11644061-GALNT18	10.5	-0.415036	0.70995	-0.584599	0.558817	0.999999
gene9925-chr17-7341845-7342845-FGF11	10.5	-0.415036	0.70995	-0.584599	0.558817	0.999999
gene14882-chr2-220252162-220253162-DNPEP	10.5	-0.415036	0.70995	-0.584599	0.558817	0.999999
gene16678-chr22-51020928-51021928-CHKB	14.25	-0.356143	0.609546	-0.584276	0.559035	0.999999
gene14026-chr2-86850500-86851500-RNF103	35.75	-0.222392	0.380646	-0.584249	0.559053	0.999999
gene10349-chr17-37356075-37357075-RPL19	69.25	0.156402	0.267842	0.583933	0.559265	0.999999
gene2518-chr1-241803201-241804201-OPN3	7.25	0.502501	0.861634	0.583196	0.559762	0.999999
gene7327-chr14-51297339-51298339-NIN	7.25	0.502501	0.861634	0.583196	0.559762	0.999999
gene23905-chr7-143317544-143318544-TCAF2	7.25	0.502501	0.861634	0.583196	0.559762	0.999999
gene15016-chr2-235860127-235861127-SH3BP4	7.25	-0.502499	0.861634	-0.583193	0.559763	0.999999
gene16712-chr3-9744990-9745990-CPNE9	7.25	-0.502499	0.861634	-0.583193	0.559763	0.999999
gene16713-chr3-9745009-9746009-CPNE9	7.25	-0.502499	0.861634	-0.583193	0.559763	0.999999
gene10505-chr17-40718577-40719577-MLX	46	-0.188445	0.323337	-0.582813	0.560019	0.999999
gene17776-chr3-142297168-142298168-ATR	35.75	-0.222392	0.381647	-0.582716	0.560084	0.999999
gene8627-chr16-222345-223345-HBA2	7.25	0.502501	0.862433	0.582655	0.560126	0.999999
gene17067-chr3-47204967-47205967-SETD2	7.25	-0.502499	0.862433	-0.582652	0.560127	0.999999
gene4178-chr11-47290426-47291426-MADD	18.5	-0.313157	0.537509	-0.582608	0.560157	0.999999
gene6040-chr12-58087237-58088237-OS9	18.5	-0.313157	0.537509	-0.582608	0.560157	0.999999
gene7773-chr14-104181580-104182580-ZFYVE21	14.25	-0.356143	0.611307	-0.582593	0.560168	0.999999
gene2465-chr1-231376418-231377418-GNPAT	22.75	-0.286304	0.491455	-0.582563	0.560187	0.999999
gene2466-chr1-231376433-231377433-C1orf131	22.75	-0.286304	0.491455	-0.582563	0.560187	0.999999
gene5835-chr12-53342342-53343342-KRT18	45.5	0.190522	0.327054	0.58254	0.560203	0.999999
gene10382-chr17-38217945-38218945-THRA	4.5	0.652077	1.11963	0.582403	0.560295	0.999999
gene22819-chr6_ssto_hap7-3259074-3260074-NELFE	4.5	0.652077	1.11963	0.582403	0.560295	0.999999
gene12600-chr19-39970551-39971551-TIMM50	23.25	0.280108	0.481242	0.582053	0.560531	0.999999
gene3630-chr11-236307-237307-PSMD13	23.25	-0.280107	0.481476	-0.581768	0.560723	0.999999
gene9772-chr17-2303758-2304758-MNT	29	0.24936	0.428745	0.581604	0.560834	0.999999
gene2807-chr10-28821016-28822016-WAC	29	-0.249359	0.428745	-0.581601	0.560835	0.999999
gene9202-chr16-31519240-31520240-C16orf58	18.5	-0.313157	0.538679	-0.581343	0.561009	0.999999
gene14571-chr2-179315662-179316662-DFNB59	35.25	-0.225559	0.388087	-0.581209	0.5611	0.999999
gene21009-chr6-52285304-52286304-EFHC1	10.5	0.415038	0.714326	0.58102	0.561227	0.999999
gene26649-chrX-106959211-106960211-TSC22D3	18	-0.321927	0.554169	-0.58092	0.561295	0.999999
gene15424-chr20-33759239-33760239-PROCR	7.25	0.502501	0.865152	0.580824	0.561359	0.999999
gene17981-chr3-181429211-181430211-SOX2	7.25	-0.502499	0.865152	-0.580821	0.561361	0.999999
gene21585-chr6-166075088-166076088-PDE10A	7.25	-0.502499	0.865152	-0.580821	0.561361	0.999999
gene13442-chr2-9562289-9563289-ITGB1BP1	14.25	-0.356143	0.613265	-0.580733	0.561421	0.999999
gene22488-chr6_mcf_hap5-4277225-4278225-BRD2	27.5	0.263035	0.452937	0.580731	0.561421	0.999999
gene17494-chr3-112280310-112281310-ATG3	35.25	-0.225559	0.388503	-0.580586	0.561519	0.999999
gene17495-chr3-112280356-112281356-SLC35A5	35.25	-0.225559	0.388503	-0.580586	0.561519	0.999999
gene10543-chr17-41363345-41364345-TMEM106A	29	-0.249359	0.429671	-0.580349	0.56168	0.999999
gene3919-chr11-10829043-10830043-EIF4G2	63	0.160465	0.276968	0.579363	0.562344	0.999999
gene11257-chr18-3262216-3263216-MYL12B	10.5	-0.415036	0.717394	-0.578533	0.562904	0.999999
gene24527-chr8-77912024-77913024-PEX2	29	-0.249359	0.431064	-0.578473	0.562945	0.999999
gene4662-chr11-68227685-68228685-PPP6R3	56.75	0.242075	0.418493	0.578446	0.562963	0.999999
gene3653-chr11-615228-616228-IRF7	63.5	0.159199	0.275278	0.57832	0.563048	0.999999
gene22349-chr6_mcf_hap5-1966841-1967841-MRPS18B	10.5	0.415038	0.718159	0.57792	0.563318	0.999999
gene1500-chr1-151137870-151138870-LYSMD1	10.5	-0.415036	0.718159	-0.577917	0.56332	0.999999
gene1501-chr1-151137924-151138924-LYSMD1	10.5	-0.415036	0.718159	-0.577917	0.56332	0.999999
gene24587-chr8-92081923-92082923-OTUD6B	23.25	-0.280107	0.485121	-0.577396	0.563672	0.999999
gene6511-chr12-123011060-123012060-RSRC2	79.5	0.1453	0.251758	0.57714	0.563845	0.999999
gene10283-chr17-33905156-33906156-PEX12	44.5	-0.194816	0.337696	-0.576898	0.564009	0.999999
gene22702-chr6_qbl_hap6-4498905-4499905-RGL2	18.5	0.313158	0.542912	0.576812	0.564066	0.999999
gene1678-chr1-155224774-155225774-FAM189B	29	-0.249359	0.432356	-0.576744	0.564112	0.999999
gene21016-chr6-52859678-52860678-GSTA4	79	0.146221	0.253575	0.576637	0.564185	0.999999
gene8025-chr15-44084074-44085074-SERF2	28.5	-0.253756	0.440328	-0.576289	0.56442	0.999999
gene12943-chr19-49116194-49117194-FAM83E	86.75	0.141473	0.245489	0.576289	0.56442	0.999999
gene2623-chr10-1102156-1103156-IDI1	23.75	-0.274174	0.475998	-0.575999	0.564616	0.999999
gene15057-chr2-241507503-241508503-RNPEPL1	7.25	0.502501	0.873563	0.575231	0.565135	0.999999
gene5717-chr12-49259153-49260153-RND1	48	0.180573	0.314158	0.574783	0.565438	0.999999
gene13748-chr2-47400846-47401846-CALM2	36.75	0.216318	0.376441	0.574641	0.565534	0.999999
gene13475-chr2-11485033-11486033-ROCK2	14.75	0.343955	0.598774	0.574432	0.565676	0.999999
gene20406-chr6-24402635-24403635-MRS2	14.75	-0.343954	0.598774	-0.574429	0.565677	0.999999
gene23607-chr7-102937372-102938372-PMPCB	14.75	-0.343954	0.598774	-0.574429	0.565677	0.999999
gene17982-chr3-182510790-182511790-ATP11B	10.5	0.415038	0.722585	0.57438	0.565711	0.999999
gene19406-chr5-64858562-64859562-PPWD1	29.5	-0.245112	0.427205	-0.573757	0.566132	0.999999
gene19407-chr5-64858565-64859565-PPWD1	29.5	-0.245112	0.427205	-0.573757	0.566132	0.999999
gene4426-chr11-62554373-62555373-TMEM179B	57.25	-0.163975	0.285844	-0.573654	0.566202	0.999999
gene20018-chr5-150399472-150400472-GPX3	14.75	0.343955	0.599603	0.573638	0.566213	0.999999
gene8594-chr15-99791513-99792513-LRRC28	14.75	-0.343954	0.599603	-0.573636	0.566214	0.999999
gene19555-chr5-90675614-90676614-ARRDC3	37.75	-0.210567	0.367318	-0.573255	0.566472	0.999999
gene20885-chr6-42531259-42532259-UBR2	18.5	-0.313157	0.546469	-0.573056	0.566607	0.999999
gene11177-chr17-79980294-79981294-CENPX	19	-0.304854	0.532115	-0.57291	0.566706	0.999999
gene2996-chr10-65281335-65282335-JMJD1C	11	-0.395928	0.691478	-0.572581	0.566928	0.999999
gene4447-chr11-63381441-63382441-PLA2G16	11	-0.395928	0.691478	-0.572581	0.566928	0.999999
gene8206-chr15-64443415-64444415-SNX22	11	-0.395928	0.691478	-0.572581	0.566928	0.999999
gene9728-chr17-1011840-1012840-ABR	11	-0.395928	0.691478	-0.572581	0.566928	0.999999
gene15109-chr20-360772-361772-TRIB3	11	-0.395928	0.691478	-0.572581	0.566928	0.999999
gene2374-chr1-222987930-222988930-DISP1	14.75	-0.343954	0.600843	-0.572452	0.567016	0.999999
gene7864-chr15-31195575-31196575-FAN1	19	-0.304854	0.532675	-0.572307	0.567114	0.999999
gene26351-chrX-53254104-53255104-KDM5C	19	-0.304854	0.532675	-0.572307	0.567114	0.999999
gene6659-chr13-26795394-26796394-RNF6	23.75	-0.274174	0.479297	-0.572035	0.567298	0.999999
gene10216-chr17-28256558-28257558-SSH2	23.75	-0.274174	0.479317	-0.572011	0.567315	0.999999
gene3525-chr10-123687816-123688816-ATE1	30	-0.241008	0.421437	-0.571872	0.567409	0.999999
gene15390-chr20-32077427-32078427-CBFA2T2	14.75	-0.343954	0.602109	-0.571248	0.567831	0.999999
gene25682-chr9-130330896-130331896-FAM129B	11	0.395929	0.693371	0.57102	0.567986	0.999999
gene11950-chr19-9731416-9732416-ZNF561	11	-0.395928	0.693371	-0.571018	0.567987	0.999999
gene1721-chr1-156163222-156164222-SLC25A44	37.75	-0.210567	0.368967	-0.570693	0.568208	0.999999
gene14867-chr2-220083212-220084212-ABCB6	30	-0.241008	0.42246	-0.570486	0.568348	0.999999
gene19405-chr5-64858495-64859495-CENPK	30	-0.241008	0.42246	-0.570486	0.568348	0.999999
gene11829-chr19-5790749-5791749-DUS3L	24.25	0.268489	0.470974	0.570073	0.568629	0.999999
gene733-chr1-43637486-43638486-EBNA1BP2	19	-0.304854	0.534848	-0.569983	0.56869	0.999999
gene734-chr1-43637500-43638500-CFAP57	19	-0.304854	0.534848	-0.569983	0.56869	0.999999
gene25719-chr9-130922038-130923038-C9orf16	30	0.241008	0.423066	0.569672	0.5689	0.999999
gene4875-chr11-93474203-93475203-TAF1D	65.5	0.154328	0.27106	0.569352	0.569117	0.999999
gene1121-chr1-92764021-92765021-RPAP2	30	-0.241008	0.423507	-0.569076	0.569305	0.999999
gene23043-chr7-24797139-24798139-DFNA5	11	-0.395928	0.69604	-0.568829	0.569472	0.999999
gene19287-chr5-40679531-40680531-PTGER4	24.25	0.268489	0.47212	0.568688	0.569568	0.999999
gene6547-chr12-124117823-124118823-EIF2B1	38.25	-0.207805	0.365572	-0.568436	0.569739	0.999999
gene18189-chr4-1857474-1858474-LETM1	11	-0.395928	0.697199	-0.567883	0.570114	0.999999
gene16769-chr3-12525430-12526430-TSEN2	24.25	-0.268488	0.472796	-0.567874	0.570121	0.999999
gene2520-chr1-242010992-242011992-EXO1	23.75	-0.274174	0.483571	-0.566979	0.570729	0.999999
gene10822-chr17-57784459-57785459-PTRH2	55.75	0.168398	0.297013	0.566972	0.570733	0.999999
gene3438-chr10-112678624-112679624-BBIP1	24.25	-0.268488	0.473946	-0.566496	0.571057	0.999999
gene3439-chr10-112678627-112679627-SHOC2	24.25	-0.268488	0.473946	-0.566496	0.571057	0.999999
gene10046-chr17-15466445-15467445-TVP23C-CDRT4	30.5	0.23704	0.418479	0.566431	0.571101	0.999999
gene10047-chr17-15466445-15467445-TVP23C	30.5	0.23704	0.418479	0.566431	0.571101	0.999999
gene18289-chr4-9249855-9250855-USP17L18	7.75	0.469486	0.828911	0.566389	0.571129	0.999999
gene22957-chr7-6311742-6312742-CYTH3	7.75	-0.469484	0.828911	-0.566387	0.571131	0.999999
gene25482-chr9-108456305-108457305-TMEM38B	7.75	-0.469484	0.828911	-0.566387	0.571131	0.999999
gene1122-chr1-92764066-92765066-GLMN	30	-0.241008	0.4257	-0.566145	0.571295	0.999999
gene15058-chr2-241525632-241526632-CAPN10	19.5	-0.296981	0.524847	-0.565843	0.5715	0.999999
gene3501-chr10-120514258-120515258-CACUL1	19.5	0.296982	0.525088	0.565586	0.571676	0.999999
gene19607-chr5-109024566-109025566-MAN2A1	19.5	-0.296981	0.525088	-0.565583	0.571677	0.999999
gene20615-chr6-31509752-31510752-DDX39B	7.75	0.469486	0.8305	0.565305	0.571866	0.999999
gene25448-chr9-103203687-103204687-MSANTD3-TMEFF1	7.75	0.469486	0.8305	0.565305	0.571866	0.999999
gene25549-chr9-116263206-116264206-RGS3	7.75	0.469486	0.8305	0.565305	0.571866	0.999999
gene23036-chr7-23636497-23637497-CCDC126	7.75	-0.469484	0.8305	-0.565303	0.571868	0.999999
gene958-chr1-64239189-64240189-ROR1	7.75	-0.469484	0.8305	-0.565303	0.571868	0.999999
gene2252-chr1-206643085-206644085-IKBKE	7.75	-0.469484	0.8305	-0.565303	0.571868	0.999999
gene3050-chr10-72238063-72239063-PALD1	7.75	-0.469484	0.8305	-0.565303	0.571868	0.999999
gene7205-chr14-24780204-24781204-LTB4R	7.75	-0.469484	0.8305	-0.565303	0.571868	0.999999
gene18381-chr4-38665289-38666289-KLF3	7.75	-0.469484	0.8305	-0.565303	0.571868	0.999999
gene20307-chr6-5260683-5261683-LYRM4	7.75	-0.469484	0.8305	-0.565303	0.571868	0.999999
gene20512-chr6-28219574-28220574-ZKSCAN4	7.75	-0.469484	0.8305	-0.565303	0.571868	0.999999
gene20567-chr6-30523985-30524985-PRR3	7.75	-0.469484	0.8305	-0.565303	0.571868	0.999999
gene24291-chr8-29120110-29121110-KIF13B	7.75	-0.469484	0.8305	-0.565303	0.571868	0.999999
gene23771-chr7-129844838-129845838-TMEM209	30.5	-0.237039	0.419342	-0.565264	0.571894	0.999999
gene24911-chr8-145581740-145582740-SLC52A2	19.5	-0.296981	0.525922	-0.564687	0.572287	0.999999
gene25276-chr9-77702740-77703740-NMRK1	15.25	-0.332575	0.589281	-0.564374	0.5725	0.999999
gene12856-chr19-46498218-46499218-CCDC61	48	0.180573	0.320084	0.564141	0.572658	0.999999
gene10740-chr17-48796404-48797404-LUC7L3	30.5	-0.237039	0.420204	-0.564104	0.572683	0.999999
gene24885-chr8-145024544-145025544-PLEC	30.5	-0.237039	0.420204	-0.564104	0.572683	0.999999
gene11214-chr17_ctg5_hap1-117636-118636-ARHGAP27	19.5	0.296982	0.526517	0.564051	0.57272	0.999999
gene1384-chr1-143913884-143914884-FAM72D	58.25	0.161155	0.285801	0.563871	0.572842	0.999999
gene5547-chr12-19593014-19594014-AEBP2	15.25	-0.332575	0.589871	-0.563809	0.572884	0.999999
gene9827-chr17-4613288-4614288-ARRB2	15.25	-0.332575	0.589871	-0.563809	0.572884	0.999999
gene15394-chr20-32261764-32262764-NECAB3	38.25	0.207805	0.36869	0.563631	0.573005	0.999999
gene7908-chr15-37393000-37394000-MEIS2	24.25	-0.268488	0.476701	-0.563221	0.573284	0.999999
gene5837-chr12-53399541-53400541-EIF4B	31	-0.233199	0.414086	-0.563164	0.573323	0.999999
gene8553-chr15-91427775-91428775-FES	7.75	0.469486	0.833737	0.56311	0.57336	0.999999
gene26712-chrX-117861058-117862058-IL13RA1	7.75	0.469486	0.833737	0.56311	0.57336	0.999999
gene8642-chr16-475167-476167-RAB11FIP3	15.25	-0.332575	0.590854	-0.562871	0.573522	0.999999
gene9706-chr16-90038740-90039740-CENPBD1	15.25	-0.332575	0.590854	-0.562871	0.573522	0.999999
gene24294-chr8-29940224-29941224-SARAF	15.25	-0.332575	0.590854	-0.562871	0.573522	0.999999
gene13204-chr19-54618289-54619289-PRPF31	67	0.150867	0.268088	0.562752	0.573604	0.999999
gene5768-chr12-51157288-51158288-ATF1	24.75	-0.263034	0.467553	-0.562575	0.573724	0.999999
gene6103-chr12-69978707-69979707-CCT2	39.25	0.202493	0.360061	0.562385	0.573854	0.999999
gene4575-chr11-65819315-65820315-SF3B2	15.25	-0.332575	0.591651	-0.562113	0.574039	0.999999
gene15711-chr20-58514852-58515852-PPP1R3D	15.25	-0.332575	0.591651	-0.562113	0.574039	0.999999
gene18037-chr3-185303530-185304530-SENP2	15.25	-0.332575	0.591651	-0.562113	0.574039	0.999999
gene20432-chr6-25962416-25963416-TRIM38	7.75	0.469486	0.835337	0.562032	0.574094	0.999999
gene4629-chr11-67195434-67196434-RPS6KB2	15.25	-0.332575	0.59323	-0.560616	0.575059	0.999999
gene27005-chrX-153639353-153640353-TAZ	15.25	-0.332575	0.59323	-0.560616	0.575059	0.999999
gene12516-chr19-37663143-37664143-ZNF585A	11.5	-0.378511	0.675607	-0.560253	0.575307	0.999999
gene25827-chr9-136024107-136025107-RALGDS	11.5	0.378512	0.676494	0.55952	0.575807	0.999999
gene13376-chr19-58661648-58662648-ZNF329	11.5	-0.378511	0.676494	-0.559518	0.575808	0.999999
gene25002-chr9-6015140-6016140-RANBP6	15.25	-0.332575	0.594642	-0.559285	0.575967	0.999999
gene25522-chr9-115094806-115095806-PTBP3	15.25	-0.332575	0.594642	-0.559285	0.575967	0.999999
gene11680-chr19-1354475-1355475-MUM1	11.5	0.378512	0.676832	0.559241	0.575997	0.999999
gene3492-chr10-118897312-118898312-VAX1	7.75	-0.469484	0.840198	-0.558778	0.576314	0.999999
gene21470-chr6-147524993-147525993-STXBP5	5	0.584963	1.04734	0.558525	0.576486	0.999999
gene22748-chr6_ssto_hap7-1946595-1947595-C6orf136	5	0.584963	1.04734	0.558525	0.576486	0.999999
gene2036-chr1-179198319-179199319-ABL2	5	-0.584961	1.04734	-0.558523	0.576488	0.999999
gene2251-chr1-206515696-206516696-SRGAP2	5	-0.584961	1.04734	-0.558523	0.576488	0.999999
gene7290-chr14-39733975-39734975-MIA2	5	-0.584961	1.04734	-0.558523	0.576488	0.999999
gene23557-chr7-100424643-100425643-EPHB4	11.5	-0.378511	0.677721	-0.558505	0.5765	0.999999
gene8032-chr15-44580408-44581408-CASC4	11.5	-0.378511	0.677721	-0.558505	0.5765	0.999999
gene25909-chr9-139738366-139739366-C9orf172	11.5	-0.378511	0.679174	-0.55731	0.577316	0.999999
gene11370-chr18-23670111-23671111-SS18	25.25	-0.257797	0.462746	-0.557103	0.577457	0.999999
gene26397-chrX-57147479-57148479-SPIN2B	20	0.289507	0.519863	0.556892	0.577601	0.999999
gene27054-chrY-1337192-1338192-CSF2RA	5	0.584963	1.05041	0.556889	0.577603	0.999999
gene255-chr1-15850785-15851785-CASP9	5	-0.584961	1.05041	-0.556886	0.577605	0.999999
gene540-chr1-32229164-32230164-ADGRB2	5	-0.584961	1.05041	-0.556886	0.577605	0.999999
gene10144-chr17-20798953-20799953-CCDC144NL	5	-0.584961	1.05041	-0.556886	0.577605	0.999999
gene3567-chr10-127511337-127512337-UROS	19.5	-0.296981	0.533521	-0.556644	0.577771	0.999999
gene16810-chr3-15642751-15643751-BTD	51	-0.169925	0.305708	-0.55584	0.57832	0.999999
gene3731-chr11-2906495-2907495-CDKN1C	5	0.584963	1.05259	0.555738	0.57839	0.999999
gene14035-chr2-88124786-88125786-RGPD2	5	0.584963	1.05259	0.555738	0.57839	0.999999
gene18423-chr4-42658622-42659622-ATP8A1	5	0.584963	1.05259	0.555738	0.57839	0.999999
gene19594-chr5-102201026-102202026-PAM	5	0.584963	1.05259	0.555738	0.57839	0.999999
gene16209-chr22-22863005-22864005-ZNF280B	5	-0.584961	1.05259	-0.555736	0.578392	0.999999
gene16268-chr22-25960360-25961360-GRK3	5	-0.584961	1.05259	-0.555736	0.578392	0.999999
gene21171-chr6-96969201-96970201-UFL1	25.25	-0.257797	0.463895	-0.555723	0.5784	0.999999
gene5941-chr12-56122957-56123957-CD63	20	-0.289506	0.521074	-0.555595	0.578488	0.999999
gene13025-chr19-50379006-50380006-AKT1S1	40.75	-0.195016	0.351067	-0.555494	0.578557	0.999999
gene8319-chr15-73925253-73926253-NPTN	25.25	-0.257797	0.46419	-0.55537	0.578642	0.999999
gene19541-chr5-85913283-85914283-COX7C	20	-0.289506	0.521544	-0.555094	0.57883	0.999999
gene15203-chr20-4128925-4129925-SMOX	31.5	-0.229481	0.413417	-0.555084	0.578837	0.999999
gene4172-chr11-47235992-47236992-DDB2	25.25	-0.257797	0.464548	-0.554942	0.578934	0.999999
gene6517-chr12-123258555-123259555-CCDC62	32	0.225882	0.407056	0.554915	0.578953	0.999999
gene2474-chr1-233085776-233086776-NTPCR	15.75	-0.321927	0.580165	-0.55489	0.57897	0.999999
gene4488-chr11-64085059-64086059-PRDX5	40.75	-0.195016	0.351538	-0.554749	0.579066	0.999999
gene13695-chr2-39347104-39348104-SOS1	15.75	-0.321927	0.580909	-0.554179	0.579456	0.999999
gene18009-chr3-183966944-183967944-ECE2	15.75	-0.321927	0.580909	-0.554179	0.579456	0.999999
gene25275-chr9-77702633-77703633-NMRK1	15.75	-0.321927	0.580909	-0.554179	0.579456	0.999999
gene25745-chr9-131464282-131465282-PKN3	15.75	-0.321927	0.580909	-0.554179	0.579456	0.999999
gene2654-chr10-6019074-6020074-IL15RA	5	-0.584961	1.05568	-0.554106	0.579506	0.999999
gene6414-chr12-113795870-113796870-PLBD2	5	-0.584961	1.05568	-0.554106	0.579506	0.999999
gene21414-chr6-137113156-137114156-MAP3K5	5	-0.584961	1.05568	-0.554106	0.579506	0.999999
gene2723-chr10-14920398-14921398-SUV39H2	20	-0.289506	0.523102	-0.553441	0.579962	0.999999
gene25725-chr9-131037768-131038768-GOLGA2	24.75	0.263035	0.47531	0.553396	0.579992	0.999999
gene20394-chr6-20212195-20213195-MBOAT1	7.75	-0.469484	0.848517	-0.553299	0.580059	0.999999
gene6750-chr13-41344847-41345847-MRPS31	11.5	-0.378511	0.684151	-0.553256	0.580088	0.999999
gene2026-chr1-178062363-178063363-RASAL2	15.75	-0.321927	0.582042	-0.553099	0.580195	0.999999
gene26427-chrX-68048339-68049339-EFNB1	32.5	-0.222392	0.402113	-0.553059	0.580223	0.999999
gene12547-chr19-38794300-38795300-C19orf33	84.5	0.136689	0.24716	0.553037	0.580238	0.999999
gene13269-chr19-55874120-55875120-FAM71E2	19.5	0.296982	0.537524	0.5525	0.580606	0.999999
gene7300-chr14-45552801-45553801-PRPF39	20.5	-0.282399	0.511452	-0.552151	0.580845	0.999999
gene8970-chr16-19534678-19535678-CCP110	15.75	-0.321927	0.583157	-0.552042	0.580919	0.999999
gene120-chr1-6545029-6546029-PLEKHG5	2.75	0.807354	1.46281	0.551921	0.581002	0.999999
gene215-chr1-12854339-12855339-PRAMEF1	2.75	0.807354	1.46281	0.551921	0.581002	0.999999
gene272-chr1-16369730-16370730-CLCNKB	2.75	0.807354	1.46281	0.551921	0.581002	0.999999
gene401-chr1-24645311-24646311-GRHL3	2.75	0.807354	1.46281	0.551921	0.581002	0.999999
gene402-chr1-24645555-24646555-GRHL3	2.75	0.807354	1.46281	0.551921	0.581002	0.999999
gene479-chr1-27700843-27701843-FCN3	2.75	0.807354	1.46281	0.551921	0.581002	0.999999
gene662-chr1-39394685-39395685-RHBDL2	2.75	0.807354	1.46281	0.551921	0.581002	0.999999
gene723-chr1-43205425-43206425-CLDN19	2.75	0.807354	1.46281	0.551921	0.581002	0.999999
gene2013-chr1-174933404-174934404-RABGAP1L	2.75	0.807354	1.46281	0.551921	0.581002	0.999999
gene2234-chr1-205325628-205326628-KLHDC8A	2.75	0.807354	1.46281	0.551921	0.581002	0.999999
gene2235-chr1-205325718-205326718-KLHDC8A	2.75	0.807354	1.46281	0.551921	0.581002	0.999999
gene2495-chr1-236046508-236047508-LYST	2.75	0.807354	1.46281	0.551921	0.581002	0.999999
gene2507-chr1-237167218-237168218-MT1HL1	2.75	0.807354	1.46281	0.551921	0.581002	0.999999
gene2556-chr1-247418873-247419873-VN1R5	2.75	0.807354	1.46281	0.551921	0.581002	0.999999
gene3519-chr10-123290328-123291328-FGFR2	2.75	0.807354	1.46281	0.551921	0.581002	0.999999
gene3953-chr11-14993332-14994332-CALCA	2.75	0.807354	1.46281	0.551921	0.581002	0.999999
gene4856-chr11-89322279-89323279-NOX4	2.75	0.807354	1.46281	0.551921	0.581002	0.999999
gene5127-chr11-120381954-120382954-GRIK4	2.75	0.807354	1.46281	0.551921	0.581002	0.999999
gene5208-chr11-125932687-125933687-CDON	2.75	0.807354	1.46281	0.551921	0.581002	0.999999
gene5575-chr12-24715024-24716024-SOX5	2.75	0.807354	1.46281	0.551921	0.581002	0.999999
gene5810-chr12-52757906-52758906-KRT85	2.75	0.807354	1.46281	0.551921	0.581002	0.999999
gene7072-chr14-21156431-21157431-ANG	2.75	0.807354	1.46281	0.551921	0.581002	0.999999
gene7073-chr14-21156435-21157435-RNASE4	2.75	0.807354	1.46281	0.551921	0.581002	0.999999
gene7213-chr14-24867491-24868491-NYNRIN	2.75	0.807354	1.46281	0.551921	0.581002	0.999999
gene7373-chr14-57276694-57277694-OTX2	2.75	0.807354	1.46281	0.551921	0.581002	0.999999
gene7899-chr15-35087427-35088427-ACTC1	2.75	0.807354	1.46281	0.551921	0.581002	0.999999
gene8485-chr15-84158865-84159865-SH3GL3	2.75	0.807354	1.46281	0.551921	0.581002	0.999999
gene8919-chr16-12994976-12995976-SHISA9	2.75	0.807354	1.46281	0.551921	0.581002	0.999999
gene9338-chr16-58009838-58010838-TEPP	2.75	0.807354	1.46281	0.551921	0.581002	0.999999
gene9493-chr16-70328199-70329199-DDX19B	2.75	0.807354	1.46281	0.551921	0.581002	0.999999
gene9494-chr16-70328235-70329235-DDX19B	2.75	0.807354	1.46281	0.551921	0.581002	0.999999
gene9780-chr17-3030345-3031345-OR1G1	2.75	0.807354	1.46281	0.551921	0.581002	0.999999
gene11173-chr17-79918557-79919557-NOTUM	2.75	0.807354	1.46281	0.551921	0.581002	0.999999
gene12091-chr19-12997517-12998517-KLF1	2.75	0.807354	1.46281	0.551921	0.581002	0.999999
gene12265-chr19-18507915-18508915-LRRC25	2.75	0.807354	1.46281	0.551921	0.581002	0.999999
gene13546-chr2-25875029-25876029-DTNB	2.75	0.807354	1.46281	0.551921	0.581002	0.999999
gene13631-chr2-29203663-29204663-FAM179A	2.75	0.807354	1.46281	0.551921	0.581002	0.999999
gene13865-chr2-68870219-68871219-PROKR1	2.75	0.807354	1.46281	0.551921	0.581002	0.999999
gene13869-chr2-69179602-69180602-GKN2	2.75	0.807354	1.46281	0.551921	0.581002	0.999999
gene14225-chr2-114035998-114036998-PAX8	2.75	0.807354	1.46281	0.551921	0.581002	0.999999
gene14311-chr2-131486142-131487142-GPR148	2.75	0.807354	1.46281	0.551921	0.581002	0.999999
gene14497-chr2-171639795-171640795-ERICH2	2.75	0.807354	1.46281	0.551921	0.581002	0.999999
gene14532-chr2-175498807-175499807-WIPF1	2.75	0.807354	1.46281	0.551921	0.581002	0.999999
gene15734-chr20-61339688-61340688-NTSR1	2.75	0.807354	1.46281	0.551921	0.581002	0.999999
gene15926-chr21-35986941-35987941-RCAN1	2.75	0.807354	1.46281	0.551921	0.581002	0.999999
gene16223-chr22-23974008-23975008-DRICH1	2.75	0.807354	1.46281	0.551921	0.581002	0.999999
gene16838-chr3-20053265-20054265-PP2D1	2.75	0.807354	1.46281	0.551921	0.581002	0.999999
gene17479-chr3-111260425-111261425-CD96	2.75	0.807354	1.46281	0.551921	0.581002	0.999999
gene17785-chr3-143566873-143567873-SLC9A9	2.75	0.807354	1.46281	0.551921	0.581002	0.999999
gene17796-chr3-147122807-147123807-ZIC4	2.75	0.807354	1.46281	0.551921	0.581002	0.999999
gene19090-chr4-183164083-183165083-TENM3	2.75	0.807354	1.46281	0.551921	0.581002	0.999999
gene19343-chr5-53750930-53751930-HSPB3	2.75	0.807354	1.46281	0.551921	0.581002	0.999999
gene19657-chr5-115910122-115911122-SEMA6A	2.75	0.807354	1.46281	0.551921	0.581002	0.999999
gene19721-chr5-131408984-131409984-CSF2	2.75	0.807354	1.46281	0.551921	0.581002	0.999999
gene20167-chr5-175791970-175792970-ARL10	2.75	0.807354	1.46281	0.551921	0.581002	0.999999
gene20579-chr6-30658697-30659697-NRM	2.75	0.807354	1.46281	0.551921	0.581002	0.999999
gene21079-chr6-73934675-73935675-KHDC1L	2.75	0.807354	1.46281	0.551921	0.581002	0.999999
gene21429-chr6-138893168-138894168-NHSL1	2.75	0.807354	1.46281	0.551921	0.581002	0.999999
gene21559-chr6-159589928-159590928-FNDC1	2.75	0.807354	1.46281	0.551921	0.581002	0.999999
gene21781-chr6_cox_hap2-2152403-2153403-DHX16	2.75	0.807354	1.46281	0.551921	0.581002	0.999999
gene21896-chr6_cox_hap2-3616069-3617069-AGPAT1	2.75	0.807354	1.46281	0.551921	0.581002	0.999999
gene21897-chr6_cox_hap2-3616342-3617342-RNF5	2.75	0.807354	1.46281	0.551921	0.581002	0.999999
gene22078-chr6_dbb_hap3-3131905-3132905-SLC44A4	2.75	0.807354	1.46281	0.551921	0.581002	0.999999
gene22306-chr6_mann_hap4-4617060-4618060-COL11A2	2.75	0.807354	1.46281	0.551921	0.581002	0.999999
gene22580-chr6_qbl_hap6-2421651-2422651-TCF19	2.75	0.807354	1.46281	0.551921	0.581002	0.999999
gene22581-chr6_qbl_hap6-2421653-2422653-TCF19	2.75	0.807354	1.46281	0.551921	0.581002	0.999999
gene22792-chr6_ssto_hap7-2969032-2970032-LY6G5B	2.75	0.807354	1.46281	0.551921	0.581002	0.999999
gene23110-chr7-31091575-31092575-ADCYAP1R1	2.75	0.807354	1.46281	0.551921	0.581002	0.999999
gene25064-chr9-21384896-21385896-IFNA2	2.75	0.807354	1.46281	0.551921	0.581002	0.999999
gene25252-chr9-72657996-72658996-MAMDC2	2.75	0.807354	1.46281	0.551921	0.581002	0.999999
gene25424-chr9-100706697-100707697-HEMGN	2.75	0.807354	1.46281	0.551921	0.581002	0.999999
gene25481-chr9-108424237-108425237-TAL2	2.75	0.807354	1.46281	0.551921	0.581002	0.999999
gene26257-chrX-48619653-48620653-GLOD5	2.75	0.807354	1.46281	0.551921	0.581002	0.999999
gene26527-chrX-84498496-84499496-ZNF711	2.75	0.807354	1.46281	0.551921	0.581002	0.999999
gene27046-chrX-154996896-154997896-SPRY3	2.75	0.807354	1.46281	0.551921	0.581002	0.999999
gene418-chr1-25256270-25257270-RUNX3	2.75	-0.807351	1.46281	-0.551919	0.581004	0.999999
gene461-chr1-26871842-26872842-RPS6KA1	2.75	-0.807351	1.46281	-0.551919	0.581004	0.999999
gene978-chr1-66378427-66379427-PDE4B	2.75	-0.807351	1.46281	-0.551919	0.581004	0.999999
gene1898-chr1-162348195-162349195-C1orf226	2.75	-0.807351	1.46281	-0.551919	0.581004	0.999999
gene2560-chr1-247614784-247615784-OR2B11	2.75	-0.807351	1.46281	-0.551919	0.581004	0.999999
gene4847-chr11-87908135-87909135-RAB38	2.75	-0.807351	1.46281	-0.551919	0.581004	0.999999
gene7207-chr14-24803777-24804777-ADCY4	2.75	-0.807351	1.46281	-0.551919	0.581004	0.999999
gene10300-chr17-34417006-34418006-CCL3	2.75	-0.807351	1.46281	-0.551919	0.581004	0.999999
gene13057-chr19-51070802-51071802-LRRC4B	2.75	-0.807351	1.46281	-0.551919	0.581004	0.999999
gene13763-chr2-48807225-48808225-STON1-GTF2A1L	2.75	-0.807351	1.46281	-0.551919	0.581004	0.999999
gene14457-chr2-166149840-166150840-SCN2A	2.75	-0.807351	1.46281	-0.551919	0.581004	0.999999
gene14769-chr2-208988813-208989813-CRYGD	2.75	-0.807351	1.46281	-0.551919	0.581004	0.999999
gene15007-chr2-234637272-234638272-UGT1A3	2.75	-0.807351	1.46281	-0.551919	0.581004	0.999999
gene15675-chr20-56099663-56100663-CTCFL	2.75	-0.807351	1.46281	-0.551919	0.581004	0.999999
gene15676-chr20-56099683-56100683-CTCFL	2.75	-0.807351	1.46281	-0.551919	0.581004	0.999999
gene15952-chr21-38454746-38455746-TTC3	2.75	-0.807351	1.46281	-0.551919	0.581004	0.999999
gene20210-chr5-177540055-177541055-N4BP3	2.75	-0.807351	1.46281	-0.551919	0.581004	0.999999
gene23953-chr7-150038263-150039263-RARRES2	2.75	-0.807351	1.46281	-0.551919	0.581004	0.999999
gene24972-chr9-3488987-3489987-RFX3	2.75	-0.807351	1.46281	-0.551919	0.581004	0.999999
gene25450-chr9-103339860-103340860-MURC	2.75	-0.807351	1.46281	-0.551919	0.581004	0.999999
gene26950-chrX-152085908-152086908-ZNF185	2.75	-0.807351	1.46281	-0.551919	0.581004	0.999999
gene20630-chr6-31619670-31620670-BAG6	15.75	0.321929	0.583575	0.551649	0.581189	0.999999
gene20631-chr6-31619686-31620686-APOM	15.75	0.321929	0.583575	0.551649	0.581189	0.999999
gene8392-chr15-76628564-76629564-ISL2	40.25	0.197446	0.357931	0.551633	0.5812	0.999999
gene19729-chr5-131892115-131893115-RAD50	32	-0.225881	0.409701	-0.551331	0.581407	0.999999
gene3108-chr10-75910442-75911442-ADK	20.5	-0.282399	0.512229	-0.551314	0.581418	0.999999
gene13528-chr2-24307585-24308585-TP53I3	25.75	-0.252766	0.458499	-0.551289	0.581436	0.999999
gene18113-chr3-196014123-196015123-PCYT1A	25.25	-0.257797	0.467947	-0.550911	0.581695	0.999999
gene24036-chr7-158497022-158498022-NCAPG2	20.5	-0.282399	0.51322	-0.55025	0.582148	0.999999
gene23298-chr7-72360665-72361665-POM121	8.25	0.440573	0.801564	0.549642	0.582565	0.999999
gene3107-chr10-75910343-75911343-AP3M1	20.5	-0.282399	0.513788	-0.549642	0.582565	0.999999
gene4679-chr11-70048768-70049768-FADD	20.5	-0.282399	0.513788	-0.549642	0.582565	0.999999
gene23847-chr7-139477546-139478546-TBXAS1	8.25	-0.440571	0.801564	-0.54964	0.582567	0.999999
gene14424-chr2-160471607-160472607-BAZ2B	25.75	-0.252766	0.460462	-0.548939	0.583048	0.999999
gene8139-chr15-55700222-55701222-C15orf65	20	-0.289506	0.527393	-0.548938	0.583048	0.999999
gene19566-chr5-94890324-94891324-ARSK	20.5	-0.282399	0.514781	-0.548581	0.583293	0.999999
gene20632-chr6-31619977-31620977-BAG6	15.75	0.321929	0.587025	0.548407	0.583412	0.999999
gene9695-chr16-89786892-89787892-ZNF276	42.25	-0.188072	0.342991	-0.548329	0.583466	0.999999
gene9696-chr16-89786894-89787894-VPS9D1	42.25	-0.188072	0.342991	-0.548329	0.583466	0.999999
gene12260-chr19-18384819-18385819-KIAA1683	26.25	0.247928	0.452183	0.548291	0.583492	0.999999
gene11553-chr18-60190157-60191157-ZCCHC2	8.25	0.440573	0.803695	0.548184	0.583565	0.999999
gene16461-chr22-38452761-38453761-PICK1	8.25	0.440573	0.803695	0.548184	0.583565	0.999999
gene26420-chrX-65858640-65859640-EDA2R	8.25	0.440573	0.803695	0.548184	0.583565	0.999999
gene4190-chr11-47545766-47546766-CELF1	8.25	-0.440571	0.803695	-0.548182	0.583567	0.999999
gene6027-chr12-57882097-57883097-ARHGAP9	8.25	-0.440571	0.803695	-0.548182	0.583567	0.999999
gene14531-chr2-175351316-175352316-GPR155	8.25	-0.440571	0.803695	-0.548182	0.583567	0.999999
gene23909-chr7-143581966-143582966-TCAF1	8.25	-0.440571	0.803695	-0.548182	0.583567	0.999999
gene23932-chr7-148580101-148581101-EZH2	8.25	-0.440571	0.803695	-0.548182	0.583567	0.999999
gene21298-chr6-117923205-117924205-GOPC	20.5	-0.282399	0.515214	-0.54812	0.58361	0.999999
gene2087-chr1-185125616-185126616-TRMT1L	25.75	-0.252766	0.461157	-0.548111	0.583615	0.999999
gene10603-chr17-43128385-43129385-DCAKD	32.5	0.222393	0.405756	0.548094	0.583627	0.999999
gene20910-chr6-43139627-43140627-SRF	12	0.362571	0.661913	0.547762	0.583856	0.999999
gene16368-chr22-32339978-32340978-YWHAH	12	-0.362569	0.661913	-0.547759	0.583857	0.999999
gene19949-chr5-145214432-145215432-PRELID2	12	-0.362569	0.661913	-0.547759	0.583857	0.999999
gene26626-chrX-103401208-103402208-SLC25A53	12	-0.362569	0.661913	-0.547759	0.583857	0.999999
gene8714-chr16-1843234-1844234-IGFALS	12	-0.362569	0.661913	-0.547759	0.583857	0.999999
gene1991-chr1-172501757-172502757-SUCO	20.5	-0.282399	0.51614	-0.547136	0.584285	0.999999
gene9715-chr17-202133-203133-RPH3AL	26.25	-0.247927	0.453267	-0.546978	0.584394	0.999999
gene7668-chr14-93799064-93800064-UNC79	12	-0.362569	0.663592	-0.546374	0.584809	0.999999
gene10579-chr17-42297750-42298750-UBTF	43.25	-0.183712	0.336274	-0.546316	0.584849	0.999999
gene4638-chr11-67250486-67251486-AIP	8.25	0.440573	0.806626	0.546192	0.584934	0.999999
gene21238-chr6-109761874-109762874-PPIL6	8.25	-0.440571	0.806626	-0.54619	0.584935	0.999999
gene23985-chr7-150783008-150784008-AGAP3	8.25	-0.440571	0.806626	-0.54619	0.584935	0.999999
gene21569-chr6-160210977-160211977-MRPL18	32	-0.225881	0.413682	-0.546026	0.585048	0.999999
gene9051-chr16-28074330-28075330-GSG1L	2.75	0.807354	1.47892	0.545909	0.585129	0.999999
gene11401-chr18-30352474-30353474-KLHL14	2.75	0.807354	1.47892	0.545909	0.585129	0.999999
gene11444-chr18-43306417-43307417-SLC14A1	2.75	0.807354	1.47892	0.545909	0.585129	0.999999
gene18756-chr4-103244969-103245969-SLC39A8	2.75	0.807354	1.47892	0.545909	0.585129	0.999999
gene12399-chr19-34662851-34663851-LSM14A	54	-0.160464	0.294196	-0.545434	0.585455	0.999999
gene7695-chr14-95027256-95028256-SERPINA4	2.75	0.807354	1.48054	0.54531	0.58554	0.999999
gene22022-chr6_dbb_hap3-2422930-2423930-TCF19	2.75	0.807354	1.48054	0.54531	0.58554	0.999999
gene19614-chr5-110558850-110559850-CAMK4	2.75	-0.807351	1.48054	-0.545308	0.585542	0.999999
gene10194-chr17-27224215-27225215-FLOT2	16.25	-0.311943	0.57211	-0.54525	0.585581	0.999999
gene13017-chr19-50193864-50194864-CPT1C	76.75	0.141093	0.258827	0.545123	0.585669	0.999999
gene12837-chr19-46195074-46196074-SNRPD2	41.75	-0.190331	0.34916	-0.545111	0.585677	0.999999
gene19201-chr5-14664253-14665253-OTULIN	21	-0.275634	0.506119	-0.544603	0.586027	0.999999
gene14126-chr2-101868844-101869844-CNOT11	26.75	-0.243271	0.446764	-0.544518	0.586085	0.999999
gene134-chr1-6684709-6685709-THAP3	12	-0.362569	0.665889	-0.544489	0.586105	0.999999
gene18722-chr4-95678627-95679627-BMPR1B	12	-0.362569	0.665889	-0.544489	0.586105	0.999999
gene17406-chr3-97540383-97541383-CRYBG3	16.25	-0.311943	0.572986	-0.544417	0.586154	0.999999
gene19543-chr5-86564240-86565240-RASA1	16.25	-0.311943	0.573529	-0.543901	0.586509	0.999999
gene25444-chr9-103114759-103115759-TEX10	16.25	-0.311943	0.573529	-0.543901	0.586509	0.999999
gene11312-chr18-12307557-12308557-TUBB6	8.25	-0.440571	0.810241	-0.543753	0.586611	0.999999
gene24876-chr8-144897049-144898049-SCRIB	26.75	-0.243271	0.44741	-0.543731	0.586627	0.999999
gene5001-chr11-111944395-111945395-PIH1D2	8.25	-0.440571	0.810437	-0.543622	0.586702	0.999999
gene7627-chr14-90421745-90422745-TDP1	12	-0.362569	0.666981	-0.543597	0.586719	0.999999
gene16773-chr3-12598012-12599012-MKRN2	21	-0.275634	0.507248	-0.543391	0.586861	0.999999
gene2099-chr1-186649059-186650059-PTGS2	33	0.21901	0.403081	0.54334	0.586896	0.999999
gene16772-chr3-12586463-12587463-MKRN2OS	21	0.275635	0.507551	0.543069	0.587082	0.999999
gene21188-chr6-99962752-99963752-USP45	33.5	-0.215728	0.397696	-0.542445	0.587512	0.999999
gene26763-chrX-122993161-122994161-XIAP	16.25	-0.311943	0.575165	-0.542355	0.587574	0.999999
gene1732-chr1-156306604-156307604-TSACC	12	0.362571	0.668866	0.542068	0.587772	0.999999
gene10542-chr17-41322486-41323486-NBR1	21	-0.275634	0.508661	-0.541881	0.5879	0.999999
gene24325-chr8-37593596-37594596-ERLIN2	16.25	0.311945	0.575849	0.541712	0.588017	0.999999
gene2537-chr1-244998107-244999107-COX20	54	-0.160464	0.296247	-0.541657	0.588055	0.999999
gene16959-chr3-39447679-39448679-RPSA	78.75	0.137504	0.25392	0.541524	0.588146	0.999999
gene25411-chr9-99801092-99802092-CTSV	21	-0.275634	0.509138	-0.541373	0.58825	0.999999
gene6660-chr13-26795528-26796528-RNF6	26.25	-0.247927	0.4581	-0.541207	0.588365	0.999999
gene7064-chr14-20937037-20938037-PNP	63.25	0.148392	0.274213	0.541157	0.588399	0.999999
gene12272-chr19-18682039-18683039-UBA52	34	-0.212544	0.392802	-0.541097	0.588441	0.999999
gene10842-chr17-60142143-60143143-MED13	26.75	-0.243271	0.449783	-0.540862	0.588603	0.999999
gene24863-chr8-144679083-144680083-EEF1D	34	-0.212544	0.393096	-0.540693	0.588719	0.999999
gene4052-chr11-30344145-30345145-ARL14EP	32.5	-0.222392	0.411359	-0.540627	0.588765	0.999999
gene2538-chr1-244998130-244999130-COX20	54.5	-0.158989	0.294231	-0.540355	0.588952	0.999999
gene2722-chr10-14920364-14921364-SUV39H2	21	-0.275634	0.510577	-0.539847	0.589302	0.999999
gene13976-chr2-75937611-75938611-GCFC2	16.25	-0.311943	0.577911	-0.539777	0.589351	0.999999
gene21067-chr6-71122606-71123606-FAM135A	27.25	-0.238786	0.443117	-0.538879	0.58997	0.999999
gene13394-chr19-59030426-59031426-ZBTB45	34.5	-0.209453	0.388844	-0.538656	0.590124	0.999999
gene3087-chr10-75173343-75174343-ANXA7	21	-0.275634	0.511804	-0.538554	0.590195	0.999999
gene10402-chr17-38803603-38804603-SMARCE1	21.5	-0.269186	0.500425	-0.537915	0.590636	0.999999
gene24495-chr8-71315973-71316973-NCOA2	12	-0.362569	0.674472	-0.53756	0.590881	0.999999
gene19147-chr5-217837-218837-SDHA	16.25	0.311945	0.580361	0.537501	0.590921	0.999999
gene4595-chr11-66277618-66278618-BBS1	21.5	-0.269186	0.501342	-0.536931	0.591315	0.999999
gene7193-chr14-24701091-24702091-NEDD8-MDP1	34.5	-0.209453	0.390193	-0.536793	0.591411	0.999999
gene18753-chr4-102268128-102269128-PPP3CA	12.5	-0.347922	0.648212	-0.536742	0.591446	0.999999
gene19473-chr5-73935347-73936347-HEXB	16.75	0.302563	0.563955	0.536503	0.591611	0.999999
gene2974-chr10-61665914-61666914-CCDC6	16.75	-0.302562	0.563955	-0.536501	0.591613	0.999999
gene8367-chr15-75493720-75494720-C15orf39	16.75	-0.302562	0.563955	-0.536501	0.591613	0.999999
gene23802-chr7-134670758-134671758-AGBL3	21.5	-0.269186	0.501884	-0.536351	0.591716	0.999999
gene7588-chr14-78082610-78083610-SPTLC2	12.5	-0.347922	0.649276	-0.535862	0.592054	0.999999
gene13878-chr2-70120574-70121574-SNRNP27	12.5	-0.347922	0.649276	-0.535862	0.592054	0.999999
gene13965-chr2-74780786-74781786-DOK1	12.5	-0.347922	0.649276	-0.535862	0.592054	0.999999
gene10890-chr17-62501574-62502574-DDX5	131	0.121214	0.226238	0.53578	0.59211	0.999999
gene13738-chr2-46843751-46844751-PIGF	34.5	-0.209453	0.391087	-0.535566	0.592259	0.999999
gene11825-chr19-5719769-5720769-LONP1	16.75	-0.302562	0.564997	-0.535511	0.592297	0.999999
gene12012-chr19-11265988-11266988-SPC24	16.75	-0.302562	0.564997	-0.535511	0.592297	0.999999
gene19696-chr5-126366000-126367000-MARCH3	16.75	-0.302562	0.564997	-0.535511	0.592297	0.999999
gene24413-chr8-54755102-54756102-ATP6V1H	16.75	-0.302562	0.564997	-0.535511	0.592297	0.999999
gene25944-chr9-140135210-140136210-TUBB4B	64.75	0.144949	0.270718	0.535422	0.592358	0.999999
gene9775-chr17-2614427-2615427-CLUH	12.5	-0.347922	0.650069	-0.535208	0.592506	0.999999
gene7311-chr14-50101448-50102448-DNAAF2	35	-0.20645	0.385766	-0.535171	0.592532	0.999999
gene23335-chr7-75115065-75116065-POM121C	46.75	-0.169925	0.317819	-0.534658	0.592886	0.999999
gene24326-chr8-37593696-37594696-ERLIN2	16.75	0.302563	0.565987	0.534576	0.592943	0.999999
gene4076-chr11-33060462-33061462-TCP11L1	27.75	0.234466	0.438811	0.534321	0.59312	0.999999
gene2270-chr1-207226119-207227119-PFKFB2	27.75	-0.234465	0.438811	-0.534318	0.593121	0.999999
gene20730-chr6-33239351-33240351-RPS18	16.75	0.302563	0.566416	0.534172	0.593223	0.999999
gene20172-chr5-175963921-175964921-RNF44	27.75	-0.234465	0.43895	-0.534149	0.593239	0.999999
gene20228-chr5-179050222-179051222-HNRNPH1	124.25	0.121991	0.228412	0.534083	0.593284	0.999999
gene8821-chr16-3929621-3930621-CREBBP	8.75	-0.415036	0.77716	-0.534042	0.593312	0.999999
gene15888-chr21-34099750-34100750-SYNJ1	8.75	-0.415036	0.77716	-0.534042	0.593312	0.999999
gene7194-chr14-24701127-24702127-GMPR2	35	-0.20645	0.386877	-0.533634	0.593595	0.999999
gene17635-chr3-127842171-127843171-RUVBL1	16.75	0.302563	0.567033	0.53359	0.593625	0.999999
gene10207-chr17-27717442-27718442-TAOK1	27.75	-0.234465	0.439559	-0.533409	0.59375	0.999999
gene5237-chr11-129764990-129765990-NFRKB	12.5	-0.347922	0.652462	-0.533246	0.593863	0.999999
gene9108-chr16-29972850-29973850-TMEM219	12.5	-0.347922	0.652462	-0.533246	0.593863	0.999999
gene16230-chr22-24109659-24110659-CHCHD10	12.5	-0.347922	0.652462	-0.533246	0.593863	0.999999
gene21641-chr6_apd_hap1-1149632-1150632-HLA-A	8.75	0.415038	0.7785	0.533125	0.593947	0.999999
gene5178-chr11-124631723-124632723-ESAM	8.75	-0.415036	0.7785	-0.533123	0.593948	0.999999
gene9400-chr16-67225567-67226567-E2F4	8.75	-0.415036	0.7785	-0.533123	0.593948	0.999999
gene14614-chr2-190445037-190446037-SLC40A1	8.75	-0.415036	0.7785	-0.533123	0.593948	0.999999
gene14630-chr2-191513295-191514295-NAB1	8.75	-0.415036	0.7785	-0.533123	0.593948	0.999999
gene14631-chr2-191513347-191514347-NAB1	8.75	-0.415036	0.7785	-0.533123	0.593948	0.999999
gene16383-chr22-32870723-32871723-FBXO7	8.75	-0.415036	0.7785	-0.533123	0.593948	0.999999
gene17703-chr3-133292777-133293777-CDV3	8.75	-0.415036	0.7785	-0.533123	0.593948	0.999999
gene23984-chr7-150782417-150783417-AGAP3	8.75	-0.415036	0.7785	-0.533123	0.593948	0.999999
gene1439-chr1-149803720-149804720-HIST2H4A	124.75	0.121501	0.22793	0.533064	0.593989	0.999999
gene3006-chr10-69868689-69869689-MYPN	5.5	0.530515	0.995894	0.532703	0.594239	0.999999
gene8730-chr16-2069020-2070020-NPW	5.5	0.530515	0.995894	0.532703	0.594239	0.999999
gene10874-chr17-61950589-61951589-CSH2	5.5	0.530515	0.995894	0.532703	0.594239	0.999999
gene12321-chr19-19778461-19779461-ZNF101	5.5	0.530515	0.995894	0.532703	0.594239	0.999999
gene16172-chr22-20136931-20137931-CCDC188	5.5	0.530515	0.995894	0.532703	0.594239	0.999999
gene25970-chrX-1387192-1388192-CSF2RA	5.5	0.530515	0.995894	0.532703	0.594239	0.999999
gene764-chr1-44820451-44821451-ERI3	5.5	-0.530513	0.995894	-0.5327	0.594241	0.999999
gene2317-chr1-212605728-212606728-NENF	5.5	-0.530513	0.995894	-0.5327	0.594241	0.999999
gene2412-chr1-227057772-227058772-PSEN2	5.5	-0.530513	0.995894	-0.5327	0.594241	0.999999
gene8326-chr15-74284189-74285189-STOML1	5.5	-0.530513	0.995894	-0.5327	0.594241	0.999999
gene10683-chr17-46800029-46801029-PRAC2	5.5	-0.530513	0.995894	-0.5327	0.594241	0.999999
gene12582-chr19-39574444-39575444-ACP7	5.5	-0.530513	0.995894	-0.5327	0.594241	0.999999
gene13708-chr2-42720737-42721737-KCNG3	5.5	-0.530513	0.995894	-0.5327	0.594241	0.999999
gene15433-chr20-34047302-34048302-CEP250	5.5	-0.530513	0.995894	-0.5327	0.594241	0.999999
gene24956-chr9-504194-505194-KANK1	5.5	-0.530513	0.995894	-0.5327	0.594241	0.999999
gene27103-chrY-21906325-21907325-KDM5D	5.5	-0.530513	0.995894	-0.5327	0.594241	0.999999
gene23194-chr7-44613637-44614637-DDX56	35.5	-0.203533	0.382671	-0.531875	0.594813	0.999999
gene13401-chr19-59069843-59070843-UBE2M	45.75	0.173648	0.326508	0.531834	0.594841	0.999999
gene22537-chr6_qbl_hap6-1473692-1474692-TRIM26	8.75	0.415038	0.781021	0.531405	0.595138	0.999999
gene6760-chr13-42534721-42535721-VWA8	8.75	-0.415036	0.781021	-0.531402	0.59514	0.999999
gene15254-chr20-13975645-13976645-MACROD2	8.75	-0.415036	0.781021	-0.531402	0.59514	0.999999
gene19610-chr5-110074172-110075172-SLC25A46	22	-0.263034	0.495303	-0.531056	0.59538	0.999999
gene23005-chr7-17979631-17980631-SNX13	22	-0.263034	0.495303	-0.531056	0.59538	0.999999
gene19522-chr5-79703331-79704331-ZFYVE16	35	-0.20645	0.388759	-0.53105	0.595384	0.999999
gene7628-chr14-90421812-90422812-TDP1	12.5	-0.347922	0.655419	-0.53084	0.59553	0.999999
gene1717-chr1-156095407-156096407-LMNA	34.5	0.209454	0.394711	0.530651	0.59566	0.999999
gene16358-chr22-31885374-31886374-EIF4ENIF1	12.5	-0.347922	0.655705	-0.530608	0.595691	0.999999
gene8756-chr16-2524646-2525646-TBC1D24	8.75	-0.415036	0.782368	-0.530487	0.595774	0.999999
gene26530-chrX-85302069-85303069-CHM	8.75	-0.415036	0.782564	-0.530355	0.595866	0.999999
gene10722-chr17-48227378-48228378-PPP1R9B	12.5	0.347924	0.656496	0.529971	0.596132	0.999999
gene7790-chr14-105331149-105332149-CEP170B	5.5	0.530515	1.00134	0.529807	0.596246	0.999999
gene6003-chr12-57443401-57444401-MYO1A	5.5	-0.530513	1.00134	-0.529804	0.596248	0.999999
gene2549-chr1-247094226-247095226-AHCTF1	22	-0.263034	0.497073	-0.529165	0.596691	0.999999
gene12375-chr19-32836013-32837013-ZNF507	21.5	-0.269186	0.509023	-0.528828	0.596925	0.999999
gene17080-chr3-48282095-48283095-ZNF589	22	-0.263034	0.497516	-0.528694	0.597018	0.999999
gene3390-chr10-104503226-104504226-WBP1L	46.75	0.169925	0.321576	0.528414	0.597212	0.999999
gene20227-chr5-179050211-179051211-HNRNPH1	125.75	0.120534	0.228123	0.528372	0.597241	0.999999
gene7310-chr14-50086988-50087988-MGAT2	57.5	-0.150679	0.285176	-0.52837	0.597242	0.999999
gene20368-chr6-13814292-13815292-MCUR1	17.25	-0.29373	0.555929	-0.528359	0.59725	0.999999
gene23560-chr7-100472200-100473200-SRRT	65.25	-0.143836	0.272291	-0.528243	0.597331	0.999999
gene16391-chr22-35694767-35695767-TOM1	17.25	0.293732	0.557217	0.527141	0.598096	0.999999
gene7619-chr14-89029190-89030190-ZC3H14	17.25	-0.29373	0.557217	-0.527139	0.598097	0.999999
gene13566-chr2-26986641-26987641-SLC35F6	17.25	-0.29373	0.557217	-0.527139	0.598097	0.999999
gene11207-chr17-80674081-80675081-FN3KRP	17.25	-0.29373	0.557217	-0.527139	0.598097	0.999999
gene8347-chr15-74753029-74754029-UBL7	28.25	-0.230297	0.436908	-0.527107	0.59812	0.999999
gene10206-chr17-27620666-27621666-NUFIP2	118.5	0.121819	0.231182	0.526939	0.598236	0.999999
gene12948-chr19-49140307-49141307-DBP	17.25	-0.29373	0.557433	-0.526934	0.598239	0.999999
gene7887-chr15-34501797-34502797-KATNBL1	22	-0.263034	0.499567	-0.526523	0.598525	0.999999
gene20952-chr6-44224808-44225808-SLC35B2	28.75	-0.226275	0.429799	-0.526468	0.598563	0.999999
gene25122-chr9-34178502-34179502-UBAP1	22.5	-0.257157	0.488652	-0.526259	0.598708	0.999999
gene26201-chrX-44401721-44402721-FUNDC1	8.75	-0.415036	0.789486	-0.525704	0.599094	0.999999
gene14825-chr2-219081316-219082316-ARPC2	13	-0.334418	0.636302	-0.525565	0.59919	0.999999
gene3042-chr10-71992690-71993690-PPA1	22.5	-0.257157	0.489334	-0.525525	0.599218	0.999999
gene13758-chr2-48541294-48542294-FOXN2	22.5	-0.257157	0.489334	-0.525525	0.599218	0.999999
gene21665-chr6_apd_hap1-2009422-2010422-FLOT1	2.75	0.807354	1.53656	0.525428	0.599285	0.999999
gene14873-chr2-220109676-220110676-STK16	22.5	0.257158	0.489502	0.525346	0.599342	0.999999
gene20072-chr5-157158320-157159320-THG1L	28.25	0.230298	0.43845	0.525255	0.599406	0.999999
gene960-chr1-64935975-64936975-CACHD1	5.5	0.530515	1.01044	0.525034	0.59956	0.999999
gene9721-chr17-685068-686068-MRM3	28.25	-0.230297	0.43887	-0.524751	0.599757	0.999999
gene9722-chr17-685071-686071-GLOD4	28.25	-0.230297	0.43887	-0.524751	0.599757	0.999999
gene11500-chr18-51795348-51796348-POLI	17.25	0.293732	0.559815	0.524694	0.599796	0.999999
gene2338-chr1-215740221-215741221-KCTD3	13	-0.334418	0.637806	-0.524326	0.600052	0.999999
gene13304-chr19-56632242-56633242-ZNF787	13	-0.334418	0.637806	-0.524326	0.600052	0.999999
gene3560-chr10-126847187-126848187-CTBP2	13	-0.334418	0.637806	-0.524326	0.600052	0.999999
gene9380-chr16-66913904-66914904-PDP2	13	-0.334418	0.637806	-0.524326	0.600052	0.999999
gene15503-chr20-39968992-39969992-LPIN3	13	-0.334418	0.637806	-0.524326	0.600052	0.999999
gene18142-chr3-197676551-197677551-RPL35A	22.5	-0.257157	0.490703	-0.524059	0.600237	0.999999
gene10215-chr17-28256373-28257373-EFCAB5	22.5	-0.257157	0.491899	-0.522785	0.601124	0.999999
gene19237-chr5-34007720-34008720-AMACR	29.25	-0.222392	0.425509	-0.522649	0.601218	0.999999
gene22633-chr6_qbl_hap6-3088662-3089662-HSPA1B	27.75	0.234466	0.448883	0.522331	0.60144	0.999999
gene20415-chr6-24774658-24775658-GMNN	22.5	-0.257157	0.492767	-0.521864	0.601765	0.999999
gene4266-chr11-57102851-57103851-SSRP1	13	-0.334418	0.640838	-0.521845	0.601778	0.999999
gene26816-chrX-133506841-133507841-PHF6	13	-0.334418	0.640838	-0.521845	0.601778	0.999999
gene5357-chr12-6874982-6875982-PTMS	28.25	-0.230297	0.441394	-0.52175	0.601845	0.999999
gene21144-chr6-88299250-88300250-RARS2	22.5	-0.257157	0.493273	-0.521328	0.602138	0.999999
gene21145-chr6-88299284-88300284-ORC3	22.5	-0.257157	0.493273	-0.521328	0.602138	0.999999
gene2460-chr1-231114118-231115118-TTC13	22	-0.263034	0.504593	-0.521279	0.602172	0.999999
gene7480-chr14-70233328-70234328-SRSF5	75	0.13475	0.258636	0.521	0.602367	0.999999
gene7246-chr14-32545994-32546994-ARHGAP5	17.75	-0.285402	0.548449	-0.52038	0.602799	0.999999
gene10749-chr17-49230419-49231419-NME1	23	-0.251538	0.483499	-0.520246	0.602892	0.999999
gene4684-chr11-71158977-71159977-DHCR7	9.25	-0.392316	0.754701	-0.51983	0.603182	0.999999
gene13440-chr2-9143379-9144379-MBOAT2	9.25	-0.392316	0.754701	-0.51983	0.603182	0.999999
gene13578-chr2-27309110-27310110-KHK	9.25	-0.392316	0.754701	-0.51983	0.603182	0.999999
gene19337-chr5-52083635-52084635-ITGA1	9.25	-0.392316	0.754701	-0.51983	0.603182	0.999999
gene15056-chr2-241500027-241501027-ANKMY1	37	-0.195256	0.37563	-0.519809	0.603197	0.999999
gene13749-chr2-47403262-47404262-CALM2	91.5	0.126218	0.242831	0.519776	0.60322	0.999999
gene10069-chr17-16556667-16557667-ZNF624	17.75	-0.285402	0.549411	-0.519468	0.603434	0.999999
gene9898-chr17-7142325-7143325-PHF23	37	-0.195256	0.376385	-0.518767	0.603923	0.999999
gene6028-chr12-57913800-57914800-DDIT3	84.75	0.127756	0.246269	0.518764	0.603925	0.999999
gene3069-chr10-73975257-73976257-ANAPC16	23	-0.251538	0.484903	-0.518739	0.603943	0.999999
gene18143-chr3-197676594-197677594-RPL35A	23	-0.251538	0.484903	-0.518739	0.603943	0.999999
gene4138-chr11-45825122-45826122-SLC35C1	9.25	0.392318	0.756436	0.51864	0.604012	0.999999
gene17704-chr3-133380237-133381237-TOPBP1	9.25	0.392318	0.756436	0.51864	0.604012	0.999999
gene20571-chr6-30584985-30585985-MRPS18B	9.25	0.392318	0.756436	0.51864	0.604012	0.999999
gene14628-chr2-191398968-191399968-NEMP2	9.25	-0.392316	0.756436	-0.518638	0.604014	0.999999
gene6202-chr12-93771198-93772198-NUDT4	29.75	-0.21864	0.421805	-0.518344	0.604218	0.999999
gene16858-chr3-25705490-25706490-TOP2B	17.75	-0.285402	0.55073	-0.518224	0.604302	0.999999
gene13605-chr2-27650156-27651156-NRBP1	9.25	-0.392316	0.757186	-0.518124	0.604372	0.999999
gene13943-chr2-74618714-74619714-DCTN1	9.25	-0.392316	0.757186	-0.518124	0.604372	0.999999
gene26529-chrX-85301829-85302829-CHM	9.25	-0.392316	0.757186	-0.518124	0.604372	0.999999
gene3089-chr10-75255282-75256282-PPP3CB	23	0.251539	0.48614	0.517422	0.604862	0.999999
gene25253-chr9-72873377-72874377-SMC5	23	-0.251538	0.48614	-0.517419	0.604863	0.999999
gene1400-chr1-145507056-145508056-RBM8A	49.75	0.159657	0.308653	0.517269	0.604968	0.999999
gene22427-chr6_mcf_hap5-3077225-3078225-DDAH2	22	0.263035	0.508595	0.51718	0.605031	0.999999
gene3196-chr10-90750654-90751654-ACTA2	9.25	-0.392316	0.758928	-0.516935	0.605202	0.999999
gene25704-chr9-130661427-130662427-ST6GALNAC6	9.25	-0.392316	0.758928	-0.516935	0.605202	0.999999
gene25817-chr9-135753698-135754698-AK8	9.25	-0.392316	0.758928	-0.516935	0.605202	0.999999
gene21398-chr6-134495534-134496534-SGK1	37	0.195257	0.377731	0.51692	0.605212	0.999999
gene2369-chr1-222885364-222886364-AIDA	29.75	-0.21864	0.423428	-0.516356	0.605606	0.999999
gene3643-chr11-447767-448767-PTDSS2	17.75	0.285403	0.553415	0.515712	0.606055	0.999999
gene180-chr1-11119591-11120591-SRM	13.5	0.321929	0.624995	0.51509	0.60649	0.999999
gene12629-chr19-40931432-40932432-SERTAD1	131.25	0.115477	0.224321	0.514787	0.606702	0.999999
gene3226-chr10-94333352-94334352-IDE	30.25	-0.215012	0.417991	-0.514395	0.606976	0.999999
gene1283-chr1-111991430-111992430-WDR77	13.5	-0.321927	0.625933	-0.514316	0.607031	0.999999
gene9457-chr16-68344376-68345376-PRMT7	38	-0.190103	0.370055	-0.513714	0.607452	0.999999
gene14726-chr2-203499400-203500400-FAM117B	23.5	-0.24616	0.479582	-0.51328	0.607755	0.999999
gene8218-chr15-65281344-65282344-SPG21	17.75	-0.285401	0.556137	-0.513186	0.607821	0.999999
gene10868-chr17-61904269-61905269-PSMC5	59	0.146842	0.286207	0.513062	0.607908	0.999999
gene4608-chr11-66610382-66611382-RCE1	38	-0.190102	0.370886	-0.512563	0.608257	0.999999
gene12008-chr19-11071097-11072097-SMARCA4	13.5	0.321929	0.628773	0.511995	0.608654	0.999999
gene23685-chr7-116592880-116593880-ST7	13.5	0.321929	0.628773	0.511995	0.608654	0.999999
gene17459-chr3-105587387-105588387-CBLB	13.5	-0.321927	0.628773	-0.511993	0.608656	0.999999
gene18989-chr4-155471085-155472085-PLRG1	13.5	-0.321927	0.628773	-0.511993	0.608656	0.999999
gene24919-chr8-145669312-145670312-TONSL	13.5	-0.321927	0.628773	-0.511993	0.608656	0.999999
gene25696-chr9-130564636-130565636-FPGS	13.5	-0.321927	0.628773	-0.511993	0.608656	0.999999
gene3342-chr10-102731785-102732785-SEMA4G	6	0.485428	0.948202	0.511945	0.608689	0.999999
gene20324-chr6-7909810-7910810-TXNDC5	6	0.485428	0.948202	0.511945	0.608689	0.999999
gene21091-chr6-75915123-75916123-COL12A1	6	0.485428	0.948202	0.511945	0.608689	0.999999
gene25241-chr9-71649978-71650978-FXN	6	0.485428	0.948202	0.511945	0.608689	0.999999
gene345-chr1-21044010-21045010-KIF17	6	-0.485425	0.948202	-0.511943	0.608691	0.999999
gene5472-chr12-11214393-11215393-TAS2R46	6	-0.485425	0.948202	-0.511943	0.608691	0.999999
gene6391-chr12-112819396-112820396-HECTD4	6	-0.485425	0.948202	-0.511943	0.608691	0.999999
gene14080-chr2-97426138-97427138-CNNM4	6	-0.485425	0.948202	-0.511943	0.608691	0.999999
gene3937-chr11-13484344-13485344-BTBD10	40	-0.180572	0.352764	-0.511877	0.608737	0.999999
gene23510-chr7-99678887-99679887-ZNF3	18.25	-0.277533	0.542248	-0.51182	0.608777	0.999999
gene7529-chr14-74485558-74486558-BBOF1	18.25	-0.277533	0.542464	-0.511616	0.60892	0.999999
gene13443-chr2-9562805-9563805-ITGB1BP1	18.25	-0.277533	0.542464	-0.511616	0.60892	0.999999
gene5595-chr12-27090804-27091804-FGFR1OP2	50.75	-0.156504	0.30642	-0.51075	0.609526	0.999999
gene2061-chr1-182360841-182361841-GLUL	6	0.485427	0.950583	0.510663	0.609587	0.999999
gene18321-chr4-15779387-15780387-CD38	6	0.485427	0.950583	0.510663	0.609587	0.999999
gene25733-chr9-131182258-131183258-CERCAM	6	0.485427	0.950583	0.510663	0.609587	0.999999
gene7965-chr15-41785555-41786555-ITPKA	6	-0.485425	0.950583	-0.510661	0.609589	0.999999
gene11463-chr18-44555949-44556949-TCEB3C	6	-0.485425	0.950583	-0.510661	0.609589	0.999999
gene3232-chr10-94820520-94821520-CYP26C1	6	-0.485425	0.950583	-0.510661	0.609589	0.999999
gene5884-chr12-54426331-54427331-HOXC5	6	-0.485425	0.950583	-0.510661	0.609589	0.999999
gene7115-chr14-23066646-23067646-ABHD4	6	-0.485425	0.950583	-0.510661	0.609589	0.999999
gene15402-chr20-32890312-32891312-AHCY	39	-0.185215	0.36271	-0.510641	0.609603	0.999999
gene10574-chr17-42263818-42264818-TMUB2	30.75	-0.211504	0.41421	-0.510619	0.609618	0.999999
gene271-chr1-16347985-16348985-CLCNKA	3.25	0.678072	1.32817	0.510531	0.60968	0.999999
gene4123-chr11-43963605-43964605-C11orf96	3.25	0.678072	1.32817	0.510531	0.60968	0.999999
gene5552-chr12-20963137-20964137-SLCO1B3	3.25	0.678072	1.32817	0.510531	0.60968	0.999999
gene5588-chr12-26126187-26127187-RASSF8	3.25	0.678072	1.32817	0.510531	0.60968	0.999999
gene5708-chr12-48918914-48919914-OR8S1	3.25	0.678072	1.32817	0.510531	0.60968	0.999999
gene5816-chr12-52867069-52868069-KRT6C	3.25	0.678072	1.32817	0.510531	0.60968	0.999999
gene5828-chr12-53207400-53208400-KRT4	3.25	0.678072	1.32817	0.510531	0.60968	0.999999
gene5904-chr12-54943363-54944363-PDE1B	3.25	0.678072	1.32817	0.510531	0.60968	0.999999
gene5986-chr12-56847935-56848935-MIP	3.25	0.678072	1.32817	0.510531	0.60968	0.999999
gene6415-chr12-113841192-113842192-SDS	3.25	0.678072	1.32817	0.510531	0.60968	0.999999
gene7791-chr14-105390652-105391652-PLD4	3.25	0.678072	1.32817	0.510531	0.60968	0.999999
gene8103-chr15-51630295-51631295-CYP19A1	3.25	0.678072	1.32817	0.510531	0.60968	0.999999
gene8307-chr15-72598156-72599156-CELF6	3.25	0.678072	1.32817	0.510531	0.60968	0.999999
gene9173-chr16-31021459-31022459-STX1B	3.25	0.678072	1.32817	0.510531	0.60968	0.999999
gene9868-chr17-5973433-5974433-WSCD1	3.25	0.678072	1.32817	0.510531	0.60968	0.999999
gene10261-chr17-32689752-32690752-CCL1	3.25	0.678072	1.32817	0.510531	0.60968	0.999999
gene10798-chr17-56357796-56358796-MPO	3.25	0.678072	1.32817	0.510531	0.60968	0.999999
gene11555-chr18-60986113-60987113-BCL2	3.25	0.678072	1.32817	0.510531	0.60968	0.999999
gene11581-chr18-67623912-67624912-CD226	3.25	0.678072	1.32817	0.510531	0.60968	0.999999
gene13111-chr19-52149632-52150632-SIGLEC14	3.25	0.678072	1.32817	0.510531	0.60968	0.999999
gene13240-chr19-55327392-55328392-KIR3DL1	3.25	0.678072	1.32817	0.510531	0.60968	0.999999
gene13354-chr19-58179802-58180802-ZSCAN4	3.25	0.678072	1.32817	0.510531	0.60968	0.999999
gene13551-chr2-26395459-26396459-GAREM2	3.25	0.678072	1.32817	0.510531	0.60968	0.999999
gene13562-chr2-26781066-26782066-OTOF	3.25	0.678072	1.32817	0.510531	0.60968	0.999999
gene13609-chr2-27717626-27718626-FNDC4	3.25	0.678072	1.32817	0.510531	0.60968	0.999999
gene14909-chr2-223916147-223917147-KCNE4	3.25	0.678072	1.32817	0.510531	0.60968	0.999999
gene15344-chr20-29993569-29994569-DEFB121	3.25	0.678072	1.32817	0.510531	0.60968	0.999999
gene16442-chr22-37975524-37976524-LGALS2	3.25	0.678072	1.32817	0.510531	0.60968	0.999999
gene17430-chr3-99832857-99833857-FILIP1L	3.25	0.678072	1.32817	0.510531	0.60968	0.999999
gene17602-chr3-124653095-124654095-MUC13	3.25	0.678072	1.32817	0.510531	0.60968	0.999999
gene21404-chr6-135501952-135502952-MYB	3.25	0.678072	1.32817	0.510531	0.60968	0.999999
gene24319-chr8-33454815-33455815-DUSP26	3.25	0.678072	1.32817	0.510531	0.60968	0.999999
gene24812-chr8-139508565-139509565-FAM135B	3.25	0.678072	1.32817	0.510531	0.60968	0.999999
gene25193-chr9-36276553-36277553-GNE	3.25	0.678072	1.32817	0.510531	0.60968	0.999999
gene26881-chrX-140336183-140337183-SPANXC	3.25	0.678072	1.32817	0.510531	0.60968	0.999999
gene1165-chr1-100316030-100317030-AGL	3.25	-0.678069	1.32817	-0.510529	0.609681	0.999999
gene5538-chr12-16760648-16761648-LMO3	3.25	-0.678069	1.32817	-0.510529	0.609681	0.999999
gene7045-chr14-20388265-20389265-OR4K5	3.25	-0.678069	1.32817	-0.510529	0.609681	0.999999
gene7969-chr15-41851669-41852669-TYRO3	3.25	-0.678069	1.32817	-0.510529	0.609681	0.999999
gene11438-chr18-42259637-42260637-SETBP1	3.25	-0.678069	1.32817	-0.510529	0.609681	0.999999
gene11990-chr19-10627626-10628626-S1PR5	3.25	-0.678069	1.32817	-0.510529	0.609681	0.999999
gene11991-chr19-10628168-10629168-S1PR5	3.25	-0.678069	1.32817	-0.510529	0.609681	0.999999
gene12040-chr19-11689323-11690323-ACP5	3.25	-0.678069	1.32817	-0.510529	0.609681	0.999999
gene13232-chr19-55127883-55128883-LILRB1	3.25	-0.678069	1.32817	-0.510529	0.609681	0.999999
gene13489-chr2-16081345-16082345-MYCNOS	3.25	-0.678069	1.32817	-0.510529	0.609681	0.999999
gene14961-chr2-232070412-232071412-ARMC9	3.25	-0.678069	1.32817	-0.510529	0.609681	0.999999
gene15389-chr20-32031198-32032198-SNTA1	3.25	-0.678069	1.32817	-0.510529	0.609681	0.999999
gene16395-chr22-35936851-35937851-RASD2	3.25	-0.678069	1.32817	-0.510529	0.609681	0.999999
gene16501-chr22-39759674-39760674-SYNGR1	3.25	-0.678069	1.32817	-0.510529	0.609681	0.999999
gene17766-chr3-141042554-141043554-ZBTB38	3.25	-0.678069	1.32817	-0.510529	0.609681	0.999999
gene18967-chr4-152148682-152149682-SH3D19	3.25	-0.678069	1.32817	-0.510529	0.609681	0.999999
gene22918-chr7-2556996-2557996-LFNG	3.25	-0.678069	1.32817	-0.510529	0.609681	0.999999
gene23073-chr7-27281663-27282663-EVX1	3.25	-0.678069	1.32817	-0.510529	0.609681	0.999999
gene23573-chr7-100843802-100844802-MOGAT3	3.25	-0.678069	1.32817	-0.510529	0.609681	0.999999
gene23869-chr7-141489516-141490516-TAS2R5	3.25	-0.678069	1.32817	-0.510529	0.609681	0.999999
gene24093-chr8-7835007-7836007-USP17L3	3.25	-0.678069	1.32817	-0.510529	0.609681	0.999999
gene24251-chr8-25902140-25903140-EBF2	3.25	-0.678069	1.32817	-0.510529	0.609681	0.999999
gene24503-chr8-72273967-72274967-EYA1	3.25	-0.678069	1.32817	-0.510529	0.609681	0.999999
gene24738-chr8-119963883-119964883-TNFRSF11B	3.25	-0.678069	1.32817	-0.510529	0.609681	0.999999
gene24739-chr8-119963905-119964905-COLEC10	3.25	-0.678069	1.32817	-0.510529	0.609681	0.999999
gene25805-chr9-134614831-134615831-RAPGEF1	3.25	-0.678069	1.32817	-0.510529	0.609681	0.999999
gene15289-chr20-19997433-19998433-NAA20	18.25	-0.277533	0.543642	-0.510508	0.609696	0.999999
gene10379-chr17-38171113-38172113-CSF3	6	0.485428	0.95188	0.509967	0.610074	0.999999
gene18285-chr4-9221377-9222377-USP17L12	6	0.485428	0.95188	0.509967	0.610074	0.999999
gene25498-chr9-112260093-112261093-PTPN3	6	0.485428	0.95188	0.509967	0.610074	0.999999
gene3214-chr10-92979407-92980407-PCGF5	6	-0.485425	0.95188	-0.509965	0.610076	0.999999
gene4385-chr11-61658517-61659517-FADS3	6	-0.485425	0.95188	-0.509965	0.610076	0.999999
gene7420-chr14-63974456-63975456-PPP2R5E	6	-0.485425	0.95188	-0.509965	0.610076	0.999999
gene20408-chr6-24494696-24495696-ALDH5A1	6	-0.485425	0.95188	-0.509965	0.610076	0.999999
gene23394-chr7-86974450-86975450-CROT	24	-0.241008	0.472859	-0.509681	0.610275	0.999999
gene3844-chr11-6624380-6625380-RRP8	18.25	-0.277533	0.544617	-0.509593	0.610336	0.999999
gene20071-chr5-157157896-157158896-THG1L	30.25	0.215013	0.422401	0.509026	0.610734	0.999999
gene8106-chr15-51914467-51915467-DMXL2	24	-0.241008	0.473553	-0.508935	0.610798	0.999999
gene4187-chr11-47510076-47511076-CELF1	6	0.485428	0.954271	0.508689	0.61097	0.999999
gene5332-chr12-6486023-6487023-SCNN1A	6	0.485428	0.954271	0.508689	0.61097	0.999999
gene25305-chr9-86432252-86433252-GKAP1	6	0.485428	0.954271	0.508689	0.61097	0.999999
gene4132-chr11-44971259-44972259-TP53I11	6	-0.485425	0.954271	-0.508687	0.610972	0.999999
gene11727-chr19-2739574-2740574-SLC39A3	6	-0.485425	0.954271	-0.508687	0.610972	0.999999
gene12279-chr19-18747274-18748274-KLHL26	6	-0.485425	0.954271	-0.508687	0.610972	0.999999
gene12601-chr19-39989056-39990056-DLL3	6	-0.485425	0.954271	-0.508687	0.610972	0.999999
gene22882-chr7-854693-855693-SUN1	6	-0.485425	0.954271	-0.508687	0.610972	0.999999
gene13495-chr2-17934596-17935596-SMC6	39.5	-0.182864	0.359517	-0.508637	0.611007	0.999999
gene2534-chr1-244614936-244615936-ADSS	24	-0.241008	0.474105	-0.508342	0.611214	0.999999
gene209-chr1-12677237-12678237-DHRS3	18.25	0.277535	0.54598	0.508324	0.611226	0.999999
gene342-chr1-20914943-20915943-CDA	3.25	0.678072	1.33429	0.508188	0.611322	0.999999
gene1223-chr1-109792140-109793140-CELSR2	3.25	0.678072	1.33429	0.508188	0.611322	0.999999
gene2098-chr1-186429740-186430740-PDC	3.25	0.678072	1.33429	0.508188	0.611322	0.999999
gene2748-chr10-18429241-18430241-CACNB2	3.25	0.678072	1.33429	0.508188	0.611322	0.999999
gene3174-chr10-88779545-88780545-FAM25A	3.25	0.678072	1.33429	0.508188	0.611322	0.999999
gene3680-chr11-925308-926308-AP2A2	3.25	0.678072	1.33429	0.508188	0.611322	0.999999
gene5812-chr12-52778917-52779917-KRT84	3.25	0.678072	1.33429	0.508188	0.611322	0.999999
gene6999-chr13-111892991-111893991-ARHGEF7	3.25	0.678072	1.33429	0.508188	0.611322	0.999999
gene7055-chr14-20710450-20711450-OR11H4	3.25	0.678072	1.33429	0.508188	0.611322	0.999999
gene11303-chr18-11750970-11751970-GNAL	3.25	0.678072	1.33429	0.508188	0.611322	0.999999
gene12162-chr19-15311292-15312292-NOTCH3	3.25	0.678072	1.33429	0.508188	0.611322	0.999999
gene12818-chr19-45843497-45844497-KLC3	3.25	0.678072	1.33429	0.508188	0.611322	0.999999
gene14899-chr2-220491791-220492791-SLC4A3	3.25	0.678072	1.33429	0.508188	0.611322	0.999999
gene16679-chr22-51038613-51039613-MAPK8IP2	3.25	0.678072	1.33429	0.508188	0.611322	0.999999
gene17986-chr3-182880167-182881167-LAMP3	3.25	0.678072	1.33429	0.508188	0.611322	0.999999
gene18171-chr4-1166499-1167499-SPON2	3.25	0.678072	1.33429	0.508188	0.611322	0.999999
gene20706-chr6-32806047-32807047-TAP2	3.25	0.678072	1.33429	0.508188	0.611322	0.999999
gene20707-chr6-32806100-32807100-TAP2	3.25	0.678072	1.33429	0.508188	0.611322	0.999999
gene20708-chr6-32811316-32812316-PSMB8	3.25	0.678072	1.33429	0.508188	0.611322	0.999999
gene22461-chr6_mcf_hap5-3525217-3526217-AGPAT1	3.25	0.678072	1.33429	0.508188	0.611322	0.999999
gene24280-chr8-28174148-28175148-PNOC	3.25	0.678072	1.33429	0.508188	0.611322	0.999999
gene25433-chr9-101558324-101559324-ANKS6	3.25	0.678072	1.33429	0.508188	0.611322	0.999999
gene25922-chr9-139922240-139923240-ABCA2	3.25	0.678072	1.33429	0.508188	0.611322	0.999999
gene343-chr1-20959447-20960447-PINK1	3.25	-0.678069	1.33429	-0.508185	0.611323	0.999999
gene2176-chr1-202182782-202183782-LGR6	3.25	-0.678069	1.33429	-0.508185	0.611323	0.999999
gene4133-chr11-44971955-44972955-TP53I11	3.25	-0.678069	1.33429	-0.508185	0.611323	0.999999
gene7757-chr14-103243315-103244315-TRAF3	3.25	-0.678069	1.33429	-0.508185	0.611323	0.999999
gene11701-chr19-1863064-1864064-KLF16	3.25	-0.678069	1.33429	-0.508185	0.611323	0.999999
gene11876-chr19-7580503-7581503-ZNF358	3.25	-0.678069	1.33429	-0.508185	0.611323	0.999999
gene16218-chr22-23412168-23413168-GNAZ	3.25	-0.678069	1.33429	-0.508185	0.611323	0.999999
gene16631-chr22-46932567-46933567-CELSR1	3.25	-0.678069	1.33429	-0.508185	0.611323	0.999999
gene22362-chr6_mcf_hap5-2090496-2091496-FLOT1	3.25	-0.678069	1.33429	-0.508185	0.611323	0.999999
gene26475-chrX-71526337-71527337-CITED1	3.25	-0.678069	1.33429	-0.508185	0.611323	0.999999
gene26476-chrX-71526537-71527537-CITED1	3.25	-0.678069	1.33429	-0.508185	0.611323	0.999999
gene15761-chr20-62257954-62258954-GMEB2	24	-0.241008	0.474488	-0.507931	0.611501	0.999999
gene6522-chr12-123458749-123459749-OGFOD2	24	-0.241008	0.474704	-0.507701	0.611663	0.999999
gene19426-chr5-68484874-68485874-CENPH	29.75	0.218641	0.430723	0.507613	0.611725	0.999999
gene20659-chr6-31782790-31783790-HSPA1A	24	0.241009	0.475641	0.506702	0.612364	0.999999
gene15224-chr20-5986812-5987812-CRLS1	24	-0.241008	0.47567	-0.50667	0.612386	0.999999
gene10741-chr17-48796425-48797425-LUC7L3	30.75	-0.211504	0.417463	-0.506641	0.612407	0.999999
gene9579-chr16-77232848-77233848-SYCE1L	9.75	0.371969	0.734419	0.506481	0.612519	0.999999
gene10079-chr17-17379799-17380799-MED9	9.75	-0.371968	0.734419	-0.506479	0.61252	0.999999
gene11024-chr17-73760780-73761780-GALK1	9.75	-0.371968	0.734419	-0.506479	0.61252	0.999999
gene15356-chr20-30406677-30407677-MYLK2	9.75	-0.371968	0.734419	-0.506479	0.61252	0.999999
gene15884-chr21-33784188-33785188-EVA1C	9.75	-0.371968	0.734419	-0.506479	0.61252	0.999999
gene15880-chr21-33650876-33651876-MIS18A	31.25	-0.208108	0.411006	-0.506338	0.61262	0.999999
gene8314-chr15-72978019-72979019-BBS4	41	-0.176157	0.347913	-0.506323	0.61263	0.999999
gene19056-chr4-170541171-170542171-CLCN3	18.75	-0.270088	0.533602	-0.506161	0.612743	0.999999
gene26991-chrX-153237490-153238490-TMEM187	18.75	-0.270088	0.533602	-0.506161	0.612743	0.999999
gene8707-chr16-1755720-1756720-MAPK8IP3	41.5	0.17403	0.344018	0.505874	0.612945	0.999999
gene10918-chr17-66201769-66202769-AMZ2	9.75	0.371969	0.735569	0.50569	0.613075	0.999999
gene21934-chr6_cox_hap2-4615747-4616747-HSD17B8	9.75	0.371969	0.735569	0.50569	0.613075	0.999999
gene22128-chr6_dbb_hap3-4453220-4454220-HSD17B8	9.75	0.371969	0.735569	0.50569	0.613075	0.999999
gene1217-chr1-109632862-109633862-TMEM167B	9.75	-0.371968	0.735569	-0.505687	0.613076	0.999999
gene1218-chr1-109632902-109633902-TMEM167B	9.75	-0.371968	0.735569	-0.505687	0.613076	0.999999
gene3039-chr10-71892190-71893190-AIFM2	9.75	-0.371968	0.735569	-0.505687	0.613076	0.999999
gene3409-chr10-105726442-105727442-SLK	9.75	-0.371968	0.735569	-0.505687	0.613076	0.999999
gene25583-chr9-123476265-123477265-MEGF9	9.75	-0.371968	0.735569	-0.505687	0.613076	0.999999
gene8379-chr15-75871132-75872132-PTPN9	14	0.310341	0.613769	0.505631	0.613116	0.999999
gene4452-chr11-63580345-63581345-C11orf84	14	-0.310339	0.613769	-0.505629	0.613117	0.999999
gene11923-chr19-8656580-8657580-ADAMTS10	41	-0.176157	0.348445	-0.50555	0.613172	0.999999
gene16723-chr3-9851143-9852143-TTLL3	41.5	0.17403	0.344257	0.505522	0.613192	0.999999
gene5942-chr12-56136563-56137563-GDF11	13.5	0.321929	0.636855	0.505498	0.613209	0.999999
gene25037-chr9-19048852-19049852-SAXO1	40.5	-0.178337	0.353049	-0.505133	0.613465	0.999999
gene25038-chr9-19048871-19049871-RRAGA	40.5	-0.178337	0.353049	-0.505133	0.613465	0.999999
gene3303-chr10-99472964-99473964-MARVELD1	24	-0.241008	0.47721	-0.505035	0.613534	0.999999
gene11323-chr18-12947482-12948482-SEH1L	18.75	-0.270088	0.535055	-0.504786	0.613709	0.999999
gene17201-chr3-51704690-51705690-TEX264	18.75	-0.270088	0.535055	-0.504786	0.613709	0.999999
gene3654-chr11-615499-616499-IRF7	61	0.142019	0.281412	0.504667	0.613793	0.999999
gene14642-chr2-196521031-196522031-SLC39A10	30.75	0.211505	0.419153	0.5046	0.61384	0.999999
gene16871-chr3-27763706-27764706-EOMES	14	-0.310339	0.615127	-0.504512	0.613901	0.999999
gene24392-chr8-42995091-42996091-HGSNAT	14	-0.310339	0.615127	-0.504512	0.613901	0.999999
gene15150-chr20-2082027-2083027-STK35	41	-0.176157	0.349246	-0.504392	0.613986	0.999999
gene14758-chr2-207998361-207999361-KLF7	9.75	0.371969	0.737601	0.504296	0.614053	0.999999
gene19621-chr5-111092604-111093604-NREP	9.75	0.371969	0.737601	0.504296	0.614053	0.999999
gene19622-chr5-111092606-111093606-NREP	9.75	0.371969	0.737601	0.504296	0.614053	0.999999
gene8548-chr15-91411321-91412321-FURIN	9.75	-0.371968	0.737601	-0.504294	0.614055	0.999999
gene26074-chrX-16729840-16730840-CTPS2	9.75	-0.371968	0.737601	-0.504294	0.614055	0.999999
gene18051-chr3-186500860-186501860-EIF4A2	96.5	0.11967	0.237328	0.504241	0.614092	0.999999
gene4732-chr11-73086904-73087904-RELT	14	-0.310339	0.61554	-0.504174	0.614139	0.999999
gene20488-chr6-27440397-27441397-ZNF184	18.75	-0.270088	0.535855	-0.504033	0.614238	0.999999
gene23496-chr7-99155947-99156947-ZNF655	24.5	-0.236067	0.468619	-0.50375	0.614437	0.999999
gene8915-chr16-12010019-12011019-GSPT1	18.75	-0.270088	0.536285	-0.503629	0.614522	0.999999
gene22242-chr6_mann_hap4-2970939-2971939-C6orf47	9.75	0.371969	0.738757	0.503507	0.614608	0.999999
gene57-chr1-1709409-1710409-NADK	9.75	-0.371968	0.738757	-0.503505	0.614609	0.999999
gene17460-chr3-105587766-105588766-CBLB	9.75	-0.371968	0.738757	-0.503505	0.614609	0.999999
gene26290-chrX-49125805-49126805-PPP1R3F	9.75	-0.371968	0.738757	-0.503505	0.614609	0.999999
gene18175-chr4-1302730-1303730-MAEA	9.75	0.371969	0.73905	0.503307	0.614748	0.999999
gene21866-chr6_cox_hap2-3291915-3292915-HSPA1L	9.75	0.371969	0.73905	0.503307	0.614748	0.999999
gene1304-chr1-113249525-113250525-RHOC	9.75	-0.371968	0.73905	-0.503305	0.61475	0.999999
gene3573-chr10-128593477-128594477-DOCK1	9.75	-0.371968	0.73905	-0.503305	0.61475	0.999999
gene3687-chr11-1330392-1331392-TOLLIP	9.75	-0.371968	0.73905	-0.503305	0.61475	0.999999
gene9319-chr16-57513279-57514279-DOK4	9.75	-0.371968	0.73905	-0.503305	0.61475	0.999999
gene9628-chr16-85060856-85061856-KIAA0513	9.75	-0.371968	0.73905	-0.503305	0.61475	0.999999
gene21108-chr6-80713821-80714821-TTK	14	-0.310339	0.616902	-0.503061	0.614922	0.999999
gene5759-chr12-50497101-50498101-GPD1	24.5	0.236068	0.46936	0.502957	0.614995	0.999999
gene2624-chr10-1102275-1103275-WDR37	24.5	-0.236067	0.46936	-0.502955	0.614996	0.999999
gene2347-chr1-217803944-217804944-GPATCH2	18.25	0.277535	0.551982	0.502796	0.615108	0.999999
gene6185-chr12-89918844-89919844-POC1B	14	-0.310339	0.617863	-0.502279	0.615472	0.999999
gene6292-chr12-104697009-104698009-EID3	103.25	0.118836	0.236764	0.501919	0.615724	0.999999
gene12744-chr19-44099787-44100787-IRGQ	31.25	0.208109	0.414764	0.501752	0.615842	0.999999
gene17485-chr3-111697222-111698222-ABHD10	40	0.180573	0.359893	0.501739	0.615851	0.999999
gene2143-chr1-200708185-200709185-CAMSAP2	31.75	-0.204819	0.408457	-0.501447	0.616057	0.999999
gene6076-chr12-65562850-65563850-LEMD3	18.75	0.27009	0.538704	0.50137	0.616111	0.999999
gene1061-chr1-84944419-84945419-RPF1	14	0.310341	0.619128	0.501254	0.616192	0.999999
gene9836-chr17-4736134-4737134-MINK1	14	-0.310339	0.619128	-0.501252	0.616194	0.999999
gene25446-chr9-103189210-103190210-MSANTD3	14	-0.310339	0.619128	-0.501252	0.616194	0.999999
gene25373-chr9-95896070-95897070-NINJ1	9.75	-0.371968	0.742255	-0.501132	0.616278	0.999999
gene13205-chr19-54618555-54619555-TFPT	71.75	0.130787	0.260999	0.5011	0.616301	0.999999
gene13008-chr19-50083329-50084329-NOSIP	63	0.137504	0.274425	0.501062	0.616327	0.999999
gene4286-chr11-57479494-57480494-TMX2	24.5	-0.236067	0.471658	-0.500504	0.61672	0.999999
gene25211-chr9-37903850-37904850-SLC25A51	43	-0.167944	0.335684	-0.500305	0.61686	0.999999
gene1301-chr1-113216594-113217594-MOV10	53.25	0.149144	0.298142	0.500243	0.616904	0.999999
gene5291-chr12-2903607-2904607-FKBP4	9.75	-0.371968	0.744127	-0.499871	0.617166	0.999999
gene24870-chr8-144717831-144718831-ZNF623	24.5	-0.236067	0.472403	-0.499715	0.617276	0.999999
gene8947-chr16-16472601-16473601-NPIPA7	9.75	0.371969	0.744961	0.499314	0.617558	0.999999
gene1648-chr1-154908984-154909984-PMVK	19.25	-0.263034	0.526909	-0.499202	0.617637	0.999999
gene4179-chr11-47290698-47291698-MADD	19.25	-0.263034	0.526909	-0.499202	0.617637	0.999999
gene10099-chr17-18217906-18218906-TOP3A	31.25	-0.208108	0.416901	-0.499178	0.617654	0.999999
gene19526-chr5-79949966-79950966-MSH3	41.5	0.17403	0.34868	0.499111	0.617701	0.999999
gene4523-chr11-64856081-64857081-TMEM262	9.75	0.371969	0.745293	0.499091	0.617715	0.999999
gene17226-chr3-52279685-52280685-PPM1M	9.75	0.371969	0.745293	0.499091	0.617715	0.999999
gene2078-chr1-183604681-183605681-RGL1	18.75	-0.270088	0.541264	-0.498996	0.617782	0.999999
gene17089-chr3-48487613-48488613-ATRIP	25	-0.231325	0.463584	-0.498992	0.617785	0.999999
gene25934-chr9-140082553-140083553-SSNA1	18.75	-0.270088	0.541408	-0.498863	0.617876	0.999999
gene25935-chr9-140082557-140083557-ANAPC2	18.75	-0.270088	0.541408	-0.498863	0.617876	0.999999
gene10101-chr17-18266377-18267377-SHMT1	19.25	-0.263034	0.527338	-0.498795	0.617924	0.999999
gene4037-chr11-27493822-27494822-LGR4	19.25	-0.263034	0.527338	-0.498795	0.617924	0.999999
gene7527-chr14-74485526-74486526-ENTPD5	19.25	-0.263034	0.528631	-0.497575	0.618783	0.999999
gene14276-chr2-128051170-128052170-ERCC3	19.25	-0.263034	0.528631	-0.497575	0.618783	0.999999
gene26948-chrX-151999010-152000010-NSDHL	19.25	-0.263034	0.528631	-0.497575	0.618783	0.999999
gene7525-chr14-74416454-74417454-COQ6	32.25	-0.201633	0.405471	-0.497282	0.61899	0.999999
gene24910-chr8-145581716-145582716-SLC52A2	19.25	-0.263034	0.529712	-0.49656	0.619499	0.999999
gene10998-chr17-73149838-73150838-HN1	96.5	0.11967	0.241184	0.496179	0.619768	0.999999
gene12689-chr19-42380689-42381689-CD79A	14.5	0.299561	0.603918	0.496029	0.619874	0.999999
gene14344-chr2-136498688-136499688-UBXN4	14.5	0.299561	0.603918	0.496029	0.619874	0.999999
gene20274-chr6-1610180-1611180-FOXC1	14.5	-0.299559	0.603918	-0.496027	0.619875	0.999999
gene1444-chr1-149832225-149833225-HIST2H4B	126.5	0.114107	0.230073	0.495959	0.619923	0.999999
gene26192-chrX-41192914-41193914-DDX3X	106.75	0.114936	0.231821	0.495795	0.620039	0.999999
gene1111-chr1-91966164-91967164-CDC7	19.25	-0.263034	0.530589	-0.495739	0.620079	0.999999
gene3845-chr11-6624437-6625437-ILK	19.25	-0.263034	0.530589	-0.495739	0.620079	0.999999
gene26857-chrX-135578737-135579737-HTATSF1	14.5	0.299561	0.604564	0.495499	0.620248	0.999999
gene6319-chr12-108154414-108155414-PRDM4	14.5	-0.299559	0.604564	-0.495497	0.62025	0.999999
gene13334-chr19-57790834-57791834-ZNF460	32.75	-0.198545	0.400751	-0.495433	0.620294	0.999999
gene3967-chr11-17297785-17298785-NUCB2	14.5	-0.299559	0.605675	-0.494587	0.620891	0.999999
gene13403-chr1_gl000192_random-15627-16627-NBPF12	19.25	0.263035	0.531889	0.49453	0.620932	0.999999
gene8706-chr16-1755683-1756683-MAPK8IP3	44.5	0.162272	0.328231	0.494382	0.621036	0.999999
gene2126-chr1-197169172-197170172-ZBTB41	10.25	0.353638	0.715602	0.494182	0.621178	0.999999
gene25230-chr9-70178315-70179315-FOXD4L5	10.25	0.353638	0.715602	0.494182	0.621178	0.999999
gene5712-chr12-49182379-49183379-ADCY6	10.25	-0.353636	0.715602	-0.49418	0.621179	0.999999
gene6060-chr12-63328165-63329165-PPM1H	10.25	-0.353636	0.715602	-0.49418	0.621179	0.999999
gene14778-chr2-209224068-209225068-PTH2R	10.25	-0.353636	0.715602	-0.49418	0.621179	0.999999
gene24441-chr8-59571904-59572904-NSMAF	10.25	-0.353636	0.715602	-0.49418	0.621179	0.999999
gene26960-chrX-152735589-152736589-HAUS7	10.25	-0.353636	0.715602	-0.49418	0.621179	0.999999
gene19420-chr5-67511083-67512083-PIK3R1	14.5	-0.299559	0.606438	-0.493966	0.62133	0.999999
gene4840-chr11-86382740-86383740-ME3	14.5	-0.299559	0.606512	-0.493905	0.621373	0.999999
gene9840-chr17-4842802-4843802-RNF167	43.5	0.16601	0.336147	0.493861	0.621404	0.999999
gene11902-chr19-7980531-7981531-TGFBR3L	14.5	-0.299559	0.607087	-0.493438	0.621703	0.999999
gene12824-chr19-45926677-45927677-ERCC1	44.5	0.162272	0.328929	0.493334	0.621777	0.999999
gene11062-chr17-74706587-74707587-MXRA7	10.25	0.353638	0.717052	0.493183	0.621883	0.999999
gene27050-chrY-180387-181387-GTPBP6	10.25	0.353638	0.717052	0.493183	0.621883	0.999999
gene10685-chr17-46805611-46806611-HOXB13	10.25	-0.353636	0.717052	-0.49318	0.621885	0.999999
gene712-chr1-42800136-42801136-FOXJ3	10.25	-0.353636	0.717052	-0.49318	0.621885	0.999999
gene8755-chr16-2520999-2521999-NTN3	10.25	-0.353636	0.717052	-0.49318	0.621885	0.999999
gene26505-chrX-77359165-77360165-PGK1	25.5	-0.22677	0.459993	-0.492986	0.622022	0.999999
gene17677-chr3-130612404-130613404-ATP2C1	19.25	-0.263034	0.533855	-0.492706	0.62222	0.999999
gene6424-chr12-117175375-117176375-C12orf49	10.25	-0.353636	0.71775	-0.4927	0.622224	0.999999
gene14649-chr2-197663992-197664992-GTF3C3	10.25	-0.353636	0.71775	-0.4927	0.622224	0.999999
gene16298-chr22-29663497-29664497-EWSR1	19.75	-0.256339	0.520918	-0.492091	0.622655	0.999999
gene3029-chr10-71029255-71030255-HK1	6.5	0.44746	0.909361	0.492059	0.622677	0.999999
gene8817-chr16-3626905-3627905-NLRC3	6.5	0.44746	0.909361	0.492059	0.622677	0.999999
gene14193-chr2-111335809-111336809-RGPD6	6.5	0.44746	0.909361	0.492059	0.622677	0.999999
gene18301-chr4-9364354-9365354-USP17L30	6.5	0.44746	0.909361	0.492059	0.622677	0.999999
gene21112-chr6-83072422-83073422-TPBG	6.5	0.44746	0.909361	0.492059	0.622677	0.999999
gene22880-chr7-766478-767478-PRKAR1B	6.5	0.44746	0.909361	0.492059	0.622677	0.999999
gene9565-chr16-75301451-75302451-BCAR1	6.5	-0.447457	0.909361	-0.492057	0.622679	0.999999
gene12129-chr19-14228059-14229059-PRKACA	6.5	-0.447457	0.909361	-0.492057	0.622679	0.999999
gene13312-chr19-56879252-56880252-ZSCAN5A	6.5	-0.447457	0.909361	-0.492057	0.622679	0.999999
gene13993-chr2-85360082-85361082-TCF7L1	6.5	-0.447457	0.909361	-0.492057	0.622679	0.999999
gene15794-chr20-62886547-62887547-PCMTD2	6.5	-0.447457	0.909361	-0.492057	0.622679	0.999999
gene25841-chr9-136286619-136287619-ADAMTS13	6.5	-0.447457	0.909361	-0.492057	0.622679	0.999999
gene11006-chr17-73266811-73267811-MIF4GD	25.5	0.226771	0.460935	0.491981	0.622732	0.999999
gene18040-chr3-185655424-185656424-TRA2B	44.5	0.162272	0.329848	0.491959	0.622749	0.999999
gene2409-chr1-226595301-226596301-PARP1	14.5	-0.299559	0.609043	-0.491853	0.622824	0.999999
gene7479-chr14-70233303-70234303-SRSF5	73.25	0.128105	0.260512	0.491743	0.622901	0.999999
gene15617-chr20-48329921-48330921-B4GALT5	10.25	-0.353636	0.719205	-0.491704	0.622929	0.999999
gene19512-chr5-78531424-78532424-JMY	10.25	-0.353636	0.719205	-0.491704	0.622929	0.999999
gene23590-chr7-102104821-102105821-ALKBH4	10.25	-0.353636	0.719205	-0.491704	0.622929	0.999999
gene23591-chr7-102104829-102105829-LRWD1	10.25	-0.353636	0.719205	-0.491704	0.622929	0.999999
gene14712-chr2-202315819-202316819-TRAK2	19.75	0.25634	0.522474	0.490628	0.623689	0.999999
gene26398-chrX-57147489-57148489-SPIN2B	19.75	0.25634	0.522474	0.490628	0.623689	0.999999
gene20852-chr6-41039853-41040853-OARD1	19.75	-0.256339	0.522898	-0.490228	0.623972	0.999999
gene3369-chr10-103879730-103880730-LDB1	10.25	-0.353636	0.721468	-0.490161	0.62402	0.999999
gene14559-chr2-178483194-178484194-TTC30A	10.25	-0.353636	0.721468	-0.490161	0.62402	0.999999
gene10023-chr17-10600385-10601385-SCO1	33.25	-0.19555	0.398972	-0.490136	0.624038	0.999999
gene346-chr1-21058633-21059633-SH2D5	33.25	0.195551	0.399089	0.489995	0.624138	0.999999
gene7715-chr14-96968212-96969212-PAPOLA	45.5	-0.158697	0.323966	-0.489858	0.624235	0.999999
gene20784-chr6-35695860-35696860-FKBP5	6.5	0.44746	0.913644	0.489753	0.624309	0.999999
gene21878-chr6_cox_hap2-3379023-3380023-ZBTB12	6.5	0.44746	0.913644	0.489753	0.624309	0.999999
gene9410-chr16-67312926-67313926-PLEKHG4	6.5	-0.447457	0.913644	-0.489751	0.62431	0.999999
gene18353-chr4-25235152-25236152-PI4K2B	6.5	-0.447457	0.913644	-0.489751	0.62431	0.999999
gene27044-chrX-154841725-154842725-SPRY3	6.5	-0.447457	0.913644	-0.489751	0.62431	0.999999
gene24414-chr8-54755371-54756371-ATP6V1H	19.75	-0.256339	0.523416	-0.489743	0.624316	0.999999
gene1292-chr1-112297919-112298919-FAM212B	10.25	-0.353636	0.722102	-0.489731	0.624324	0.999999
gene24652-chr8-101170062-101171062-SPAG1	14.5	-0.299559	0.612333	-0.48921	0.624693	0.999999
gene18394-chr4-39528718-39529718-UGDH	66	0.131245	0.268282	0.489205	0.624696	0.999999
gene26118-chrX-23800774-23801774-SAT1	74.25	0.126377	0.258466	0.488951	0.624876	0.999999
gene6064-chr12-64173405-64174405-TMEM5	25.5	-0.22677	0.463811	-0.488928	0.624893	0.999999
gene19482-chr5-74806954-74807954-COL4A3BP	25.5	-0.22677	0.463811	-0.488928	0.624893	0.999999
gene14251-chr2-120124123-120125123-DBI	33.75	-0.192645	0.394111	-0.488809	0.624977	0.999999
gene13674-chr2-37458240-37459240-CEBPZ	32.75	-0.198545	0.406258	-0.488717	0.625042	0.999999
gene13675-chr2-37458273-37459273-NDUFAF7	32.75	-0.198545	0.406258	-0.488717	0.625042	0.999999
gene23823-chr7-137530578-137531578-DGKI	6.5	0.44746	0.915912	0.48854	0.625167	0.999999
gene24766-chr8-124552993-124553993-FBXO32	6.5	0.44746	0.915912	0.48854	0.625167	0.999999
gene23153-chr7-37956025-37957025-SFRP4	6.5	-0.447457	0.915912	-0.488538	0.625169	0.999999
gene13112-chr19-52192186-52193186-SPACA6	25.5	-0.22677	0.46419	-0.488529	0.625175	0.999999
gene5879-chr12-54393402-54394402-HOXC9	14.5	0.299561	0.613327	0.48842	0.625253	0.999999
gene2871-chr10-43891779-43892779-HNRNPF	56.25	0.141176	0.289103	0.488325	0.625319	0.999999
gene4099-chr11-34937176-34938176-PDHX	19.75	-0.256339	0.524978	-0.488285	0.625348	0.999999
gene17915-chr3-167452130-167453130-PDCD10	19.75	0.25634	0.52509	0.488183	0.62542	0.999999
gene17916-chr3-167452151-167453151-PDCD10	19.75	0.25634	0.52509	0.488183	0.62542	0.999999
gene4021-chr11-22646887-22647887-FANCF	15	0.289507	0.593686	0.487644	0.625802	0.999999
gene12974-chr19-49534629-49535629-CGB2	15	0.289507	0.593686	0.487644	0.625802	0.999999
gene25224-chr9-43684384-43685384-CNTNAP3B	15	-0.289506	0.593686	-0.487641	0.625804	0.999999
gene18976-chr4-153700416-153701416-TIGD4	15	-0.289506	0.593686	-0.487641	0.625804	0.999999
gene24467-chr8-67344217-67345217-ADHFE1	33.75	-0.192645	0.395162	-0.487508	0.625898	0.999999
gene3140-chr10-81964933-81965933-ANXA11	19.75	0.25634	0.525935	0.487399	0.625975	0.999999
gene7524-chr14-74416136-74417136-COQ6	26	-0.222392	0.456721	-0.486932	0.626307	0.999999
gene16556-chr22-42335723-42336723-CENPM	15	-0.289506	0.594921	-0.486629	0.626521	0.999999
gene17243-chr3-52739356-52740356-SPCS1	15	-0.289506	0.594921	-0.486629	0.626521	0.999999
gene24051-chr8-680739-681739-ERICH1	15	-0.289506	0.594921	-0.486629	0.626521	0.999999
gene27087-chrY-15017115-15018115-DDX3Y	15	0.289507	0.595268	0.486347	0.626721	0.999999
gene3347-chr10-102757605-102758605-LZTS2	15	-0.289506	0.595268	-0.486345	0.626723	0.999999
gene6201-chr12-93322607-93323607-EEA1	15	-0.289506	0.595268	-0.486345	0.626723	0.999999
gene3352-chr10-102820498-102821498-KAZALD1	20.25	-0.249978	0.514167	-0.48618	0.62684	0.999999
gene6448-chr12-120314595-120315595-CIT	20.25	-0.249978	0.514167	-0.48618	0.62684	0.999999
gene9284-chr16-56484891-56485891-OGFOD1	26	-0.222392	0.457872	-0.485708	0.627174	0.999999
gene15077-chr2-242254207-242255207-HDLBP	26.5	-0.21818	0.449495	-0.485388	0.627401	0.999999
gene25464-chr9-106856040-106857040-SMC2	26.5	-0.21818	0.449495	-0.485388	0.627401	0.999999
gene23598-chr7-102290271-102291271-SPDYE2B	20.25	0.249979	0.51516	0.485245	0.627503	0.999999
gene23425-chr7-91875047-91876047-ANKIB1	20.25	-0.249978	0.515772	-0.484667	0.627913	0.999999
gene2227-chr1-205180227-205181227-DSTYK	15	-0.289506	0.597407	-0.484604	0.627957	0.999999
gene27059-chrY-1522155-1523155-ASMTL	10.25	0.353638	0.730249	0.48427	0.628194	0.999999
gene25910-chr9-139742767-139743767-PHPT1	56.25	-0.141176	0.291552	-0.484222	0.628228	0.999999
gene7192-chr14-24701076-24702076-NEDD8	34.25	-0.189824	0.392179	-0.484025	0.628368	0.999999
gene13031-chr19-50431899-50432899-ATF5	56.75	0.13993	0.289237	0.483793	0.628533	0.999999
gene21532-chr6-155054011-155055011-SCAF8	15	-0.289506	0.598468	-0.483744	0.628567	0.999999
gene11775-chr19-3984961-3985961-EEF2	47	0.153623	0.317675	0.483588	0.628679	0.999999
gene15904-chr21-34914843-34915843-SON	33.25	-0.19555	0.404477	-0.483465	0.628766	0.999999
gene10870-chr17-61904543-61905543-PSMC5	46.5	0.155278	0.321465	0.483033	0.629072	0.999999
gene16003-chr21-43429996-43430996-ZBTB21	20.25	-0.249978	0.51779	-0.482778	0.629253	0.999999
gene4265-chr11-57091913-57092913-TNKS1BP1	34.25	0.189825	0.393251	0.482707	0.629304	0.999999
gene18696-chr4-89079511-89080511-ABCG2	10.75	-0.337034	0.698474	-0.482529	0.62943	0.999999
gene15264-chr20-17549365-17550365-BFSP1	57.75	0.137504	0.285323	0.481923	0.62986	0.999999
gene20509-chr6-28109187-28110187-ZKSCAN8	10.75	-0.337034	0.699475	-0.481838	0.629921	0.999999
gene10324-chr17-35968986-35969986-SYNRG	67.5	-0.128324	0.266428	-0.481646	0.630057	0.999999
gene2629-chr10-3110880-3111880-PFKP	26	0.222393	0.461924	0.481449	0.630197	0.999999
gene11304-chr18-11850888-11851888-CHMP1B	34.25	0.189825	0.39476	0.480861	0.630615	0.999999
gene13680-chr2-38151961-38152961-RMDN2	27	-0.214124	0.445671	-0.480454	0.630905	0.999999
gene10617-chr17-43502512-43503512-ARHGAP27	26.5	0.218181	0.454167	0.480398	0.630945	0.999999
gene13790-chr2-55276327-55277327-RTN4	26.5	0.218181	0.454167	0.480398	0.630945	0.999999
gene24764-chr8-124428464-124429464-WDYHV1	20.25	-0.249978	0.520637	-0.480138	0.631129	0.999999
gene12539-chr19-38210191-38211191-ZNF607	20.75	-0.243925	0.508092	-0.48008	0.63117	0.999999
gene15956-chr21-38737684-38738684-DYRK1A	10.75	-0.337034	0.702165	-0.479993	0.631232	0.999999
gene20457-chr6-26224882-26225882-HIST1H3E	10.75	-0.337034	0.702165	-0.479993	0.631232	0.999999
gene21180-chr6-97730552-97731552-MMS22L	10.75	-0.337034	0.702165	-0.479993	0.631232	0.999999
gene9098-chr16-29816916-29817916-MAZ	46.5	0.155279	0.323598	0.47985	0.631334	0.999999
gene24229-chr8-23021043-23022043-TNFRSF10D	48	0.150417	0.31348	0.479829	0.631349	0.999999
gene20942-chr6-44094790-44095790-TMEM63B	10.75	0.337036	0.702505	0.479763	0.631396	0.999999
gene9253-chr16-53088444-53089444-CHD9	10.75	-0.337034	0.702505	-0.479761	0.631398	0.999999
gene17101-chr3-48646598-48647598-UQCRC1	10.75	-0.337034	0.702505	-0.479761	0.631398	0.999999
gene23530-chr7-99955125-99956125-PILRB	20.75	0.243926	0.508569	0.479632	0.631489	0.999999
gene1867-chr1-161147258-161148258-B4GALT3	15.5	0.280108	0.584079	0.479573	0.631531	0.999999
gene6309-chr12-107167833-107168833-RIC8B	34.75	-0.187085	0.39022	-0.479436	0.631629	0.999999
gene6241-chr12-97300743-97301743-NEDD1	15.5	-0.280107	0.584668	-0.479087	0.631877	0.999999
gene13831-chr2-62733104-62734104-TMEM17	15.5	-0.280107	0.584668	-0.479087	0.631877	0.999999
gene8138-chr15-55700208-55701208-CCPG1	20.25	-0.249978	0.521812	-0.479056	0.631898	0.999999
gene2992-chr10-64892506-64893506-NRBF2	27	0.214125	0.446987	0.479041	0.631909	0.999999
gene25030-chr9-15552504-15553504-CCDC171	20.75	-0.243925	0.509344	-0.4789	0.63201	0.999999
gene5476-chr12-11323722-11324722-PRH1-TAS2R14	27	-0.214124	0.447413	-0.478583	0.632236	0.999999
gene5477-chr12-11323722-11324722-PRH1	27	-0.214124	0.447413	-0.478583	0.632236	0.999999
gene35-chr1-1310318-1311318-AURKAIP1	15.5	0.280109	0.585417	0.478477	0.632311	0.999999
gene9444-chr16-68000281-68001281-SLC12A4	15.5	0.280109	0.585417	0.478477	0.632311	0.999999
gene11824-chr19-5719676-5720676-LONP1	15.5	-0.280107	0.585417	-0.478475	0.632312	0.999999
gene931-chr1-59249285-59250285-JUN	77.25	0.121464	0.253955	0.478289	0.632445	0.999999
gene14789-chr2-211340991-211341991-LANCL1	20.75	-0.243925	0.510006	-0.478279	0.632452	0.999999
gene14790-chr2-211340999-211341999-LANCL1	20.75	-0.243925	0.510006	-0.478279	0.632452	0.999999
gene67-chr1-2004924-2005924-PRKCZ	3.75	0.584963	1.22316	0.478238	0.632481	0.999999
gene121-chr1-6545514-6546514-PLEKHG5	3.75	0.584963	1.22316	0.478238	0.632481	0.999999
gene1450-chr1-149888934-149889934-SV2A	3.75	0.584963	1.22316	0.478238	0.632481	0.999999
gene1989-chr1-172421532-172422532-C1orf105	3.75	0.584963	1.22316	0.478238	0.632481	0.999999
gene2305-chr1-211519205-211520205-TRAF5	3.75	0.584963	1.22316	0.478238	0.632481	0.999999
gene2657-chr10-6130448-6131448-RBM17	3.75	0.584963	1.22316	0.478238	0.632481	0.999999
gene2913-chr10-49207325-49208325-FAM25C	3.75	0.584963	1.22316	0.478238	0.632481	0.999999
gene2975-chr10-61900274-61901274-ANK3	3.75	0.584963	1.22316	0.478238	0.632481	0.999999
gene3280-chr10-98479779-98480779-PIK3AP1	3.75	0.584963	1.22316	0.478238	0.632481	0.999999
gene3911-chr11-10482177-10483177-AMPD3	3.75	0.584963	1.22316	0.478238	0.632481	0.999999
gene3970-chr11-17410378-17411378-KCNJ11	3.75	0.584963	1.22316	0.478238	0.632481	0.999999
gene4274-chr11-57281858-57282858-SLC43A1	3.75	0.584963	1.22316	0.478238	0.632481	0.999999
gene4661-chr11-68079576-68080576-LRP5	3.75	0.584963	1.22316	0.478238	0.632481	0.999999
gene6002-chr12-57409844-57410844-TAC3	3.75	0.584963	1.22316	0.478238	0.632481	0.999999
gene6351-chr12-110252101-110253101-TRPV4	3.75	0.584963	1.22316	0.478238	0.632481	0.999999
gene6352-chr12-110252132-110253132-TRPV4	3.75	0.584963	1.22316	0.478238	0.632481	0.999999
gene7600-chr14-81405384-81406384-CEP128	3.75	0.584963	1.22316	0.478238	0.632481	0.999999
gene8223-chr15-65368653-65369653-KBTBD13	3.75	0.584963	1.22316	0.478238	0.632481	0.999999
gene9003-chr16-21663487-21664487-IGSF6	3.75	0.584963	1.22316	0.478238	0.632481	0.999999
gene9558-chr16-75252383-75253383-CTRB1	3.75	0.584963	1.22316	0.478238	0.632481	0.999999
gene10879-chr17-62009214-62010214-CD79B	3.75	0.584963	1.22316	0.478238	0.632481	0.999999
gene10908-chr17-65040151-65041151-CACNG1	3.75	0.584963	1.22316	0.478238	0.632481	0.999999
gene11361-chr18-21692816-21693816-TTC39C	3.75	0.584963	1.22316	0.478238	0.632481	0.999999
gene11706-chr19-2015202-2016202-BTBD2	3.75	0.584963	1.22316	0.478238	0.632481	0.999999
gene11749-chr19-3359060-3360060-NFIC	3.75	0.584963	1.22316	0.478238	0.632481	0.999999
gene13086-chr19-51567867-51568867-KLK13	3.75	0.584963	1.22316	0.478238	0.632481	0.999999
gene13216-chr19-54760671-54761671-LILRB5	3.75	0.584963	1.22316	0.478238	0.632481	0.999999
gene13229-chr19-55084797-55085797-LILRA2	3.75	0.584963	1.22316	0.478238	0.632481	0.999999
gene13469-chr2-10972111-10973111-PDIA6	3.75	0.584963	1.22316	0.478238	0.632481	0.999999
gene13653-chr2-32490189-32491189-NLRC4	3.75	0.584963	1.22316	0.478238	0.632481	0.999999
gene13654-chr2-32490312-32491312-NLRC4	3.75	0.584963	1.22316	0.478238	0.632481	0.999999
gene13880-chr2-70188897-70189897-ASPRV1	3.75	0.584963	1.22316	0.478238	0.632481	0.999999
gene15188-chr20-3662837-3663837-ADAM33	3.75	0.584963	1.22316	0.478238	0.632481	0.999999
gene15226-chr20-6034226-6035226-LRRN4	3.75	0.584963	1.22316	0.478238	0.632481	0.999999
gene15416-chr20-33462265-33463265-ACSS2	3.75	0.584963	1.22316	0.478238	0.632481	0.999999
gene18669-chr4-86748545-86749545-ARHGAP24	3.75	0.584963	1.22316	0.478238	0.632481	0.999999
gene18772-chr4-103998028-103999028-SLC9B2	3.75	0.584963	1.22316	0.478238	0.632481	0.999999
gene20134-chr5-171620675-171621675-EFCAB9	3.75	0.584963	1.22316	0.478238	0.632481	0.999999
gene20164-chr5-175664861-175665861-SIMC1	3.75	0.584963	1.22316	0.478238	0.632481	0.999999
gene21413-chr6-136871457-136872457-MAP7	3.75	0.584963	1.22316	0.478238	0.632481	0.999999
gene22057-chr6_dbb_hap3-2956209-2957209-ABHD16A	3.75	0.584963	1.22316	0.478238	0.632481	0.999999
gene1417-chr1-147012770-147013770-BCL9	3.75	-0.58496	1.22316	-0.478236	0.632482	0.999999
gene2496-chr1-236227981-236228981-NID1	3.75	-0.58496	1.22316	-0.478236	0.632482	0.999999
gene2523-chr1-242161885-242162885-MAP1LC3C	3.75	-0.58496	1.22316	-0.478236	0.632482	0.999999
gene8566-chr15-91644385-91645385-SV2B	3.75	-0.58496	1.22316	-0.478236	0.632482	0.999999
gene10435-chr17-39305554-39306554-KRTAP4-5	3.75	-0.58496	1.22316	-0.478236	0.632482	0.999999
gene11460-chr18-44526286-44527286-KATNAL2	3.75	-0.58496	1.22316	-0.478236	0.632482	0.999999
gene12203-chr19-16939697-16940697-SIN3B	3.75	-0.58496	1.22316	-0.478236	0.632482	0.999999
gene13490-chr2-16081871-16082871-MYCNOS	3.75	-0.58496	1.22316	-0.478236	0.632482	0.999999
gene14254-chr2-120188945-120189945-TMEM37	3.75	-0.58496	1.22316	-0.478236	0.632482	0.999999
gene14616-chr2-190540210-190541210-ANKAR	3.75	-0.58496	1.22316	-0.478236	0.632482	0.999999
gene15763-chr20-62284463-62285463-STMN3	3.75	-0.58496	1.22316	-0.478236	0.632482	0.999999
gene16086-chr21-46961885-46962885-SLC19A1	3.75	-0.58496	1.22316	-0.478236	0.632482	0.999999
gene16388-chr22-34315916-34316916-LARGE1	3.75	-0.58496	1.22316	-0.478236	0.632482	0.999999
gene16596-chr22-44394590-44395590-PARVB	3.75	-0.58496	1.22316	-0.478236	0.632482	0.999999
gene18337-chr4-20253027-20254027-SLIT2	3.75	-0.58496	1.22316	-0.478236	0.632482	0.999999
gene23067-chr7-27186893-27187893-HOXA6	3.75	-0.58496	1.22316	-0.478236	0.632482	0.999999
gene8388-chr15-76195699-76196699-FBXO22	68	-0.127379	0.266419	-0.478116	0.632568	0.999999
gene25234-chr9-70856360-70857360-CBWD3	47.5	0.152003	0.317962	0.478055	0.632611	0.999999
gene12090-chr19-12991835-12992835-DNASE2	10.75	0.337036	0.705206	0.477925	0.632704	0.999999
gene8256-chr15-67457992-67458992-SMAD3	27.5	-0.210217	0.440052	-0.47771	0.632856	0.999999
gene3850-chr11-6704132-6705132-MRPL17	34.75	-0.187085	0.391837	-0.477457	0.633037	0.999999
gene9744-chr17-1531680-1532680-SLC43A2	20.75	-0.243925	0.510901	-0.477441	0.633048	0.999999
gene12709-chr19-42788316-42789316-CIC	20.75	-0.243925	0.510901	-0.477441	0.633048	0.999999
gene20890-chr6-42846853-42847853-RPL7L1	20.25	-0.249978	0.523659	-0.477367	0.633101	0.999999
gene1621-chr1-153949951-153950951-JTB	27.5	-0.210217	0.440561	-0.477158	0.63325	0.999999
gene7309-chr14-50086903-50087903-RPL36AL	58.75	-0.135159	0.283278	-0.477127	0.633272	0.999999
gene11205-chr17-80605911-80606911-WDR45B	15.5	-0.280107	0.587087	-0.477113	0.633281	0.999999
gene2352-chr1-219347012-219348012-LYPLAL1	15.5	-0.280107	0.587194	-0.477027	0.633343	0.999999
gene20150-chr5-173043166-173044166-BOD1	15.5	-0.280107	0.587194	-0.477027	0.633343	0.999999
gene17435-chr3-100119742-100120742-TOMM70	48	-0.150417	0.315456	-0.476823	0.633488	0.999999
gene24313-chr8-32578770-32579770-NRG1	15.5	0.280109	0.587679	0.476635	0.633622	0.999999
gene23605-chr7-102714827-102715827-ARMC10	15.5	-0.280107	0.587679	-0.476633	0.633624	0.999999
gene21777-chr6_cox_hap2-2097038-2098038-MRPS18B	10.75	0.337036	0.707633	0.476286	0.633871	0.999999
gene24187-chr8-21776679-21777679-XPO7	10.75	0.337036	0.707633	0.476286	0.633871	0.999999
gene16232-chr22-24128617-24129617-SMARCB1	10.75	0.337036	0.707654	0.476272	0.633881	0.999999
gene2002-chr1-173793277-173794277-CENPL	35.25	-0.184424	0.387314	-0.476162	0.633959	0.999999
gene2003-chr1-173793296-173794296-DARS2	35.25	-0.184424	0.387314	-0.476162	0.633959	0.999999
gene2269-chr1-207225825-207226825-YOD1	27.5	-0.210217	0.441886	-0.475728	0.634269	0.999999
gene5950-chr12-56325311-56326311-DGKA	7	0.415038	0.872734	0.475561	0.634387	0.999999
gene7350-chr14-54421268-54422268-BMP4	7	0.415038	0.872734	0.475561	0.634387	0.999999
gene12564-chr19-39263657-39264657-LGALS7	7	0.415038	0.872734	0.475561	0.634387	0.999999
gene19-chr1-1167128-1168128-B3GALT6	7	-0.415036	0.872734	-0.475558	0.634389	0.999999
gene1728-chr1-156253569-156254569-TMEM79	7	-0.415036	0.872734	-0.475558	0.634389	0.999999
gene8070-chr15-48937485-48938485-FBN1	7	-0.415036	0.872734	-0.475558	0.634389	0.999999
gene13999-chr2-85637320-85638320-CAPG	7	-0.415036	0.872734	-0.475558	0.634389	0.999999
gene27015-chrX-153769954-153770954-IKBKG	68.5	-0.126448	0.265987	-0.475392	0.634507	0.999999
gene2834-chr10-32635646-32636646-EPC1	48.5	-0.148863	0.313146	-0.475379	0.634517	0.999999
gene20454-chr6-26204372-26205372-HIST1H4E	59.25	0.134018	0.282044	0.475165	0.634669	0.999999
gene10860-chr17-61627295-61628295-DCAF7	36.25	-0.179323	0.377469	-0.475067	0.634739	0.999999
gene1438-chr1-149784736-149785736-HIST2H3D	86	0.117494	0.247387	0.474938	0.634831	0.999999
gene5352-chr12-6809096-6810096-PIANP	3.75	0.584963	1.23187	0.474858	0.634888	0.999999
gene10963-chr17-72462011-72463011-CD300A	3.75	0.584963	1.23187	0.474858	0.634888	0.999999
gene10964-chr17-72462021-72463021-CD300A	3.75	0.584963	1.23187	0.474858	0.634888	0.999999
gene13077-chr19-51504458-51505458-KLK8	3.75	0.584963	1.23187	0.474858	0.634888	0.999999
gene18723-chr4-95916882-95917882-BMPR1B	3.75	0.584963	1.23187	0.474858	0.634888	0.999999
gene22791-chr6_ssto_hap7-2964365-2965365-GPANK1	3.75	0.584963	1.23187	0.474858	0.634888	0.999999
gene23465-chr7-96745404-96746404-SDHAF3	3.75	0.584963	1.23187	0.474858	0.634888	0.999999
gene24069-chr8-6875316-6876316-DEFA3	3.75	0.584963	1.23187	0.474858	0.634888	0.999999
gene533-chr1-31885462-31886462-SERINC2	3.75	-0.58496	1.23187	-0.474856	0.63489	0.999999
gene1584-chr1-153347575-153348575-S100A12	3.75	-0.58496	1.23187	-0.474856	0.63489	0.999999
gene13119-chr19-52390689-52391689-ZNF577	3.75	-0.58496	1.23187	-0.474856	0.63489	0.999999
gene13120-chr19-52390729-52391729-ZNF577	3.75	-0.58496	1.23187	-0.474856	0.63489	0.999999
gene18168-chr4-1005751-1006751-FGFRL1	3.75	-0.58496	1.23187	-0.474856	0.63489	0.999999
gene20229-chr5-179071547-179072547-C5orf60	3.75	-0.58496	1.23187	-0.474856	0.63489	0.999999
gene24139-chr8-12973253-12974253-DLC1	3.75	-0.58496	1.23187	-0.474856	0.63489	0.999999
gene4005-chr11-19262667-19263667-E2F8	7	0.415038	0.874646	0.474521	0.635128	0.999999
gene4006-chr11-19262702-19263702-E2F8	7	0.415038	0.874646	0.474521	0.635128	0.999999
gene387-chr1-24069355-24070355-ELOA	7	-0.415036	0.874646	-0.474519	0.63513	0.999999
gene15040-chr2-239111824-239112824-ILKAP	7	-0.415036	0.874646	-0.474519	0.63513	0.999999
gene16084-chr21-46874923-46875923-COL18A1	7	-0.415036	0.874646	-0.474519	0.63513	0.999999
gene24526-chr8-77593014-77594014-ZFHX4	7	-0.415036	0.874646	-0.474519	0.63513	0.999999
gene13399-chr19-59065870-59066870-CHMP2A	164.5	0.105289	0.221895	0.474499	0.635144	0.999999
gene6829-chr13-50570642-50571642-TRIM13	27.5	-0.210217	0.443123	-0.474399	0.635215	0.999999
gene17431-chr3-99833273-99834273-CMSS1	3.75	0.584963	1.23332	0.4743	0.635286	0.999999
gene24960-chr9-1049845-1050845-DMRT2	3.75	0.584963	1.23332	0.4743	0.635286	0.999999
gene24961-chr9-1049853-1050853-DMRT2	3.75	0.584963	1.23332	0.4743	0.635286	0.999999
gene25223-chr9-43630230-43631230-SPATA31A6	3.75	0.584963	1.23332	0.4743	0.635286	0.999999
gene25792-chr9-133813739-133814739-FIBCD1	3.75	0.584963	1.23332	0.4743	0.635286	0.999999
gene26847-chrX-135229058-135230058-FHL1	3.75	0.584963	1.23332	0.4743	0.635286	0.999999
gene8823-chr16-4291581-4292581-SRL	3.75	-0.58496	1.23332	-0.474298	0.635288	0.999999
gene17728-chr3-136580549-136581549-NCK1	21.25	-0.238159	0.502256	-0.474179	0.635372	0.999999
gene9720-chr17-655001-656001-GEMIN4	27.5	-0.210217	0.443423	-0.474078	0.635444	0.999999
gene11657-chr19-983827-984827-WDR18	7	0.415038	0.875487	0.474066	0.635453	0.999999
gene18-chr1-1166947-1167947-SDF4	7	-0.415036	0.875487	-0.474063	0.635455	0.999999
gene1102-chr1-90098143-90099143-LRRC8C	7	-0.415036	0.875487	-0.474063	0.635455	0.999999
gene1878-chr1-161337173-161338173-CFAP126	7	-0.415036	0.875487	-0.474063	0.635455	0.999999
gene7897-chr15-34827722-34828722-GOLGA8B	7	-0.415036	0.875487	-0.474063	0.635455	0.999999
gene13441-chr2-9346393-9347393-ASAP2	7	-0.415036	0.875487	-0.474063	0.635455	0.999999
gene14677-chr2-201170103-201171103-SPATS2L	7	-0.415036	0.875487	-0.474063	0.635455	0.999999
gene9757-chr17-1732675-1733675-SMYD4	28	-0.20645	0.435868	-0.473654	0.635747	0.999999
gene13525-chr2-24298814-24299814-SF3B6	87.5	-0.115477	0.243826	-0.473605	0.635782	0.999999
gene13876-chr2-69968605-69969605-ANXA4	36.25	-0.179323	0.37868	-0.473548	0.635822	0.999999
gene16094-chr21-47705743-47706743-YBEY	21.25	-0.238159	0.503175	-0.473313	0.63599	0.999999
gene1270-chr1-111506066-111507066-LRIF1	36.25	0.179324	0.379013	0.473135	0.636117	0.999999
gene7136-chr14-23564323-23565323-ACIN1	34.25	0.189825	0.401265	0.473066	0.636166	0.999999
gene18973-chr4-153455685-153456685-FBXW7	7	0.415038	0.877405	0.473029	0.636192	0.999999
gene19770-chr5-134303095-134304095-CATSPER3	7	0.415038	0.877405	0.473029	0.636192	0.999999
gene756-chr1-44445107-44446107-B4GALT2	7	-0.415036	0.877405	-0.473027	0.636194	0.999999
gene22220-chr6_mann_hap4-2713496-2714496-MICA	7	-0.415036	0.877405	-0.473027	0.636194	0.999999
gene3386-chr10-104263218-104264218-SUFU	7	-0.415036	0.877405	-0.473027	0.636194	0.999999
gene7731-chr14-100772384-100773384-SLC25A29	7	-0.415036	0.877405	-0.473027	0.636194	0.999999
gene7626-chr14-90420621-90421621-EFCAB11	21.25	-0.238159	0.50355	-0.47296	0.636242	0.999999
gene15513-chr20-42218752-42219752-IFT52	21.25	-0.238159	0.50355	-0.47296	0.636242	0.999999
gene24660-chr8-101962299-101963299-YWHAZ	49.5	0.145851	0.308414	0.472908	0.636279	0.999999
gene5726-chr12-49412129-49413129-PRKAG1	78.25	0.11991	0.253732	0.472583	0.636511	0.999999
gene16410-chr22-36877187-36878187-TXN2	36.75	0.176878	0.374905	0.471794	0.637074	0.999999
gene14163-chr2-106810295-106811295-UXS1	11.25	0.321929	0.682546	0.471659	0.637171	0.999999
gene4446-chr11-63381409-63382409-PLA2G16	11.25	-0.321927	0.682546	-0.471656	0.637172	0.999999
gene14716-chr2-202507752-202508752-TMEM237	11.25	-0.321927	0.682546	-0.471656	0.637172	0.999999
gene9435-chr16-67880516-67881516-NUTF2	21.25	0.23816	0.505025	0.471581	0.637226	0.999999
gene7755-chr14-102975628-102976628-ANKRD9	7	0.415038	0.880478	0.471378	0.637371	0.999999
gene20565-chr6-30312405-30313405-RPP21	7	0.415038	0.880478	0.471378	0.637371	0.999999
gene438-chr1-26324148-26325148-PAFAH2	7	-0.415036	0.880478	-0.471376	0.637372	0.999999
gene16639-chr22-50219048-50220048-BRD1	7	-0.415036	0.880478	-0.471376	0.637372	0.999999
gene10568-chr17-42100019-42101019-TMEM101	16	0.271303	0.575589	0.471348	0.637392	0.999999
gene26989-chrX-153209732-153210732-RENBP	16	0.271303	0.575589	0.471348	0.637392	0.999999
gene8220-chr15-65321477-65322477-MTFMT	16	-0.271301	0.575589	-0.471346	0.637394	0.999999
gene14679-chr2-201170855-201171855-SPATS2L	16	-0.271301	0.575589	-0.471346	0.637394	0.999999
gene18100-chr3-194991395-194992395-XXYLT1	16	-0.271301	0.575589	-0.471346	0.637394	0.999999
gene24389-chr8-42751532-42752532-HOOK3	16	-0.271301	0.575589	-0.471346	0.637394	0.999999
gene6695-chr13-31191329-31192329-USPL1	36.75	-0.176877	0.375452	-0.471105	0.637565	0.999999
gene15639-chr20-50158758-50159758-NFATC2	3.75	0.584963	1.24211	0.470944	0.637681	0.999999
gene6331-chr12-109096274-109097274-CORO1C	11.25	0.321929	0.683783	0.470805	0.63778	0.999999
gene14900-chr2-222436578-222437578-EPHA4	11.25	0.321929	0.683783	0.470805	0.63778	0.999999
gene845-chr1-48937380-48938380-SPATA6	11.25	-0.321927	0.683783	-0.470803	0.637781	0.999999
gene3244-chr10-95462216-95463216-FRA10AC1	11.25	-0.321927	0.683783	-0.470803	0.637781	0.999999
gene17190-chr3-50606082-50607082-HEMK1	11.25	-0.321927	0.683783	-0.470803	0.637781	0.999999
gene19516-chr5-79286588-79287588-MTX3	11.25	-0.321927	0.683783	-0.470803	0.637781	0.999999
gene20920-chr6-43423870-43424870-DLK2	11.25	-0.321927	0.683783	-0.470803	0.637781	0.999999
gene6528-chr12-123717343-123718343-C12orf65	68.5	0.126449	0.268763	0.470483	0.63801	0.999999
gene13884-chr2-70484730-70485730-PCYOX1	16	0.271303	0.576718	0.470425	0.638052	0.999999
gene7720-chr14-99946726-99947726-SETD3	11.25	0.321929	0.68443	0.47036	0.638098	0.999999
gene12192-chr19-16435136-16436136-KLF2	11.25	0.321929	0.68443	0.47036	0.638098	0.999999
gene20941-chr6-44094728-44095728-MRPL14	11.25	0.321929	0.68443	0.47036	0.638098	0.999999
gene18648-chr4-83931487-83932487-LIN54	11.25	0.321929	0.68443	0.47036	0.638098	0.999999
gene3243-chr10-95461829-95462829-FRA10AC1	16	-0.271301	0.577014	-0.470181	0.638225	0.999999
gene18977-chr4-153700588-153701588-ARFIP1	16	-0.271301	0.577014	-0.470181	0.638225	0.999999
gene10826-chr17-58155792-58156792-HEATR6	21.25	-0.238159	0.506532	-0.470176	0.638229	0.999999
gene655-chr1-38455282-38456282-SF3A3	21.25	-0.238159	0.506566	-0.470144	0.638252	0.999999
gene12700-chr19-42721444-42722444-DEDD2	50.5	-0.142958	0.304142	-0.470036	0.638329	0.999999
gene10828-chr17-58469086-58470086-USP32	28	-0.20645	0.439291	-0.469963	0.638382	0.999999
gene11621-chr18-77793845-77794845-RBFA	7	-0.415036	0.883257	-0.469893	0.638432	0.999999
gene11069-chr17-74868228-74869228-MGAT5B	11.25	0.321929	0.685671	0.469509	0.638706	0.999999
gene11640-chr19-639394-640394-FGF22	11.25	0.321929	0.685671	0.469509	0.638706	0.999999
gene11641-chr19-639425-640425-FGF22	11.25	0.321929	0.685671	0.469509	0.638706	0.999999
gene2765-chr10-22292150-22293150-DNAJC1	11.25	-0.321927	0.685671	-0.469507	0.638707	0.999999
gene16382-chr22-32870206-32871206-FBXO7	11.25	-0.321927	0.685671	-0.469507	0.638707	0.999999
gene18678-chr4-87855653-87856653-AFF1	11.25	-0.321927	0.685671	-0.469507	0.638707	0.999999
gene19681-chr5-122180659-122181659-SNX24	11.25	-0.321927	0.685671	-0.469507	0.638707	0.999999
gene16166-chr22-20067254-20068254-DGCR8	15.5	-0.280107	0.596702	-0.469425	0.638766	0.999999
gene11009-chr17-73401289-73402289-GRB2	21.25	-0.238159	0.507827	-0.468977	0.639086	0.999999
gene11010-chr17-73401290-73402290-GRB2	21.25	-0.238159	0.507827	-0.468977	0.639086	0.999999
gene2068-chr1-182807938-182808938-DHX9	21.25	-0.238159	0.508205	-0.468628	0.639335	0.999999
gene22238-chr6_mann_hap4-2962559-2963559-BAG6	16	0.271303	0.578991	0.468578	0.639371	0.999999
gene22239-chr6_mann_hap4-2962575-2963575-APOM	16	0.271303	0.578991	0.468578	0.639371	0.999999
gene1857-chr1-161067680-161068680-KLHDC9	16	-0.271301	0.578991	-0.468576	0.639373	0.999999
gene9743-chr17-1531169-1532169-SLC43A2	16	-0.271301	0.578991	-0.468576	0.639373	0.999999
gene23991-chr7-150923960-150924960-ABCF2	21.25	-0.238159	0.5083	-0.46854	0.639398	0.999999
gene3019-chr10-70586793-70587793-STOX1	7	-0.415036	0.885941	-0.468469	0.639449	0.999999
gene7716-chr14-96968701-96969701-PAPOLA	28.5	-0.202816	0.433016	-0.468381	0.639512	0.999999
gene25097-chr9-32552126-32553126-TOPORS	36.75	-0.176877	0.377689	-0.468315	0.639559	0.999999
gene713-chr1-42800386-42801386-FOXJ3	11.25	-0.321927	0.68754	-0.46823	0.63962	0.999999
gene714-chr1-42800403-42801403-FOXJ3	11.25	-0.321927	0.68754	-0.46823	0.63962	0.999999
gene1164-chr1-100315544-100316544-AGL	11.25	-0.321927	0.68754	-0.46823	0.63962	0.999999
gene9157-chr16-30670339-30671339-FBRS	21.75	0.232661	0.497001	0.468131	0.639691	0.999999
gene14872-chr2-220109651-220110651-GLB1L	21.75	0.232661	0.497001	0.468131	0.639691	0.999999
gene26068-chrX-15755911-15756911-CA5B	21.75	0.232661	0.497001	0.468131	0.639691	0.999999
gene3628-chr11-207010-208010-RIC8A	37.25	-0.174497	0.372929	-0.467911	0.639849	0.999999
gene18226-chr4-3533724-3534724-LRPAP1	21.75	-0.23266	0.497284	-0.467862	0.639883	0.999999
gene6196-chr12-92539173-92540173-BTG1	78.25	0.11991	0.25634	0.467776	0.639945	0.999999
gene2015-chr1-174968391-174969391-CACYBP	28.5	-0.202816	0.433592	-0.467759	0.639957	0.999999
gene14619-chr2-190648597-190649597-ORMDL1	37.75	-0.172181	0.368397	-0.467378	0.640229	0.999999
gene9841-chr17-4842962-4843962-SLC25A11	50.5	0.142958	0.305894	0.467345	0.640253	0.999999
gene27001-chrX-153625905-153626905-RPL10	61.25	-0.129635	0.277491	-0.467168	0.64038	0.999999
gene14257-chr2-120436242-120437242-TMEM177	16	-0.271301	0.58103	-0.466931	0.640549	0.999999
gene6546-chr12-124117785-124118785-GTF2H3	37.75	-0.172181	0.368754	-0.466926	0.640553	0.999999
gene3943-chr11-14379573-14380573-RRAS2	11.25	0.321929	0.689487	0.466911	0.640564	0.999999
gene1502-chr1-151137997-151138997-SCNM1	11.25	-0.321927	0.689487	-0.466908	0.640566	0.999999
gene7533-chr14-74769267-74770267-ABCD4	21.75	0.232661	0.498332	0.46688	0.640586	0.999999
gene23136-chr7-35734272-35735272-HERPUD2	21.75	-0.23266	0.498332	-0.466877	0.640588	0.999999
gene23571-chr7-100808352-100809352-VGF	21.75	-0.23266	0.498332	-0.466877	0.640588	0.999999
gene15740-chr20-61557403-61558403-DIDO1	28.5	-0.202816	0.434748	-0.466515	0.640847	0.999999
gene23102-chr7-30633850-30634850-GARS	21.75	-0.23266	0.498739	-0.466497	0.64086	0.999999
gene19750-chr5-133340324-133341324-VDAC1	21.75	-0.23266	0.499183	-0.466082	0.641157	0.999999
gene3644-chr11-449779-450779-PTDSS2	21.25	-0.238159	0.511095	-0.465978	0.641231	0.999999
gene1599-chr1-153599024-153600024-S100A13	28.5	0.202817	0.435517	0.465693	0.641435	0.999999
gene10392-chr17-38464922-38465922-RARA	38.25	0.169925	0.365302	0.465163	0.641814	0.999999
gene24341-chr8-38126238-38127238-PLPP5	37.25	-0.174497	0.375258	-0.465006	0.641927	0.999999
gene25907-chr9-139690289-139691289-CCDC183	21.75	-0.23266	0.50052	-0.464837	0.642048	0.999999
gene25936-chr9-140094663-140095663-TPRN	21.25	-0.238159	0.512683	-0.464535	0.642265	0.999999
gene11256-chr18-3262110-3263110-MYL12B	11.25	-0.321927	0.693276	-0.464356	0.642392	0.999999
gene2386-chr1-224544012-224545012-CNIH4	16.5	-0.263034	0.566868	-0.464012	0.642639	0.999999
gene6101-chr12-69752989-69753989-YEATS4	28.5	0.202817	0.43737	0.46372	0.642848	0.999999
gene1607-chr1-153643004-153644004-ILF2	104.5	0.1105	0.238355	0.463593	0.642939	0.999999
gene26643-chrX-106361315-106362315-RBM41	16.5	-0.263034	0.567409	-0.46357	0.642956	0.999999
gene18449-chr4-48343112-48344112-SLAIN2	16.5	0.263035	0.567545	0.463461	0.643034	0.999999
gene16626-chr22-46645693-46646693-CDPF1	16.5	-0.263034	0.567545	-0.463459	0.643035	0.999999
gene7308-chr14-50064914-50065914-LRR1	38.25	-0.169925	0.366771	-0.463299	0.64315	0.999999
gene12659-chr19-41767880-41768880-HNRNPUL1	107.5	0.107413	0.231903	0.463181	0.643235	0.999999
gene1508-chr1-151226696-151227696-PSMD4	38.75	-0.167727	0.362189	-0.463092	0.643298	0.999999
gene6181-chr12-88535572-88536572-TMTC3	22.25	-0.22741	0.491071	-0.46309	0.6433	0.999999
gene24059-chr8-6263612-6264612-MCPH1	22.25	-0.22741	0.491071	-0.46309	0.6433	0.999999
gene5594-chr12-27090754-27091754-INTS13	51	-0.141554	0.305702	-0.463046	0.643331	0.999999
gene17907-chr3-164914140-164915140-SLITRK3	16.5	0.263035	0.568086	0.46302	0.64335	0.999999
gene10334-chr17-36830687-36831687-EPOP	16.5	-0.263034	0.568086	-0.463018	0.643352	0.999999
[truncated: 20,819 more rows]

## Sheet: 15m_10Cu_genebody_treated_vs_un
genebody	baseMean	log2FoldChange	lfcSE	stat	pvalue	padj
gene20872-chr5-137802180-137805004-EGR1	36.75	0.826669	0.380468	2.17277	0.0297978	0.999999
gene6014-chr12-52446185-52453291-NR4A1	30.5	0.825971	0.408926	2.01986	0.0433983	0.999999
gene4714-chr11-65658874-65659106-CCDC85B	184.5	0.227234	0.124972	1.81827	0.0690229	0.999999
gene10432-chr17-7999217-8020860-ALOXE3	9.75	1.16993	0.695939	1.68107	0.0927484	0.999999
gene10431-chr17-7999217-8021234-ALOXE3	10.25	1.10692	0.678162	1.63223	0.102631	0.999999
gene9106-chr16-1469744-1469801-C16orf91	6.75	1.24793	0.86787	1.43792	0.150457	0.999999
gene4535-chr11-61718355-61731935-BEST1	27.25	0.562937	0.423977	1.32775	0.18426	0.999999
gene10989-chr17-40949635-40949743-COA3	10	0.893085	0.682504	1.30854	0.190689	0.999999
gene10420-chr17-7759998-7760209-NAA38	42.25	0.464963	0.360546	1.28961	0.197187	0.999999
gene28303-chrX-140671795-140671860-SPANXA1	2.75	2.16992	1.69485	1.2803	0.200438	0.999999
gene9268-chr16-4846378-4846492-SMIM22	5.75	1.19264	0.97629	1.22161	0.221855	0.999999
gene6013-chr12-52432498-52453291-NR4A1	18.75	0.584963	0.487078	1.20096	0.229766	0.999999
gene5527-chr12-6648693-6664249-IFFO1	18.75	-0.584962	0.487078	-1.20096	0.229767	0.999999
gene10530-chr17-16285778-16286059-UBB	36.25	0.46158	0.385831	1.19633	0.231569	0.999999
gene4845-chr11-71292900-71292921-KRTAP5-11	2.5	1.99999	1.77157	1.12894	0.258923	0.999999
gene24792-chr7-100169850-100170270-SAP25	16.25	0.584963	0.523632	1.11713	0.263941	0.999999
gene1642-chr1-152538174-152538229-LCE3E	2.5	1.99999	1.80157	1.11014	0.26694	0.999999
gene26273-chr8-145997608-146011730-ZNF34	10.5	0.70044	0.648342	1.08036	0.279984	0.999999
gene7354-chr14-21153371-21168761-RNASE4	12.25	0.658964	0.612483	1.07589	0.281977	0.999999
gene1643-chr1-152551859-152551980-LCE3D	3	-1.58496	1.48933	-1.06421	0.287234	0.999999
gene16957-chr22-19712065-19712297-GP1BB	8.25	0.807355	0.775106	1.04161	0.297594	0.999999
gene13886-chr19-55898299-55898408-RPL28	39.25	-0.38827	0.373751	-1.03885	0.298875	0.999999
gene19246-chr4-9356363-9356956-USP17L29	7	0.847997	0.816508	1.03857	0.299007	0.999999
gene11315-chr17-57785825-57919616-VMP1	14.25	0.563901	0.551615	1.02227	0.306651	0.999999
gene1826-chr1-156268414-156268428-VHLL	9.25	0.716207	0.708058	1.01151	0.311773	0.999999
gene16115-chr20-29992647-29993069-DEFB121	3.5	-1.32192	1.31168	-1.00781	0.313544	0.999999
gene9195-chr16-3072620-3073287-HCFC1R1	130.25	0.160773	0.161006	0.998556	0.31801	0.999999
gene25946-chr8-96257140-96280462-C8orf37	5.75	0.906891	0.925531	0.97986	0.327155	0.999999
gene6012-chr12-52417615-52453291-NR4A1	13	0.561879	0.575357	0.976574	0.32878	0.999999
gene18582-chr3-131101608-131101641-NUDT16	4	-1.1375	1.18357	-0.961076	0.336514	0.999999
gene18718-chr3-149086804-149094568-TM4SF1	36.5	0.357552	0.374385	0.955039	0.339558	0.999999
gene14206-chr2-27293339-27293567-OST4	9	0.652077	0.701619	0.929389	0.352688	0.999999
gene28464-chrX-154687145-154687261-F8A3	9	0.652077	0.702595	0.928098	0.353357	0.999999
gene17385-chr22-42334724-42335223-CENPM	6.75	-0.765533	0.830033	-0.922293	0.356376	0.999999
gene1564-chr1-150547026-150551214-MCL1	38	0.343302	0.372636	0.92128	0.356904	0.999999
gene23367-chr6_mann_hap4-2059069-2059421-IER3	25.5	0.39855	0.433518	0.919338	0.357919	0.999999
gene5522-chr12-6601315-6601471-MRPL51	9.5	-0.61667	0.679273	-0.907839	0.363963	0.999999
gene3636-chr10-112258624-112271302-DUSP5	29.25	0.371969	0.409905	0.907451	0.364168	0.999999
gene4842-chr11-71250070-71250253-KRTAP5-8	2.75	1.41503	1.5634	0.905103	0.365411	0.999999
gene16597-chr20-62737182-62737184-NPBWR2	2.75	1.41503	1.5634	0.905103	0.365411	0.999999
gene10917-chr17-39279342-39279419-KRTAP4-12	2.75	1.41503	1.5697	0.901466	0.367341	0.999999
gene10529-chr17-16285654-16286059-UBB	40	0.325987	0.364865	0.893445	0.371619	0.999999
gene11089-chr17-43225683-43229468-HEXIM1	81.5	0.212807	0.241417	0.88149	0.378052	0.999999
gene1154-chr1-86047443-86049650-CYR61	27.5	0.369234	0.419492	0.880195	0.378754	0.999999
gene5682-chr12-13044955-13066600-GPRC5A	27.5	0.369234	0.419567	0.880036	0.37884	0.999999
gene22105-chr6-49519112-49519808-C6orf141	7.75	-0.662964	0.764244	-0.867476	0.385681	0.999999
gene10433-chr17-8023907-8026410-HES7	51	0.283793	0.329117	0.862288	0.388529	0.999999
gene23881-chr6_qbl_hap6-4478155-4478841-B3GALT4	10.5	0.556394	0.647016	0.859939	0.389823	0.999999
gene10223-chr17-1946276-1946725-OVCA2	22.5	0.387024	0.451165	0.857832	0.390985	0.999999
gene13565-chr19-49376648-49379319-PPP1R15A	43	0.303069	0.353463	0.857429	0.391208	0.999999
gene13665-chr19-51294671-51298481-ACPT	79.25	0.209719	0.246653	0.85026	0.395181	0.999999
gene15707-chr2-232458574-232458994-TEX44	3.25	1.16992	1.38059	0.84741	0.396766	0.999999
gene10372-chr17-7215977-7217658-GPS2	117.5	0.147467	0.175094	0.842221	0.399664	0.999999
gene10528-chr17-16285603-16286059-UBB	41.25	0.298342	0.35939	0.830134	0.406463	0.999999
gene19247-chr4-9365854-9366447-USP17L30	8.75	0.584963	0.709551	0.824412	0.409705	0.999999
gene21259-chr5-172195092-172197203-DUSP1	70.25	0.216037	0.264194	0.817722	0.413516	0.999999
gene8-chr1-949846-949920-ISG15	3.75	1	1.22639	0.815399	0.414844	0.999999
gene3927-chr11-1862431-1862910-TNNI2	3.75	1	1.23053	0.812656	0.416415	0.999999
gene3583-chr10-104209593-104210300-C10orf95	12	-0.485426	0.598242	-0.811421	0.417124	0.999999
gene27316-chr9-140120086-140120763-CYSRT1	12	-0.485426	0.603656	-0.804143	0.421315	0.999999
gene10531-chr17-16319855-16340317-TRPV2	6.5	0.678072	0.845553	0.801928	0.422595	0.999999
gene3899-chr11-839720-841529-POLR2L	78.75	0.192645	0.243016	0.792726	0.427938	0.999999
gene24579-chr7-75932874-75933614-HSPB1	15.75	0.415038	0.523586	0.792684	0.427962	0.999999
gene25494-chr8-22458113-22461663-C8orf58	12.5	-0.465663	0.590271	-0.788897	0.430172	0.999999
gene10748-chr17-33289548-33290205-ZNF830	7	-0.62803	0.808367	-0.776911	0.437211	0.999999
gene13459-chr19-46543005-46543274-IGFL4	4.25	-0.874467	1.12559	-0.776895	0.437221	0.999999
gene5662-chr12-11182985-11183006-TAS2R31	7	-0.62803	0.813318	-0.772183	0.440006	0.999999
gene28248-chrX-134167332-134167576-FAM127A	4.25	-0.874467	1.14033	-0.766857	0.443167	0.999999
gene6707-chr12-120934858-120936298-DYNLL1	16.75	0.389947	0.50899	0.76612	0.443605	0.999999
gene11125-chr17-45055521-45055614-RPRML	10.25	0.4975	0.649971	0.765419	0.444022	0.999999
gene12218-chr19-1027273-1039067-CNN2	13.5	0.430635	0.563463	0.764265	0.444709	0.999999
gene8928-chr15-89859535-89877026-POLG	27.5	0.316028	0.418951	0.754331	0.45065	0.999999
gene9622-chr16-31227282-31227414-PYDC1	7.5	-0.584961	0.777686	-0.752182	0.451942	0.999999
gene11205-chr17-48173638-48188733-PDK2	10.75	-0.47393	0.632423	-0.749388	0.453623	0.999999
gene13703-chr19-51870351-51871257-CLDND2	45	-0.257157	0.344343	-0.746805	0.455181	0.999999
gene16456-chr20-55100784-55101208-FAM209A	2.5	1.22239	1.65734	0.737562	0.460781	0.999999
gene6187-chr12-56843285-56847435-MIP	8	-0.547487	0.745825	-0.734069	0.462907	0.999999
gene10413-chr17-7592666-7606820-WRAP53	11.25	-0.452511	0.617952	-0.732276	0.464	0.999999
gene18298-chr3-98452079-98514689-ST3GAL6	8	0.547488	0.749567	0.730406	0.465142	0.999999
gene13169-chr19-39693470-39693906-SYCN	8	-0.547487	0.749567	-0.730404	0.465143	0.999999
gene10939-chr17-39846126-39847898-EIF1	62.5	0.208108	0.286108	0.727377	0.466995	0.999999
gene6337-chr12-72058676-72074428-THAP2	5.25	-0.700438	0.967144	-0.724233	0.468923	0.999999
gene10287-chr17-4688579-4688729-VMO1	8	-0.547487	0.757397	-0.722853	0.46977	0.999999
gene10527-chr17-16285410-16286059-UBB	42.75	0.253757	0.351069	0.722812	0.469795	0.999999
gene7871-chr14-75746480-75748937-FOS	18.75	0.347924	0.484331	0.718359	0.472536	0.999999
gene11204-chr17-48173100-48188733-PDK2	11.75	-0.432959	0.603099	-0.71789	0.472825	0.999999
gene14225-chr2-27530267-27530313-UCN	11.25	0.452513	0.632865	0.715023	0.474595	0.999999
gene7485-chr14-24780356-24781259-LTB4R2	8.5	-0.514572	0.721961	-0.712742	0.476005	0.999999
gene10412-chr17-7591757-7606820-WRAP53	12.25	-0.415037	0.590784	-0.702518	0.482356	0.999999
gene11384-chr17-62494371-62502156-DDX5	49	0.236068	0.336056	0.702465	0.482389	0.999999
gene11693-chr17-79993756-79994573-DCXR	12.25	0.415038	0.592518	0.700464	0.483637	0.999999
gene28427-chrX-153627837-153630680-RPL10	90.25	0.152003	0.217041	0.700344	0.483713	0.999999
gene3827-chr10-134598319-134598537-NKX6-2	5.75	0.63743	0.911244	0.699516	0.484229	0.999999
gene21277-chr5-174867674-174870163-DRD1	3	-0.999996	1.42981	-0.699391	0.484308	0.999999
gene22898-chr6_cox_hap2-61610-76316-ZBED9	3	-0.999996	1.43607	-0.696341	0.486215	0.999999
gene12781-chr19-17417476-17417652-MRPL34	5.75	0.63743	0.918539	0.693962	0.487706	0.999999
gene20806-chr5-132210357-132210582-LEAP2	5.75	-0.637428	0.918539	-0.693959	0.487708	0.999999
gene24137-chr7-5566778-5569232-ACTB	74	0.17568	0.254335	0.690743	0.489727	0.999999
gene22519-chr6-132269315-132271518-CTGF	12.75	0.39855	0.578014	0.689516	0.490498	0.999999
gene13799-chr19-54372798-54379689-MYADM	41	0.246915	0.358635	0.688486	0.491147	0.999999
gene11386-chr17-62494371-62501639-DDX5	46.25	0.234466	0.343938	0.681709	0.495423	0.999999
gene24246-chr7-25158269-25163980-CYCS	20.75	0.314109	0.464238	0.676611	0.498653	0.999999
gene13215-chr19-40928407-40930932-SERTAD1	37.25	0.252387	0.373406	0.675906	0.4991	0.999999
gene688-chr1-38274472-38275126-C1orf122	17	-0.341036	0.50519	-0.675066	0.499634	0.999999
gene13172-chr19-39760156-39760732-IFNL2	6.25	-0.584961	0.867265	-0.674489	0.5	0.999999
gene13180-chr19-39898486-39900052-ZFP36	55.5	0.208317	0.309165	0.673806	0.500434	0.999999
gene13821-chr19-54705725-54711515-RPS9	75	0.173332	0.257755	0.672467	0.501286	0.999999
gene13822-chr19-54705761-54711515-RPS9	75	0.173332	0.257755	0.672467	0.501286	0.999999
gene26513-chr9-35752986-35753274-MSMP	6.25	0.584963	0.870272	0.672161	0.501481	0.999999
gene13800-chr19-54373644-54379689-MYADM	37.75	0.249028	0.371181	0.670906	0.50228	0.999999
gene13798-chr19-54372118-54379689-MYADM	43	0.235378	0.351077	0.670446	0.502574	0.999999
gene24821-chr7-100771369-100782547-SERPINE1	38.25	0.245757	0.368862	0.666256	0.505247	0.999999
gene2272-chr1-201452657-201475387-CSRP1	17.5	0.331206	0.497461	0.665793	0.505543	0.999999
gene2273-chr1-201452657-201474967-CSRP1	17.5	0.331206	0.497461	0.665793	0.505543	0.999999
gene28426-chrX-153627712-153630680-RPL10	89	0.146015	0.219472	0.665301	0.505858	0.999999
gene11207-chr17-48174058-48188733-PDK2	10	-0.436098	0.656857	-0.663916	0.506744	0.999999
gene13663-chr19-51227604-51228981-CLEC11A	17.5	-0.331205	0.499246	-0.663411	0.507067	0.999999
gene9183-chr16-2881172-2882285-ZG16B	3.5	0.847997	1.27841	0.663322	0.507125	0.999999
gene21378-chr5-180017104-180017487-SCGB3A1	3.5	0.847997	1.27841	0.663322	0.507125	0.999999
gene2617-chr1-233429759-233430459-PCNX2	3.5	-0.847994	1.27841	-0.663319	0.507126	0.999999
gene20976-chr5-140682195-140682630-SLC25A2	3.5	0.847997	1.28862	0.658065	0.510496	0.999999
gene3487-chr10-99350449-99350691-C10orf62	3.5	-0.847994	1.28862	-0.658063	0.510498	0.999999
gene3959-chr11-2949502-2949650-PHLDA2	21.25	0.306662	0.46622	0.657763	0.510691	0.999999
gene5563-chr12-7053979-7055166-C12orf57	25.5	0.283793	0.431553	0.657609	0.51079	0.999999
gene16501-chr20-57608199-57616901-PRELID3B	6.75	0.540569	0.823212	0.656658	0.511401	0.999999
gene17976-chr3-48955220-48955818-ARIH2OS	6.75	-0.540567	0.823212	-0.656656	0.511402	0.999999
gene23242-chr6_dbb_hap3-3082098-3083618-HSPA1B	6.75	0.540569	0.824875	0.655335	0.512252	0.999999
gene13796-chr19-54369837-54379689-MYADM	45	0.224874	0.344494	0.652766	0.513907	0.999999
gene12833-chr19-18501953-18507415-LRRC25	14.25	0.356144	0.548538	0.649261	0.51617	0.999999
gene5543-chr12-6882669-6887621-LAG3	10.5	0.415038	0.641043	0.647442	0.517346	0.999999
gene13797-chr19-54370411-54379689-MYADM	46	0.219966	0.340902	0.645246	0.518768	0.999999
gene19821-chr4-119201192-119272922-PRSS12	6.75	-0.540567	0.839173	-0.644166	0.519468	0.999999
gene15065-chr2-151324706-151343209-RND3	18.5	0.313158	0.486766	0.643345	0.52	0.999999
gene15066-chr2-151324708-151343209-RND3	18.5	0.313158	0.486766	0.643345	0.52	0.999999
gene13052-chr19-36487089-36487220-SDHAF1	10.5	-0.415037	0.646621	-0.641855	0.520967	0.999999
gene5283-chr11-118967212-118971785-DPAGT1	7.25	0.502501	0.787959	0.637725	0.523653	0.999999
gene11138-chr17-45884732-45898147-OSBPL7	7.25	-0.502499	0.787959	-0.637722	0.523654	0.999999
gene25246-chr7-150778171-150779413-TMUB1	11	-0.395928	0.623792	-0.634711	0.525617	0.999999
gene1972-chr1-161511548-161518893-FCGR3A	4	0.736966	1.16174	0.634365	0.525843	0.999999
gene21269-chr5-172659106-172661315-NKX2-5	4	0.736966	1.16174	0.634365	0.525843	0.999999
gene23804-chr6_qbl_hap6-2991987-2997733-CLIC1	4	0.736966	1.16174	0.634365	0.525843	0.999999
gene28504-chrY-9196451-9198202-TSPY8	4	0.736966	1.16174	0.634365	0.525843	0.999999
gene28505-chrY-9237029-9238826-TSPY3	4	0.736966	1.16174	0.634365	0.525843	0.999999
gene20594-chr5-89689151-89704603-CETN3	4	-0.736963	1.16174	-0.634362	0.525844	0.999999
gene24047-chr6_ssto_hap7-4371139-4430060-BRD2	11	0.395929	0.628434	0.630026	0.528678	0.999999
gene11385-chr17-62494371-62501804-DDX5	47	0.215268	0.341856	0.629704	0.528888	0.999999
gene23736-chr6_qbl_hap6-1981908-1986135-TUBB	11	0.395929	0.63052	0.627941	0.530043	0.999999
gene4576-chr11-62557786-62558486-TMEM223	23.25	0.280108	0.447552	0.625868	0.531402	0.999999
gene17815-chr3-39449179-39454033-RPSA	37	0.234466	0.374935	0.62535	0.531741	0.999999
gene25986-chr8-101930803-101963357-YWHAZ	19.5	0.296982	0.476268	0.623561	0.532916	0.999999
gene2765-chr10-5567851-5568231-CALML3	4	0.736966	1.18256	0.623194	0.533157	0.999999
gene24091-chr7-1571367-1582679-MAFK	38	0.228269	0.367936	0.620405	0.534991	0.999999
gene9174-chr16-2580035-2580409-CEMP1	11.5	-0.378511	0.612631	-0.617844	0.536678	0.999999
gene9518-chr16-29464908-29465285-BOLA2	20	-0.289506	0.472381	-0.612866	0.539965	0.999999
gene27013-chr9-127616695-127620170-WDR38	75	0.154034	0.251336	0.61286	0.539969	0.999999
gene21681-chr6-30710975-30711327-IER3	24.25	0.268489	0.438423	0.612398	0.540275	0.999999
gene11263-chr17-54672059-54672951-NOG	4.5	0.652077	1.06878	0.610111	0.541788	0.999999
gene23886-chr6_qbl_hap6-4499710-4513410-TAPBP	4.5	0.652077	1.06878	0.610111	0.541788	0.999999
gene27042-chr9-130187652-130207651-ZNF79	16.25	0.311944	0.513483	0.607507	0.543515	0.999999
gene2274-chr1-201452657-201464701-CSRP1	16.25	0.311944	0.514575	0.606217	0.544371	0.999999
gene18299-chr3-98452547-98514689-ST3GAL6	8.25	0.440573	0.73183	0.602015	0.547164	0.999999
gene18300-chr3-98453299-98514689-ST3GAL6	8.25	0.440573	0.73183	0.602015	0.547164	0.999999
gene152-chr1-8071778-8085393-ERRFI1	16.75	0.302563	0.507065	0.596695	0.550711	0.999999
gene25173-chr7-143079359-143088204-ZYX	21	0.275635	0.462063	0.596531	0.55082	0.999999
gene27311-chr9-140084053-140084822-SSNA1	12.5	-0.347923	0.583808	-0.595953	0.551206	0.999999
gene7593-chr14-50085405-50086403-RPL36AL	21	0.275635	0.465209	0.592497	0.553518	0.999999
gene34-chr1-1321090-1333718-CCNL2	8.25	-0.440572	0.745293	-0.591138	0.554428	0.999999
gene19575-chr4-77228178-77232283-STBD1	5	-0.584961	0.993145	-0.588999	0.555862	0.999999
gene1800-chr1-155912479-155912625-RXFP4	24.25	-0.268488	0.45692	-0.587604	0.556798	0.999999
gene10536-chr17-16693056-16693815-FAM106CP	5	-0.584961	0.997924	-0.586177	0.557756	0.999999
gene12672-chr19-13262281-13265722-IER2	70.25	0.154171	0.263236	0.585677	0.558093	0.999999
gene24544-chr7-73183326-73183600-CLDN3	5	-0.584961	1.00078	-0.584505	0.558881	0.999999
gene8576-chr15-63341635-63364114-TPM1	31	0.2332	0.400143	0.582791	0.560034	0.999999
gene24529-chr7-72716512-72721864-NSUN5	13	0.33442	0.575408	0.581187	0.561114	0.999999
gene1746-chr1-154934946-154935101-LOC101928120	49.25	0.190684	0.328468	0.580525	0.561561	0.999999
gene5550-chr12-6962284-6975796-USP5	13	-0.334418	0.577652	-0.578927	0.562639	0.999999
gene5551-chr12-6962290-6975796-USP5	13	-0.334418	0.577652	-0.578927	0.562639	0.999999
gene9520-chr16-29472206-29476301-SULT1A4	35.75	0.222393	0.384223	0.578812	0.562716	0.999999
gene16831-chr21-44834394-44846012-SIK1	49.75	0.188762	0.327908	0.575654	0.564849	0.999999
gene8575-chr15-63341517-63364114-TPM1	31.5	0.229482	0.3998	0.573993	0.565973	0.999999
gene14392-chr2-47387220-47403075-CALM2	31.5	0.229482	0.400981	0.572301	0.567118	0.999999
gene14393-chr2-47387220-47402762-CALM2	31.5	0.229482	0.400981	0.572301	0.567118	0.999999
gene20401-chr5-57749808-57754966-PLK2	26.75	0.243272	0.42542	0.571839	0.567431	0.999999
gene28284-chrX-135955604-135961939-RBMX	22.5	0.257158	0.449921	0.571564	0.567618	0.999999
gene6018-chr12-52627953-52642709-KRT7	75.75	0.142958	0.250336	0.571065	0.567956	0.999999
gene19200-chr4-6642817-6644472-MRFAP1	9.25	0.392318	0.687611	0.570553	0.568303	0.999999
gene9120-chr16-1821895-1822140-MRPS34	18.25	-0.277533	0.488564	-0.56806	0.569994	0.999999
gene11387-chr17-62494371-62501074-DDX5	43.5	0.199309	0.35087	0.568043	0.570006	0.999999
gene10304-chr17-4935896-4937727-SLC52A1	5.5	0.530515	0.934444	0.567734	0.570216	0.999999
gene14621-chr2-74782286-74784678-DOK1	5.5	0.530515	0.934444	0.567734	0.570216	0.999999
gene19457-chr4-57829509-57842826-NOA1	5.5	-0.530513	0.934444	-0.567731	0.570217	0.999999
gene19677-chr4-90034967-90036052-TIGD2	5.5	-0.530513	0.939342	-0.564771	0.57223	0.999999
gene14663-chr2-85767100-85772403-MAT2A	59.5	0.169925	0.301362	0.563858	0.572851	0.999999
gene13039-chr19-36245466-36246930-HSPB6	14	-0.310339	0.550838	-0.563395	0.573166	0.999999
gene16577-chr20-62368811-62370460-LIME1	9.75	-0.371968	0.667087	-0.5576	0.577118	0.999999
gene4713-chr11-65651210-65655010-FIBP	9.75	-0.371968	0.668396	-0.556508	0.577864	0.999999
gene2969-chr10-33189245-33246293-ITGB1	23.5	0.246161	0.443965	0.554461	0.579264	0.999999
gene11383-chr17-62473901-62492184-POLG2	9.75	-0.371968	0.670908	-0.554424	0.579289	0.999999
gene1678-chr1-153507075-153507717-S100A6	39.25	0.202493	0.365863	0.553467	0.579943	0.999999
gene14595-chr2-74426689-74442425-MTHFD2	14.5	0.299561	0.544165	0.550496	0.581979	0.999999
gene25987-chr8-101930803-101962560-YWHAZ	19.25	0.263035	0.478745	0.549426	0.582713	0.999999
gene25988-chr8-101930803-101964221-YWHAZ	19.25	0.263035	0.478745	0.549426	0.582713	0.999999
gene25989-chr8-101930803-101964623-YWHAZ	19.25	0.263035	0.478745	0.549426	0.582713	0.999999
gene18728-chr3-149699447-149700153-TMEM183B	6	0.485427	0.884388	0.548885	0.583084	0.999999
gene24764-chr7-99687582-99689823-COPS6	54.25	0.173065	0.315337	0.548826	0.583125	0.999999
gene11571-chr17-74734582-74775336-MFSD11	6	0.485427	0.885379	0.548271	0.583506	0.999999
gene23366-chr6_mann_hap4-2043579-2057722-FLOT1	6	-0.485425	0.887493	-0.546963	0.584404	0.999999
gene5564-chr12-7056739-7070479-PTPN6	10.25	-0.353636	0.647776	-0.545924	0.585118	0.999999
gene26489-chr9-35073834-35079013-FANCG	10.25	0.353638	0.648395	0.545404	0.585476	0.999999
gene23724-chr6_qbl_hap6-1861084-1876991-PPP1R10	10.25	0.353638	0.649526	0.544454	0.586129	0.999999
gene14664-chr2-85771842-85787657-GGCX	39.75	0.199938	0.36735	0.544271	0.586255	0.999999
gene5908-chr12-48723762-48724062-H1FNT	6	0.485427	0.893981	0.542995	0.587133	0.999999
gene1533-chr1-149754244-149782928-HIST2H2BF	6	-0.485425	0.893981	-0.542993	0.587135	0.999999
gene23739-chr6_qbl_hap6-2003904-2004256-IER3	23.5	0.246161	0.453931	0.542287	0.587621	0.999999
gene9194-chr16-3071312-3072384-TNFRSF12A	72.5	0.139403	0.259337	0.537538	0.590896	0.999999
gene13425-chr19-45972252-45978437-FOSB	10.75	0.337036	0.63035	0.53468	0.592871	0.999999
gene14235-chr2-27604065-27631550-PPM1G	10.75	0.337036	0.63035	0.53468	0.592871	0.999999
gene19546-chr4-74962751-74963997-CXCL2	24.5	0.236068	0.441515	0.534677	0.592873	0.999999
gene9732-chr16-56704725-56705041-MT1H	2.75	0.807354	1.51175	0.534054	0.593304	0.999999
gene15799-chr2-241078445-241079073-OTOS	2.75	0.807354	1.51175	0.534054	0.593304	0.999999
gene23026-chr6_cox_hap2-3241358-3242214-SAPCD1	2.75	0.807354	1.51175	0.534054	0.593304	0.999999
gene23027-chr6_cox_hap2-3242957-3253679-VWA7	2.75	0.807354	1.51175	0.534054	0.593304	0.999999
gene23212-chr6_dbb_hap3-2892375-2905056-BAG6	2.75	0.807354	1.51175	0.534054	0.593304	0.999999
gene23213-chr6_dbb_hap3-2892375-2904749-BAG6	2.75	0.807354	1.51175	0.534054	0.593304	0.999999
gene23301-chr6_dbb_hap3-4499368-4520064-VPS52	2.75	0.807354	1.51175	0.534054	0.593304	0.999999
gene23413-chr6_mann_hap4-2967559-2968876-APOM	2.75	0.807354	1.51175	0.534054	0.593304	0.999999
gene23761-chr6_qbl_hap6-2427965-2429814-POU5F1	2.75	0.807354	1.51175	0.534054	0.593304	0.999999
gene27833-chrX-69283340-69284029-OTUD6A	2.75	0.807354	1.51175	0.534054	0.593304	0.999999
gene63-chr1-1849028-1849740-TMEM52	2.75	-0.807351	1.51175	-0.534052	0.593306	0.999999
gene12537-chr19-10398642-10399260-ICAM4	2.75	-0.807351	1.51175	-0.534052	0.593306	0.999999
gene18352-chr3-108474485-108475130-RETNLB	2.75	-0.807351	1.51175	-0.534052	0.593306	0.999999
gene20041-chr4-165879099-165880273-FAM218A	2.75	-0.807351	1.51175	-0.534052	0.593306	0.999999
gene20493-chr5-71015989-71016875-CARTPT	2.75	-0.807351	1.51175	-0.534052	0.593306	0.999999
gene21957-chr6-41011456-41012076-TSPO2	2.75	-0.807351	1.51175	-0.534052	0.593306	0.999999
gene14128-chr2-20096391-20100747-TTC32	10.75	0.337036	0.631158	0.533995	0.593345	0.999999
gene4574-chr11-62539774-62554814-TAF6L	10.75	-0.337034	0.631158	-0.533993	0.593346	0.999999
gene28014-chrX-102632250-102633092-BEX3	6.5	0.44746	0.840348	0.532469	0.594401	0.999999
gene7645-chr14-54941208-54954744-GMFB	6.5	-0.447458	0.840348	-0.532467	0.594403	0.999999
gene10103-chr16-87360592-87416399-FBXO31	6.5	-0.447458	0.840348	-0.532467	0.594403	0.999999
gene23927-chr6_ssto_hap7-1900455-1916363-PPP1R10	10.75	0.337036	0.635714	0.530168	0.595995	0.999999
gene23112-chr6_cox_hap2-4725993-4728534-ZBTB22	6.5	0.44746	0.844061	0.530127	0.596024	0.999999
gene23113-chr6_cox_hap2-4725993-4728327-ZBTB22	6.5	0.44746	0.844061	0.530127	0.596024	0.999999
gene23310-chr6_dbb_hap3-4563504-4565836-ZBTB22	6.5	0.44746	0.844061	0.530127	0.596024	0.999999
gene8250-chr15-34633916-34634362-NOP10	6.5	-0.447458	0.844061	-0.530125	0.596025	0.999999
gene22555-chr6-136552167-136570473-MTFR2	6.5	0.44746	0.845647	0.529133	0.596713	0.999999
gene24046-chr6_ssto_hap7-4370432-4430060-BRD2	10.75	0.337036	0.637782	0.52845	0.597187	0.999999
gene1641-chr1-152487977-152488481-CRCT1	2.75	0.807354	1.52846	0.528214	0.597351	0.999999
gene14359-chr2-43902291-43902461-C1GALT1C1L	2.75	-0.807351	1.52846	-0.528211	0.597353	0.999999
gene16862-chr21-46058272-46058372-KRTAP10-10	2.75	0.807354	1.5305	0.527509	0.59784	0.999999
gene22205-chr6-74073399-74073898-KHDC3L	2.75	0.807354	1.5305	0.527509	0.59784	0.999999
gene26523-chr9-35957104-35957151-OR2S2	2.75	0.807354	1.5305	0.527509	0.59784	0.999999
gene9220-chr16-3421052-3421283-MTRNR2L4	2.75	-0.807351	1.5305	-0.527507	0.597841	0.999999
gene2751-chr10-3818187-3826473-KLF6	30.75	0.211504	0.401032	0.5274	0.597916	0.999999
gene23164-chr6_dbb_hap3-1982635-1986861-TUBB	10.75	0.337036	0.639925	0.52668	0.598416	0.999999
gene8577-chr15-63341635-63362831-TPM1	30.75	0.211504	0.401638	0.526605	0.598468	0.999999
gene10288-chr17-4693253-4693884-GLTPD2	16	-0.271301	0.516802	-0.524962	0.59961	0.999999
gene14612-chr2-74724643-74725685-LBX2	25.5	-0.22677	0.432717	-0.524061	0.600236	0.999999
gene5297-chr11-119209643-119210593-C1QTNF5	11.25	0.321929	0.615266	0.523235	0.600811	0.999999
gene11493-chr17-73107046-73110925-ARMC7	11.25	0.321929	0.616219	0.522426	0.601374	0.999999
gene8276-chr15-39874279-39891119-THBS1	11.25	0.321929	0.616219	0.522426	0.601374	0.999999
gene10801-chr17-34891588-34895152-PIGW	26	-0.222392	0.426593	-0.521322	0.602143	0.999999
gene10267-chr17-4047461-4060995-CYB5D2	11.25	-0.321927	0.617741	-0.521137	0.602272	0.999999
gene10268-chr17-4047461-4060991-CYB5D2	11.25	-0.321927	0.617741	-0.521137	0.602272	0.999999
gene8574-chr15-63341517-63358292-TPM1	31.25	0.208109	0.399417	0.521031	0.602345	0.999999
gene28425-chrX-153627405-153630680-RPL10	86	0.117494	0.226049	0.519772	0.603223	0.999999
gene11770-chr18-3248479-3256235-MYL12A	21.25	0.23816	0.460156	0.517564	0.604763	0.999999
gene11771-chr18-3248527-3256235-MYL12A	21.25	0.23816	0.460156	0.517564	0.604763	0.999999
gene3300-chr10-79395956-79396577-KCNMA1	7	0.415038	0.803791	0.516351	0.605609	0.999999
gene19243-chr4-9342128-9342721-USP17L5	7	0.415038	0.806044	0.514908	0.606618	0.999999
gene4637-chr11-64083963-64084556-TRMT112	38	0.190103	0.369295	0.514773	0.606711	0.999999
gene18974-chr3-186502360-186507686-EIF4A2	51.5	0.168272	0.326957	0.514661	0.60679	0.999999
gene5886-chr12-46751970-46765645-SLC38A2	26.5	0.218181	0.424146	0.514399	0.606973	0.999999
gene24785-chr7-100027412-100031749-MEPCE	51.5	0.168272	0.327784	0.513361	0.607699	0.999999
gene7281-chr13-111368358-111373421-ING1	7	-0.415036	0.80877	-0.51317	0.607833	0.999999
gene2349-chr1-205271190-205289919-NUAK2	32.25	0.201634	0.393363	0.51259	0.608238	0.999999
gene21879-chr6-35421137-35434881-FANCE	7	-0.415036	0.811354	-0.511536	0.608976	0.999999
gene19252-chr4-10075962-10117573-WDR1	11.75	0.308123	0.603937	0.510191	0.609918	0.999999
gene23033-chr6_cox_hap2-3313267-3317116-C6orf48	11.75	0.308123	0.606101	0.508368	0.611195	0.999999
gene27043-chr9-130209952-130212711-RPL12	67.25	0.139552	0.274701	0.508013	0.611444	0.999999
gene20945-chr5-140221906-140223351-PCDHA8	3.25	0.678072	1.33681	0.507231	0.611993	0.999999
gene20991-chr5-140744897-140746339-PCDHGA5	3.25	0.678072	1.33681	0.507231	0.611993	0.999999
gene21439-chr6-5086719-5087455-PPP1R3G	3.25	0.678072	1.33681	0.507231	0.611993	0.999999
gene24291-chr7-29606148-29606911-PRR15	3.25	0.678072	1.33681	0.507231	0.611993	0.999999
gene5271-chr11-118828007-118829269-UPK2	3.25	-0.678069	1.33681	-0.507229	0.611994	0.999999
gene9728-chr16-56673577-56673999-MT1A	3.25	-0.678069	1.33681	-0.507229	0.611994	0.999999
gene10784-chr17-34310691-34312764-CCL14	3.25	-0.678069	1.33681	-0.507229	0.611994	0.999999
gene21752-chr6-31733370-31744108-VWA7	3.25	0.678072	1.34298	0.504901	0.613628	0.999999
gene26608-chr9-75137716-75451267-TMC1	3.25	0.678072	1.34298	0.504901	0.613628	0.999999
gene27392-chrX-8433870-8434551-VCX3B	3.25	0.678072	1.34298	0.504901	0.613628	0.999999
gene17333-chr22-39917563-39918691-ATF4	55.5	0.156119	0.309418	0.504558	0.613869	0.999999
gene17334-chr22-39917568-39918691-ATF4	55.5	0.156119	0.309418	0.504558	0.613869	0.999999
gene10974-chr17-40705575-40707232-HSD17B1	22.25	-0.22741	0.451288	-0.503913	0.614323	0.999999
gene28481-chrY-1455044-1460039-SLC25A6	22.25	0.227411	0.452	0.503121	0.614879	0.999999
gene3304-chr10-79794517-79800474-RPS24	27.5	0.210218	0.418242	0.502623	0.615229	0.999999
gene10333-chr17-6481644-6543247-KIAA0753	7.5	0.387024	0.770677	0.502186	0.615536	0.999999
gene24841-chr7-102037803-102067129-PRKRIP1	7.5	0.387024	0.770677	0.502186	0.615536	0.999999
gene11215-chr17-48445227-48449562-MRPL27	12.25	0.295456	0.588564	0.501995	0.615671	0.999999
gene16829-chr21-44513065-44526688-U2AF1	12.25	-0.295455	0.589388	-0.501291	0.616166	0.999999
gene19236-chr4-9256103-9256696-USP17L19	7.5	0.387024	0.773614	0.50028	0.616878	0.999999
gene7350-chr14-20938537-20946165-PNP	12.25	0.295456	0.591893	0.499172	0.617658	0.999999
gene10212-chr17-1628833-1641893-WDR81	17.5	0.247928	0.497001	0.498848	0.617886	0.999999
gene21831-chr6-33245916-33246602-B3GALT4	12.25	0.295456	0.593451	0.497862	0.618582	0.999999
gene14617-chr2-74757531-74760683-HTRA2	7.5	-0.387022	0.77964	-0.496411	0.619604	0.999999
gene9134-chr16-2010516-2011976-NDUFB10	151.25	0.0715533	0.144252	0.496032	0.619872	0.999999
gene26114-chr8-128428856-128429455-POU5F1B	3.25	0.678072	1.36896	0.495319	0.620375	0.999999
gene2758-chr10-5137567-5140368-AKR1C3	17.5	-0.247927	0.500673	-0.495188	0.620468	0.999999
gene4711-chr11-65633911-65639405-EFEMP2	28	0.206451	0.416994	0.495094	0.620534	0.999999
gene10834-chr17-37006320-37009053-RPL23	34.25	0.189825	0.383676	0.494753	0.620774	0.999999
gene10919-chr17-39315904-39315983-KRTAP4-4	2.75	-0.807351	1.63369	-0.494187	0.621174	0.999999
gene4109-chr11-11373488-11373904-CSNK2A3	7.5	0.387024	0.78371	0.493836	0.621422	0.999999
gene9594-chr16-30771357-30772565-CCDC189	17.5	-0.247927	0.503092	-0.492806	0.62215	0.999999
gene12746-chr19-16188134-16213813-TPM4	23.25	0.217592	0.444445	0.489582	0.62443	0.999999
gene4515-chr11-61160831-61166335-TMEM216	8	0.362571	0.741336	0.489077	0.624787	0.999999
gene4516-chr11-61160864-61166335-TMEM216	8	0.362571	0.741336	0.489077	0.624787	0.999999
gene23088-chr6_cox_hap2-4381974-4393826-BRD2	12.75	0.283793	0.580771	0.48865	0.62509	0.999999
gene2970-chr10-33189245-33245822-ITGB1	23.25	0.217592	0.445512	0.488409	0.62526	0.999999
gene21552-chr6-24358130-24358512-KAAG1	8	0.362571	0.74438	0.487077	0.626204	0.999999
gene24805-chr7-100304675-100305123-POP7	8	0.362571	0.74438	0.487077	0.626204	0.999999
gene4230-chr11-27370418-27383795-CCDC34	8	-0.362569	0.74438	-0.487075	0.626205	0.999999
gene4578-chr11-62574331-62598563-STX5	8	-0.362569	0.74438	-0.487075	0.626205	0.999999
gene10396-chr17-7477023-7482324-EIF4A1	85.75	0.109411	0.224724	0.48687	0.626351	0.999999
gene4042-chr11-6626039-6632105-ILK	29	0.199309	0.409474	0.486744	0.62644	0.999999
gene13231-chr19-41257758-41271297-SNRPA	29	0.199309	0.409474	0.486744	0.62644	0.999999
gene1632-chr1-152051888-152052400-LOC100131107	3.75	0.584963	1.20496	0.485461	0.62735	0.999999
gene2050-chr1-169338116-169357543-BLZF1	3.75	0.584963	1.20496	0.485461	0.62735	0.999999
gene3051-chr10-48248661-48252126-FAM25G	3.75	0.584963	1.20496	0.485461	0.62735	0.999999
gene4175-chr11-18266774-18269221-SAA2	3.75	0.584963	1.20496	0.485461	0.62735	0.999999
gene8560-chr15-60297420-60298142-FOXB1	3.75	0.584963	1.20496	0.485461	0.62735	0.999999
gene18078-chr3-51990329-51991520-GPR62	3.75	0.584963	1.20496	0.485461	0.62735	0.999999
gene23932-chr6_ssto_hap7-1948095-1953259-C6orf136	3.75	0.584963	1.20496	0.485461	0.62735	0.999999
gene24269-chr7-27202056-27204149-HOXA9	3.75	0.584963	1.20496	0.485461	0.62735	0.999999
gene27470-chrX-17756568-17773108-SCML1	3.75	0.584963	1.20496	0.485461	0.62735	0.999999
gene4984-chr11-82905780-82967141-ANKRD42	3.75	-0.58496	1.20496	-0.485458	0.627351	0.999999
gene11170-chr17-46802053-46802120-PRAC2	3.75	-0.58496	1.20496	-0.485458	0.627351	0.999999
gene12105-chr18-60985186-60985613-BCL2	3.75	-0.58496	1.20496	-0.485458	0.627351	0.999999
gene16858-chr21-45999331-45999481-KRTAP10-5	3.75	-0.58496	1.20496	-0.485458	0.627351	0.999999
gene19216-chr4-7941727-7942023-LOC389199	3.75	-0.58496	1.20496	-0.485458	0.627351	0.999999
gene21359-chr5-179068544-179071047-C5orf60	3.75	-0.58496	1.20496	-0.485458	0.627351	0.999999
gene28300-chrX-140085755-140085871-SPANXB1	3.75	-0.58496	1.20496	-0.485458	0.627351	0.999999
gene3895-chr11-810935-812876-RPLP2	35.25	0.184425	0.380227	0.48504	0.627648	0.999999
gene10296-chr17-4844302-4848518-RNF167	88.25	0.106309	0.219192	0.485004	0.627673	0.999999
gene6807-chr12-125396190-125398587-UBC	82.75	0.113382	0.234594	0.483312	0.628874	0.999999
gene11158-chr17-46606806-46607272-HOXB1	3.75	-0.58496	1.2134	-0.482083	0.629747	0.999999
gene14581-chr2-73867849-73868537-NAT8	3.75	-0.58496	1.2134	-0.482083	0.629747	0.999999
gene27309-chr9-140065379-140065498-TMEM210	3.75	-0.58496	1.2134	-0.482083	0.629747	0.999999
gene1970-chr1-161511548-161519527-FCGR3A	3.75	0.584963	1.21492	0.481484	0.630173	0.999999
gene1971-chr1-161511548-161519413-FCGR3A	3.75	0.584963	1.21492	0.481484	0.630173	0.999999
gene27674-chrX-48932091-48957059-WDR45	8	-0.362569	0.753535	-0.481157	0.630405	0.999999
gene13804-chr19-54496541-54515920-CACNG6	8.5	0.341038	0.716683	0.475856	0.634177	0.999999
gene10351-chr17-7093208-7107487-DLG4	8.5	0.341038	0.719083	0.474267	0.635309	0.999999
gene23091-chr6_cox_hap2-4386398-4393826-BRD2	8.5	0.341038	0.719083	0.474267	0.635309	0.999999
gene23289-chr6_dbb_hap3-4227964-4230624-BRD2	8.5	0.341038	0.719083	0.474267	0.635309	0.999999
gene13904-chr19-56155985-56156989-ZNF581	13.75	-0.263034	0.557423	-0.471874	0.637016	0.999999
gene10975-chr17-40715091-40718299-COASY	13.75	-0.263034	0.560313	-0.469441	0.638755	0.999999
gene6772-chr12-123460749-123464588-OGFOD2	19.5	-0.222392	0.476091	-0.467121	0.640413	0.999999
gene11652-chr17-79476996-79478892-ACTG1	104.75	0.0895517	0.191884	0.466698	0.640716	0.999999
gene2444-chr1-212798788-212800120-FAM71A	4.25	0.514574	1.10484	0.465744	0.641398	0.999999
gene10336-chr17-6556058-6556617-C17orf100	4.25	0.514574	1.10484	0.465744	0.641398	0.999999
gene7469-chr14-24675856-24677454-TSSK4	14.25	0.253757	0.546024	0.464736	0.642121	0.999999
gene7470-chr14-24675925-24677454-TSSK4	14.25	0.253757	0.546024	0.464736	0.642121	0.999999
gene3893-chr11-798510-799185-PANO1	14.25	-0.253756	0.546024	-0.464734	0.642122	0.999999
gene19606-chr4-83274466-83294149-HNRNPD	9	0.321929	0.693301	0.464342	0.642403	0.999999
gene21104-chr5-149341299-149366963-SLC26A2	9	0.321929	0.693301	0.464342	0.642403	0.999999
gene5668-chr12-11544473-11547498-PRB2	4.25	0.514574	1.1088	0.46408	0.642591	0.999999
gene6749-chr12-122668666-122688018-LRRC43	4.25	0.514574	1.1088	0.46408	0.642591	0.999999
gene11707-chr17-80272745-80274480-CD7	4.25	0.514574	1.1088	0.46408	0.642591	0.999999
gene13515-chr19-48304499-48305861-TPRX1	4.25	0.514574	1.1088	0.46408	0.642591	0.999999
gene22829-chr6_apd_hap1-2007127-2008922-FLOT1	4.25	0.514574	1.1088	0.46408	0.642591	0.999999
gene23805-chr6_qbl_hap6-2991987-2996979-CLIC1	4.25	0.514574	1.1088	0.46408	0.642591	0.999999
gene23806-chr6_qbl_hap6-2991987-2996960-CLIC1	4.25	0.514574	1.1088	0.46408	0.642591	0.999999
gene11328-chr17-59490111-59490641-C17orf82	4.25	-0.514571	1.1088	-0.464078	0.642592	0.999999
gene26848-chr9-111625507-111626035-ACTL7A	9	0.321929	0.69439	0.463614	0.642924	0.999999
gene13951-chr19-57792852-57805436-ZNF460	9	-0.321927	0.69439	-0.463612	0.642926	0.999999
gene19234-chr4-9246604-9247197-USP17L17	9	0.321929	0.694681	0.463419	0.643064	0.999999
gene28411-chrX-153195279-153199607-NAA10	9	0.321929	0.694681	0.463419	0.643064	0.999999
gene8243-chr15-34395273-34396591-PGBD4	9	-0.321927	0.694681	-0.463417	0.643065	0.999999
gene1712-chr1-153964238-153964631-RPS27	30.5	0.189478	0.40914	0.463114	0.643283	0.999999
gene27861-chrX-70504041-70521018-NONO	14.25	0.253757	0.547975	0.463081	0.643306	0.999999
gene10897-chr17-38783971-38803103-SMARCE1	9	-0.321927	0.695776	-0.462688	0.643588	0.999999
gene10440-chr17-8108048-8112567-AURKB	31.5	0.183447	0.397299	0.461734	0.644272	0.999999
gene10441-chr17-8108048-8112543-AURKB	31.5	0.183447	0.397299	0.461734	0.644272	0.999999
gene9562-chr16-30204250-30204627-BOLA2B	20	-0.216811	0.470747	-0.460568	0.645109	0.999999
gene9094-chr16-1291677-1292555-TPSAB1	9	0.321929	0.699106	0.460486	0.645167	0.999999
gene12745-chr19-16179316-16213813-TPM4	20	0.216812	0.470867	0.460452	0.645191	0.999999
gene421-chr1-24287300-24289952-PNRC2	20	0.216812	0.472945	0.45843	0.646644	0.999999
gene26285-chr9-14510-28739-WASHC1	20	0.216812	0.472945	0.45843	0.646644	0.999999
gene7551-chr14-35870715-35872960-NFKBIA	32	0.180573	0.394232	0.458036	0.646926	0.999999
gene7056-chr13-45907605-45914419-TPT1	38.75	0.167728	0.366465	0.457691	0.647174	0.999999
gene26274-chr8-146015149-146016831-RPL8	39.25	0.165586	0.364843	0.453857	0.649932	0.999999
gene23395-chr6_mann_hap4-2840654-2840924-MCCD1	4.25	0.514574	1.13463	0.453515	0.650178	0.999999
gene23938-chr6_ssto_hap7-2043292-2043644-IER3	25.75	0.196398	0.433087	0.453483	0.650201	0.999999
gene986-chr1-59246462-59248785-JUN	20.5	0.211505	0.46702	0.452881	0.650635	0.999999
gene9644-chr16-46724557-46732306-ORC6	9.5	0.304855	0.673378	0.452725	0.650747	0.999999
gene18928-chr3-183960116-183966313-ALG3	9.5	0.304855	0.673378	0.452725	0.650747	0.999999
gene3922-chr11-1753639-1770824-IFITM10	9.5	-0.304854	0.673378	-0.452723	0.650748	0.999999
gene9085-chr16-856442-863861-PRR25	9.5	-0.304854	0.673378	-0.452723	0.650748	0.999999
gene4673-chr11-64864586-64879332-VPS51	9.5	-0.304854	0.675391	-0.451373	0.65172	0.999999
gene13704-chr19-51874873-51874960-NKG7	9.5	-0.304854	0.675391	-0.451373	0.65172	0.999999
gene19019-chr3-193854930-193856401-HES1	9.5	0.304855	0.6759	0.451036	0.651964	0.999999
gene4445-chr11-57509721-57511026-SELENOH	9.5	-0.304854	0.6759	-0.451034	0.651965	0.999999
gene12647-chr19-12903309-12904125-JUNB	39.75	0.163499	0.363518	0.449769	0.652877	0.999999
gene5561-chr12-7053600-7055166-C12orf57	40.25	0.161464	0.359763	0.448805	0.653572	0.999999
gene4096-chr11-10478480-10529126-AMPD3	4.75	0.459432	1.02409	0.448623	0.653703	0.999999
gene4097-chr11-10483677-10529126-AMPD3	4.75	0.459432	1.02409	0.448623	0.653703	0.999999
gene6625-chr12-112369085-112450023-TMEM116	4.75	0.459432	1.02409	0.448623	0.653703	0.999999
gene14094-chr2-11053062-11054351-KCNF1	4.75	0.459432	1.02409	0.448623	0.653703	0.999999
gene17381-chr22-42305557-42309671-SHISA8	4.75	0.459432	1.02409	0.448623	0.653703	0.999999
gene23885-chr6_qbl_hap6-4491673-4498405-RGL2	4.75	0.459432	1.02409	0.448623	0.653703	0.999999
gene23891-chr6_qbl_hap6-4592539-4609906-KIFC1	4.75	0.459432	1.02409	0.448623	0.653703	0.999999
gene5044-chr11-93475759-93496268-C11orf54	4.75	-0.45943	1.02409	-0.448621	0.653705	0.999999
gene6494-chr12-101786897-101800598-ARL1	4.75	-0.45943	1.02409	-0.448621	0.653705	0.999999
gene18014-chr3-49761727-49822627-IP6K1	4.75	-0.45943	1.02409	-0.448621	0.653705	0.999999
gene18015-chr3-49761727-49822973-IP6K1	4.75	-0.45943	1.02409	-0.448621	0.653705	0.999999
gene10796-chr17-34797171-34807046-TBC1D3G	15.25	0.23704	0.528851	0.448216	0.653997	0.999999
gene10949-chr17-40023169-40074275-ACLY	21	0.206451	0.461087	0.44775	0.654334	0.999999
gene10950-chr17-40023178-40074272-ACLY	21	0.206451	0.461087	0.44775	0.654334	0.999999
gene740-chr1-41445970-41478237-CTPS1	21	0.206451	0.461843	0.447016	0.654863	0.999999
gene22064-chr6-44221837-44224627-SLC35B2	86.5	0.100112	0.224182	0.446564	0.65519	0.999999
gene4764-chr11-66743753-66744479-C11orf86	4.75	0.459432	1.02897	0.446499	0.655237	0.999999
gene15090-chr2-157180943-157188287-NR4A2	4.75	0.459432	1.02897	0.446499	0.655237	0.999999
gene7737-chr14-65008185-65009955-HSPA2	15.25	0.23704	0.531197	0.446237	0.655426	0.999999
gene23195-chr6_dbb_hap3-2783319-2783589-MCCD1	4.75	0.459432	1.03073	0.445733	0.65579	0.999999
gene28507-chrY-9366488-9368285-TSPY10	4.75	0.459432	1.03073	0.445733	0.65579	0.999999
gene11040-chr17-42018169-42018835-PPY	4.75	-0.45943	1.03073	-0.445731	0.655792	0.999999
gene6193-chr12-57031958-57038852-ATP5B	15.25	0.23704	0.5332	0.44456	0.656638	0.999999
gene2101-chr1-173838219-173855774-ZBTB37	9.5	-0.304854	0.689243	-0.442302	0.65827	0.999999
gene2102-chr1-173838434-173855774-ZBTB37	9.5	-0.304854	0.689243	-0.442302	0.65827	0.999999
gene14081-chr2-10282508-10351856-C2orf48	10	-0.289506	0.655145	-0.441895	0.658565	0.999999
gene24124-chr7-4816261-4834026-AP5Z1	10	-0.289506	0.655145	-0.441895	0.658565	0.999999
gene22065-chr6-44221837-44224308-SLC35B2	91.5	0.094637	0.214165	0.441889	0.65857	0.999999
gene3539-chr10-102746025-102746276-MRPL43	10	0.289507	0.655362	0.441751	0.658669	0.999999
gene3540-chr10-102746026-102746272-MRPL43	10	0.289507	0.655362	0.441751	0.658669	0.999999
gene12469-chr19-7989380-7990051-CTXN1	10	0.289507	0.656291	0.441126	0.659122	0.999999
gene6179-chr12-56704211-56709128-CNPY2	15.75	-0.229481	0.520523	-0.440867	0.659309	0.999999
gene11281-chr17-56078279-56083707-SRSF1	26.75	0.189034	0.429375	0.440254	0.659753	0.999999
gene22066-chr6-44221837-44224089-SLC35B2	94.5	0.0916306	0.208324	0.439847	0.660048	0.999999
gene741-chr1-41455119-41478237-CTPS1	21.5	0.201634	0.458499	0.43977	0.660104	0.999999
gene8573-chr15-63335837-63358292-TPM1	34	0.169925	0.386434	0.439726	0.660135	0.999999
gene9639-chr16-33206584-33207624-TP53TG3C	10	0.289507	0.659789	0.438787	0.660816	0.999999
gene6020-chr12-52679696-52684299-KRT81	34	0.169925	0.387564	0.438444	0.661064	0.999999
gene5043-chr11-93469094-93473703-TAF1D	21.5	0.201634	0.460362	0.43799	0.661393	0.999999
gene22839-chr6_apd_hap1-2812426-2812696-MCCD1	4.75	0.459432	1.04997	0.437567	0.6617	0.999999
gene22985-chr6_cox_hap2-3007400-3007670-MCCD1	4.75	0.459432	1.04997	0.437567	0.6617	0.999999
gene3246-chr10-74034676-74035794-DDIT4	34.5	-0.167456	0.382769	-0.437487	0.661758	0.999999
gene4649-chr11-64513860-64526769-PYGM	10	0.289507	0.662651	0.436892	0.662189	0.999999
gene13151-chr19-39306061-39321497-ECH1	15.75	0.229482	0.525321	0.436842	0.662226	0.999999
gene13902-chr19-56154417-56154836-ZNF580	62.25	-0.12755	0.292191	-0.436528	0.662453	0.999999
gene21292-chr5-175816526-175816772-HIGD2A	27.25	-0.185555	0.425578	-0.436007	0.662831	0.999999
gene5329-chr11-122928199-122932043-HSPA8	41.75	0.155651	0.357525	0.435357	0.663303	0.999999
gene6632-chr12-112842984-112846123-RPL6	27.75	0.182204	0.419324	0.434518	0.663912	0.999999
gene14136-chr2-20647831-20649206-RHOB	42.25	0.153806	0.354114	0.434339	0.664042	0.999999
gene20152-chr5-192625-195468-LRRC14B	5.25	0.415038	0.959054	0.432758	0.665191	0.999999
gene25217-chr7-150077405-150095719-ZNF775	5.25	0.415038	0.959054	0.432758	0.665191	0.999999
gene4072-chr11-8714898-8831224-ST5	5.25	-0.415036	0.959055	-0.432755	0.665192	0.999999
gene6930-chr13-28196915-28197590-POLR1D	5.25	-0.415036	0.959055	-0.432755	0.665192	0.999999
gene4041-chr11-6625937-6632105-ILK	28.25	0.178971	0.414039	0.432255	0.665556	0.999999
gene5936-chr12-49521564-49524304-TUBA1B	65.75	0.120752	0.279362	0.432243	0.665565	0.999999
gene10637-chr17-26647120-26655711-TMEM97	10.5	0.275635	0.637725	0.432216	0.665584	0.999999
gene10421-chr17-7762044-7765600-CYB5D1	10.5	-0.275634	0.637725	-0.432214	0.665586	0.999999
gene25245-chr7-150778171-150779620-TMUB1	10.5	-0.275634	0.637725	-0.432214	0.665586	0.999999
gene27678-chrX-49031150-49040346-PRICKLE3	16.25	0.222393	0.514837	0.431967	0.665765	0.999999
gene8866-chr15-82821157-82823952-RPS17	27.75	0.182204	0.422134	0.431625	0.666014	0.999999
gene25165-chr7-142982991-142985142-TMEM139	5.25	0.415038	0.961821	0.431513	0.666095	0.999999
gene25166-chr7-142983042-142985142-TMEM139	5.25	0.415038	0.961821	0.431513	0.666095	0.999999
gene20595-chr5-89754019-89769585-MBLAC2	5.25	-0.415036	0.961821	-0.431511	0.666097	0.999999
gene27900-chrX-75393763-75398145-PBDC1	5.25	-0.415036	0.961821	-0.431511	0.666097	0.999999
gene27901-chrX-75393770-75398033-PBDC1	5.25	-0.415036	0.961821	-0.431511	0.666097	0.999999
gene11772-chr18-3253210-3256235-MYL12A	10.5	0.275635	0.639449	0.431051	0.666431	0.999999
gene21666-chr6-30568176-30584084-PPP1R10	10.5	0.275635	0.639449	0.431051	0.666431	0.999999
gene23935-chr6_ssto_hap7-2021284-2025510-TUBB	10.5	0.275635	0.639449	0.431051	0.666431	0.999999
gene21830-chr6-33240851-33244281-RPS18	10.5	0.275635	0.639834	0.430792	0.66662	0.999999
gene8561-chr15-60639349-60689185-ANXA2	54	0.133679	0.311519	0.429119	0.667836	0.999999
gene23105-chr6_cox_hap2-4689726-4690412-B3GALT4	10.5	0.275635	0.642957	0.428699	0.668142	0.999999
gene23663-chr6_mcf_hap5-4277236-4283842-BRD2	10.5	0.275635	0.642957	0.428699	0.668142	0.999999
gene25067-chr7-134127101-134142991-AKR1B1	22.5	-0.192645	0.449446	-0.428627	0.668195	0.999999
gene25068-chr7-134127101-134142944-AKR1B1	22.5	-0.192645	0.449446	-0.428627	0.668195	0.999999
gene13647-chr19-50880679-50886285-NR1H2	16.25	0.222393	0.520385	0.427362	0.669115	0.999999
gene9135-chr16-2012061-2013827-RPS2	69.25	0.114643	0.268325	0.427253	0.669195	0.999999
gene9564-chr16-30211548-30215650-SULT1A3	35.5	0.16273	0.381146	0.426949	0.669416	0.999999
gene6044-chr12-53290970-53297868-KRT8	16.75	0.215729	0.505877	0.426446	0.669783	0.999999
gene26440-chr9-33026200-33039905-DNAJA1	16.75	-0.215728	0.506309	-0.42608	0.67005	0.999999
gene6166-chr12-56547203-56551771-MYL6B	16.75	-0.215728	0.507324	-0.425228	0.670671	0.999999
gene14353-chr2-43449540-43452745-ZFP36L2	16.75	-0.215728	0.508635	-0.424131	0.67147	0.999999
gene8952-chr15-90809894-90815443-NGRN	11	-0.263034	0.622484	-0.422555	0.67262	0.999999
gene13629-chr19-50381681-50392007-TBC1D17	11	0.263035	0.622651	0.422443	0.672701	0.999999
gene16201-chr20-33815538-33864804-MMP24	11	0.263035	0.622651	0.422443	0.672701	0.999999
gene13545-chr19-49118583-49121675-RPL18	42.75	-0.152003	0.359906	-0.42234	0.672777	0.999999
gene23474-chr6_mann_hap4-4397598-4406503-BRD2	11	0.263035	0.623454	0.4219	0.673098	0.999999
gene16576-chr20-62368052-62370460-LIME1	11	-0.263034	0.623454	-0.421897	0.6731	0.999999
gene17573-chr3-9990263-9993099-PRRT3	11	-0.263034	0.623454	-0.421897	0.6731	0.999999
gene25381-chr8-11189494-11189695-SLC35G5	11	-0.263034	0.623454	-0.421897	0.6731	0.999999
gene1771-chr1-155225769-155231176-SCAMP3	11	-0.263034	0.624907	-0.420917	0.673816	0.999999
gene6047-chr12-53343654-53346685-KRT18	44.75	0.145198	0.345856	0.419823	0.674615	0.999999
gene9576-chr16-30407739-30411429-ZNF48	17.25	-0.209453	0.499418	-0.419394	0.674928	0.999999
gene13161-chr19-39422347-39423660-MRPS12	36.5	-0.158262	0.377541	-0.419191	0.675076	0.999999
gene11659-chr17-79632065-79632667-OXLD1	37	0.15612	0.372784	0.418793	0.675367	0.999999
gene8778-chr15-76017318-76020027-ODF3L1	5.75	0.378512	0.904239	0.418598	0.67551	0.999999
gene8890-chr15-84905524-84914120-GOLGA6L4	5.75	0.378512	0.904239	0.418598	0.67551	0.999999
gene13022-chr19-35988118-35991813-DMKN	5.75	0.378512	0.904239	0.418598	0.67551	0.999999
gene16028-chr20-17474549-17538605-BFSP1	5.75	0.378512	0.904239	0.418598	0.67551	0.999999
gene18942-chr3-184063972-184078439-CLCN2	5.75	0.378512	0.904239	0.418598	0.67551	0.999999
gene19693-chr4-95374007-95378340-PDLIM5	5.75	0.378512	0.904239	0.418598	0.67551	0.999999
gene21210-chr5-159828647-159845168-SLU7	5.75	0.378512	0.904239	0.418598	0.67551	0.999999
gene24058-chr6_ssto_hap7-4864564-4865311-CUTA	5.75	0.378512	0.904239	0.418598	0.67551	0.999999
gene10739-chr17-32583295-32584222-CCL2	5.75	-0.37851	0.904239	-0.418595	0.675512	0.999999
gene17969-chr3-48673895-48699348-CELSR3	5.75	-0.37851	0.904239	-0.418595	0.675512	0.999999
gene27052-chr9-130493802-130496628-TOR2A	5.75	-0.37851	0.904239	-0.418595	0.675512	0.999999
gene5566-chr12-7074514-7078916-PHB2	17.25	-0.209453	0.500738	-0.418288	0.675737	0.999999
gene12658-chr19-13009893-13029086-SYCE2	5.75	0.378512	0.907453	0.417115	0.676594	0.999999
gene18546-chr3-128846258-128879073-ISY1	5.75	0.378512	0.907453	0.417115	0.676594	0.999999
gene1772-chr1-155232658-155242320-CLK2	17.25	0.209454	0.50221	0.417065	0.676631	0.999999
gene20915-chr5-139929651-139936678-SRA1	17.25	0.209454	0.50221	0.417065	0.676631	0.999999
gene21843-chr6-33384318-33385065-CUTA	5.75	0.378512	0.909012	0.4164	0.677118	0.999999
gene7020-chr13-41636392-41658148-WBP4	5.75	-0.37851	0.909012	-0.416397	0.677119	0.999999
gene16636-chr21-30378079-30390692-RWDD2B	5.75	-0.37851	0.909012	-0.416397	0.677119	0.999999
gene16637-chr21-30378079-30390685-RWDD2B	5.75	-0.37851	0.909012	-0.416397	0.677119	0.999999
gene17985-chr3-49060073-49060928-NDUFAF3	29.75	0.169925	0.408633	0.415838	0.677528	0.999999
gene26470-chr9-34610481-34611110-RPP25L	17.25	-0.209453	0.503909	-0.415656	0.677662	0.999999
gene9149-chr16-2199144-2204166-RAB26	122	0.0709666	0.170806	0.41548	0.67779	0.999999
gene12689-chr19-14184820-14185874-MISP3	5.75	-0.37851	0.912262	-0.414914	0.678205	0.999999
gene23167-chr6_dbb_hap3-2004634-2004986-IER3	23.5	0.184425	0.445354	0.414109	0.678794	0.999999
gene8966-chr15-91474409-91497323-UNC45A	11.5	0.251539	0.607759	0.41388	0.678962	0.999999
gene9733-chr16-56717381-56718108-MT1X	11.5	0.251539	0.607759	0.41388	0.678962	0.999999
gene10987-chr17-40926453-40931618-VPS25	11.5	-0.251538	0.607759	-0.413878	0.678964	0.999999
gene11593-chr17-76165625-76169009-SYNGR2	56.5	0.127756	0.309388	0.412931	0.679657	0.999999
gene537-chr1-28845744-28865708-RCC1	11.5	0.251539	0.609261	0.41286	0.679709	0.999999
gene12394-chr19-5824812-5828335-NRTN	11.5	0.251539	0.609261	0.41286	0.679709	0.999999
gene21815-chr6-32939664-32949282-BRD2	11.5	0.251539	0.609261	0.41286	0.679709	0.999999
gene23520-chr6_mcf_hap5-1950031-1965940-PPP1R10	11.5	0.251539	0.609261	0.41286	0.679709	0.999999
gene11066-chr17-42635811-42638630-FZD2	11.5	-0.251538	0.609261	-0.412858	0.679711	0.999999
gene12752-chr19-16436636-16439473-KLF2	17.75	0.203534	0.493767	0.412206	0.680188	0.999999
gene18782-chr3-156865341-156877549-CCNL1	17.75	0.203534	0.493767	0.412206	0.680188	0.999999
gene10873-chr17-38172613-38174066-CSF3	17.75	-0.203533	0.493767	-0.412204	0.68019	0.999999
gene24787-chr7-100032899-100033096-PPP1R35	58.5	0.123383	0.299589	0.41184	0.680457	0.999999
gene15250-chr2-178078421-178088687-HNRNPA3	17.75	0.203534	0.494702	0.411427	0.68076	0.999999
gene23303-chr6_dbb_hap3-4527238-4527924-B3GALT4	11.5	0.251539	0.61231	0.410804	0.681217	0.999999
gene1704-chr1-153931574-153935117-SLC39A1	11.5	-0.251538	0.613245	-0.410176	0.681677	0.999999
gene1705-chr1-153931574-153939660-SLC39A1	11.5	-0.251538	0.613245	-0.410176	0.681677	0.999999
gene11314-chr17-57774666-57783959-PTRH2	30.75	0.164387	0.401311	0.409625	0.682081	0.999999
gene27641-chrX-48433740-48439553-RBM3	38.5	0.150026	0.368962	0.406616	0.68429	0.999999
gene20338-chr5-43287571-43312326-HMGCS1	12	0.241009	0.594093	0.405675	0.684982	0.999999
gene20339-chr5-43287571-43312399-HMGCS1	12	0.241009	0.594093	0.405675	0.684982	0.999999
gene20340-chr5-43287571-43312614-HMGCS1	12	0.241009	0.594093	0.405675	0.684982	0.999999
gene3894-chr11-799178-804250-PIDD1	12	-0.241007	0.594093	-0.405673	0.684983	0.999999
gene15955-chr20-3768418-3786768-CDC25B	24.5	0.176878	0.436109	0.405582	0.685049	0.999999
gene10211-chr17-1620816-1641893-WDR81	18.25	0.19794	0.488065	0.40556	0.685066	0.999999
gene1569-chr1-150599521-150601098-ENSA	6.25	0.347924	0.858248	0.405389	0.685192	0.999999
gene16065-chr20-21376004-21377047-NKX2-4	6.25	0.347924	0.858248	0.405389	0.685192	0.999999
gene16361-chr20-44421575-44440066-DNTTIP1	6.25	0.347924	0.858248	0.405389	0.685192	0.999999
gene27746-chrX-53220502-53253604-KDM5C	6.25	0.347924	0.858248	0.405389	0.685192	0.999999
gene26500-chr9-35606280-35610038-TESK1	6.25	-0.347922	0.858248	-0.405386	0.685193	0.999999
gene27621-chrX-47494918-47509003-ELK1	6.25	-0.347922	0.858248	-0.405386	0.685193	0.999999
gene26275-chr8-146015149-146016774-RPL8	39	0.148099	0.365725	0.404946	0.685517	0.999999
gene2291-chr1-202300784-202310094-UBE2T	12	0.241009	0.595631	0.404627	0.685751	0.999999
gene5181-chr11-111955523-111956522-TIMM8B	12	0.241009	0.595631	0.404627	0.685751	0.999999
gene6304-chr12-69140935-69159853-SLC35E3	6.25	0.347924	0.860302	0.404421	0.685903	0.999999
gene7148-chr13-67798638-67803468-PCDH9	6.25	0.347924	0.860302	0.404421	0.685903	0.999999
gene15978-chr20-5108406-5178533-CDS2	6.25	0.347924	0.860302	0.404421	0.685903	0.999999
gene23813-chr6_qbl_hap6-3090162-3091686-HSPA1B	6.25	0.347924	0.860302	0.404421	0.685903	0.999999
gene1866-chr1-157102975-157107177-ETV3	6.25	0.347924	0.860302	0.404421	0.685903	0.999999
gene19070-chr3-197615945-197675796-IQCG	6.25	0.347924	0.860302	0.404421	0.685903	0.999999
gene24783-chr7-99972067-99997722-PILRA	6.25	0.347924	0.860302	0.404421	0.685903	0.999999
gene8205-chr15-29560352-29561020-NSMCE3	6.25	-0.347922	0.860302	-0.404419	0.685905	0.999999
gene9188-chr16-3015216-3018384-KREMEN2	6.25	-0.347922	0.860302	-0.404419	0.685905	0.999999
gene17382-chr22-42321035-42321821-TNFRSF13C	6.25	-0.347922	0.860302	-0.404419	0.685905	0.999999
gene20101-chr4-184366743-184370217-CDKN2AIP	6.25	-0.347922	0.860302	-0.404419	0.685905	0.999999
gene14079-chr2-10263694-10271546-RRM2	24.5	0.176878	0.437678	0.404128	0.686119	0.999999
gene10006-chr16-75253883-75258825-CTRB1	12	0.241009	0.596918	0.403755	0.686393	0.999999
gene4695-chr11-65338929-65339359-SSSCA1	6.25	-0.347922	0.863724	-0.402816	0.687083	0.999999
gene794-chr1-44436652-44439043-DPH2	6.25	0.347924	0.865807	0.401849	0.687795	0.999999
gene14983-chr2-131095505-131099254-CCDC115	6.25	-0.347922	0.865807	-0.401847	0.687797	0.999999
gene14984-chr2-131095505-131098956-CCDC115	6.25	-0.347922	0.865807	-0.401847	0.687797	0.999999
gene13835-chr19-54976208-54983437-CDC42EP5	6.25	0.347924	0.86661	0.401477	0.688069	0.999999
gene28480-chrY-1406508-1451582-IL3RA	12	0.241009	0.601387	0.400755	0.688601	0.999999
gene11671-chr17-79825594-79827850-ARHGDIA	100.75	0.0787772	0.19661	0.400677	0.688658	0.999999
gene14255-chr2-28616778-28637516-FOSL2	25	0.173332	0.433284	0.400043	0.689125	0.999999
gene6630-chr12-112842984-112855647-RPL6	18.75	0.192646	0.483445	0.398485	0.690273	0.999999
gene25990-chr8-101930803-101961799-YWHAZ	18.75	0.192646	0.483445	0.398485	0.690273	0.999999
gene10819-chr17-36285002-36294915-TBC1D3L	18.75	0.192646	0.483709	0.398268	0.690433	0.999999
gene14883-chr2-113404433-113421402-SLC20A1	12.5	0.231326	0.582151	0.397364	0.691099	0.999999
gene9153-chr16-2256177-2259418-MLST8	18.75	0.192646	0.485199	0.397045	0.691335	0.999999
gene1945-chr1-161069180-161070138-KLHDC9	12.5	0.231326	0.583477	0.396461	0.691765	0.999999
gene9431-chr16-21845883-21868077-NPIPB4	12.5	0.231326	0.583477	0.396461	0.691765	0.999999
gene1679-chr1-153509622-153513241-S100A5	12.5	-0.231325	0.583477	-0.396459	0.691766	0.999999
gene10574-chr17-18626401-18639431-TRIM16L	25.5	0.169925	0.428696	0.396378	0.691827	0.999999
gene3575-chr10-104154866-104162286-NFKB2	25.5	0.169925	0.429323	0.395798	0.692254	0.999999
gene3576-chr10-104155334-104162286-NFKB2	25.5	0.169925	0.429323	0.395798	0.692254	0.999999
gene22856-chr6_apd_hap1-3118445-3122297-C6orf48	12.5	0.231326	0.585055	0.395392	0.692554	0.999999
gene10525-chr17-16285106-16286059-UBB	50.75	0.128008	0.323903	0.395204	0.692692	0.999999
gene10526-chr17-16285110-16286059-UBB	50.75	0.128008	0.323903	0.395204	0.692692	0.999999
gene21223-chr5-162873533-162886160-NUDCD2	12.5	-0.231325	0.586166	-0.39464	0.693108	0.999999
gene28439-chrX-153759604-153774801-G6PD	32.75	-0.154328	0.391571	-0.394125	0.693489	0.999999
gene28440-chrX-153759604-153774233-G6PD	32.75	-0.154328	0.391571	-0.394125	0.693489	0.999999
gene6465-chr12-98988402-98995778-SLC25A3	18.75	0.192646	0.489037	0.393928	0.693634	0.999999
gene13445-chr19-46268042-46271497-SIX5	19.25	-0.187626	0.477033	-0.39332	0.694083	0.999999
gene2534-chr1-226170402-226186066-SDE2	6.75	0.321929	0.818548	0.393292	0.694103	0.999999
gene3851-chr11-194079-194573-SCGB1C1	6.75	0.321929	0.818548	0.393292	0.694103	0.999999
gene9341-chr16-14806545-14820195-NPIPA3	6.75	0.321929	0.818548	0.393292	0.694103	0.999999
gene18244-chr3-73111809-73112488-EBLN2	6.75	0.321929	0.818548	0.393292	0.694103	0.999999
gene22586-chr6-139693391-139694787-CITED2	6.75	0.321929	0.818548	0.393292	0.694103	0.999999
gene23287-chr6_dbb_hap3-4196781-4230624-BRD2	6.75	0.321929	0.818548	0.393292	0.694103	0.999999
gene26784-chr9-100616536-100618997-FOXE1	6.75	0.321929	0.818548	0.393292	0.694103	0.999999
gene27182-chr9-135458992-135465640-BARHL1	6.75	0.321929	0.818548	0.393292	0.694103	0.999999
gene4078-chr11-8968747-8985320-TMEM9B	6.75	-0.321927	0.818548	-0.39329	0.694105	0.999999
gene4079-chr11-8968747-8985558-TMEM9B	6.75	-0.321927	0.818548	-0.39329	0.694105	0.999999
gene10647-chr17-26873724-26878681-UNC119	6.75	-0.321927	0.818548	-0.39329	0.694105	0.999999
gene20519-chr5-74633992-74657926-HMGCR	6.75	-0.321927	0.818548	-0.39329	0.694105	0.999999
gene10626-chr17-21188967-21218552-MAP2K3	19.25	0.187627	0.47745	0.392978	0.694336	0.999999
gene10627-chr17-21192347-21218552-MAP2K3	19.25	0.187627	0.47745	0.392978	0.694336	0.999999
gene564-chr1-31886962-31907527-SERINC2	6.75	0.321929	0.820863	0.392183	0.694923	0.999999
gene4025-chr11-6340175-6340740-PRKCDBP	6.75	-0.321927	0.820863	-0.392181	0.694924	0.999999
gene6602-chr12-110890290-110905089-GPN3	6.75	-0.321927	0.820863	-0.392181	0.694924	0.999999
gene4457-chr11-58391145-58393206-CNTF	6.75	-0.321927	0.820863	-0.392181	0.694924	0.999999
gene6185-chr12-56754354-56755583-APOF	6.75	-0.321927	0.820863	-0.392181	0.694924	0.999999
gene9556-chr16-30103634-30106521-YPEL3	6.75	-0.321927	0.822177	-0.391554	0.695387	0.999999
gene9557-chr16-30103636-30106537-YPEL3	6.75	-0.321927	0.822177	-0.391554	0.695387	0.999999
gene4650-chr11-64532075-64545316-SF1	19.25	0.187627	0.479445	0.391343	0.695544	0.999999
gene23311-chr6_dbb_hap3-4563504-4566043-ZBTB22	6.75	0.321929	0.824516	0.390446	0.696207	0.999999
gene8572-chr15-63335837-63364114-TPM1	33.25	0.152003	0.389981	0.389772	0.696705	0.999999
gene20468-chr5-68660569-68664409-TAF9	13	0.222393	0.570962	0.389505	0.696902	0.999999
gene25216-chr7-150069257-150071133-REPIN1	13	-0.222392	0.570962	-0.389503	0.696904	0.999999
gene10750-chr17-33308516-33330191-LIG3	13	0.222393	0.57107	0.389432	0.696957	0.999999
gene22545-chr6-134490383-134498010-SGK1	13	0.222393	0.57107	0.389432	0.696957	0.999999
gene22546-chr6-134490383-134496070-SGK1	13	0.222393	0.57107	0.389432	0.696957	0.999999
gene23473-chr6_mann_hap4-4396891-4406503-BRD2	13	0.222393	0.571696	0.389006	0.697272	0.999999
gene1747-chr1-154948117-154951725-CKS1B	13	-0.222392	0.571696	-0.389004	0.697273	0.999999
gene13903-chr19-56154462-56154836-ZNF580	65	-0.111031	0.285665	-0.388676	0.697516	0.999999
gene5931-chr12-49396054-49411531-PRKAG1	13	0.222393	0.573922	0.387497	0.698388	0.999999
gene17502-chr22-50964180-50967514-TYMP	26.5	-0.163498	0.422291	-0.387169	0.698631	0.999999
gene5270-chr11-118766848-118780613-BCL9L	19.75	-0.182864	0.472493	-0.387018	0.698743	0.999999
gene23031-chr6_cox_hap2-3293870-3295299-HSPA1A	6.75	0.321929	0.832058	0.386907	0.698825	0.999999
gene1853-chr1-156711898-156720543-HDGF	19.75	-0.182864	0.473556	-0.38615	0.699386	0.999999
gene27207-chr9-136218659-136222361-SURF1	73	0.0988536	0.256883	0.384819	0.700371	0.999999
gene28021-chrX-102930425-102942086-MORF4L2	13.5	0.214125	0.559964	0.382391	0.702171	0.999999
gene11662-chr17-79648194-79649743-ARL16	13.5	-0.214124	0.559964	-0.382389	0.702173	0.999999
gene787-chr1-43916673-43918660-HYI	7.25	0.299561	0.784338	0.381928	0.702514	0.999999
gene4905-chr11-73713811-73719282-UCP3	7.25	0.299561	0.784338	0.381928	0.702514	0.999999
gene19232-chr4-9227621-9228214-USP17L13	7.25	0.299561	0.784338	0.381928	0.702514	0.999999
gene22032-chr6-43418089-43422362-DLK2	7.25	0.299561	0.784338	0.381928	0.702514	0.999999
gene3404-chr10-93388197-93391858-PPP1R3C	7.25	-0.299559	0.784338	-0.381926	0.702516	0.999999
gene6221-chr12-57850073-57851796-INHBE	7.25	-0.299559	0.784338	-0.381926	0.702516	0.999999
gene10259-chr17-3628196-3629993-GSG2	7.25	-0.299559	0.784338	-0.381926	0.702516	0.999999
gene3293-chr10-76993728-76994770-COMTD1	53.75	0.120855	0.316762	0.381531	0.702809	0.999999
gene4561-chr11-62430288-62431688-C11orf98	7.25	0.299561	0.785938	0.381151	0.703091	0.999999
gene8841-chr15-80191181-80206598-ST20	7.25	0.299561	0.785938	0.381151	0.703091	0.999999
gene9228-chr16-3543483-3544421-C16orf90	7.25	0.299561	0.785938	0.381151	0.703091	0.999999
gene11109-chr17-44376912-44438134-ARL17B	7.25	0.299561	0.785938	0.381151	0.703091	0.999999
gene16951-chr22-19430672-19434755-C22orf39	7.25	0.299561	0.785938	0.381151	0.703091	0.999999
gene19239-chr4-9270344-9270937-USP17L22	7.25	0.299561	0.785938	0.381151	0.703091	0.999999
gene6181-chr12-56710006-56726837-PAN2	7.25	-0.299559	0.785938	-0.381149	0.703093	0.999999
gene10379-chr17-7306292-7306450-TMEM256	7.25	-0.299559	0.785938	-0.381149	0.703093	0.999999
gene13458-chr19-46522410-46525556-PGLYRP1	7.25	-0.299559	0.785938	-0.381149	0.703093	0.999999
gene4440-chr11-57412559-57416417-YPEL4	43.5	0.132756	0.348344	0.381105	0.703126	0.999999
gene16944-chr22-19163087-19165018-SLC25A1	34.25	-0.147557	0.387223	-0.381064	0.703156	0.999999
gene13498-chr19-47760730-47775210-CCDC9	13.5	0.214125	0.56254	0.38064	0.70347	0.999999
gene27073-chr9-130697373-130699763-DPM2	20.25	0.178338	0.471008	0.37863	0.704963	0.999999
gene21363-chr5-179221985-179223513-LTC4S	20.25	-0.178337	0.471101	-0.378553	0.70502	0.999999
gene13648-chr19-50888579-50921275-POLD1	14	0.206451	0.550192	0.375235	0.707485	0.999999
gene3189-chr10-70716878-70744825-DDX21	14	0.206451	0.550281	0.375175	0.707531	0.999999
gene13581-chr19-49557530-49557997-CGB7	14	0.206451	0.551885	0.374084	0.708342	0.999999
gene17265-chr22-38072612-38075809-LGALS1	14	-0.20645	0.551885	-0.374082	0.708343	0.999999
gene6523-chr12-104698509-104698983-EID3	41	-0.140862	0.376926	-0.373713	0.708618	0.999999
gene5991-chr12-51633507-51637717-DAZAP2	14	0.206451	0.552817	0.373454	0.708811	0.999999
gene12836-chr19-18545197-18547119-ISYNA1	14	0.206451	0.552817	0.373454	0.708811	0.999999
gene17323-chr22-39708886-39714670-RPL3	45	0.128324	0.343682	0.373381	0.708865	0.999999
gene23661-chr6_mcf_hap5-4274301-4283033-BRD2	14	0.206451	0.555419	0.371704	0.710113	0.999999
gene5512-chr12-6422816-6437672-PLEKHG6	45.5	0.126912	0.341659	0.371459	0.710296	0.999999
gene5535-chr12-6775642-6797541-ZNF384	7.75	0.280109	0.754128	0.371434	0.710314	0.999999
gene5536-chr12-6775642-6797738-ZNF384	7.75	0.280109	0.754128	0.371434	0.710314	0.999999
gene6153-chr12-56361552-56366573-CDK2	7.75	0.280109	0.754128	0.371434	0.710314	0.999999
gene11224-chr17-48639428-48704835-CACNA1G	7.75	0.280109	0.754128	0.371434	0.710314	0.999999
gene13140-chr19-38894774-38899728-FAM98C	7.75	0.280109	0.754128	0.371434	0.710314	0.999999
gene14615-chr2-74745257-74752408-DQX1	7.75	0.280109	0.754128	0.371434	0.710314	0.999999
gene815-chr1-45271579-45271957-TCTEX1D4	7.75	-0.280107	0.754128	-0.371432	0.710316	0.999999
gene21422-chr6-3260161-3268300-PSMG4	7.75	-0.280107	0.754128	-0.371432	0.710316	0.999999
gene3168-chr10-69828758-69834103-HERC4	7.75	0.280109	0.755897	0.370565	0.710962	0.999999
gene27313-chr9-140098533-140099090-TMEM203	7.75	0.280109	0.755897	0.370565	0.710962	0.999999
gene14568-chr2-73115511-73119289-SPR	7.75	-0.280107	0.755897	-0.370562	0.710964	0.999999
gene14061-chr2-8823112-8824583-ID2	21.25	0.169925	0.459068	0.370153	0.711268	0.999999
gene8405-chr15-45004684-45010357-B2M	7.75	0.280109	0.757006	0.370021	0.711367	0.999999
gene8875-chr15-83655954-83659809-FAM103A1	7.75	0.280109	0.757006	0.370021	0.711367	0.999999
gene19245-chr4-9351618-9352211-USP17L28	7.75	-0.280107	0.757006	-0.370019	0.711368	0.999999
gene1478-chr1-120840411-120855681-FAM72B	7.75	-0.280107	0.758793	-0.369148	0.712018	0.999999
gene3491-chr10-99437180-99446015-AVPI1	14.5	0.199309	0.540535	0.368726	0.712332	0.999999
gene9136-chr16-2017874-2018976-RNF151	14.5	0.199309	0.540535	0.368726	0.712332	0.999999
gene13306-chr19-42891170-42893444-CNFN	14.5	-0.199308	0.540535	-0.368724	0.712334	0.999999
gene10790-chr17-34493060-34502984-TBC1D3B	14.5	0.199309	0.541604	0.367998	0.712875	0.999999
gene10411-chr17-7590388-7606820-WRAP53	14.5	-0.199308	0.541604	-0.367996	0.712876	0.999999
gene24098-chr7-2273925-2280833-MRM2	14.5	0.199309	0.541769	0.367886	0.712958	0.999999
gene20916-chr5-139929651-139936041-SRA1	14.5	0.199309	0.542846	0.367157	0.713502	0.999999
gene7998-chr14-93669236-93672459-GON7	7.75	-0.280107	0.762918	-0.367152	0.713506	0.999999
gene8671-chr15-69746158-69747884-RPLP1	46.5	0.12418	0.338714	0.366621	0.713902	0.999999
gene26167-chr8-143822361-143822829-SLURP1	7.75	-0.280107	0.76474	-0.366277	0.714158	0.999999
gene6521-chr12-104610556-104744085-TXNRD1	28.5	0.152003	0.41509	0.366194	0.714221	0.999999
gene13159-chr19-39399619-39401798-CCER2	21.75	0.16601	0.455319	0.364603	0.715408	0.999999
gene12023-chr18-47007547-47017935-RPL17-C18orf32	21.75	0.16601	0.455634	0.36435	0.715597	0.999999
gene536-chr1-28833454-28865708-RCC1	37.25	0.135655	0.372475	0.3642	0.715708	0.999999
gene10388-chr17-7362684-7386568-ZBTB4	14.5	0.199309	0.54757	0.363989	0.715867	0.999999
gene84-chr1-2488803-2497061-TNFRSF14	2.5	0.584962	1.6072	0.363964	0.715885	0.999999
gene86-chr1-2522080-2563481-MMEL1	2.5	0.584962	1.6072	0.363964	0.715885	0.999999
gene240-chr1-12998301-13006406-PRAMEF6	2.5	0.584962	1.6072	0.363964	0.715885	0.999999
gene246-chr1-13447413-13451656-PRAMEF13	2.5	0.584962	1.6072	0.363964	0.715885	0.999999
gene249-chr1-13668268-13672511-PRAMEF14	2.5	0.584962	1.6072	0.363964	0.715885	0.999999
gene262-chr1-15251624-15394651-KAZN	2.5	0.584962	1.6072	0.363964	0.715885	0.999999
gene263-chr1-15257295-15394651-KAZN	2.5	0.584962	1.6072	0.363964	0.715885	0.999999
gene386-chr1-22329148-22339035-CELA3A	2.5	0.584962	1.6072	0.363964	0.715885	0.999999
gene435-chr1-24743239-24781314-NIPAL3	2.5	0.584962	1.6072	0.363964	0.715885	0.999999
gene514-chr1-27938799-27952106-FGR	2.5	0.584962	1.6072	0.363964	0.715885	0.999999
gene515-chr1-27938799-27951751-FGR	2.5	0.584962	1.6072	0.363964	0.715885	0.999999
gene524-chr1-28262465-28282991-SMPDL3B	2.5	0.584962	1.6072	0.363964	0.715885	0.999999
gene716-chr1-40361095-40366687-MYCL	2.5	0.584962	1.6072	0.363964	0.715885	0.999999
gene901-chr1-50883222-50888119-DMRTA2	2.5	0.584962	1.6072	0.363964	0.715885	0.999999
gene1308-chr1-109730170-109749403-KIAA1324	2.5	0.584962	1.6072	0.363964	0.715885	0.999999
gene1332-chr1-110199697-110204331-GSTM4	2.5	0.584962	1.6072	0.363964	0.715885	0.999999
gene1334-chr1-110211643-110217908-GSTM2	2.5	0.584962	1.6072	0.363964	0.715885	0.999999
gene1420-chr1-114631913-114695472-SYT6	2.5	0.584962	1.6072	0.363964	0.715885	0.999999
gene1421-chr1-114631913-114694062-SYT6	2.5	0.584962	1.6072	0.363964	0.715885	0.999999
gene1463-chr1-119573838-119682295-WARS2	2.5	0.584962	1.6072	0.363964	0.715885	0.999999
gene1628-chr1-151819576-151825173-THEM5	2.5	0.584962	1.6072	0.363964	0.715885	0.999999
gene1633-chr1-152056619-152060540-TCHHL1	2.5	0.584962	1.6072	0.363964	0.715885	0.999999
gene1644-chr1-152636886-152637135-LCE2D	2.5	0.584962	1.6072	0.363964	0.715885	0.999999
gene2010-chr1-165370158-165393221-RXRG	2.5	0.584962	1.6072	0.363964	0.715885	0.999999
gene2016-chr1-166025154-166134992-FAM78B	2.5	0.584962	1.6072	0.363964	0.715885	0.999999
gene2086-chr1-172423032-172437969-C1orf105	2.5	0.584962	1.6072	0.363964	0.715885	0.999999
gene2378-chr1-207003221-207016326-IL19	2.5	0.584962	1.6072	0.363964	0.715885	0.999999
gene2907-chr10-23984674-24836777-KIAA1217	2.5	0.584962	1.6072	0.363964	0.715885	0.999999
gene3027-chr10-44865600-44879545-CXCL12	2.5	0.584962	1.6072	0.363964	0.715885	0.999999
gene3083-chr10-50818140-50873150-CHAT	2.5	0.584962	1.6072	0.363964	0.715885	0.999999
gene3085-chr10-50822153-50873150-CHAT	2.5	0.584962	1.6072	0.363964	0.715885	0.999999
gene3086-chr10-50823082-50873150-CHAT	2.5	0.584962	1.6072	0.363964	0.715885	0.999999
gene3094-chr10-51550552-51562517-MSMB	2.5	0.584962	1.6072	0.363964	0.715885	0.999999
gene3105-chr10-52751910-54058110-PRKG1	2.5	0.584962	1.6072	0.363964	0.715885	0.999999
gene3688-chr10-118351470-118368687-PNLIPRP1	2.5	0.584962	1.6072	0.363964	0.715885	0.999999
gene3689-chr10-118351524-118368687-PNLIPRP1	2.5	0.584962	1.6072	0.363964	0.715885	0.999999
gene3751-chr10-124671216-124672627-FAM24A	2.5	0.584962	1.6072	0.363964	0.715885	0.999999
gene3778-chr10-127265090-127370713-TEX36	2.5	0.584962	1.6072	0.363964	0.715885	0.999999
gene3791-chr10-128113570-128209010-C10orf90	2.5	0.584962	1.6072	0.363964	0.715885	0.999999
gene3796-chr10-129676113-129690211-CLRN3	2.5	0.584962	1.6072	0.363964	0.715885	0.999999
gene4011-chr11-5654484-5662528-TRIM34	2.5	0.584962	1.6072	0.363964	0.715885	0.999999
gene4013-chr11-5711816-5732093-TRIM22	2.5	0.584962	1.6072	0.363964	0.715885	0.999999
gene4023-chr11-6261321-6265707-CNGA4	2.5	0.584962	1.6072	0.363964	0.715885	0.999999
gene4100-chr11-10579412-10589365-LYVE1	2.5	0.584962	1.6072	0.363964	0.715885	0.999999
gene4141-chr11-14988214-14992832-CALCA	2.5	0.584962	1.6072	0.363964	0.715885	0.999999
gene4163-chr11-17569919-17667491-OTOG	2.5	0.584962	1.6072	0.363964	0.715885	0.999999
gene4491-chr11-60468046-60483284-MS4A8	2.5	0.584962	1.6072	0.363964	0.715885	0.999999
gene4502-chr11-60740112-60787849-CD6	2.5	0.584962	1.6072	0.363964	0.715885	0.999999
gene5028-chr11-89603605-89608185-TRIM64B	2.5	0.584962	1.6072	0.363964	0.715885	0.999999
gene5031-chr11-89702671-89707240-TRIM64	2.5	0.584962	1.6072	0.363964	0.715885	0.999999
gene5050-chr11-94110476-94133589-GPR83	2.5	0.584962	1.6072	0.363964	0.715885	0.999999
gene5051-chr11-94110476-94133585-GPR83	2.5	0.584962	1.6072	0.363964	0.715885	0.999999
gene5194-chr11-113558267-113576095-TMPRSS5	2.5	0.584962	1.6072	0.363964	0.715885	0.999999
gene5304-chr11-119531701-119598435-NECTIN1	2.5	0.584962	1.6072	0.363964	0.715885	0.999999
gene5305-chr11-119545098-119598435-NECTIN1	2.5	0.584962	1.6072	0.363964	0.715885	0.999999
gene5435-chr11-133778519-133825649-IGSF9B	2.5	0.584962	1.6072	0.363964	0.715885	0.999999
gene5707-chr12-15126955-15134799-PDE6H	2.5	0.584962	1.6072	0.363964	0.715885	0.999999
gene6297-chr12-68548549-68552521-IFNG	2.5	0.584962	1.6072	0.363964	0.715885	0.999999
gene6310-chr12-69743133-69748013-LYZ	2.5	0.584962	1.6072	0.363964	0.715885	0.999999
gene6553-chr12-108524247-108644314-WSCD2	2.5	0.584962	1.6072	0.363964	0.715885	0.999999
gene6554-chr12-108526507-108644314-WSCD2	2.5	0.584962	1.6072	0.363964	0.715885	0.999999
gene6944-chr13-30003776-30080084-MTUS2	2.5	0.584962	1.6072	0.363964	0.715885	0.999999
gene6975-chr13-33677271-33759216-STARD13	2.5	0.584962	1.6072	0.363964	0.715885	0.999999
gene7065-chr13-46627321-46678211-CPB2	2.5	0.584962	1.6072	0.363964	0.715885	0.999999
gene7294-chr13-111973990-111996594-TEX29	2.5	0.584962	1.6072	0.363964	0.715885	0.999999
gene7663-chr14-57267424-57271381-OTX2	2.5	0.584962	1.6072	0.363964	0.715885	0.999999
gene7700-chr14-60976937-60978525-SIX6	2.5	0.584962	1.6072	0.363964	0.715885	0.999999
gene7797-chr14-70510933-70545934-SLC8A3	2.5	0.584962	1.6072	0.363964	0.715885	0.999999
gene8024-chr14-94843083-94856029-SERPINA1	2.5	0.584962	1.6072	0.363964	0.715885	0.999999
gene8028-chr14-94953610-94969559-SERPINA12	2.5	0.584962	1.6072	0.363964	0.715885	0.999999
gene8029-chr14-94953619-94983181-SERPINA12	2.5	0.584962	1.6072	0.363964	0.715885	0.999999
gene8032-chr14-95079713-95090390-SERPINA3	2.5	0.584962	1.6072	0.363964	0.715885	0.999999
gene8054-chr14-99178949-99184103-C14orf177	2.5	0.584962	1.6072	0.363964	0.715885	0.999999
gene8277-chr15-39892231-40074039-FSIP1	2.5	0.584962	1.6072	0.363964	0.715885	0.999999
gene8446-chr15-49280834-49337760-SECISBP2L	2.5	0.584962	1.6072	0.363964	0.715885	0.999999
gene9442-chr16-23195039-23228200-SCNN1G	2.5	0.584962	1.6072	0.363964	0.715885	0.999999
gene9674-chr16-50700210-50714264-SNX20	2.5	0.584962	1.6072	0.363964	0.715885	0.999999
gene10058-chr16-82069857-82132139-HSD17B2	2.5	0.584962	1.6072	0.363964	0.715885	0.999999
gene10060-chr16-82661398-83214630-CDH13	2.5	0.584962	1.6072	0.363964	0.715885	0.999999
gene11946-chr18-32557891-32723434-MAPRE2	2.5	0.584962	1.6072	0.363964	0.715885	0.999999
gene11947-chr18-32559207-32723434-MAPRE2	2.5	0.584962	1.6072	0.363964	0.715885	0.999999
gene11988-chr18-43563501-43651250-PSTPIP2	2.5	0.584962	1.6072	0.363964	0.715885	0.999999
gene12170-chr18-77156771-77228002-NFATC1	2.5	0.584962	1.6072	0.363964	0.715885	0.999999
gene12172-chr18-77161273-77289323-NFATC1	2.5	0.584962	1.6072	0.363964	0.715885	0.999999
gene12300-chr19-2997635-3028612-TLE2	2.5	0.584962	1.6072	0.363964	0.715885	0.999999
gene12301-chr19-2997635-3028199-TLE2	2.5	0.584962	1.6072	0.363964	0.715885	0.999999
gene12302-chr19-2997635-3028165-TLE2	2.5	0.584962	1.6072	0.363964	0.715885	0.999999
gene12396-chr19-5842898-5850485-FUT3	2.5	0.584962	1.6072	0.363964	0.715885	0.999999
gene12397-chr19-5865836-5869551-FUT5	2.5	0.584962	1.6072	0.363964	0.715885	0.999999
gene12406-chr19-6306509-6332640-ACER1	2.5	0.584962	1.6072	0.363964	0.715885	0.999999
gene12422-chr19-6661263-6669169-TNFSF14	2.5	0.584962	1.6072	0.363964	0.715885	0.999999
gene12423-chr19-6661263-6669599-TNFSF14	2.5	0.584962	1.6072	0.363964	0.715885	0.999999
gene12497-chr19-9297269-9299493-OR7D2	2.5	0.584962	1.6072	0.363964	0.715885	0.999999
gene12552-chr19-10623417-10627668-S1PR5	2.5	0.584962	1.6072	0.363964	0.715885	0.999999
gene12553-chr19-10623417-10627126-S1PR5	2.5	0.584962	1.6072	0.363964	0.715885	0.999999
gene12614-chr19-12036882-12061588-ZNF700	2.5	0.584962	1.6072	0.363964	0.715885	0.999999
gene12733-chr19-15562434-15574392-RASAL3	2.5	0.584962	1.6072	0.363964	0.715885	0.999999
gene12734-chr19-15566448-15574392-RASAL3	2.5	0.584962	1.6072	0.363964	0.715885	0.999999
gene13745-chr19-52935666-52942699-ZNF534	2.5	0.584962	1.6072	0.363964	0.715885	0.999999
gene13763-chr19-53452631-53465164-ZNF816	2.5	0.584962	1.6072	0.363964	0.715885	0.999999
gene14519-chr2-68871719-68882708-PROKR1	2.5	0.584962	1.6072	0.363964	0.715885	0.999999
gene14522-chr2-69088047-69097649-BMP10	2.5	0.584962	1.6072	0.363964	0.715885	0.999999
gene14645-chr2-80529002-80530487-LRRTM1	2.5	0.584962	1.6072	0.363964	0.715885	0.999999
gene14893-chr2-113817214-113822321-IL36RN	2.5	0.584962	1.6072	0.363964	0.715885	0.999999
gene14894-chr2-113817684-113822321-IL36RN	2.5	0.584962	1.6072	0.363964	0.715885	0.999999
gene15047-chr2-145141941-145276958-ZEB2	2.5	0.584962	1.6072	0.363964	0.715885	0.999999
gene15106-chr2-159195104-159312265-CCDC148	2.5	0.584962	1.6072	0.363964	0.715885	0.999999
gene15130-chr2-162273604-162282378-TBR1	2.5	0.584962	1.6072	0.363964	0.715885	0.999999
gene15229-chr2-175424301-175498307-WIPF1	2.5	0.584962	1.6072	0.363964	0.715885	0.999999
gene15354-chr2-197063973-197456335-HECW2	2.5	0.584962	1.6072	0.363964	0.715885	0.999999
gene15551-chr2-218991012-219001976-CXCR2	2.5	0.584962	1.6072	0.363964	0.715885	0.999999
gene15552-chr2-218991735-219001976-CXCR2	2.5	0.584962	1.6072	0.363964	0.715885	0.999999
gene15669-chr2-228549925-228581745-SLC19A3	2.5	0.584962	1.6072	0.363964	0.715885	0.999999
gene15681-chr2-231041188-231083827-SP110	2.5	0.584962	1.6072	0.363964	0.715885	0.999999
gene15738-chr2-233925676-234116549-INPP5D	2.5	0.584962	1.6072	0.363964	0.715885	0.999999
gene15774-chr2-238482964-238498769-RAB17	2.5	0.584962	1.6072	0.363964	0.715885	0.999999
gene16110-chr20-29891014-29895388-DEFB116	2.5	0.584962	1.6072	0.363964	0.715885	0.999999
gene16153-chr20-31571580-31591239-SUN5	2.5	0.584962	1.6072	0.363964	0.715885	0.999999
gene16328-chr20-43851009-43853099-SEMG2	2.5	0.584962	1.6072	0.363964	0.715885	0.999999
gene16508-chr20-58297264-58422766-PHACTR3	2.5	0.584962	1.6072	0.363964	0.715885	0.999999
gene16682-chr21-34860361-34863030-DNAJC28	2.5	0.584962	1.6072	0.363964	0.715885	0.999999
gene16683-chr21-34860361-34862790-DNAJC28	2.5	0.584962	1.6072	0.363964	0.715885	0.999999
gene17000-chr22-21401248-21418457-LRRC74B	2.5	0.584962	1.6072	0.363964	0.715885	0.999999
gene17045-chr22-24299600-24302368-GSTT2B	2.5	0.584962	1.6072	0.363964	0.715885	0.999999
gene17251-chr22-37600276-37607416-SSTR3	2.5	0.584962	1.6072	0.363964	0.715885	0.999999
gene17252-chr22-37600276-37605729-SSTR3	2.5	0.584962	1.6072	0.363964	0.715885	0.999999
gene17592-chr3-10858884-10875477-SLC6A11	2.5	0.584962	1.6072	0.363964	0.715885	0.999999
gene17766-chr3-36753912-36780352-DCLK3	2.5	0.584962	1.6072	0.363964	0.715885	0.999999
gene17809-chr3-39304984-39321764-CX3CR1	2.5	0.584962	1.6072	0.363964	0.715885	0.999999
gene17810-chr3-39304984-39320930-CX3CR1	2.5	0.584962	1.6072	0.363964	0.715885	0.999999
gene17811-chr3-39304984-39320527-CX3CR1	2.5	0.584962	1.6072	0.363964	0.715885	0.999999
gene17812-chr3-39304984-39322226-CX3CR1	2.5	0.584962	1.6072	0.363964	0.715885	0.999999
gene17813-chr3-39372196-39375171-CCR8	2.5	0.584962	1.6072	0.363964	0.715885	0.999999
gene17843-chr3-42531790-42579065-VIPR1	2.5	0.584962	1.6072	0.363964	0.715885	0.999999
gene17844-chr3-42545103-42579065-VIPR1	2.5	0.584962	1.6072	0.363964	0.715885	0.999999
gene17864-chr3-43407817-43662418-ANO10	2.5	0.584962	1.6072	0.363964	0.715885	0.999999
gene17865-chr3-43407817-43732086-ANO10	2.5	0.584962	1.6072	0.363964	0.715885	0.999999
gene17898-chr3-45864807-45956216-LZTFL1	2.5	0.584962	1.6072	0.363964	0.715885	0.999999
gene18116-chr3-52813508-52826084-ITIH1	2.5	0.584962	1.6072	0.363964	0.715885	0.999999
gene18117-chr3-52814936-52826084-ITIH1	2.5	0.584962	1.6072	0.363964	0.715885	0.999999
gene18118-chr3-52814941-52826084-ITIH1	2.5	0.584962	1.6072	0.363964	0.715885	0.999999
gene18147-chr3-56761445-56949499-ARHGEF3	2.5	0.584962	1.6072	0.363964	0.715885	0.999999
gene18148-chr3-56761445-56834995-ARHGEF3	2.5	0.584962	1.6072	0.363964	0.715885	0.999999
gene18204-chr3-66429220-66549845-LRIG1	2.5	0.584962	1.6072	0.363964	0.715885	0.999999
gene18455-chr3-122045010-122060816-CSTA	2.5	0.584962	1.6072	0.363964	0.715885	0.999999
gene18466-chr3-122335461-122357894-PARP15	2.5	0.584962	1.6072	0.363964	0.715885	0.999999
gene18738-chr3-150915618-150919988-GPR171	2.5	0.584962	1.6072	0.363964	0.715885	0.999999
gene18788-chr3-157262132-157296680-PQLC2L	2.5	0.584962	1.6072	0.363964	0.715885	0.999999
gene18848-chr3-169630359-169656963-SAMD7	2.5	0.584962	1.6072	0.363964	0.715885	0.999999
gene19092-chr4-778744-818945-CPLX1	2.5	0.584962	1.6072	0.363964	0.715885	0.999999
gene19163-chr4-3444659-3451222-HGFAC	2.5	0.584962	1.6072	0.363964	0.715885	0.999999
gene19218-chr4-7967036-8072743-ABLIM2	2.5	0.584962	1.6072	0.363964	0.715885	0.999999
gene19222-chr4-8272491-8308838-HTRA3	2.5	0.584962	1.6072	0.363964	0.715885	0.999999
gene19402-chr4-48137799-48270814-TEC	2.5	0.584962	1.6072	0.363964	0.715885	0.999999
gene19538-chr4-74607222-74609433-CXCL8	2.5	0.584962	1.6072	0.363964	0.715885	0.999999
gene19748-chr4-103998781-104020024-BDH2	2.5	0.584962	1.6072	0.363964	0.715885	0.999999
gene19865-chr4-124321644-124324915-SPRY1	2.5	0.584962	1.6072	0.363964	0.715885	0.999999
gene19971-chr4-152591807-152681175-GATB	2.5	0.584962	1.6072	0.363964	0.715885	0.999999
gene20186-chr5-6449735-6496834-UBE2QL1	2.5	0.584962	1.6072	0.363964	0.715885	0.999999
gene20264-chr5-35065190-35117224-PRLR	2.5	0.584962	1.6072	0.363964	0.715885	0.999999
gene20343-chr5-43379294-43396366-CCL28	2.5	0.584962	1.6072	0.363964	0.715885	0.999999
gene20357-chr5-50679957-50690564-ISL1	2.5	0.584962	1.6072	0.363964	0.715885	0.999999
gene20453-chr5-66478102-66491617-CD180	2.5	0.584962	1.6072	0.363964	0.715885	0.999999
gene20498-chr5-71735725-71802249-ZNF366	2.5	0.584962	1.6072	0.363964	0.715885	0.999999
gene20551-chr5-78408603-78428113-BHMT	2.5	0.584962	1.6072	0.363964	0.715885	0.999999
gene20758-chr5-126989706-126994322-CTXN3	2.5	0.584962	1.6072	0.363964	0.715885	0.999999
gene20963-chr5-140502331-140505205-PCDHB4	2.5	0.584962	1.6072	0.363964	0.715885	0.999999
gene21010-chr5-140798213-140799996-PCDHGB7	2.5	0.584962	1.6072	0.363964	0.715885	0.999999
gene21144-chr5-150694538-150726151-SLC36A2	2.5	0.584962	1.6072	0.363964	0.715885	0.999999
gene21350-chr5-178405327-178421124-GRM6	2.5	0.584962	1.6072	0.363964	0.715885	0.999999
gene21447-chr6-5998231-6003277-NRN1	2.5	0.584962	1.6072	0.363964	0.715885	0.999999
gene21647-chr6-29911246-29913661-HLA-A	2.5	0.584962	1.6072	0.363964	0.715885	0.999999
gene21703-chr6-31132113-31133947-POU5F1	2.5	0.584962	1.6072	0.363964	0.715885	0.999999
gene21781-chr6-32096483-32097067-FKBPL	2.5	0.584962	1.6072	0.363964	0.715885	0.999999
gene21828-chr6-33177285-33180499-RING1	2.5	0.584962	1.6072	0.363964	0.715885	0.999999
gene21866-chr6-34483648-34503000-PACSIN1	2.5	0.584962	1.6072	0.363964	0.715885	0.999999
gene21904-chr6-36321997-36354577-ETV7	2.5	0.584962	1.6072	0.363964	0.715885	0.999999
gene22068-chr6-44239479-44247182-TMEM151B	2.5	0.584962	1.6072	0.363964	0.715885	0.999999
gene22459-chr6-123111193-123130865-SMPDL3A	2.5	0.584962	1.6072	0.363964	0.715885	0.999999
gene22641-chr6-150238013-150243288-RAET1G	2.5	0.584962	1.6072	0.363964	0.715885	0.999999
gene22700-chr6-157803556-158094977-ZDHHC14	2.5	0.584962	1.6072	0.363964	0.715885	0.999999
gene23040-chr6_cox_hap2-3376315-3423207-C2	2.5	0.584962	1.6072	0.363964	0.715885	0.999999
gene23148-chr6_dbb_hap3-1751822-1755622-HLA-E	2.5	0.584962	1.6072	0.363964	0.715885	0.999999
gene23223-chr6_dbb_hap3-2930040-2932731-LY6G5C	2.5	0.584962	1.6072	0.363964	0.715885	0.999999
gene23254-chr6_dbb_hap3-3181840-3188422-C2	2.5	0.584962	1.6072	0.363964	0.715885	0.999999
gene23387-chr6_mann_hap4-2480457-2485833-POU5F1	2.5	0.584962	1.6072	0.363964	0.715885	0.999999
gene23397-chr6_mann_hap4-2855123-2856517-ATP6V1G2	2.5	0.584962	1.6072	0.363964	0.715885	0.999999
gene23486-chr6_mann_hap4-4634605-4637819-RING1	2.5	0.584962	1.6072	0.363964	0.715885	0.999999
gene23516-chr6_mcf_hap5-1840046-1843846-HLA-E	2.5	0.584962	1.6072	0.363964	0.715885	0.999999
gene23830-chr6_qbl_hap6-3234434-3243013-STK19	2.5	0.584962	1.6072	0.363964	0.715885	0.999999
gene24224-chr7-22478037-22538901-STEAP1B	2.5	0.584962	1.6072	0.363964	0.715885	0.999999
gene24312-chr7-31093075-31151093-ADCYAP1R1	2.5	0.584962	1.6072	0.363964	0.715885	0.999999
gene24753-chr7-99354582-99380811-CYP3A4	2.5	0.584962	1.6072	0.363964	0.715885	0.999999
gene24856-chr7-102554343-102585558-LRRC17	2.5	0.584962	1.6072	0.363964	0.715885	0.999999
gene25058-chr7-131808090-132260323-PLXNA4	2.5	0.584962	1.6072	0.363964	0.715885	0.999999
gene25109-chr7-138483738-138490769-TMEM213	2.5	0.584962	1.6072	0.363964	0.715885	0.999999
gene25223-chr7-150414644-150421368-GIMAP1	2.5	0.584962	1.6072	0.363964	0.715885	0.999999
gene25332-chr8-6728096-6734529-DEFB1	2.5	0.584962	1.6072	0.363964	0.715885	0.999999
gene25341-chr8-7215497-7219490-ZNF705G	2.5	0.584962	1.6072	0.363964	0.715885	0.999999
gene25432-chr8-17397285-17428077-SLC7A2	2.5	0.584962	1.6072	0.363964	0.715885	0.999999
gene25456-chr8-20002365-20039717-SLC18A1	2.5	0.584962	1.6072	0.363964	0.715885	0.999999
gene25591-chr8-30853317-30890231-PURG	2.5	0.584962	1.6072	0.363964	0.715885	0.999999
gene25905-chr8-91970705-91996485-C8orf88	2.5	0.584962	1.6072	0.363964	0.715885	0.999999
gene26480-chr9-34889060-34894775-FAM205C	2.5	0.584962	1.6072	0.363964	0.715885	0.999999
gene26626-chr9-79094256-79122332-GCNT1	2.5	0.584962	1.6072	0.363964	0.715885	0.999999
gene26627-chr9-79116548-79122332-GCNT1	2.5	0.584962	1.6072	0.363964	0.715885	0.999999
gene26787-chr9-100689072-100699675-HEMGN	2.5	0.584962	1.6072	0.363964	0.715885	0.999999
gene26795-chr9-101050363-101470479-GABBR2	2.5	0.584962	1.6072	0.363964	0.715885	0.999999
gene26893-chr9-115759399-115773472-ZNF883	2.5	0.584962	1.6072	0.363964	0.715885	0.999999
gene27232-chr9-137773657-137779366-FCN2	2.5	0.584962	1.6072	0.363964	0.715885	0.999999
gene27233-chr9-137795081-137808849-FCN1	2.5	0.584962	1.6072	0.363964	0.715885	0.999999
gene27517-chrX-24381877-24383541-SUPT20HL1	2.5	0.584962	1.6072	0.363964	0.715885	0.999999
gene27633-chrX-48243967-48252785-SSX4	2.5	0.584962	1.6072	0.363964	0.715885	0.999999
gene27681-chrX-49061522-49088833-CACNA1F	2.5	0.584962	1.6072	0.363964	0.715885	0.999999
gene27987-chrX-101381659-101382684-TCEAL2	2.5	0.584962	1.6072	0.363964	0.715885	0.999999
gene28024-chrX-102966836-102968960-TMEM31	2.5	0.584962	1.6072	0.363964	0.715885	0.999999
gene28034-chrX-103358216-103360538-ZCCHC18	2.5	0.584962	1.6072	0.363964	0.715885	0.999999
gene28144-chrX-119030935-119037622-AKAP14	2.5	0.584962	1.6072	0.363964	0.715885	0.999999
gene28334-chrX-148685374-148712568-TMEM185A	2.5	0.584962	1.6072	0.363964	0.715885	0.999999
gene28422-chrX-153534408-153558713-TKTL1	2.5	0.584962	1.6072	0.363964	0.715885	0.999999
gene2376-chr1-206940947-206944839-IL10	2.5	-0.584959	1.6072	-0.363962	0.715886	0.999999
gene3708-chr10-120352915-120354160-PRLHR	2.5	-0.584959	1.6072	-0.363962	0.715886	0.999999
gene5502-chr12-5154084-5155954-KCNA5	2.5	-0.584959	1.6072	-0.363962	0.715886	0.999999
gene5771-chr12-25146357-25149373-C12orf77	2.5	-0.584959	1.6072	-0.363962	0.715886	0.999999
gene7370-chr14-21499344-21500334-TPPP2	2.5	-0.584959	1.6072	-0.363962	0.715886	0.999999
gene12187-chr19-405442-408170-C2CD4C	2.5	-0.584959	1.6072	-0.363962	0.715886	0.999999
gene15242-chr2-176982491-176984670-HOXD10	2.5	-0.584959	1.6072	-0.363962	0.715886	0.999999
gene16159-chr20-31756882-31769223-BPIFA2	2.5	-0.584959	1.6072	-0.363962	0.715886	0.999999
gene18101-chr3-52485106-52487057-TNNC1	2.5	-0.584959	1.6072	-0.363962	0.715886	0.999999
gene18183-chr3-62305647-62309808-C3orf14	2.5	-0.584959	1.6072	-0.363962	0.715886	0.999999
gene20844-chr5-135227934-135230516-IL9	2.5	-0.584959	1.6072	-0.363962	0.715886	0.999999
gene23162-chr6_dbb_hap3-1949485-1951568-NRM	2.5	-0.584959	1.6072	-0.363962	0.715886	0.999999
gene23312-chr6_dbb_hap3-4567657-4571120-DAXX	2.5	-0.584959	1.6072	-0.363962	0.715886	0.999999
gene24664-chr7-91774197-91793590-LRRD1	2.5	-0.584959	1.6072	-0.363962	0.715886	0.999999
gene25220-chr7-150265457-150271041-GIMAP4	2.5	-0.584959	1.6072	-0.363962	0.715886	0.999999
gene26328-chr9-5299863-5303611-RLN2	2.5	-0.584959	1.6072	-0.363962	0.715886	0.999999
gene26425-chr9-27525311-27526496-IFNK	2.5	-0.584959	1.6072	-0.363962	0.715886	0.999999
gene26847-chr9-111616867-111617275-ACTL7B	2.5	-0.584959	1.6072	-0.363962	0.715886	0.999999
gene27462-chrX-16669280-16672791-S100G	2.5	-0.584959	1.6072	-0.363962	0.715886	0.999999
gene27877-chrX-71521487-71524764-CITED1	2.5	-0.584959	1.6072	-0.363962	0.715886	0.999999
gene27878-chrX-71521487-71526037-CITED1	2.5	-0.584959	1.6072	-0.363962	0.715886	0.999999
gene28047-chrX-106143292-106145561-RIPPLY1	2.5	-0.584959	1.6072	-0.363962	0.715886	0.999999
gene28174-chrX-120182461-120183796-GLUD2	2.5	-0.584959	1.6072	-0.363962	0.715886	0.999999
gene6144-chr12-56212805-56214959-ORMDL2	15	0.192646	0.531541	0.362428	0.717032	0.999999
gene5562-chr12-7053664-7055166-C12orf57	37.75	0.133856	0.369512	0.362251	0.717164	0.999999
gene15931-chr20-3027674-3028896-MRPS26	15	-0.192644	0.532634	-0.361683	0.717589	0.999999
gene2561-chr1-228328928-228336656-GUK1	8.25	0.263035	0.727523	0.361549	0.717689	0.999999
gene9263-chr16-4798391-4816219-ZNF500	8.25	0.263035	0.727523	0.361549	0.717689	0.999999
gene11308-chr17-57288370-57292611-SMG8	8.25	0.263035	0.727523	0.361549	0.717689	0.999999
gene11877-chr18-21111462-21165581-NPC1	8.25	0.263035	0.727523	0.361549	0.717689	0.999999
gene28401-chrX-153060629-153063967-SSR4	8.25	0.263035	0.727523	0.361549	0.717689	0.999999
gene3920-chr11-1618406-1618524-KRTAP5-2	2.5	0.584962	1.61794	0.361547	0.717691	0.999999
gene4451-chr11-58034263-58034732-OR10W1	2.5	0.584962	1.61794	0.361547	0.717691	0.999999
gene7358-chr14-21237585-21239107-EDDM3B	2.5	0.584962	1.61794	0.361547	0.717691	0.999999
gene19427-chr4-54967247-54968122-GSX2	2.5	0.584962	1.61794	0.361547	0.717691	0.999999
gene21751-chr6-31731772-31732627-SAPCD1	2.5	0.584962	1.61794	0.361547	0.717691	0.999999
gene21824-chr6-33161361-33167630-RXRB	2.5	0.584962	1.61794	0.361547	0.717691	0.999999
gene23102-chr6_cox_hap2-4621115-4624329-RING1	2.5	0.584962	1.61794	0.361547	0.717691	0.999999
gene23231-chr6_dbb_hap3-2980382-2982611-DDAH2	2.5	0.584962	1.61794	0.361547	0.717691	0.999999
gene23382-chr6_mann_hap4-2453678-2454495-PSORS1C2	2.5	0.584962	1.61794	0.361547	0.717691	0.999999
gene23427-chr6_mann_hap4-3035009-3037377-MPIG6B	2.5	0.584962	1.61794	0.361547	0.717691	0.999999
gene23633-chr6_mcf_hap5-3513210-3515891-EGFL8	2.5	0.584962	1.61794	0.361547	0.717691	0.999999
gene23952-chr6_ssto_hap7-2843032-2844430-ATP6V1G2	2.5	0.584962	1.61794	0.361547	0.717691	0.999999
gene25416-chr8-13425351-13425797-C8orf48	2.5	0.584962	1.61794	0.361547	0.717691	0.999999
gene4654-chr11-64570985-64577766-MEN1	8.25	-0.263033	0.727523	-0.361547	0.717691	0.999999
gene1652-chr1-152785446-152785585-LCE1B	2.5	-0.584959	1.61794	-0.361545	0.717692	0.999999
gene1667-chr1-153191059-153191793-PRR9	2.5	-0.584959	1.61794	-0.361545	0.717692	0.999999
gene14977-chr2-130738234-130740311-RAB6C	2.5	-0.584959	1.61794	-0.361545	0.717692	0.999999
gene20780-chr5-131397346-131398896-IL3	2.5	-0.584959	1.61794	-0.361545	0.717692	0.999999
gene21833-chr6-33258373-33258711-PFDN6	2.5	-0.584959	1.61794	-0.361545	0.717692	0.999999
gene21834-chr6-33258411-33258711-PFDN6	2.5	-0.584959	1.61794	-0.361545	0.717692	0.999999
gene22640-chr6-150210230-150211170-RAET1E	2.5	-0.584959	1.61794	-0.361545	0.717692	0.999999
gene18932-chr3-183977002-183978251-CAMK2N2	15	-0.192644	0.533585	-0.361038	0.718071	0.999999
gene11110-chr17-44407027-44438153-ARL17B	8.25	0.263035	0.728815	0.360908	0.718168	0.999999
gene11111-chr17-44416762-44438134-ARL17B	8.25	0.263035	0.728815	0.360908	0.718168	0.999999
gene13544-chr19-49103856-49115694-FAM83E	8.25	0.263035	0.728815	0.360908	0.718168	0.999999
gene16463-chr20-55933495-55933878-MTRNR2L3	8.25	0.263035	0.728815	0.360908	0.718168	0.999999
gene21188-chr5-157159396-157168455-THG1L	8.25	0.263035	0.728815	0.360908	0.718168	0.999999
gene25615-chr8-37554268-37557539-ZNF703	8.25	-0.263033	0.728815	-0.360906	0.71817	0.999999
gene26244-chr8-145579087-145581183-FBXL6	8.25	-0.263033	0.728815	-0.360906	0.71817	0.999999
gene12565-chr19-10942742-10945983-TMED1	15	0.192646	0.534405	0.360486	0.718484	0.999999
gene21357-chr5-179041178-179049711-HNRNPH1	37.75	0.133856	0.371711	0.360108	0.718766	0.999999
gene21358-chr5-179041178-179049722-HNRNPH1	37.75	0.133856	0.371711	0.360108	0.718766	0.999999
gene1660-chr1-153012200-153012594-SPRR2D	2.5	-0.584959	1.62778	-0.35936	0.719326	0.999999
gene22972-chr6_cox_hap2-2620032-2620849-PSORS1C2	2.5	-0.584959	1.62778	-0.35936	0.719326	0.999999
gene9867-chr16-67695850-67696681-PARD6A	8.25	0.263035	0.732	0.359338	0.719342	0.999999
gene23165-chr6_dbb_hap3-1983983-1986861-TUBB	8.25	0.263035	0.732756	0.358967	0.71962	0.999999
gene23867-chr6_qbl_hap6-4174004-4181419-BRD2	8.25	0.263035	0.732756	0.358967	0.71962	0.999999
gene9563-chr16-30206163-30208887-SLX1A	22.25	0.162272	0.452655	0.358489	0.719977	0.999999
gene14019-chr19-59062932-59065370-CHMP2A	64.25	0.101086	0.282014	0.358444	0.720011	0.999999
gene21490-chr6-12291528-12297427-EDN1	38.25	0.132104	0.368641	0.358353	0.720079	0.999999
gene24414-chr7-44837234-44842722-PPIA	49	0.117837	0.329376	0.357757	0.720525	0.999999
gene10256-chr17-3566186-3570973-TAX1BP3	38.25	0.132104	0.36947	0.357549	0.720681	0.999999
gene4844-chr11-71277608-71277666-KRTAP5-10	2.5	-0.584959	1.63857	-0.356994	0.721096	0.999999
gene9731-chr16-56700646-56700977-MT1G	2.5	-0.584959	1.63857	-0.356994	0.721096	0.999999
gene22057-chr6-44185675-44185973-LOC101929726	2.5	-0.584959	1.63857	-0.356994	0.721096	0.999999
gene16374-chr20-44564316-44576662-PCIF1	15	-0.192644	0.539894	-0.356819	0.721227	0.999999
gene22536-chr6-133136707-133138703-RPS12	30	0.14439	0.404824	0.356674	0.721336	0.999999
gene26268-chr8-145751602-145753458-C8orf82	49.5	0.116645	0.327081	0.356625	0.721373	0.999999
gene9546-chr16-30016834-30021401-DOC2A	15.5	0.186414	0.523712	0.355947	0.72188	0.999999
gene13879-chr19-55861069-55865182-COX6B2	15.5	0.186414	0.524827	0.355191	0.722447	0.999999
gene16528-chr20-60963120-60963576-RPS21	30	-0.144389	0.407136	-0.354647	0.722854	0.999999
gene4536-chr11-61718355-61731066-BEST1	22.75	0.158698	0.447532	0.354608	0.722884	0.999999
gene5938-chr12-49622708-49667121-TUBA1C	15.5	0.186414	0.525808	0.354528	0.722943	0.999999
gene13279-chr19-42388266-42411604-ARHGEF1	15.5	0.186414	0.525808	0.354528	0.722943	0.999999
gene13280-chr19-42389445-42411604-ARHGEF1	15.5	0.186414	0.525808	0.354528	0.722943	0.999999
gene17824-chr3-40499782-40503863-RPL14	15.5	0.186414	0.525808	0.354528	0.722943	0.999999
gene17825-chr3-40499829-40503863-RPL14	15.5	0.186414	0.525808	0.354528	0.722943	0.999999
gene5282-chr11-118964583-118965177-H2AFX	67.75	0.0958602	0.271183	0.353489	0.723722	0.999999
gene5712-chr12-16036287-16056412-STRAP	8.75	0.247928	0.703625	0.352358	0.724569	0.999999
gene17560-chr3-9852643-9878040-TTLL3	8.75	0.247928	0.703625	0.352358	0.724569	0.999999
gene24738-chr7-99090853-99096931-ZNF394	8.75	0.247928	0.703625	0.352358	0.724569	0.999999
gene4519-chr11-61198596-61214239-SDHAF2	8.75	-0.247927	0.703625	-0.352356	0.724571	0.999999
gene5558-chr12-7024613-7032859-ENO2	8.75	-0.247927	0.703625	-0.352356	0.724571	0.999999
gene12232-chr19-1242748-1244824-ATP5D	8.75	-0.247927	0.703625	-0.352356	0.724571	0.999999
gene13232-chr19-41282081-41283398-MIA	8.75	-0.247927	0.703625	-0.352356	0.724571	0.999999
gene13233-chr19-41282281-41283398-MIA	8.75	-0.247927	0.703625	-0.352356	0.724571	0.999999
gene20749-chr5-126113314-126172712-LMNB1	8.75	-0.247927	0.703625	-0.352356	0.724571	0.999999
gene8633-chr15-66791652-66796193-RPL4	39.75	0.127112	0.360983	0.352129	0.724742	0.999999
gene73-chr1-2120986-2125214-FAAP20	8.75	0.247928	0.705036	0.351653	0.725098	0.999999
gene5549-chr12-6957971-6960094-CDCA3	8.75	0.247928	0.705036	0.351653	0.725098	0.999999
gene5664-chr12-11324779-11328619-SMIM10L1	8.75	0.247928	0.705036	0.351653	0.725098	0.999999
gene7704-chr14-61438158-61446797-TRMT5	8.75	0.247928	0.705036	0.351653	0.725098	0.999999
gene12284-chr19-2428162-2455966-LMNB2	8.75	0.247928	0.705036	0.351653	0.725098	0.999999
gene24540-chr7-73095247-73096781-DNAJC30	8.75	0.247928	0.705036	0.351653	0.725098	0.999999
gene25135-chr7-140397480-140406446-NDUFB2	8.75	0.247928	0.705036	0.351653	0.725098	0.999999
gene26516-chr9-35809806-35811259-SPAG8	8.75	0.247928	0.705036	0.351653	0.725098	0.999999
gene27216-chr9-136336215-136343276-SLC2A6	8.75	0.247928	0.705036	0.351653	0.725098	0.999999
gene6422-chr12-93964597-93970521-SOCS2	8.75	0.247928	0.705984	0.351181	0.725453	0.999999
gene9539-chr16-29986187-30003582-TAOK2	8.75	-0.247927	0.705984	-0.351179	0.725454	0.999999
gene24413-chr7-44796786-44809480-ZMIZ2	8.75	-0.247927	0.705984	-0.351179	0.725454	0.999999
gene17332-chr22-39899234-39914139-MIEF1	8.75	-0.247927	0.707409	-0.350472	0.725985	0.999999
gene22063-chr6-44215694-44221625-HSP90AB1	39.75	0.127112	0.363354	0.34983	0.726466	0.999999
gene13809-chr19-54607159-54610281-NDUFA3	16	0.180573	0.51644	0.349649	0.726602	0.999999
gene28442-chrX-153776561-153793261-IKBKG	8.75	0.247928	0.709359	0.34951	0.726707	0.999999
gene28423-chrX-153576899-153602006-FLNA	40.25	0.125531	0.359312	0.349365	0.726815	0.999999
gene9907-chr16-69141128-69152622-HAS3	16	0.180573	0.518044	0.348566	0.727415	0.999999
gene10395-chr17-7466308-7475287-SENP3	16	-0.180572	0.518515	-0.348248	0.727654	0.999999
gene4944-chr11-76494356-76509198-TSKU	23.25	0.155279	0.446156	0.348037	0.727812	0.999999
gene14790-chr2-101619690-101636155-RPL31	51	0.113211	0.325774	0.347513	0.728206	0.999999
gene20198-chr5-10251032-10266524-CCT5	16	0.180573	0.519938	0.347297	0.728368	0.999999
gene24823-chr7-100805789-100807852-VGF	16	0.180573	0.519938	0.347297	0.728368	0.999999
gene21118-chr5-149823791-149828319-RPS14	31	0.139725	0.402571	0.347082	0.72853	0.999999
gene14652-chr2-85133762-85133799-TMSB10	74.25	0.087463	0.252101	0.346937	0.728639	0.999999
gene4537-chr11-61731756-61734132-FTH1	52.5	0.109973	0.318065	0.345757	0.729525	0.999999
gene17695-chr3-23959294-23962347-RPL15	40.75	0.123989	0.359142	0.345236	0.729917	0.999999
gene22954-chr6_cox_hap2-2223044-2223396-IER3	23.75	0.152004	0.440789	0.344844	0.730212	0.999999
gene7590-chr14-50043389-50052134-RPS29	52.5	0.109973	0.319259	0.344463	0.730498	0.999999
gene1666-chr1-153176905-153177601-LELP1	3	0.485427	1.40964	0.344362	0.730574	0.999999
gene1672-chr1-153346183-153347075-S100A12	3	0.485427	1.40964	0.344362	0.730574	0.999999
gene5793-chr12-27233989-27234455-C12orf71	3	0.485427	1.40964	0.344362	0.730574	0.999999
gene6761-chr12-123212152-123214129-HCAR1	3	0.485427	1.40964	0.344362	0.730574	0.999999
gene8570-chr15-62455736-62456482-C2CD4B	3	0.485427	1.40964	0.344362	0.730574	0.999999
gene20362-chr5-52777263-52782304-FST	3	0.485427	1.40964	0.344362	0.730574	0.999999
gene21001-chr5-140772482-140774970-PCDHGA8	3	0.485427	1.40964	0.344362	0.730574	0.999999
gene22940-chr6_cox_hap2-2098538-2106227-MRPS18B	3	0.485427	1.40964	0.344362	0.730574	0.999999
gene24398-chr7-44178462-44179916-MYL7	3	0.485427	1.40964	0.344362	0.730574	0.999999
gene25363-chr8-7833914-7834507-USP17L3	3	0.485427	1.40964	0.344362	0.730574	0.999999
gene27294-chr9-139878444-139880210-LCNL1	3	0.485427	1.40964	0.344362	0.730574	0.999999
gene27851-chrX-70323738-70325638-CXorf65	3	0.485427	1.40964	0.344362	0.730574	0.999999
gene1307-chr1-109657584-109749403-KIAA1324	3	0.485427	1.40964	0.344362	0.730574	0.999999
gene1624-chr1-151772739-151776918-LINGO4	3	0.485427	1.40964	0.344362	0.730574	0.999999
gene1627-chr1-151810338-151812033-C2CD4D	3	0.485427	1.40964	0.344362	0.730574	0.999999
gene1657-chr1-152957563-152958290-SPRR1A	3	0.485427	1.40964	0.344362	0.730574	0.999999
gene1677-chr1-153430219-153432137-S100A7	3	0.485427	1.40964	0.344362	0.730574	0.999999
gene1910-chr1-159921281-159923044-SLAMF9	3	0.485427	1.40964	0.344362	0.730574	0.999999
gene2596-chr1-231319844-231322373-LOC149373	3	0.485427	1.40964	0.344362	0.730574	0.999999
gene4322-chr11-43965105-43965433-C11orf96	3	0.485427	1.40964	0.344362	0.730574	0.999999
gene5105-chr11-103908307-103909922-DDI1	3	0.485427	1.40964	0.344362	0.730574	0.999999
gene6904-chr13-25671275-25672705-PABPC3	3	0.485427	1.40964	0.344362	0.730574	0.999999
gene7082-chr13-48985180-48986653-LPAR6	3	0.485427	1.40964	0.344362	0.730574	0.999999
gene9796-chr16-60391582-60392697-LOC729159	3	0.485427	1.40964	0.344362	0.730574	0.999999
gene9949-chr16-70835986-71263625-HYDIN	3	0.485427	1.40964	0.344362	0.730574	0.999999
gene10785-chr17-34324617-34328084-CCL15	3	0.485427	1.40964	0.344362	0.730574	0.999999
gene14990-chr2-131349737-131356148-CFC1	3	0.485427	1.40964	0.344362	0.730574	0.999999
gene15246-chr2-177017112-177017951-HOXD4	3	0.485427	1.40964	0.344362	0.730574	0.999999
gene16355-chr20-44259384-44259831-WFDC10A	3	0.485427	1.40964	0.344362	0.730574	0.999999
gene17994-chr3-49210017-49213919-KLHDC8B	3	0.485427	1.40964	0.344362	0.730574	0.999999
gene18805-chr3-159944422-159946000-C3orf80	3	0.485427	1.40964	0.344362	0.730574	0.999999
gene20798-chr5-132150015-132152489-SOWAHA	3	0.485427	1.40964	0.344362	0.730574	0.999999
gene20966-chr5-140553201-140555957-PCDHB7	3	0.485427	1.40964	0.344362	0.730574	0.999999
gene20975-chr5-140625916-140627802-PCDHB15	3	0.485427	1.40964	0.344362	0.730574	0.999999
gene21005-chr5-140783519-140785006-PCDHGA9	3	0.485427	1.40964	0.344362	0.730574	0.999999
gene21237-chr5-169533916-169536729-FOXI1	3	0.485427	1.40964	0.344362	0.730574	0.999999
gene21238-chr5-169660920-169673235-C5orf58	3	0.485427	1.40964	0.344362	0.730574	0.999999
gene21769-chr6-31896253-31913451-C2	3	0.485427	1.40964	0.344362	0.730574	0.999999
gene21829-chr6-33218048-33238742-VPS52	3	0.485427	1.40964	0.344362	0.730574	0.999999
gene21891-chr6-35762758-35764121-CLPS	3	0.485427	1.40964	0.344362	0.730574	0.999999
gene22850-chr6_apd_hap1-3048121-3058858-VWA7	3	0.485427	1.40964	0.344362	0.730574	0.999999
gene22867-chr6_apd_hap1-3448121-3450803-EGFL8	3	0.485427	1.40964	0.344362	0.730574	0.999999
gene22872-chr6_apd_hap1-3467250-3471701-PBX2	3	0.485427	1.40964	0.344362	0.730574	0.999999
gene23002-chr6_cox_hap2-3116415-3129096-BAG6	3	0.485427	1.40964	0.344362	0.730574	0.999999
gene23005-chr6_cox_hap2-3134288-3135605-APOM	3	0.485427	1.40964	0.344362	0.730574	0.999999
gene23103-chr6_cox_hap2-4661874-4682552-VPS52	3	0.485427	1.40964	0.344362	0.730574	0.999999
gene23191-chr6_dbb_hap3-2429237-2431086-POU5F1	3	0.485427	1.40964	0.344362	0.730574	0.999999
gene23237-chr6_dbb_hap3-3018952-3029690-VWA7	3	0.485427	1.40964	0.344362	0.730574	0.999999
gene23238-chr6_dbb_hap3-3030876-3048294-VARS	3	0.485427	1.40964	0.344362	0.730574	0.999999
gene23418-chr6_mann_hap4-2971895-2975297-GPANK1	3	0.485427	1.40964	0.344362	0.730574	0.999999
gene23484-chr6_mann_hap4-4626918-4629530-SLC39A7	3	0.485427	1.40964	0.344362	0.730574	0.999999
gene23559-chr6_mcf_hap5-2514036-2519412-POU5F1	3	0.485427	1.40964	0.344362	0.730574	0.999999
gene23733-chr6_qbl_hap6-1948756-1951130-NRM	3	0.485427	1.40964	0.344362	0.730574	0.999999
gene23734-chr6_qbl_hap6-1948756-1950839-NRM	3	0.485427	1.40964	0.344362	0.730574	0.999999
gene23879-chr6_qbl_hap6-4450267-4470978-VPS52	3	0.485427	1.40964	0.344362	0.730574	0.999999
gene23887-chr6_qbl_hap6-4503659-4513410-TAPBP	3	0.485427	1.40964	0.344362	0.730574	0.999999
gene23928-chr6_ssto_hap7-1918764-1926453-MRPS18B	3	0.485427	1.40964	0.344362	0.730574	0.999999
gene23990-chr6_ssto_hap7-3039542-3061268-MSH5	3	0.485427	1.40964	0.344362	0.730574	0.999999
gene26555-chr9-39356665-39361959-SPATA31A1	3	0.485427	1.40964	0.344362	0.730574	0.999999
gene26699-chr9-92220926-92221470-GADD45G	3	0.485427	1.40964	0.344362	0.730574	0.999999
gene27246-chr9-138556167-138557949-LCN9	3	0.485427	1.40964	0.344362	0.730574	0.999999
gene28115-chrX-115944898-115950828-LOC100126447	3	0.485427	1.40964	0.344362	0.730574	0.999999
gene1646-chr1-152659598-152659877-LCE2B	3	-0.485424	1.40964	-0.34436	0.730575	0.999999
gene3664-chr10-115804805-115806667-ADRB1	3	-0.485424	1.40964	-0.34436	0.730575	0.999999
gene4181-chr11-18434852-18472793-LDHC	3	-0.485424	1.40964	-0.34436	0.730575	0.999999
gene4869-chr11-71904172-71907367-FOLR1	3	-0.485424	1.40964	-0.34436	0.730575	0.999999
gene11248-chr17-51901238-51902573-KIF2B	3	-0.485424	1.40964	-0.34436	0.730575	0.999999
gene20425-chr5-61875561-61877275-LRRC70	3	-0.485424	1.40964	-0.34436	0.730575	0.999999
gene20457-chr5-67589395-67597649-PIK3R1	3	-0.485424	1.40964	-0.34436	0.730575	0.999999
gene20930-chr5-140166720-140168446-PCDHA1	3	-0.485424	1.40964	-0.34436	0.730575	0.999999
gene26174-chr8-143866297-143867008-LY6D	3	-0.485424	1.40964	-0.34436	0.730575	0.999999
gene26467-chr9-34521039-34522037-ENHO	3	-0.485424	1.40964	-0.34436	0.730575	0.999999
gene13632-chr19-50410081-50431988-NUP62	23.75	0.152004	0.441574	0.344231	0.730673	0.999999
gene13633-chr19-50410081-50431799-NUP62	23.75	0.152004	0.441574	0.344231	0.730673	0.999999
gene13634-chr19-50410081-50431788-NUP62	23.75	0.152004	0.441574	0.344231	0.730673	0.999999
gene13635-chr19-50410081-50431773-NUP62	23.75	0.152004	0.441574	0.344231	0.730673	0.999999
gene14327-chr2-38970740-38977636-SRSF7	40.75	0.123989	0.360297	0.34413	0.730749	0.999999
gene14080-chr2-10263862-10271546-RRM2	23.75	0.152004	0.44186	0.344008	0.73084	0.999999
gene5528-chr12-6666035-6676498-NOP2	16.5	0.175087	0.509094	0.343919	0.730907	0.999999
gene10222-chr17-1934405-1946725-DPH1	16.5	0.175087	0.509094	0.343919	0.730907	0.999999
gene25-chr1-1267725-1270700-TAS1R3	16.5	-0.175086	0.509094	-0.343917	0.730909	0.999999
gene4731-chr11-66037055-66044963-RAB1B	9.25	0.234466	0.682234	0.343674	0.731092	0.999999
gene7834-chr14-74181824-74226001-ELMSAN1	9.25	0.234466	0.682234	0.343674	0.731092	0.999999
gene10641-chr17-26685603-26690705-TMEM199	9.25	0.234466	0.682234	0.343674	0.731092	0.999999
gene12338-chr19-3958450-3970121-DAPK3	9.25	0.234466	0.682234	0.343674	0.731092	0.999999
gene14512-chr2-68385961-68403370-PNO1	9.25	0.234466	0.682234	0.343674	0.731092	0.999999
gene15558-chr2-219128851-219133932-AAMP	9.25	0.234466	0.682234	0.343674	0.731092	0.999999
gene15980-chr20-5525079-5590672-GPCPD1	9.25	0.234466	0.682234	0.343674	0.731092	0.999999
gene21881-chr6-35441373-35463861-TEAD3	9.25	0.234466	0.682234	0.343674	0.731092	0.999999
gene26004-chr8-103838529-103875428-AZIN1	9.25	0.234466	0.682234	0.343674	0.731092	0.999999
gene13276-chr19-42365336-42375484-RPS19	76.75	0.0846124	0.24626	0.34359	0.731154	0.999999
gene13277-chr19-42365515-42375484-RPS19	76.75	0.0846124	0.24626	0.34359	0.731154	0.999999
gene26228-chr8-145138523-145141119-GPAA1	16.5	-0.175086	0.509991	-0.343312	0.731364	0.999999
gene10439-chr17-8108048-8112944-AURKB	32	0.135352	0.394281	0.343289	0.731381	0.999999
gene26565-chr9-69199479-69201204-FOXD4L6	16.5	-0.175086	0.510112	-0.343231	0.731425	0.999999
gene5183-chr11-112013973-112033840-IL18	9.25	0.234466	0.683309	0.343133	0.731498	0.999999
gene5923-chr12-49315741-49318330-FKBP11	9.25	0.234466	0.683309	0.343133	0.731498	0.999999
gene5947-chr12-49933939-49952095-KCNH3	9.25	0.234466	0.683309	0.343133	0.731498	0.999999
gene6164-chr12-56513343-56516281-ZC3H10	9.25	0.234466	0.683309	0.343133	0.731498	0.999999
gene7552-chr14-36004247-36006260-INSM2	9.25	0.234466	0.683309	0.343133	0.731498	0.999999
gene8132-chr14-105197180-105213662-ADSSL1	9.25	0.234466	0.683309	0.343133	0.731498	0.999999
gene8148-chr14-105675622-105714741-BRF1	9.25	0.234466	0.683309	0.343133	0.731498	0.999999
gene8149-chr14-105675622-105713222-BRF1	9.25	0.234466	0.683309	0.343133	0.731498	0.999999
gene24045-chr6_ssto_hap7-4368204-4430060-BRD2	9.25	0.234466	0.683309	0.343133	0.731498	0.999999
gene3923-chr11-1773981-1784222-CTSD	9.25	-0.234464	0.683309	-0.343131	0.7315	0.999999
gene8395-chr15-44093618-44094787-HYPK	9.25	-0.234464	0.683309	-0.343131	0.7315	0.999999
gene10631-chr17-25622105-25640645-WSB1	9.25	-0.234464	0.683309	-0.343131	0.7315	0.999999
gene17694-chr3-23933571-23957537-NKIRAS1	9.25	-0.234464	0.685888	-0.34184	0.732471	0.999999
gene7536-chr14-35030298-35098389-SNX6	9.25	0.234466	0.686577	0.3415	0.732727	0.999999
gene22828-chr6_apd_hap1-2001967-2004845-TUBB	9.25	0.234466	0.686577	0.3415	0.732727	0.999999
gene23475-chr6_mann_hap4-4399087-4406503-BRD2	9.25	0.234466	0.686577	0.3415	0.732727	0.999999
gene23725-chr6_qbl_hap6-1879392-1887081-MRPS18B	3	0.485427	1.42594	0.340427	0.733535	0.999999
gene23883-chr6_qbl_hap6-4490616-4490954-PFDN6	3	0.485427	1.42594	0.340427	0.733535	0.999999
gene27380-chrX-6451658-6452159-VCX3A	3	0.485427	1.42594	0.340427	0.733535	0.999999
gene2163-chr1-181058637-181059979-IER5	32.5	0.133267	0.391683	0.340242	0.733675	0.999999
gene8158-chr14-105954256-105955126-CRIP1	54	-0.106915	0.314447	-0.34001	0.733849	0.999999
gene16943-chr22-19163087-19165376-SLC25A1	32.5	-0.133266	0.39373	-0.338471	0.735008	0.999999
gene11596-chr17-76211276-76221716-BIRC5	17	0.169925	0.502723	0.33801	0.735356	0.999999
gene10913-chr17-39182277-39182454-KRTAP1-5	3	0.485427	1.43746	0.337698	0.735591	0.999999
gene22058-chr6-44185698-44185973-LOC101929726	3	-0.485424	1.43746	-0.337696	0.735593	0.999999
gene10820-chr17-36337527-36347621-TBC1D3	17	0.169925	0.503965	0.337177	0.735984	0.999999
gene28003-chrX-102193199-102193228-RAB40AL	2.5	-0.584958	1.73612	-0.336934	0.736167	0.999999
gene5990-chr12-51633507-51640501-DAZAP2	17	0.169925	0.504629	0.336734	0.736318	0.999999
gene10437-chr17-8076295-8078714-TMEM107	55	0.10497	0.311772	0.336688	0.736352	0.999999
gene4098-chr11-10529433-10529723-MTRNR2L8	32.5	0.133267	0.396364	0.336224	0.736702	0.999999
gene5695-chr12-14928269-14930936-H2AFJ	24.75	-0.14585	0.434598	-0.335598	0.737174	0.999999
gene7381-chr14-21819630-21851425-SUPT16H	9.75	0.222393	0.662769	0.335551	0.737209	0.999999
gene19544-chr4-74861358-74863446-CXCL5	9.75	0.222393	0.662769	0.335551	0.737209	0.999999
gene23352-chr6_mann_hap4-1916248-1932156-PPP1R10	9.75	0.222393	0.662769	0.335551	0.737209	0.999999
gene24-chr1-1261142-1264276-CPTP	9.75	-0.222392	0.662769	-0.335549	0.737211	0.999999
gene11617-chr17-77768175-77769915-CBX8	9.75	-0.222392	0.662769	-0.335549	0.737211	0.999999
gene15958-chr20-3802170-3805954-AP5S1	9.75	-0.222392	0.662769	-0.335549	0.737211	0.999999
gene27074-chr9-130702860-130711993-FAM102A	9.75	-0.222392	0.662769	-0.335549	0.737211	0.999999
gene4677-chr11-64890715-64894841-MRPL49	17	-0.169924	0.506653	-0.335386	0.737334	0.999999
gene9048-chr16-447754-450754-NME4	24.75	-0.14585	0.435354	-0.335016	0.737613	0.999999
gene8769-chr15-75661719-75747124-SIN3A	9.75	0.222393	0.663931	0.334964	0.737652	0.999999
gene8770-chr15-75661719-75743087-SIN3A	9.75	0.222393	0.663931	0.334964	0.737652	0.999999
gene9842-chr16-67241041-67259721-LRRC29	9.75	0.222393	0.663931	0.334964	0.737652	0.999999
gene9843-chr16-67241041-67259901-LRRC29	9.75	0.222393	0.663931	0.334964	0.737652	0.999999
gene10651-chr17-26904582-26925056-SPAG5	9.75	0.222393	0.663931	0.334964	0.737652	0.999999
gene25174-chr7-143088204-143104985-EPHA1	9.75	0.222393	0.663931	0.334964	0.737652	0.999999
gene18945-chr3-184081770-184086383-POLR2H	9.75	0.222393	0.663931	0.334964	0.737652	0.999999
gene1685-chr1-153579358-153584644-S100A16	9.75	-0.222392	0.663931	-0.334962	0.737654	0.999999
gene8993-chr15-96876793-96883492-NR2F2	9.75	-0.222392	0.663931	-0.334962	0.737654	0.999999
gene9082-chr16-834973-837383-RPUSD1	9.75	-0.222392	0.663931	-0.334962	0.737654	0.999999
gene3873-chr11-532241-534567-HRAS	9.75	-0.222392	0.663931	-0.334962	0.737654	0.999999
gene6792-chr12-124070075-124082688-TMED2	9.75	-0.222392	0.664753	-0.334548	0.737966	0.999999
gene6793-chr12-124070077-124082691-TMED2	9.75	-0.222392	0.664753	-0.334548	0.737966	0.999999
gene24572-chr7-75509309-75518244-RHBDD2	9.75	-0.222392	0.664753	-0.334548	0.737966	0.999999
gene14606-chr2-74683149-74685087-INO80B	17	0.169925	0.508154	0.334397	0.73808	0.999999
gene17331-chr22-39897104-39914139-MIEF1	9.75	0.222393	0.665925	0.333961	0.738409	0.999999
gene799-chr1-44458279-44462200-CCDC24	9.75	-0.222392	0.665925	-0.333959	0.738411	0.999999
gene13437-chr19-46190711-46194574-SNRPD2	24.75	0.145851	0.43685	0.333871	0.738477	0.999999
gene10921-chr17-39458077-39458103-KRTAP29-1	3	0.485427	1.45406	0.333842	0.738499	0.999999
gene6183-chr12-56733662-56734194-IL23A	9.75	0.222393	0.667481	0.333183	0.738996	0.999999
gene13384-chr19-45148097-45162362-PVR	17.5	0.16506	0.496229	0.332628	0.739415	0.999999
gene11670-chr17-79825594-79828282-ARHGDIA	93.25	0.0696343	0.209659	0.332131	0.739791	0.999999
gene26148-chr8-141522396-141527252-CHRAC1	17.5	0.16506	0.49706	0.332072	0.739835	0.999999
gene13572-chr19-49471381-49495610-GYS1	17.5	-0.165059	0.497167	-0.331999	0.73989	0.999999
gene3577-chr10-104156352-104162286-NFKB2	25.25	0.142958	0.430861	0.331797	0.740042	0.999999
gene7426-chr14-23790396-23795394-PABPN1	25.25	0.142958	0.430861	0.331797	0.740042	0.999999
gene6048-chr12-53343842-53346685-KRT18	43.75	0.115478	0.34845	0.331404	0.74034	0.999999
gene4409-chr11-50003008-50003071-OR4C12	3	-0.485424	1.46494	-0.33136	0.740372	0.999999
gene495-chr1-27190632-27190947-SFN	32.5	0.133267	0.402214	0.331334	0.740393	0.999999
gene6920-chr13-27826691-27830705-RPL21	17.5	0.16506	0.499064	0.330739	0.740842	0.999999
gene22010-chr6-42979750-42980721-MEA1	9.75	0.222393	0.673629	0.330142	0.741293	0.999999
gene22011-chr6-42979750-42980652-MEA1	9.75	0.222393	0.673629	0.330142	0.741293	0.999999
gene67-chr1-2006085-2116834-PRKCZ	3.5	0.415038	1.2575	0.33005	0.741362	0.999999
gene68-chr1-2006424-2116834-PRKCZ	3.5	0.415038	1.2575	0.33005	0.741362	0.999999
gene200-chr1-11250345-11256038-ANGPTL7	3.5	0.415038	1.2575	0.33005	0.741362	0.999999
gene540-chr1-28920006-28921098-RAB42	3.5	0.415038	1.2575	0.33005	0.741362	0.999999
gene718-chr1-40421783-40435640-MFSD2A	3.5	0.415038	1.2575	0.33005	0.741362	0.999999
gene911-chr1-51752929-51762633-TTC39A	3.5	0.415038	1.2575	0.33005	0.741362	0.999999
gene1169-chr1-89318320-89356301-GTF2B	3.5	0.415038	1.2575	0.33005	0.741362	0.999999
gene1210-chr1-93307716-93426079-FAM69A	3.5	0.415038	1.2575	0.33005	0.741362	0.999999
gene1296-chr1-109290256-109352148-STXBP3	3.5	0.415038	1.2575	0.33005	0.741362	0.999999
gene1428-chr1-115312099-115322308-SIKE1	3.5	0.415038	1.2575	0.33005	0.741362	0.999999
gene1925-chr1-160337860-160342638-NHLH1	3.5	0.415038	1.2575	0.33005	0.741362	0.999999
gene1996-chr1-162761491-162782608-HSD17B7	3.5	0.415038	1.2575	0.33005	0.741362	0.999999
gene2177-chr1-183156173-183214262-LAMC2	3.5	0.415038	1.2575	0.33005	0.741362	0.999999
gene2178-chr1-183156173-183210406-LAMC2	3.5	0.415038	1.2575	0.33005	0.741362	0.999999
gene2225-chr1-193147859-193154743-B3GALT2	3.5	0.415038	1.2575	0.33005	0.741362	0.999999
gene2381-chr1-207076629-207094235-FCMR	3.5	0.415038	1.2575	0.33005	0.741362	0.999999
gene2382-chr1-207076629-207094378-FCMR	3.5	0.415038	1.2575	0.33005	0.741362	0.999999
gene2761-chr10-5407971-5416655-UCN3	3.5	0.415038	1.2575	0.33005	0.741362	0.999999
gene2809-chr10-11502508-11573279-USP6NL	3.5	0.415038	1.2575	0.33005	0.741362	0.999999
gene2996-chr10-38065453-38145564-ZNF248	3.5	0.415038	1.2575	0.33005	0.741362	0.999999
gene2999-chr10-38238499-38264583-ZNF25	3.5	0.415038	1.2575	0.33005	0.741362	0.999999
gene3102-chr10-52065344-52382737-SGMS1	3.5	0.415038	1.2575	0.33005	0.741362	0.999999
gene3228-chr10-73157690-73377362-CDH23	3.5	0.415038	1.2575	0.33005	0.741362	0.999999
gene3308-chr10-81273356-81276196-EIF5AL1	3.5	0.415038	1.2575	0.33005	0.741362	0.999999
gene3670-chr10-116054582-116163537-AFAP1L2	3.5	0.415038	1.2575	0.33005	0.741362	0.999999
gene3831-chr10-134974957-135039916-KNDC1	3.5	0.415038	1.2575	0.33005	0.741362	0.999999
gene4734-chr11-66060372-66064135-TMEM151A	3.5	0.415038	1.2575	0.33005	0.741362	0.999999
gene4916-chr11-74407472-74429348-CHRDL2	3.5	0.415038	1.2575	0.33005	0.741362	0.999999
gene4950-chr11-76778991-76837201-CAPN5	3.5	0.415038	1.2575	0.33005	0.741362	0.999999
gene5230-chr11-117156401-117165386-BACE1	3.5	0.415038	1.2575	0.33005	0.741362	0.999999
gene6220-chr12-57829467-57845845-INHBC	3.5	0.415038	1.2575	0.33005	0.741362	0.999999
gene6322-chr12-70173731-70216984-RAB3IP	3.5	0.415038	1.2575	0.33005	0.741362	0.999999
gene6357-chr12-76745576-76952589-OSBPL8	3.5	0.415038	1.2575	0.33005	0.741362	0.999999
gene6400-chr12-89813494-89919039-POC1B	3.5	0.415038	1.2575	0.33005	0.741362	0.999999
gene6545-chr12-107385141-107486635-CRY1	3.5	0.415038	1.2575	0.33005	0.741362	0.999999
gene6885-chr13-23902961-24006867-SACS	3.5	0.415038	1.2575	0.33005	0.741362	0.999999
gene6949-chr13-31032052-31190734-HMGB1	3.5	0.415038	1.2575	0.33005	0.741362	0.999999
gene7288-chr13-111806993-111947539-ARHGEF7	3.5	0.415038	1.2575	0.33005	0.741362	0.999999
gene8048-chr14-96832072-96853627-GSKIP	3.5	0.415038	1.2575	0.33005	0.741362	0.999999
gene8119-chr14-104200087-104312927-PPP1R13B	3.5	0.415038	1.2575	0.33005	0.741362	0.999999
gene8190-chr15-25582395-25649653-UBE3A	3.5	0.415038	1.2575	0.33005	0.741362	0.999999
gene8301-chr15-40732919-40760441-BAHD1	3.5	0.415038	1.2575	0.33005	0.741362	0.999999
gene8302-chr15-40734349-40760441-BAHD1	3.5	0.415038	1.2575	0.33005	0.741362	0.999999
gene8304-chr15-40823539-40856256-C15orf57	3.5	0.415038	1.2575	0.33005	0.741362	0.999999
gene8305-chr15-40845111-40856256-C15orf57	3.5	0.415038	1.2575	0.33005	0.741362	0.999999
gene8321-chr15-41246346-41248717-CHAC1	3.5	0.415038	1.2575	0.33005	0.741362	0.999999
gene8334-chr15-41953609-42062141-MGA	3.5	0.415038	1.2575	0.33005	0.741362	0.999999
gene8428-chr15-45880320-45901914-BLOC1S6	3.5	0.415038	1.2575	0.33005	0.741362	0.999999
gene8429-chr15-45880757-45901914-BLOC1S6	3.5	0.415038	1.2575	0.33005	0.741362	0.999999
gene8447-chr15-49417470-49446854-COPS2	3.5	0.415038	1.2575	0.33005	0.741362	0.999999
gene8571-chr15-62940509-63136830-TLN2	3.5	0.415038	1.2575	0.33005	0.741362	0.999999
gene8799-chr15-77905365-77998849-LINGO1	3.5	0.415038	1.2575	0.33005	0.741362	0.999999
gene9039-chr16-203853-204504-HBZ	3.5	0.415038	1.2575	0.33005	0.741362	0.999999
gene9110-chr16-1535939-1537468-PTX4	3.5	0.415038	1.2575	0.33005	0.741362	0.999999
gene9653-chr16-47496209-47735434-PHKB	3.5	0.415038	1.2575	0.33005	0.741362	0.999999
gene9762-chr16-57703156-57723290-ADGRG3	3.5	0.415038	1.2575	0.33005	0.741362	0.999999
gene9888-chr16-68021292-68032421-DPEP2	3.5	0.415038	1.2575	0.33005	0.741362	0.999999
gene10337-chr17-6588031-6615740-SLC13A5	3.5	0.415038	1.2575	0.33005	0.741362	0.999999
gene10466-chr17-8925858-9147317-NTN1	3.5	0.415038	1.2575	0.33005	0.741362	0.999999
gene10537-chr17-16842397-16874402-TNFRSF13B	3.5	0.415038	1.2575	0.33005	0.741362	0.999999
gene10776-chr17-34198494-34206377-CCL5	3.5	0.415038	1.2575	0.33005	0.741362	0.999999
gene10789-chr17-34432219-34433014-CCL4	3.5	0.415038	1.2575	0.33005	0.741362	0.999999
gene10908-chr17-39017429-39022462-KRT12	3.5	0.415038	1.2575	0.33005	0.741362	0.999999
gene11104-chr17-43972747-44105700-MAPT	3.5	0.415038	1.2575	0.33005	0.741362	0.999999
gene11455-chr17-72323350-72351959-KIF19	3.5	0.415038	1.2575	0.33005	0.741362	0.999999
gene11851-chr18-13663345-13725591-FAM210A	3.5	0.415038	1.2575	0.33005	0.741362	0.999999
gene11878-chr18-21178889-21241849-ANKRD29	3.5	0.415038	1.2575	0.33005	0.741362	0.999999
gene12042-chr18-48495386-48514490-ELAC1	3.5	0.415038	1.2575	0.33005	0.741362	0.999999
gene12344-chr19-4154597-4173051-CREB3L3	3.5	0.415038	1.2575	0.33005	0.741362	0.999999
gene12365-chr19-4542599-4558771-SEMA6B	3.5	0.415038	1.2575	0.33005	0.741362	0.999999
gene12481-chr19-8479186-8503901-MARCH2	3.5	0.415038	1.2575	0.33005	0.741362	0.999999
gene12748-chr19-16245837-16269386-HSH2D	3.5	0.415038	1.2575	0.33005	0.741362	0.999999
gene12794-chr19-17635109-17662835-FAM129C	3.5	0.415038	1.2575	0.33005	0.741362	0.999999
gene13095-chr19-37379025-37406193-ZNF829	3.5	0.415038	1.2575	0.33005	0.741362	0.999999
gene13096-chr19-37379025-37405923-ZNF829	3.5	0.415038	1.2575	0.33005	0.741362	0.999999
gene13466-chr19-46802632-46841797-HIF3A	3.5	0.415038	1.2575	0.33005	0.741362	0.999999
gene13845-chr19-55175270-55181810-LILRB4	3.5	0.415038	1.2575	0.33005	0.741362	0.999999
gene13855-chr19-55418507-55424439-NCR1	3.5	0.415038	1.2575	0.33005	0.741362	0.999999
gene13856-chr19-55434876-55457873-NLRP7	3.5	0.415038	1.2575	0.33005	0.741362	0.999999
gene14100-chr2-11675241-11782912-GREB1	3.5	0.415038	1.2575	0.33005	0.741362	0.999999
gene14186-chr2-26531040-26568685-ADGRF3	3.5	0.415038	1.2575	0.33005	0.741362	0.999999
gene14192-chr2-26786426-26802400-C2orf70	3.5	0.415038	1.2575	0.33005	0.741362	0.999999
gene14223-chr2-27499288-27504298-DNAJC5G	3.5	0.415038	1.2575	0.33005	0.741362	0.999999
gene14241-chr2-27714749-27717126-FNDC4	3.5	0.415038	1.2575	0.33005	0.741362	0.999999
gene14363-chr2-44067102-44105605-ABCG8	3.5	0.415038	1.2575	0.33005	0.741362	0.999999
gene14614-chr2-74742595-74744275-TLX2	3.5	0.415038	1.2575	0.33005	0.741362	0.999999
gene15008-chr2-132552533-132558234-C2orf27B	3.5	0.415038	1.2575	0.33005	0.741362	0.999999
gene15176-chr2-170367211-170382772-KLHL41	3.5	0.415038	1.2575	0.33005	0.741362	0.999999
gene15409-chr2-201838440-201935351-FAM126B	3.5	0.415038	1.2575	0.33005	0.741362	0.999999
gene15410-chr2-201838440-201935394-FAM126B	3.5	0.415038	1.2575	0.33005	0.741362	0.999999
gene15923-chr20-2797947-2798707-TMEM239	3.5	0.415038	1.2575	0.33005	0.741362	0.999999
gene16077-chr20-23421321-23425567-CSTL1	3.5	0.415038	1.2575	0.33005	0.741362	0.999999
gene16087-chr20-23856571-23859380-CST5	3.5	0.415038	1.2575	0.33005	0.741362	0.999999
gene16239-chr20-35280168-35373541-NDRG3	3.5	0.415038	1.2575	0.33005	0.741362	0.999999
gene16268-chr20-36838906-36888174-KIAA1755	3.5	0.415038	1.2575	0.33005	0.741362	0.999999
gene16530-chr20-60985292-61001629-RBBP8NL	3.5	0.415038	1.2575	0.33005	0.741362	0.999999
gene16852-chr21-45846411-45862964-TRPM2	3.5	0.415038	1.2575	0.33005	0.741362	0.999999
gene17023-chr22-22988090-22990368-GGTLC2	3.5	0.415038	1.2575	0.33005	0.741362	0.999999
gene17029-chr22-23523551-23660224-BCR	3.5	0.415038	1.2575	0.33005	0.741362	0.999999
gene17103-chr22-29602900-29655586-EMID1	3.5	0.415038	1.2575	0.33005	0.741362	0.999999
gene17218-chr22-36134782-36423585-RBFOX2	3.5	0.415038	1.2575	0.33005	0.741362	0.999999
gene17932-chr3-47269515-47323337-KIF9	3.5	0.415038	1.2575	0.33005	0.741362	0.999999
gene18017-chr3-49841686-49842463-FAM212A	3.5	0.415038	1.2575	0.33005	0.741362	0.999999
gene18335-chr3-105086556-105295757-ALCAM	3.5	0.415038	1.2575	0.33005	0.741362	0.999999
gene18363-chr3-111394522-111565294-PLCXD2	3.5	0.415038	1.2575	0.33005	0.741362	0.999999
gene18719-chr3-149193367-149221181-TM4SF4	3.5	0.415038	1.2575	0.33005	0.741362	0.999999
gene18806-chr3-159974773-160116320-IFT80	3.5	0.415038	1.2575	0.33005	0.741362	0.999999
gene18891-chr3-179323574-179342288-NDUFB5	3.5	0.415038	1.2575	0.33005	0.741362	0.999999
gene19336-chr4-38968364-39033041-TMEM156	3.5	0.415038	1.2575	0.33005	0.741362	0.999999
gene20021-chr4-159587826-159592202-C4orf46	3.5	0.415038	1.2575	0.33005	0.741362	0.999999
gene20104-chr4-184560787-184579372-RWDD4	3.5	0.415038	1.2575	0.33005	0.741362	0.999999
gene20480-chr5-68801003-68853931-OCLN	3.5	0.415038	1.2575	0.33005	0.741362	0.999999
gene20791-chr5-132010677-132018370-IL4	3.5	0.415038	1.2575	0.33005	0.741362	0.999999
gene20906-chr5-139506520-139508391-IGIP	3.5	0.415038	1.2575	0.33005	0.741362	0.999999
gene20995-chr5-140754650-140756107-PCDHGA6	3.5	0.415038	1.2575	0.33005	0.741362	0.999999
gene20997-chr5-140763305-140765187-PCDHGA7	3.5	0.415038	1.2575	0.33005	0.741362	0.999999
gene21200-chr5-159344739-159400017-ADRA1B	3.5	0.415038	1.2575	0.33005	0.741362	0.999999
gene21289-chr5-175793470-175800503-ARL10	3.5	0.415038	1.2575	0.33005	0.741362	0.999999
gene21458-chr6-7591431-7612200-SNRNP48	3.5	0.415038	1.2575	0.33005	0.741362	0.999999
gene21510-chr6-13621729-13710796-RANBP9	3.5	0.415038	1.2575	0.33005	0.741362	0.999999
gene22072-chr6-44356250-44418161-CDC5L	3.5	0.415038	1.2575	0.33005	0.741362	0.999999
gene22194-chr6-71999144-72018762-OGFRL1	3.5	0.415038	1.2575	0.33005	0.741362	0.999999
gene22321-chr6-99930139-99962365-USP45	3.5	0.415038	1.2575	0.33005	0.741362	0.999999
gene22322-chr6-99930139-99962252-USP45	3.5	0.415038	1.2575	0.33005	0.741362	0.999999
gene22331-chr6-101304178-101328248-ASCC3	3.5	0.415038	1.2575	0.33005	0.741362	0.999999
gene23004-chr6_cox_hap2-3130805-3135605-APOM	3.5	0.415038	1.2575	0.33005	0.741362	0.999999
gene23412-chr6_mann_hap4-2964075-2968876-APOM	3.5	0.415038	1.2575	0.33005	0.741362	0.999999
gene24344-chr7-35271111-35292711-TBX20	3.5	0.415038	1.2575	0.33005	0.741362	0.999999
gene24547-chr7-73276488-73280223-WBSCR28	3.5	0.415038	1.2575	0.33005	0.741362	0.999999
gene25186-chr7-143963766-143965877-CTAGE8	3.5	0.415038	1.2575	0.33005	0.741362	0.999999
gene25476-chr8-22004342-22013344-LGI3	3.5	0.415038	1.2575	0.33005	0.741362	0.999999
gene25550-chr8-27317277-27335813-CHRNA2	3.5	0.415038	1.2575	0.33005	0.741362	0.999999
gene25569-chr8-28625174-28746698-INTS9	3.5	0.415038	1.2575	0.33005	0.741362	0.999999
gene25570-chr8-28625174-28746432-INTS9	3.5	0.415038	1.2575	0.33005	0.741362	0.999999
gene25609-chr8-33405271-33423646-RNF122	3.5	0.415038	1.2575	0.33005	0.741362	0.999999
gene26170-chr8-143845755-143850246-LYNX1	3.5	0.415038	1.2575	0.33005	0.741362	0.999999
gene26519-chr9-35830221-35854844-TMEM8B	3.5	0.415038	1.2575	0.33005	0.741362	0.999999
gene26521-chr9-35830494-35854844-TMEM8B	3.5	0.415038	1.2575	0.33005	0.741362	0.999999
gene26774-chr9-99791958-99800925-CTSV	3.5	0.415038	1.2575	0.33005	0.741362	0.999999
gene26775-chr9-99791958-99800592-CTSV	3.5	0.415038	1.2575	0.33005	0.741362	0.999999
gene27162-chr9-133777824-133813239-FIBCD1	3.5	0.415038	1.2575	0.33005	0.741362	0.999999
gene27163-chr9-133777824-133813455-FIBCD1	3.5	0.415038	1.2575	0.33005	0.741362	0.999999
gene27277-chr9-139648839-139651995-LCN8	3.5	0.415038	1.2575	0.33005	0.741362	0.999999
gene27693-chrX-49297779-49304144-GAGE12C	3.5	0.415038	1.2575	0.33005	0.741362	0.999999
gene27720-chrX-51547154-51645450-MAGED1	3.5	0.415038	1.2575	0.33005	0.741362	0.999999
gene27871-chrX-71346959-71350751-RGAG4	3.5	0.415038	1.2575	0.33005	0.741362	0.999999
gene28092-chrX-110925345-111003877-ALG13	3.5	0.415038	1.2575	0.33005	0.741362	0.999999
gene28094-chrX-110925397-111003877-ALG13	3.5	0.415038	1.2575	0.33005	0.741362	0.999999
gene28412-chrX-153200721-153209232-RENBP	3.5	0.415038	1.2575	0.33005	0.741362	0.999999
gene124-chr1-6521210-6525255-TNFRSF25	3.5	-0.415035	1.2575	-0.330048	0.741364	0.999999
gene904-chr1-51436641-51440309-CDKN2C	3.5	-0.415035	1.2575	-0.330048	0.741364	0.999999
gene2577-chr1-229566991-229568843-ACTA1	3.5	-0.415035	1.2575	-0.330048	0.741364	0.999999
gene2669-chr1-243420306-243663393-SDCCAG8	3.5	-0.415035	1.2575	-0.330048	0.741364	0.999999
gene2915-chr10-25270907-25304085-ENKUR	3.5	-0.415035	1.2575	-0.330048	0.741364	0.999999
gene4824-chr11-68771861-68779850-MRGPRF	3.5	-0.415035	1.2575	-0.330048	0.741364	0.999999
gene5661-chr12-11174217-11174219-TAS2R19	3.5	-0.415035	1.2575	-0.330048	0.741364	0.999999
gene5960-chr12-50356278-50359465-AQP5	3.5	-0.415035	1.2575	-0.330048	0.741364	0.999999
gene8566-chr15-60780482-60883707-RORA	3.5	-0.415035	1.2575	-0.330048	0.741364	0.999999
gene9510-chr16-28944259-28950668-CD19	3.5	-0.415035	1.2575	-0.330048	0.741364	0.999999
gene10462-chr17-8700427-8701667-MFSD6L	3.5	-0.415035	1.2575	-0.330048	0.741364	0.999999
gene10646-chr17-26851958-26865175-FOXN1	3.5	-0.415035	1.2575	-0.330048	0.741364	0.999999
gene10999-chr17-41053813-41066450-G6PC	3.5	-0.415035	1.2575	-0.330048	0.741364	0.999999
gene14709-chr2-95538177-95542574-TEKT4	3.5	-0.415035	1.2575	-0.330048	0.741364	0.999999
gene16080-chr20-23545368-23548386-CST9L	3.5	-0.415035	1.2575	-0.330048	0.741364	0.999999
gene16589-chr20-62679078-62679979-SOX18	3.5	-0.415035	1.2575	-0.330048	0.741364	0.999999
gene19555-chr4-76440642-76455236-THAP6	3.5	-0.415035	1.2575	-0.330048	0.741364	0.999999
gene19803-chr4-113196781-113206059-TIFA	3.5	-0.415035	1.2575	-0.330048	0.741364	0.999999
gene19991-chr4-155456148-155470585-PLRG1	3.5	-0.415035	1.2575	-0.330048	0.741364	0.999999
gene20100-chr4-184239219-184240927-CLDN22	3.5	-0.415035	1.2575	-0.330048	0.741364	0.999999
gene21021-chr5-140869807-140871444-PCDHGC5	3.5	-0.415035	1.2575	-0.330048	0.741364	0.999999
gene21300-chr5-176058682-176073642-EIF4E1B	3.5	-0.415035	1.2575	-0.330048	0.741364	0.999999
gene23616-chr6_mcf_hap5-3247276-3248652-ZBTB12	3.5	-0.415035	1.2575	-0.330048	0.741364	0.999999
gene23877-chr6_qbl_hap6-4405636-4406835-HSD17B8	3.5	-0.415035	1.2575	-0.330048	0.741364	0.999999
gene23973-chr6_ssto_hap7-2959803-2963444-GPANK1	3.5	-0.415035	1.2575	-0.330048	0.741364	0.999999
gene23974-chr6_ssto_hap7-2959803-2963212-GPANK1	3.5	-0.415035	1.2575	-0.330048	0.741364	0.999999
gene24798-chr7-100211052-100213000-MOSPD3	3.5	-0.415035	1.2575	-0.330048	0.741364	0.999999
gene24799-chr7-100211113-100213000-MOSPD3	3.5	-0.415035	1.2575	-0.330048	0.741364	0.999999
gene26757-chr9-98205263-98269831-PTCH1	3.5	-0.415035	1.2575	-0.330048	0.741364	0.999999
gene26758-chr9-98205263-98278247-PTCH1	3.5	-0.415035	1.2575	-0.330048	0.741364	0.999999
gene26759-chr9-98205263-98268481-PTCH1	3.5	-0.415035	1.2575	-0.330048	0.741364	0.999999
gene27420-chrX-11778734-11793872-MSL3	3.5	-0.415035	1.2575	-0.330048	0.741364	0.999999
gene28013-chrX-102612379-102613397-TCEAL9	3.5	-0.415035	1.2575	-0.330048	0.741364	0.999999
gene15369-chr2-198351307-198363640-HSPD1	17.5	-0.165059	0.501291	-0.329267	0.741954	0.999999
gene12432-chr19-7050350-7051746-MBD3L2	3.5	0.415038	1.26349	0.328486	0.742545	0.999999
gene12655-chr19-12986024-12991335-DNASE2	3.5	0.415038	1.26349	0.328486	0.742545	0.999999
gene14112-chr2-16080019-16081371-MYCNOS	3.5	0.415038	1.26349	0.328486	0.742545	0.999999
gene14113-chr2-16080019-16080845-MYCNOS	3.5	0.415038	1.26349	0.328486	0.742545	0.999999
gene19168-chr4-3769295-3770253-ADRA2C	3.5	0.415038	1.26349	0.328486	0.742545	0.999999
gene23025-chr6_cox_hap2-3218333-3240041-MSH5	3.5	0.415038	1.26349	0.328486	0.742545	0.999999
gene23396-chr6_mann_hap4-2840911-2852148-DDX39B	3.5	0.415038	1.26349	0.328486	0.742545	0.999999
gene23768-chr6_qbl_hap6-2791676-2802927-DDX39B	3.5	0.415038	1.26349	0.328486	0.742545	0.999999
gene23786-chr6_qbl_hap6-2914824-2919624-APOM	3.5	0.415038	1.26349	0.328486	0.742545	0.999999
gene23969-chr6_ssto_hap7-2951985-2956785-APOM	3.5	0.415038	1.26349	0.328486	0.742545	0.999999
gene25184-chr7-143881547-143883173-CTAGE4	3.5	0.415038	1.26349	0.328486	0.742545	0.999999
gene25776-chr8-66934790-67012755-DNAJC5B	3.5	0.415038	1.26349	0.328486	0.742545	0.999999
gene27695-chrX-49316891-49323252-GAGE12E	3.5	0.415038	1.26349	0.328486	0.742545	0.999999
gene5907-chr12-48578365-48579709-CCDC184	3.5	-0.415035	1.26349	-0.328483	0.742546	0.999999
gene13911-chr19-56284170-56284545-RFPL4AL1	3.5	-0.415035	1.26349	-0.328483	0.742546	0.999999
gene1508-chr1-145590665-145610044-POLR3C	10.25	0.211505	0.645126	0.32785	0.743025	0.999999
gene1509-chr1-145590665-145609668-POLR3C	10.25	0.211505	0.645126	0.32785	0.743025	0.999999
gene3282-chr10-75758871-75879918-VCL	10.25	0.211505	0.645126	0.32785	0.743025	0.999999
gene18870-chr3-172469474-172539264-ECT2	10.25	0.211505	0.645126	0.32785	0.743025	0.999999
gene24526-chr7-72362165-72418843-POM121	10.25	0.211505	0.645126	0.32785	0.743025	0.999999
gene24931-chr7-114563208-114659970-MDFIC	10.25	0.211505	0.645126	0.32785	0.743025	0.999999
gene7474-chr14-24686056-24700576-NEDD8	10.25	-0.211503	0.645126	-0.327848	0.743027	0.999999
gene14049-chr2-3623852-3628509-RPS7	25.75	0.140178	0.42759	0.327833	0.743038	0.999999
gene280-chr1-15987207-15988525-RSC1A1	3.5	0.415038	1.26644	0.32772	0.743123	0.999999
gene22516-chr6-132020783-132021541-OR2A4	3.5	0.415038	1.26644	0.32772	0.743123	0.999999
gene25350-chr8-7346190-7347115-DEFB105B	3.5	-0.415035	1.26644	-0.327718	0.743125	0.999999
gene6600-chr12-110872694-110887216-ARPC3	10.25	0.211505	0.64604	0.327387	0.743375	0.999999
gene14903-chr2-114385805-114400975-RABL2A	10.25	0.211505	0.64604	0.327387	0.743375	0.999999
gene24767-chr7-99700129-99704803-AP4M1	10.25	0.211505	0.64604	0.327387	0.743375	0.999999
gene9125-chr16-1840413-1842734-IGFALS	10.25	-0.211503	0.64604	-0.327384	0.743377	0.999999
gene10564-chr17-18164847-18169095-MIEF2	10.25	-0.211503	0.64604	-0.327384	0.743377	0.999999
gene10598-chr17-19282033-19286857-MAPK7	10.25	-0.211503	0.64604	-0.327384	0.743377	0.999999
gene11016-chr17-41477352-41478504-ARL4D	10.25	-0.211503	0.64604	-0.327384	0.743377	0.999999
gene18927-chr3-183952203-183960117-VWA5B2	10.25	-0.211503	0.64604	-0.327384	0.743377	0.999999
gene10944-chr17-39969961-39979469-FKBP10	18	-0.160464	0.490532	-0.327123	0.743575	0.999999
gene6177-chr12-56662066-56664750-COQ10A	25.75	0.140178	0.428549	0.327099	0.743593	0.999999
gene9659-chr16-48394441-48398784-SIAH1	10.25	0.211505	0.647267	0.326766	0.743845	0.999999
gene23677-chr6_mcf_hap5-4714621-4718055-RPS18	10.25	0.211505	0.64819	0.326301	0.744197	0.999999
gene23866-chr6_qbl_hap6-4172515-4181419-BRD2	10.25	0.211505	0.64819	0.326301	0.744197	0.999999
gene6168-chr12-56556142-56582358-SMARCC2	18	0.160465	0.491941	0.326188	0.744282	0.999999
gene3113-chr10-57359749-57360488-MTRNR2L5	3.5	0.415038	1.27248	0.326165	0.744299	0.999999
gene24105-chr7-2514771-2515017-GRIFIN	3.5	0.415038	1.27248	0.326165	0.744299	0.999999
gene23534-chr6_mcf_hap5-2077368-2089996-FLOT1	3.5	-0.415035	1.27248	-0.326163	0.744301	0.999999
gene27388-chrX-7811302-7812184-VCX	3.5	-0.415035	1.27248	-0.326163	0.744301	0.999999
gene1687-chr1-153591274-153605568-S100A13	10.25	-0.211503	0.648814	-0.325985	0.744436	0.999999
gene5378-chr11-125757954-125770541-HYLS1	10.25	-0.211503	0.648814	-0.325985	0.744436	0.999999
gene9078-chr16-778245-779715-HAGHL	35	0.123736	0.38056	0.325141	0.745075	0.999999
gene26683-chr9-90341973-90346384-CTSL	18	0.160465	0.494647	0.324403	0.745633	0.999999
gene21857-chr6-34205576-34214008-HMGA1	26.25	0.137504	0.424629	0.323821	0.746073	0.999999
gene9049-chr16-448191-450754-NME4	26.25	-0.137503	0.426551	-0.32236	0.74718	0.999999
gene7279-chr13-111365969-111373421-ING1	18.5	0.15612	0.484777	0.322044	0.747419	0.999999
gene16588-chr20-62666079-62670354-LINC00176	18.5	-0.156119	0.485553	-0.321528	0.74781	0.999999
gene26112-chr8-126445450-126450647-TRIB1	18.5	0.15612	0.485647	0.321468	0.747856	0.999999
gene8768-chr15-75648132-75659968-MAN2C1	18.5	0.15612	0.486426	0.320953	0.748246	0.999999
gene1494-chr1-145294370-145368684-NBPF10	10.75	0.201634	0.628906	0.320612	0.748505	0.999999
gene8110-chr14-104022880-104028151-BAG5	10.75	0.201634	0.628906	0.320612	0.748505	0.999999
gene8111-chr14-104022880-104027655-BAG5	10.75	0.201634	0.628906	0.320612	0.748505	0.999999
gene4569-chr11-62480096-62493857-HNRNPUL2	10.75	-0.201633	0.628906	-0.320609	0.748506	0.999999
gene6779-chr12-123719290-123742506-C12orf65	10.75	-0.201633	0.628906	-0.320609	0.748506	0.999999
gene9164-chr16-2480391-2508855-CCNF	10.75	0.201634	0.629887	0.320112	0.748883	0.999999
gene9165-chr16-2480394-2508859-CCNF	10.75	0.201634	0.629887	0.320112	0.748883	0.999999
gene13047-chr19-36378853-36389639-NFKBID	10.75	0.201634	0.629887	0.320112	0.748883	0.999999
gene14791-chr2-101623689-101766909-TBC1D8	10.75	0.201634	0.629887	0.320112	0.748883	0.999999
gene24567-chr7-75046059-75114565-POM121C	10.75	0.201634	0.629887	0.320112	0.748883	0.999999
gene25481-chr8-22103618-22108680-POLR3D	10.75	0.201634	0.629887	0.320112	0.748883	0.999999
gene26956-chr9-123617928-123630189-PHF19	10.75	0.201634	0.629887	0.320112	0.748883	0.999999
gene27607-chrX-47079075-47089396-CDK16	10.75	0.201634	0.629887	0.320112	0.748883	0.999999
gene5925-chr12-49316908-49318330-FKBP11	10.75	0.201634	0.630608	0.319746	0.749161	0.999999
gene11139-chr17-45900637-45907907-MRPL10	10.75	0.201634	0.630608	0.319746	0.749161	0.999999
gene5986-chr12-51454987-51476454-CSRNP2	10.75	-0.201633	0.630608	-0.319744	0.749162	0.999999
gene28429-chrX-153629576-153636614-DNASE1L1	35.5	0.121991	0.381641	0.319648	0.749235	0.999999
gene14020-chr19-59062932-59065491-CHMP2A	64	0.090198	0.282582	0.319193	0.749581	0.999999
gene10342-chr17-6916735-6917852-RNASEK	47.75	-0.105794	0.332211	-0.318455	0.75014	0.999999
gene28304-chrX-140678834-140678899-SPANXA2	3.5	-0.415035	1.30349	-0.318404	0.750179	0.999999
gene22210-chr6-74225472-74229755-EEF1A1	64.5	0.0894984	0.281217	0.318253	0.750293	0.999999
gene4709-chr11-65622281-65624804-CFL1	46.75	0.10806	0.339615	0.318184	0.750345	0.999999
gene11494-chr17-73126319-73126890-NT5C	36.5	-0.118644	0.373281	-0.317841	0.750605	0.999999
gene9050-chr16-448741-450754-NME4	26.75	-0.134929	0.424526	-0.317835	0.75061	0.999999
gene8726-chr15-74467086-74469212-ISLR	26.75	0.13493	0.424862	0.317585	0.7508	0.999999
gene19237-chr4-9260849-9261442-USP17L20	10.75	0.201634	0.635076	0.317497	0.750867	0.999999
gene10401-chr17-7491497-7492488-SOX15	27.25	-0.13245	0.418127	-0.316769	0.751419	0.999999
gene1908-chr1-159887896-159892507-TAGLN2	19	0.152004	0.480093	0.316613	0.751538	0.999999
gene6019-chr12-52669428-52702947-KRT86	19	0.152004	0.480093	0.316613	0.751538	0.999999
gene17984-chr3-49059617-49060928-NDUFAF3	27.25	0.132451	0.418717	0.316325	0.751756	0.999999
gene22711-chr6-159186772-159239456-EZR	19	0.152004	0.481225	0.315868	0.752103	0.999999
gene22712-chr6-159186772-159238340-EZR	19	0.152004	0.481225	0.315868	0.752103	0.999999
gene1914-chr1-160061128-160067618-IGSF8	4	0.362571	1.14838	0.315723	0.752213	0.999999
gene1915-chr1-160061128-160067479-IGSF8	4	0.362571	1.14838	0.315723	0.752213	0.999999
gene2242-chr1-197872681-197876497-C1orf53	4	0.362571	1.14838	0.315723	0.752213	0.999999
gene4454-chr11-58294343-58344712-LPXN	4	0.362571	1.14838	0.315723	0.752213	0.999999
gene4866-chr11-71847755-71850936-FOLR3	4	0.362571	1.14838	0.315723	0.752213	0.999999
gene6747-chr12-122653265-122688018-LRRC43	4	0.362571	1.14838	0.315723	0.752213	0.999999
gene7129-chr13-53192604-53217919-HNRNPA1L2	4	0.362571	1.14838	0.315723	0.752213	0.999999
gene7910-chr14-77893017-77922983-VIPAS39	4	0.362571	1.14838	0.315723	0.752213	0.999999
gene8644-chr15-67548137-67794142-IQCH	4	0.362571	1.14838	0.315723	0.752213	0.999999
gene10099-chr16-86613114-86615304-FOXL1	4	0.362571	1.14838	0.315723	0.752213	0.999999
gene11201-chr17-48051129-48052323-DLX4	4	0.362571	1.14838	0.315723	0.752213	0.999999
gene11372-chr17-61994552-61995212-GH1	4	0.362571	1.14838	0.315723	0.752213	0.999999
gene11463-chr17-72537203-72541310-CD300C	4	0.362571	1.14838	0.315723	0.752213	0.999999
gene12539-chr19-10415478-10419233-ZGLP1	4	0.362571	1.14838	0.315723	0.752213	0.999999
gene12556-chr19-10677137-10678655-CDKN2D	4	0.362571	1.14838	0.315723	0.752213	0.999999
gene12557-chr19-10677137-10678631-CDKN2D	4	0.362571	1.14838	0.315723	0.752213	0.999999
gene13764-chr19-53518343-53519833-ERVV-1	4	0.362571	1.14838	0.315723	0.752213	0.999999
gene16089-chr20-23965689-23966512-GGTLC1	4	0.362571	1.14838	0.315723	0.752213	0.999999
gene16595-chr20-62717368-62731996-OPRL1	4	0.362571	1.14838	0.315723	0.752213	0.999999
gene17033-chr22-24039585-24041363-RGL4	4	0.362571	1.14838	0.315723	0.752213	0.999999
gene17390-chr22-42471254-42475442-FAM109B	4	0.362571	1.14838	0.315723	0.752213	0.999999
gene17749-chr3-33191536-33259707-SUSD5	4	0.362571	1.14838	0.315723	0.752213	0.999999
gene18554-chr3-129151018-129158022-MBD4	4	0.362571	1.14838	0.315723	0.752213	0.999999
gene18557-chr3-129263056-129270310-H1FOO	4	0.362571	1.14838	0.315723	0.752213	0.999999
gene18968-chr3-186289464-186303589-DNAJB11	4	0.362571	1.14838	0.315723	0.752213	0.999999
gene19380-chr4-44681411-44702697-GUF1	4	0.362571	1.14838	0.315723	0.752213	0.999999
gene19381-chr4-44681432-44702697-GUF1	4	0.362571	1.14838	0.315723	0.752213	0.999999
gene21535-chr6-18120717-18121851-NHLRC1	4	0.362571	1.14838	0.315723	0.752213	0.999999
gene21664-chr6-30525485-30532473-PRR3	4	0.362571	1.14838	0.315723	0.752213	0.999999
gene22944-chr6_cox_hap2-2127866-2133030-C6orf136	4	0.362571	1.14838	0.315723	0.752213	0.999999
gene23007-chr6_cox_hap2-3138624-3142680-GPANK1	4	0.362571	1.14838	0.315723	0.752213	0.999999
gene23350-chr6_mann_hap4-1873557-1880545-PRR3	4	0.362571	1.14838	0.315723	0.752213	0.999999
gene23602-chr6_mcf_hap5-3078040-3083782-CLIC1	4	0.362571	1.14838	0.315723	0.752213	0.999999
gene23603-chr6_mcf_hap5-3078040-3083009-CLIC1	4	0.362571	1.14838	0.315723	0.752213	0.999999
gene23683-chr6_mcf_hap5-4741214-4754906-TAPBP	4	0.362571	1.14838	0.315723	0.752213	0.999999
gene23708-chr6_qbl_hap6-1331021-1335602-RNF39	4	0.362571	1.14838	0.315723	0.752213	0.999999
gene23709-chr6_qbl_hap6-1331021-1335600-RNF39	4	0.362571	1.14838	0.315723	0.752213	0.999999
gene24348-chr7-36363758-36405782-KIAA0895	4	0.362571	1.14838	0.315723	0.752213	0.999999
gene25359-chr8-7739725-7740186-DEFB103A	4	0.362571	1.14838	0.315723	0.752213	0.999999
gene27766-chrX-54835031-54842448-MAGED2	4	0.362571	1.14838	0.315723	0.752213	0.999999
gene28007-chrX-102507922-102509121-TCEAL8	4	0.362571	1.14838	0.315723	0.752213	0.999999
gene840-chr1-46164390-46215485-IPP	4	-0.362568	1.14838	-0.315721	0.752214	0.999999
gene4983-chr11-82905780-82960013-ANKRD42	4	-0.362568	1.14838	-0.315721	0.752214	0.999999
gene5660-chr12-11148560-11149903-TAS2R20	4	-0.362568	1.14838	-0.315721	0.752214	0.999999
gene10571-chr17-18427879-18429160-FAM106A	4	-0.362568	1.14838	-0.315721	0.752214	0.999999
gene10986-chr17-40914211-40915059-RAMP2	4	-0.362568	1.14838	-0.315721	0.752214	0.999999
gene11369-chr17-61957571-61958302-GH2	4	-0.362568	1.14838	-0.315721	0.752214	0.999999
gene11373-chr17-62006095-62008714-CD79B	4	-0.362568	1.14838	-0.315721	0.752214	0.999999
gene12452-chr19-7696500-7697634-PCP2	4	-0.362568	1.14838	-0.315721	0.752214	0.999999
gene19614-chr4-83822802-83841122-THAP9	4	-0.362568	1.14838	-0.315721	0.752214	0.999999
gene22315-chr6-99817347-99841082-COQ3	4	-0.362568	1.14838	-0.315721	0.752214	0.999999
gene25963-chr8-99440249-99443025-KCNS2	4	-0.362568	1.14838	-0.315721	0.752214	0.999999
gene26039-chr8-110552928-110578225-EBAG9	4	-0.362568	1.14838	-0.315721	0.752214	0.999999
gene26040-chr8-110553303-110578225-EBAG9	4	-0.362568	1.14838	-0.315721	0.752214	0.999999
gene23532-chr6_mcf_hap5-2070860-2075086-TUBB	10.75	0.201634	0.639419	0.31534	0.752503	0.999999
gene4651-chr11-64532075-64544938-SF1	19	0.152004	0.482498	0.315034	0.752736	0.999999
gene12574-chr19-11201037-11244506-LDLR	11.25	0.192646	0.614056	0.313726	0.753729	0.999999
gene20165-chr5-893968-909047-TRIP13	11.25	0.192646	0.614056	0.313726	0.753729	0.999999
gene1662-chr1-153042703-153043084-SPRR2B	3.5	0.415038	1.32344	0.313607	0.75382	0.999999
gene4424-chr11-57093458-57102351-SSRP1	11.25	0.192646	0.614847	0.313323	0.754035	0.999999
gene24391-chr7-44041488-44049723-SPDYE1	11.25	0.192646	0.614847	0.313323	0.754035	0.999999
gene24574-chr7-75616154-75622992-TMEM120A	11.25	0.192646	0.614847	0.313323	0.754035	0.999999
gene1693-chr1-153607457-153618782-CHTOP	11.25	-0.192644	0.614847	-0.313321	0.754037	0.999999
gene4617-chr11-63994729-63997488-NUDT22	11.25	-0.192644	0.614847	-0.313321	0.754037	0.999999
gene4618-chr11-63994745-63997488-NUDT22	11.25	-0.192644	0.614847	-0.313321	0.754037	0.999999
gene5377-chr11-125754508-125770541-HYLS1	11.25	-0.192644	0.614847	-0.313321	0.754037	0.999999
gene10889-chr17-38499270-38513895-RARA	11.25	-0.192644	0.614847	-0.313321	0.754037	0.999999
gene11090-chr17-43238540-43247407-HEXIM2	11.25	-0.192644	0.614847	-0.313321	0.754037	0.999999
gene23415-chr6_mann_hap4-2971895-2975950-GPANK1	4	0.362571	1.15807	0.313083	0.754218	0.999999
gene7473-chr14-24683142-24684276-MDP1	11.25	0.192646	0.615882	0.312796	0.754435	0.999999
gene9846-chr16-67283774-67306094-SLC9A5	11.25	0.192646	0.615882	0.312796	0.754435	0.999999
gene9847-chr16-67283854-67306094-SLC9A5	11.25	0.192646	0.615882	0.312796	0.754435	0.999999
gene20868-chr5-137674223-137685418-FAM53C	11.25	0.192646	0.61668	0.312392	0.754743	0.999999
gene21324-chr5-176876325-176883283-PRR7	19.5	0.148099	0.474479	0.31213	0.754942	0.999999
gene1483-chr1-143896451-143912143-FAM72D	11.25	0.192646	0.617247	0.312105	0.754961	0.999999
gene2263-chr1-201083080-201083500-ASCL5	11.25	-0.192644	0.617247	-0.312103	0.754962	0.999999
gene14226-chr2-27532359-27544969-MPV17	11.25	-0.192644	0.617247	-0.312103	0.754962	0.999999
gene1852-chr1-156711898-156721240-HDGF	19.5	-0.148098	0.475207	-0.31165	0.755307	0.999999
gene24845-chr7-102113546-102118381-POLR2J	19.5	0.148099	0.475291	0.311597	0.755347	0.999999
gene26254-chr8-145654162-145668812-TONSL	19.5	0.148099	0.475291	0.311597	0.755347	0.999999
gene4648-chr11-64513860-64527187-PYGM	11.25	0.192646	0.6191	0.311171	0.755671	0.999999
gene8632-chr15-66785805-66789153-SNAPC5	27.75	-0.13006	0.418545	-0.310743	0.755996	0.999999
gene6771-chr12-123460249-123464588-OGFOD2	19.5	-0.148098	0.476672	-0.310692	0.756035	0.999999
gene21062-chr5-145894416-145894676-GPR151	19.5	-0.148098	0.476672	-0.310692	0.756035	0.999999
gene4760-chr11-66611882-66614003-RCE1	19.5	0.148099	0.477492	0.31016	0.756439	0.999999
gene21678-chr6-30688977-30693203-TUBB	11.25	0.192646	0.621333	0.310052	0.756521	0.999999
gene13900-chr19-56132106-56134941-ZNF784	19.5	0.148099	0.477665	0.310048	0.756524	0.999999
gene13182-chr19-39923776-39925660-RPS16	70.5	0.0818772	0.264859	0.309135	0.757219	0.999999
gene13162-chr19-39422593-39423660-MRPS12	37.5	-0.115477	0.373592	-0.309099	0.757246	0.999999
gene4564-chr11-62443969-62445589-UBXN1	19.5	0.148099	0.479148	0.309088	0.757254	0.999999
gene16571-chr20-62329003-62330051-TNFRSF6B	37.5	0.115478	0.374275	0.308537	0.757674	0.999999
gene26607-chr9-74966340-74978508-ZFAND5	28.25	0.127756	0.414369	0.308314	0.757843	0.999999
gene9070-chr16-731665-733446-JMJD8	50.25	-0.100527	0.32608	-0.308288	0.757863	0.999999
gene9071-chr16-731666-733439-JMJD8	50.25	-0.100527	0.32608	-0.308288	0.757863	0.999999
gene538-chr1-28880528-28905057-TRNAU1AP	11.75	0.184425	0.600292	0.307226	0.758671	0.999999
gene4612-chr11-63953743-63972020-STIP1	11.75	0.184425	0.600292	0.307226	0.758671	0.999999
gene21360-chr5-179105558-179106975-CBY3	11.75	0.184425	0.600292	0.307226	0.758671	0.999999
gene6598-chr12-110810704-110840535-ANAPC7	11.75	-0.184424	0.600292	-0.307224	0.758673	0.999999
gene11222-chr17-48611047-48621111-EPN3	11.75	-0.184424	0.600292	-0.307224	0.758673	0.999999
gene15804-chr2-241509003-241518149-RNPEPL1	11.75	-0.184424	0.600292	-0.307224	0.758673	0.999999
gene4369-chr11-47185848-47197676-ARFGAP2	11.75	0.184425	0.601137	0.306794	0.759	0.999999
gene9256-chr16-4658883-4663927-UBALD1	11.75	0.184425	0.601137	0.306794	0.759	0.999999
gene12393-chr19-5785150-5790249-DUS3L	11.75	0.184425	0.601137	0.306794	0.759	0.999999
gene13038-chr19-36240261-36245420-LIN37	11.75	0.184425	0.601137	0.306794	0.759	0.999999
gene3935-chr11-1969501-1977839-MRPL23	11.75	0.184425	0.601137	0.306794	0.759	0.999999
gene5205-chr11-114269253-114270272-C11orf71	11.75	0.184425	0.601137	0.306794	0.759	0.999999
gene9537-chr16-29917656-29936553-KCTD13	11.75	0.184425	0.601137	0.306794	0.759	0.999999
gene10803-chr17-34949225-34957233-DHRS11	11.75	0.184425	0.601137	0.306794	0.759	0.999999
gene15413-chr2-201981876-202037411-CFLAR	11.75	0.184425	0.601137	0.306794	0.759	0.999999
gene15418-chr2-202005997-202037411-CFLAR	11.75	0.184425	0.601137	0.306794	0.759	0.999999
gene17805-chr3-39183341-39194102-CSRNP1	11.75	0.184425	0.601137	0.306794	0.759	0.999999
gene20469-chr5-68660569-68664840-TAF9	11.75	0.184425	0.601137	0.306794	0.759	0.999999
gene24152-chr7-6415125-6443598-RAC1	11.75	0.184425	0.601137	0.306794	0.759	0.999999
gene3550-chr10-102821998-102825351-KAZALD1	11.75	-0.184424	0.601776	-0.306466	0.75925	0.999999
gene14238-chr2-27666232-27669348-KRTCAP3	11.75	-0.184424	0.601776	-0.306466	0.75925	0.999999
gene26210-chr8-144873089-144896549-SCRIB	11.75	-0.184424	0.601776	-0.306466	0.75925	0.999999
gene26506-chr9-35681989-35689053-TPM2	20	0.14439	0.471319	0.306354	0.759335	0.999999
gene26195-chr8-144648361-144653928-MROH6	20	0.14439	0.47144	0.306275	0.759395	0.999999
gene11279-chr17-56048907-56064625-VEZF1	11.75	0.184425	0.602628	0.306035	0.759578	0.999999
gene11280-chr17-56048909-56064615-VEZF1	11.75	0.184425	0.602628	0.306035	0.759578	0.999999
gene23865-chr6_qbl_hap6-4171808-4181419-BRD2	11.75	0.184425	0.602628	0.306035	0.759578	0.999999
gene1940-chr1-161007420-161007774-TSTD1	11.75	-0.184424	0.602628	-0.306033	0.75958	0.999999
gene27296-chr9-139889059-139890024-CLIC3	11.75	-0.184424	0.602628	-0.306033	0.75958	0.999999
gene13275-chr19-42364987-42375484-RPS19	76	0.075949	0.248492	0.305639	0.759879	0.999999
gene2886-chr10-21783420-21785213-CASC10	28.75	-0.12553	0.410768	-0.3056	0.759909	0.999999
gene362-chr1-20825940-20833674-MUL1	4.5	0.321929	1.05747	0.304434	0.760797	0.999999
gene583-chr1-32681797-32686972-TMEM234	4.5	0.321929	1.05747	0.304434	0.760797	0.999999
gene698-chr1-39339738-39346298-GJA9	4.5	0.321929	1.05747	0.304434	0.760797	0.999999
gene885-chr1-47715810-47778819-STIL	4.5	0.321929	1.05747	0.304434	0.760797	0.999999
gene916-chr1-52196485-52254891-OSBPL9	4.5	0.321929	1.05747	0.304434	0.760797	0.999999
gene1213-chr1-93615298-93645246-TMED5	4.5	0.321929	1.05747	0.304434	0.760797	0.999999
gene1391-chr1-113163074-113214241-CAPZA1	4.5	0.321929	1.05747	0.304434	0.760797	0.999999
gene1500-chr1-145478066-145501669-LIX1L	4.5	0.321929	1.05747	0.304434	0.760797	0.999999
gene1504-chr1-145525890-145543868-ITGA10	4.5	0.321929	1.05747	0.304434	0.760797	0.999999
gene1532-chr1-149674780-149677243-FAM231D	4.5	0.321929	1.05747	0.304434	0.760797	0.999999
gene1611-chr1-151484861-151511168-CGN	4.5	0.321929	1.05747	0.304434	0.760797	0.999999
gene2058-chr1-169761669-169763117-METTL18	4.5	0.321929	1.05747	0.304434	0.760797	0.999999
gene2060-chr1-169764870-169773527-C1orf112	4.5	0.321929	1.05747	0.304434	0.760797	0.999999
gene2930-chr10-27794102-27831166-RAB18	4.5	0.321929	1.05747	0.304434	0.760797	0.999999
gene3181-chr10-70242089-70286280-SLC25A16	4.5	0.321929	1.05747	0.304434	0.760797	0.999999
gene3192-chr10-70848201-70864567-SRGN	4.5	0.321929	1.05747	0.304434	0.760797	0.999999
gene3193-chr10-70848783-70864567-SRGN	4.5	0.321929	1.05747	0.304434	0.760797	0.999999
gene3216-chr10-72191691-72206704-NODAL	4.5	0.321929	1.05747	0.304434	0.760797	0.999999
gene3433-chr10-95654726-95663581-SLC35G1	4.5	0.321929	1.05747	0.304434	0.760797	0.999999
gene3627-chr10-111624523-111682311-XPNPEP1	4.5	0.321929	1.05747	0.304434	0.760797	0.999999
gene3628-chr10-111624523-111682004-XPNPEP1	4.5	0.321929	1.05747	0.304434	0.760797	0.999999
gene3661-chr10-115594482-115613163-DCLRE1A	4.5	0.321929	1.05747	0.304434	0.760797	0.999999
gene3662-chr10-115594482-115612975-DCLRE1A	4.5	0.321929	1.05747	0.304434	0.760797	0.999999
gene4722-chr11-65780461-65780976-CST6	4.5	0.321929	1.05747	0.304434	0.760797	0.999999
gene4893-chr11-73358222-73373864-PLEKHB1	4.5	0.321929	1.05747	0.304434	0.760797	0.999999
gene5366-chr11-125463689-125492654-STT3A	4.5	0.321929	1.05747	0.304434	0.760797	0.999999
gene5795-chr12-27486786-27578746-ARNTL2	4.5	0.321929	1.05747	0.304434	0.760797	0.999999
gene6081-chr12-53936668-54019199-ATF7	4.5	0.321929	1.05747	0.304434	0.760797	0.999999
gene6082-chr12-53936668-54018780-ATF7	4.5	0.321929	1.05747	0.304434	0.760797	0.999999
gene6149-chr12-56325945-56347807-DGKA	4.5	0.321929	1.05747	0.304434	0.760797	0.999999
gene6150-chr12-56326811-56347807-DGKA	4.5	0.321929	1.05747	0.304434	0.760797	0.999999
gene6445-chr12-95910335-95941620-USP44	4.5	0.321929	1.05747	0.304434	0.760797	0.999999
gene6446-chr12-95910335-95941048-USP44	4.5	0.321929	1.05747	0.304434	0.760797	0.999999
gene6588-chr12-110288747-110317293-GLTP	4.5	0.321929	1.05747	0.304434	0.760797	0.999999
gene7336-chr14-20181062-20181491-OR11H2	4.5	0.321929	1.05747	0.304434	0.760797	0.999999
gene7451-chr14-24549315-24552832-NRL	4.5	0.321929	1.05747	0.304434	0.760797	0.999999
gene7648-chr14-55222505-55260033-SAMD4A	4.5	0.321929	1.05747	0.304434	0.760797	0.999999
gene7693-chr14-60559628-60601532-PCNX4	4.5	0.321929	1.05747	0.304434	0.760797	0.999999
gene8056-chr14-99864082-99946226-SETD3	4.5	0.321929	1.05747	0.304434	0.760797	0.999999
gene8079-chr14-102028687-102029789-DIO3	4.5	0.321929	1.05747	0.304434	0.760797	0.999999
gene8455-chr15-50475392-50528589-SLC27A2	4.5	0.321929	1.05747	0.304434	0.760797	0.999999
gene8510-chr15-55647420-55699708-CCPG1	4.5	0.321929	1.05747	0.304434	0.760797	0.999999
gene8511-chr15-55647420-55699574-CCPG1	4.5	0.321929	1.05747	0.304434	0.760797	0.999999
gene8598-chr15-65032089-65066786-RBPMS2	4.5	0.321929	1.05747	0.304434	0.760797	0.999999
gene8870-chr15-83211950-83239573-CPEB1	4.5	0.321929	1.05747	0.304434	0.760797	0.999999
gene8960-chr15-91428664-91439006-FES	4.5	0.321929	1.05747	0.304434	0.760797	0.999999
gene8961-chr15-91428687-91439006-FES	4.5	0.321929	1.05747	0.304434	0.760797	0.999999
gene8962-chr15-91429275-91439006-FES	4.5	0.321929	1.05747	0.304434	0.760797	0.999999
gene9193-chr16-3064712-3067188-CLDN6	4.5	0.321929	1.05747	0.304434	0.760797	0.999999
gene9471-chr16-27236314-27279113-NSMCE1	4.5	0.321929	1.05747	0.304434	0.760797	0.999999
gene9658-chr16-48279077-48387890-LONP2	4.5	0.321929	1.05747	0.304434	0.760797	0.999999
gene9968-chr16-71678826-71748743-PHLPP2	4.5	0.321929	1.05747	0.304434	0.760797	0.999999
gene9999-chr16-74942630-75018044-WDR59	4.5	0.321929	1.05747	0.304434	0.760797	0.999999
gene10000-chr16-74946014-75018044-WDR59	4.5	0.321929	1.05747	0.304434	0.760797	0.999999
gene10113-chr16-88004623-88110924-BANP	4.5	0.321929	1.05747	0.304434	0.760797	0.999999
gene11546-chr17-74132413-74136380-FOXJ1	4.5	0.321929	1.05747	0.304434	0.760797	0.999999
gene11666-chr17-79763007-79771889-GCGR	4.5	0.321929	1.05747	0.304434	0.760797	0.999999
gene11748-chr18-159482-213739-USP14	4.5	0.321929	1.05747	0.304434	0.760797	0.999999
gene13269-chr19-42213503-42231272-CEACAM5	4.5	0.321929	1.05747	0.304434	0.760797	0.999999
gene13652-chr19-50970041-50979003-FAM71E1	4.5	0.321929	1.05747	0.304434	0.760797	0.999999
gene13676-chr19-51479734-51486320-KLK7	4.5	0.321929	1.05747	0.304434	0.760797	0.999999
gene13677-chr19-51479734-51486071-KLK7	4.5	0.321929	1.05747	0.304434	0.760797	0.999999
gene14476-chr2-62051982-62080278-FAM161A	4.5	0.321929	1.05747	0.304434	0.760797	0.999999
gene14481-chr2-62443655-62451866-B3GNT2	4.5	0.321929	1.05747	0.304434	0.760797	0.999999
gene14497-chr2-64752438-64820139-AFTPH	4.5	0.321929	1.05747	0.304434	0.760797	0.999999
gene14741-chr2-97371665-97404829-LMAN2L	4.5	0.321929	1.05747	0.304434	0.760797	0.999999
gene14742-chr2-97371665-97404813-LMAN2L	4.5	0.321929	1.05747	0.304434	0.760797	0.999999
gene14752-chr2-97755320-97759619-FAHD2B	4.5	0.321929	1.05747	0.304434	0.760797	0.999999
gene15064-chr2-150426146-150443330-MMADHC	4.5	0.321929	1.05747	0.304434	0.760797	0.999999
gene15944-chr20-3452664-3631769-ATRN	4.5	0.321929	1.05747	0.304434	0.760797	0.999999
gene16088-chr20-23965689-23968416-GGTLC1	4.5	0.321929	1.05747	0.304434	0.760797	0.999999
gene16094-chr20-24986865-25012342-ACSS1	4.5	0.321929	1.05747	0.304434	0.760797	0.999999
gene16921-chr22-18044138-18073656-SLC25A18	4.5	0.321929	1.05747	0.304434	0.760797	0.999999
gene17002-chr22-21772692-21805752-HIC2	4.5	0.321929	1.05747	0.304434	0.760797	0.999999
gene17775-chr3-37428759-37459865-C3orf35	4.5	0.321929	1.05747	0.304434	0.760797	0.999999
gene18022-chr3-49946301-49966445-MON1A	4.5	0.321929	1.05747	0.304434	0.760797	0.999999
gene18096-chr3-52322835-52327021-GLYCTK	4.5	0.321929	1.05747	0.304434	0.760797	0.999999
gene18276-chr3-88199892-88207115-C3orf38	4.5	0.321929	1.05747	0.304434	0.760797	0.999999
gene18371-chr3-111806181-111837073-C3orf52	4.5	0.321929	1.05747	0.304434	0.760797	0.999999
gene18372-chr3-111806181-111837044-C3orf52	4.5	0.321929	1.05747	0.304434	0.760797	0.999999
gene18422-chr3-119188784-119213555-POGLUT1	4.5	0.321929	1.05747	0.304434	0.760797	0.999999
gene18553-chr3-129149786-129158022-MBD4	4.5	0.321929	1.05747	0.304434	0.760797	0.999999
gene20307-chr5-40681031-40693837-PTGER4	4.5	0.321929	1.05747	0.304434	0.760797	0.999999
gene20537-chr5-76327209-76361059-AGGF1	4.5	0.321929	1.05747	0.304434	0.760797	0.999999
gene21254-chr5-171636649-171709795-UBTD2	4.5	0.321929	1.05747	0.304434	0.760797	0.999999
gene21483-chr6-11102721-11111071-ERVFRD-1	4.5	0.321929	1.05747	0.304434	0.760797	0.999999
gene21592-chr6-26539571-26547165-HMGN4	4.5	0.321929	1.05747	0.304434	0.760797	0.999999
gene21836-chr6-33267470-33281164-TAPBP	4.5	0.321929	1.05747	0.304434	0.760797	0.999999
gene22173-chr6-57183414-57513376-PRIM2	4.5	0.321929	1.05747	0.304434	0.760797	0.999999
gene24118-chr7-2767738-2853893-GNA12	4.5	0.321929	1.05747	0.304434	0.760797	0.999999
gene24409-chr7-44647120-44748669-OGDH	4.5	0.321929	1.05747	0.304434	0.760797	0.999999
gene24418-chr7-45002259-45017704-MYO1G	4.5	0.321929	1.05747	0.304434	0.760797	0.999999
gene25512-chr8-23286664-23314244-ENTPD4	4.5	0.321929	1.05747	0.304434	0.760797	0.999999
gene25587-chr8-30602681-30624522-UBXN8	4.5	0.321929	1.05747	0.304434	0.760797	0.999999
gene25778-chr8-67088611-67089880-CRH	4.5	0.321929	1.05747	0.304434	0.760797	0.999999
gene25853-chr8-80831094-80941506-MRPS28	4.5	0.321929	1.05747	0.304434	0.760797	0.999999
gene26159-chr8-143293440-143483610-TSNARE1	4.5	0.321929	1.05747	0.304434	0.760797	0.999999
gene26970-chr9-124063078-124095120-GSN	4.5	0.321929	1.05747	0.304434	0.760797	0.999999
gene27148-chr9-132598695-132644117-USP20	4.5	0.321929	1.05747	0.304434	0.760797	0.999999
gene28018-chrX-102863833-102864855-TCEAL3	4.5	0.321929	1.05747	0.304434	0.760797	0.999999
gene28142-chrX-119006733-119010629-NDUFA1	4.5	0.321929	1.05747	0.304434	0.760797	0.999999
gene472-chr1-26438655-26452039-PDIK1L	4.5	-0.321926	1.05747	-0.304432	0.760799	0.999999
gene1962-chr1-161196728-161200536-TOMM40L	4.5	-0.321926	1.05747	-0.304432	0.760799	0.999999
gene2496-chr1-222841354-222884864-AIDA	4.5	-0.321926	1.05747	-0.304432	0.760799	0.999999
gene4022-chr11-6232563-6254941-FAM160A2	4.5	-0.321926	1.05747	-0.304432	0.760799	0.999999
gene5256-chr11-118273103-118280562-ATP5L	4.5	-0.321926	1.05747	-0.304432	0.760799	0.999999
gene5350-chr11-124623018-124631223-ESAM	4.5	-0.321926	1.05747	-0.304432	0.760799	0.999999
gene5595-chr12-8235806-8250373-NECAP1	4.5	-0.321926	1.05747	-0.304432	0.760799	0.999999
gene5825-chr12-31813120-31822016-ETFBKMT	4.5	-0.321926	1.05747	-0.304432	0.760799	0.999999
gene6255-chr12-58336286-58351052-ATP23	4.5	-0.321926	1.05747	-0.304432	0.760799	0.999999
gene6616-chr12-111798454-111805925-FAM109A	4.5	-0.321926	1.05747	-0.304432	0.760799	0.999999
gene7568-chr14-39584487-39606177-GEMIN2	4.5	-0.321926	1.05747	-0.304432	0.760799	0.999999
gene7749-chr14-65541841-65568262-MAX	4.5	-0.321926	1.05747	-0.304432	0.760799	0.999999
gene8040-chr14-96002322-96011055-GLRX5	4.5	-0.321926	1.05747	-0.304432	0.760799	0.999999
gene8337-chr15-42121282-42140346-JMJD7-PLA2G4B	4.5	-0.321926	1.05747	-0.304432	0.760799	0.999999
gene8783-chr15-76234313-76303785-NRG4	4.5	-0.321926	1.05747	-0.304432	0.760799	0.999999
gene8898-chr15-85360910-85416713-ALPK3	4.5	-0.321926	1.05747	-0.304432	0.760799	0.999999
gene9107-chr16-1484388-1493490-CCDC154	4.5	-0.321926	1.05747	-0.304432	0.760799	0.999999
gene9965-chr16-71661055-71675868-MARVELD3	4.5	-0.321926	1.05747	-0.304432	0.760799	0.999999
gene10382-chr17-7329934-7330887-C17orf74	4.5	-0.321926	1.05747	-0.304432	0.760799	0.999999
gene12587-chr19-11467061-11476374-PLPPR2	4.5	-0.321926	1.05747	-0.304432	0.760799	0.999999
gene13309-chr19-43011457-43031661-CEACAM1	4.5	-0.321926	1.05747	-0.304432	0.760799	0.999999
gene13531-chr19-48799708-48822332-CCDC114	4.5	-0.321926	1.05747	-0.304432	0.760799	0.999999
gene14368-chr2-44544745-44588001-PREPL	4.5	-0.321926	1.05747	-0.304432	0.760799	0.999999
gene14369-chr2-44544745-44587700-PREPL	4.5	-0.321926	1.05747	-0.304432	0.760799	0.999999
gene15994-chr20-7957999-7999476-TMX4	4.5	-0.321926	1.05747	-0.304432	0.760799	0.999999
gene16994-chr22-21322446-21335649-AIFM3	4.5	-0.321926	1.05747	-0.304432	0.760799	0.999999
gene17722-chr3-27757439-27763206-EOMES	4.5	-0.321926	1.05747	-0.304432	0.760799	0.999999
gene20319-chr5-41926353-41941672-FBXO4	4.5	-0.321926	1.05747	-0.304432	0.760799	0.999999
gene20320-chr5-41926355-41935187-FBXO4	4.5	-0.321926	1.05747	-0.304432	0.760799	0.999999
gene20902-chr5-139056024-139063470-CXXC5	4.5	-0.321926	1.05747	-0.304432	0.760799	0.999999
gene24268-chr7-27193334-27195296-HOXA7	4.5	-0.321926	1.05747	-0.304432	0.760799	0.999999
gene24817-chr7-100548051-100611619-MUC3A	4.5	-0.321926	1.05747	-0.304432	0.760799	0.999999
gene25661-chr8-41349080-41368499-GOLGA7	4.5	-0.321926	1.05747	-0.304432	0.760799	0.999999
gene25662-chr8-41349172-41368499-GOLGA7	4.5	-0.321926	1.05747	-0.304432	0.760799	0.999999
gene26838-chr9-108211314-108314714-FSD1L	4.5	-0.321926	1.05747	-0.304432	0.760799	0.999999
gene27051-chr9-130479342-130493879-TTC16	4.5	-0.321926	1.05747	-0.304432	0.760799	0.999999
gene1484-chr1-144615958-144830407-NBPF9	4.5	0.321929	1.06131	0.303332	0.761637	0.999999
gene4095-chr11-10477665-10529126-AMPD3	4.5	0.321929	1.06131	0.303332	0.761637	0.999999
gene8867-chr15-82929673-82938197-GOLGA6L10	4.5	0.321929	1.06131	0.303332	0.761637	0.999999
gene20351-chr5-44810026-44815616-MRPS30	4.5	0.321929	1.06131	0.303332	0.761637	0.999999
gene23409-chr6_mann_hap4-2932333-2948438-PRRC2A	4.5	0.321929	1.06131	0.303332	0.761637	0.999999
gene23722-chr6_qbl_hap6-1818389-1825377-PRR3	4.5	0.321929	1.06131	0.303332	0.761637	0.999999
gene23950-chr6_ssto_hap7-2828543-2828813-MCCD1	4.5	0.321929	1.06131	0.303332	0.761637	0.999999
gene23972-chr6_ssto_hap7-2959803-2963865-GPANK1	4.5	0.321929	1.06131	0.303332	0.761637	0.999999
gene24003-chr6_ssto_hap7-3247430-3252571-CFB	4.5	0.321929	1.06131	0.303332	0.761637	0.999999
gene24371-chr7-39606974-39612480-YAE1D1	4.5	0.321929	1.06131	0.303332	0.761637	0.999999
gene22953-chr6_cox_hap2-2207551-2221697-FLOT1	4.5	-0.321926	1.06131	-0.30333	0.761639	0.999999
gene4035-chr11-6469842-6494214-TRIM3	4.5	0.321929	1.06257	0.302973	0.76191	0.999999
gene24267-chr7-27185201-27186393-HOXA6	4.5	0.321929	1.06257	0.302973	0.76191	0.999999
gene8303-chr15-40764159-40765357-CHST14	4.5	-0.321927	1.06257	-0.302971	0.761912	0.999999
gene11039-chr17-42018169-42018642-PPY	4.5	-0.321926	1.06644	-0.301871	0.76275	0.999999
gene26996-chr9-125796921-125797944-GPR21	4.5	-0.321926	1.06644	-0.301871	0.76275	0.999999
gene10275-chr17-4442190-4457681-MYBBP1A	20.5	-0.140862	0.467197	-0.301504	0.76303	0.999999
gene10284-chr17-4637803-4642223-CXCL16	12.25	0.176878	0.587588	0.301025	0.763396	0.999999
gene4518-chr11-61170119-61196383-CPSF7	12.25	0.176878	0.588283	0.300669	0.763667	0.999999
gene7409-chr14-23495059-23503354-PSMB5	12.25	0.176878	0.588283	0.300669	0.763667	0.999999
gene7410-chr14-23495059-23503429-PSMB5	12.25	0.176878	0.588283	0.300669	0.763667	0.999999
gene15252-chr2-178095030-178127859-NFE2L2	12.25	0.176878	0.588283	0.300669	0.763667	0.999999
gene24543-chr7-73150423-73152197-ABHD11	12.25	0.176878	0.588283	0.300669	0.763667	0.999999
gene15600-chr2-220074487-220082712-ABCB6	12.25	-0.176877	0.588283	-0.300667	0.763669	0.999999
gene26185-chr8-144330097-144344875-ZFP41	12.25	-0.176877	0.588283	-0.300667	0.763669	0.999999
gene10343-chr17-6919055-6920843-C17orf49	12.25	0.176878	0.589172	0.300215	0.764013	0.999999
gene17296-chr22-38865066-38879452-KDELR3	12.25	0.176878	0.589873	0.299858	0.764285	0.999999
gene25696-chr8-48649475-48649726-CEBPD	20.5	0.140863	0.470064	0.299668	0.76443	0.999999
gene21814-chr6-32937436-32949282-BRD2	12.25	0.176878	0.590389	0.299596	0.764485	0.999999
gene23243-chr6_dbb_hap3-3089278-3093129-C6orf48	12.25	0.176878	0.590389	0.299596	0.764485	0.999999
gene9057-chr16-620967-634136-PIGQ	12.25	-0.176877	0.590389	-0.299594	0.764487	0.999999
gene24488-chr7-56169254-56173323-CHCHD2	12.25	0.176878	0.591996	0.298783	0.765106	0.999999
gene10371-chr17-7212693-7215782-EIF5A	38	-0.113956	0.381866	-0.298418	0.765384	0.999999
gene11698-chr17-80036213-80055106-FASN	21	0.137504	0.460961	0.298298	0.765475	0.999999
gene27506-chrX-23802274-23804340-SAT1	29.75	0.121307	0.407223	0.297888	0.765789	0.999999
gene10552-chr17-17715385-17725978-SREBF1	21	0.137504	0.46207	0.297583	0.766022	0.999999
gene15705-chr2-232319458-232328205-NCL	30.25	0.119299	0.404106	0.295218	0.767827	0.999999
gene4086-chr11-9407168-9469674-IPO7	12.75	0.169926	0.575731	0.295147	0.767881	0.999999
gene4693-chr11-65293547-65306182-SCYL1	12.75	0.169926	0.576471	0.294769	0.768171	0.999999
gene4871-chr11-71936881-71950191-INPPL1	12.75	0.169926	0.576471	0.294769	0.768171	0.999999
gene6515-chr12-104325111-104341708-HSP90B1	12.75	0.169926	0.576471	0.294769	0.768171	0.999999
gene8932-chr15-90171200-90197682-KIF7	12.75	0.169926	0.576471	0.294769	0.768171	0.999999
gene13897-chr19-56102736-56109893-FIZ1	12.75	0.169926	0.576471	0.294769	0.768171	0.999999
gene16030-chr20-17551598-17588652-DSTN	12.75	0.169926	0.576471	0.294769	0.768171	0.999999
gene17227-chr22-36677322-36783112-MYH9	12.75	0.169926	0.576471	0.294769	0.768171	0.999999
gene21486-chr6-11200605-11231915-NEDD9	12.75	0.169926	0.576471	0.294769	0.768171	0.999999
gene9424-chr16-21413454-21435658-NPIPB3	12.75	0.169926	0.577044	0.294476	0.768394	0.999999
gene9439-chr16-22525843-22547842-NPIPB5	12.75	0.169926	0.577044	0.294476	0.768394	0.999999
gene9565-chr16-30234055-30258734-NPIPB13	12.75	0.169926	0.577044	0.294476	0.768394	0.999999
gene1059-chr1-68151859-68154021-GADD45A	12.75	-0.169924	0.577044	-0.294474	0.768396	0.999999
gene19780-chr4-109542784-109546526-RPL34	12.75	-0.169924	0.577044	-0.294474	0.768396	0.999999
gene13216-chr19-40946747-40949282-SERTAD3	30.25	0.119299	0.405339	0.29432	0.768513	0.999999
gene27976-chrX-100646877-100651142-RPL36A	30.25	0.119299	0.405339	0.29432	0.768513	0.999999
gene23864-chr6_qbl_hap6-4169580-4181419-BRD2	12.75	0.169926	0.577789	0.294096	0.768684	0.999999
gene1782-chr1-155580960-155584758-MSTO1	12.75	-0.169924	0.577789	-0.294094	0.768686	0.999999
gene13152-chr19-39327027-39341979-HNRNPL	55.75	0.0906028	0.308115	0.294055	0.768716	0.999999
gene1395-chr1-113243748-113249025-RHOC	21.5	0.134302	0.457298	0.293685	0.768999	0.999999
gene12024-chr18-47007547-47016954-RPL17-C18orf32	21.5	0.134302	0.457947	0.293269	0.769317	0.999999
gene1589-chr1-151044053-151091007-GABPB2	5	0.289507	0.988	0.293024	0.769504	0.999999
gene1590-chr1-151044079-151091007-GABPB2	5	0.289507	0.988	0.293024	0.769504	0.999999
gene2153-chr1-179852176-179889212-TOR1AIP1	5	0.289507	0.988	0.293024	0.769504	0.999999
gene2300-chr1-202860223-202895400-KLHL12	5	0.289507	0.988	0.293024	0.769504	0.999999
gene2301-chr1-202860223-202896772-KLHL12	5	0.289507	0.988	0.293024	0.769504	0.999999
gene2443-chr1-212789359-212794119-ATF3	5	0.289507	0.988	0.293024	0.769504	0.999999
gene2498-chr1-222887662-222908538-BROX	5	0.289507	0.988	0.293024	0.769504	0.999999
gene3842-chr10-135168657-135170529-FUOM	5	0.289507	0.988	0.293024	0.769504	0.999999
gene4663-chr11-64701942-64702360-GPHA2	5	0.289507	0.988	0.293024	0.769504	0.999999
gene4799-chr11-67398773-67406031-TBX10	5	0.289507	0.988	0.293024	0.769504	0.999999
gene5206-chr11-114272250-114281332-RBM7	5	0.289507	0.988	0.293024	0.769504	0.999999
gene5213-chr11-116648904-116657754-ZPR1	5	0.289507	0.988	0.293024	0.769504	0.999999
gene5592-chr12-8071823-8087892-SLC2A3	5	0.289507	0.988	0.293024	0.769504	0.999999
gene6264-chr12-63037761-63327665-PPM1H	5	0.289507	0.988	0.293024	0.769504	0.999999
gene7384-chr14-21927178-21943832-RAB2B	5	0.289507	0.988	0.293024	0.769504	0.999999
gene7385-chr14-21927178-21944132-RAB2B	5	0.289507	0.988	0.293024	0.769504	0.999999
gene7612-chr14-51100297-51134071-SAV1	5	0.289507	0.988	0.293024	0.769504	0.999999
gene8164-chr15-20737093-20746114-GOLGA6L6	5	0.289507	0.988	0.293024	0.769504	0.999999
gene8868-chr15-83211950-83315767-CPEB1	5	0.289507	0.988	0.293024	0.769504	0.999999
gene8869-chr15-83211950-83315356-CPEB1	5	0.289507	0.988	0.293024	0.769504	0.999999
gene9871-chr16-67714618-67752273-GFOD2	5	0.289507	0.988	0.293024	0.769504	0.999999
gene11592-chr17-76143433-76162364-C17orf99	5	0.289507	0.988	0.293024	0.769504	0.999999
gene12289-chr19-2734523-2739074-SLC39A3	5	0.289507	0.988	0.293024	0.769504	0.999999
gene12372-chr19-4815935-4830754-TICAM1	5	0.289507	0.988	0.293024	0.769504	0.999999
gene12540-chr19-10420886-10425691-FDX1L	5	0.289507	0.988	0.293024	0.769504	0.999999
gene12856-chr19-18988717-19006536-CERS1	5	0.289507	0.988	0.293024	0.769504	0.999999
gene13689-chr19-51580751-51586467-KLK14	5	0.289507	0.988	0.293024	0.769504	0.999999
gene14243-chr2-27800388-27805589-C2orf16	5	0.289507	0.988	0.293024	0.769504	0.999999
gene14925-chr2-119982383-120023228-STEAP3	5	0.289507	0.988	0.293024	0.769504	0.999999
gene16765-chr21-40547371-40554440-PSMG1	5	0.289507	0.988	0.293024	0.769504	0.999999
gene16766-chr21-40547383-40554440-PSMG1	5	0.289507	0.988	0.293024	0.769504	0.999999
gene17256-chr22-37865100-37881478-MFNG	5	0.289507	0.988	0.293024	0.769504	0.999999
gene17257-chr22-37865100-37881425-MFNG	5	0.289507	0.988	0.293024	0.769504	0.999999
gene17283-chr22-38474143-38478170-SLC16A8	5	0.289507	0.988	0.293024	0.769504	0.999999
gene18378-chr3-112281856-112303286-SLC35A5	5	0.289507	0.988	0.293024	0.769504	0.999999
gene18946-chr3-184089722-184096476-THPO	5	0.289507	0.988	0.293024	0.769504	0.999999
gene19054-chr3-196595726-196661585-SENP5	5	0.289507	0.988	0.293024	0.769504	0.999999
gene20158-chr5-472100-523549-SLC9A3	5	0.289507	0.988	0.293024	0.769504	0.999999
gene20907-chr5-139555652-139623374-CYSTM1	5	0.289507	0.988	0.293024	0.769504	0.999999
gene21770-chr6-31914720-31919861-CFB	5	0.289507	0.988	0.293024	0.769504	0.999999
gene23109-chr6_cox_hap2-4703244-4709979-RGL2	5	0.289507	0.988	0.293024	0.769504	0.999999
gene23767-chr6_qbl_hap6-2791419-2791689-MCCD1	5	0.289507	0.988	0.293024	0.769504	0.999999
gene23987-chr6_ssto_hap7-3029174-3034918-CLIC1	5	0.289507	0.988	0.293024	0.769504	0.999999
gene23988-chr6_ssto_hap7-3029174-3034164-CLIC1	5	0.289507	0.988	0.293024	0.769504	0.999999
gene23989-chr6_ssto_hap7-3029174-3034145-CLIC1	5	0.289507	0.988	0.293024	0.769504	0.999999
gene24421-chr7-45120035-45127493-NACAD	5	0.289507	0.988	0.293024	0.769504	0.999999
gene25967-chr8-99957630-99964332-OSR2	5	0.289507	0.988	0.293024	0.769504	0.999999
gene26083-chr8-124085858-124164393-TBC1D31	5	0.289507	0.988	0.293024	0.769504	0.999999
gene26084-chr8-124085919-124164393-TBC1D31	5	0.289507	0.988	0.293024	0.769504	0.999999
gene26819-chr9-104152248-104159919-MRPL50	5	0.289507	0.988	0.293024	0.769504	0.999999
gene27239-chr9-138372647-138380739-PPP1R26	5	0.289507	0.988	0.293024	0.769504	0.999999
gene216-chr1-11905765-11906840-NPPA	5	-0.289505	0.988	-0.293021	0.769506	0.999999
gene1755-chr1-155037212-155042029-EFNA4	5	-0.289505	0.988	-0.293021	0.769506	0.999999
gene2305-chr1-202931000-202935404-CYB5R1	5	-0.289505	0.988	-0.293021	0.769506	0.999999
gene3172-chr10-70042416-70091684-PBLD	5	-0.289505	0.988	-0.293021	0.769506	0.999999
gene9223-chr16-3452189-3456043-ZNF174	5	-0.289505	0.988	-0.293021	0.769506	0.999999
gene9224-chr16-3452189-3459364-ZNF174	5	-0.289505	0.988	-0.293021	0.769506	0.999999
gene10630-chr17-22023436-22023991-MTRNR2L1	5	-0.289505	0.988	-0.293021	0.769506	0.999999
gene11169-chr17-46801529-46802120-PRAC2	5	-0.289505	0.988	-0.293021	0.769506	0.999999
gene12467-chr19-7982031-7983980-TGFBR3L	5	-0.289505	0.988	-0.293021	0.769506	0.999999
gene14774-chr2-99772536-99779620-LIPT1	5	-0.289505	0.988	-0.293021	0.769506	0.999999
gene14882-chr2-113343448-113346617-CHCHD5	5	-0.289505	0.988	-0.293021	0.769506	0.999999
gene15404-chr2-201735678-201752849-PPIL3	5	-0.289505	0.988	-0.293021	0.769506	0.999999
gene16978-chr22-20120363-20135530-ZDHHC8	5	-0.289505	0.988	-0.293021	0.769506	0.999999
gene18895-chr3-180320917-180328918-TTC14	5	-0.289505	0.988	-0.293021	0.769506	0.999999
gene19130-chr4-2044719-2045697-C4orf48	5	-0.289505	0.988	-0.293021	0.769506	0.999999
gene19131-chr4-2044776-2045697-C4orf48	5	-0.289505	0.988	-0.293021	0.769506	0.999999
gene19743-chr4-103791134-103813964-CISD2	5	-0.289505	0.988	-0.293021	0.769506	0.999999
gene20036-chr4-164416672-164441691-TMA16	5	-0.289505	0.988	-0.293021	0.769506	0.999999
gene24796-chr7-100200881-100205798-PCOLCE	5	-0.289505	0.988	-0.293021	0.769506	0.999999
gene25736-chr8-57125196-57131357-CHCHD7	5	-0.289505	0.988	-0.293021	0.769506	0.999999
gene9069-chr16-731110-732768-STUB1	55.75	-0.0906023	0.309405	-0.292827	0.769654	0.999999
gene25755-chr8-62413114-62626199-ASPH	21.5	0.134302	0.459252	0.292435	0.769954	0.999999
gene6162-chr12-56511373-56511616-RPL41	41.5	0.104337	0.357183	0.292111	0.770202	0.999999
gene22062-chr6-44214902-44221625-HSP90AB1	42	0.103094	0.353425	0.2917	0.770516	0.999999
gene10663-chr17-27051365-27052949-TLCD1	165.75	0.0391707	0.134416	0.291414	0.770735	0.999999
gene21710-chr6-31497738-31498008-MCCD1	5	0.289507	0.994619	0.291074	0.770995	0.999999
gene1536-chr1-149872134-149872348-BOLA1	5	0.289507	0.996457	0.290537	0.771406	0.999999
gene3862-chr11-319672-319914-IFITM3	5	0.289507	0.996457	0.290537	0.771406	0.999999
gene10532-chr17-16345318-16394505-LRRC75A	22	0.131245	0.453059	0.289686	0.772056	0.999999
gene1714-chr1-154127779-154154725-TPM3	13.25	0.163499	0.564715	0.289525	0.772179	0.999999
gene9544-chr16-30016834-30022669-DOC2A	13.25	0.163499	0.564715	0.289525	0.772179	0.999999
gene12194-chr19-572276-583493-BSG	13.25	0.163499	0.564715	0.289525	0.772179	0.999999
gene13347-chr19-44232148-44258188-SMG9	13.25	0.163499	0.564715	0.289525	0.772179	0.999999
gene17474-chr22-50355142-50357720-PIM3	13.25	-0.163498	0.564715	-0.289523	0.772181	0.999999
gene2740-chr10-1085358-1101656-IDI1	13.25	0.163499	0.565334	0.289208	0.772422	0.999999
gene10558-chr17-17992180-18011299-DRG2	13.25	0.163499	0.565334	0.289208	0.772422	0.999999
gene13649-chr19-50903108-50921275-POLD1	13.25	0.163499	0.565334	0.289208	0.772422	0.999999
gene87-chr1-2572806-2705230-TTC34	13.25	0.163499	0.565334	0.289208	0.772422	0.999999
gene1979-chr1-161693046-161697933-FCRLB	13.25	-0.163498	0.565334	-0.289206	0.772423	0.999999
gene12844-chr19-18700494-18703147-C19orf60	13.25	-0.163498	0.565334	-0.289206	0.772423	0.999999
gene13487-chr19-47341414-47353252-AP2S1	13.25	-0.163498	0.565334	-0.289206	0.772423	0.999999
gene13488-chr19-47341414-47353026-AP2S1	13.25	-0.163498	0.565334	-0.289206	0.772423	0.999999
gene14245-chr2-27848505-27850898-CCDC121	13.25	-0.163498	0.565334	-0.289206	0.772423	0.999999
gene14246-chr2-27848505-27850745-CCDC121	13.25	-0.163498	0.565334	-0.289206	0.772423	0.999999
gene18004-chr3-49454210-49459111-AMT	13.25	-0.163498	0.565334	-0.289206	0.772423	0.999999
gene9550-chr16-30065410-30081741-ALDOA	22	0.131245	0.454106	0.289018	0.772567	0.999999
gene10417-chr17-7744234-7758118-KDM6B	22	0.131245	0.454106	0.289018	0.772567	0.999999
gene25866-chr8-82605890-82606207-SLC10A5	5	-0.289505	1.00302	-0.288635	0.772861	0.999999
gene7794-chr14-70242551-70263006-SLC10A1	13.25	0.163499	0.566734	0.288494	0.772969	0.999999
gene4580-chr11-62600376-62606628-WDR74	13.25	0.163499	0.567206	0.288254	0.773153	0.999999
gene23472-chr6_mann_hap4-4394663-4406503-BRD2	13.25	0.163499	0.567206	0.288254	0.773153	0.999999
gene4704-chr11-65480472-65487077-KAT5	22	0.131245	0.455867	0.287902	0.773422	0.999999
gene27285-chr9-139744267-139745495-PHPT1	42.5	0.10188	0.354066	0.287743	0.773544	0.999999
gene24587-chr7-76239302-76255620-POMZP3	13.25	0.163499	0.56862	0.287537	0.773701	0.999999
gene24092-chr7-1581870-1595066-TMEM184A	31.75	0.113657	0.395429	0.287427	0.773785	0.999999
gene17397-chr22-42904340-42914829-RRP7A	31.75	0.113657	0.395708	0.287225	0.77394	0.999999
gene5930-chr12-49396054-49411629-PRKAG1	13.25	0.163499	0.569581	0.287052	0.774073	0.999999
gene8311-chr15-41057284-41059911-GCHFR	13.25	0.163499	0.569581	0.287052	0.774073	0.999999
gene23662-chr6_mcf_hap5-4276529-4283033-BRD2	13.25	0.163499	0.570383	0.286648	0.774382	0.999999
gene10358-chr17-7138346-7141249-PHF23	22.5	-0.128324	0.449986	-0.285172	0.775512	0.999999
gene6229-chr12-57910370-57913300-DDIT3	22.5	0.128325	0.450732	0.284703	0.775872	0.999999
gene9077-chr16-777935-779715-HAGHL	32.25	0.111893	0.393742	0.284179	0.776273	0.999999
gene4696-chr11-65340819-65341669-FAM89B	13.75	0.157542	0.554375	0.284179	0.776273	0.999999
gene9879-chr16-67919780-67920271-NRN1L	13.75	0.157542	0.554375	0.284179	0.776273	0.999999
gene16583-chr20-62571181-62586800-UCKL1	13.75	0.157542	0.555031	0.283843	0.776531	0.999999
gene18301-chr3-98483150-98514689-ST3GAL6	13.75	0.157542	0.555031	0.283843	0.776531	0.999999
gene21485-chr6-11183530-11231915-NEDD9	13.75	0.157542	0.555031	0.283843	0.776531	0.999999
gene22001-chr6-42848353-42857634-RPL7L1	13.75	0.157542	0.555031	0.283843	0.776531	0.999999
gene11661-chr17-79648194-79649954-ARL16	13.75	-0.157541	0.555031	-0.283841	0.776532	0.999999
gene17572-chr3-9987225-9993099-PRRT3	13.75	-0.157541	0.555031	-0.283841	0.776532	0.999999
gene569-chr1-32095462-32109838-PEF1	5.5	0.263035	0.927431	0.283617	0.776704	0.999999
gene1530-chr1-149289353-149291742-LOC388692	5.5	0.263035	0.927431	0.283617	0.776704	0.999999
gene1922-chr1-160246598-160253941-PEX19	5.5	0.263035	0.927431	0.283617	0.776704	0.999999
gene2302-chr1-202909952-202926112-ADIPOR1	5.5	0.263035	0.927431	0.283617	0.776704	0.999999
gene2303-chr1-202909952-202926700-ADIPOR1	5.5	0.263035	0.927431	0.283617	0.776704	0.999999
gene2304-chr1-202909952-202926524-ADIPOR1	5.5	0.263035	0.927431	0.283617	0.776704	0.999999
gene2360-chr1-205758220-205781324-SLC41A1	5.5	0.263035	0.927431	0.283617	0.776704	0.999999
gene2442-chr1-212782969-212794119-ATF3	5.5	0.263035	0.927431	0.283617	0.776704	0.999999
gene2703-chr1-247318290-247334319-ZNF124	5.5	0.263035	0.927431	0.283617	0.776704	0.999999
gene3217-chr10-72191691-72200465-NODAL	5.5	0.263035	0.927431	0.283617	0.776704	0.999999
gene3520-chr10-101948054-101988367-CHUK	5.5	0.263035	0.927431	0.283617	0.776704	0.999999
gene4532-chr11-61640994-61658017-FADS3	5.5	0.263035	0.927431	0.283617	0.776704	0.999999
gene5045-chr11-93518404-93546496-MED17	5.5	0.263035	0.927431	0.283617	0.776704	0.999999
gene5940-chr12-49689908-49692481-PRPH	5.5	0.263035	0.927431	0.283617	0.776704	0.999999
gene6336-chr12-72003378-72056749-ZFC3H1	5.5	0.263035	0.927431	0.283617	0.776704	0.999999
gene6382-chr12-82746082-82751199-CCDC59	5.5	0.263035	0.927431	0.283617	0.776704	0.999999
gene6654-chr12-113660242-113736390-TPCN1	5.5	0.263035	0.927431	0.283617	0.776704	0.999999
gene6754-chr12-122716093-122750068-VPS33A	5.5	0.263035	0.927431	0.283617	0.776704	0.999999
gene6878-chr13-21727733-21749741-SKA3	5.5	0.263035	0.927431	0.283617	0.776704	0.999999
gene7513-chr14-31029328-31089270-G2E3	5.5	0.263035	0.927431	0.283617	0.776704	0.999999
gene8253-chr15-34671268-34681001-GOLGA8A	5.5	0.263035	0.927431	0.283617	0.776704	0.999999
gene8254-chr15-34817482-34827222-GOLGA8B	5.5	0.263035	0.927431	0.283617	0.776704	0.999999
gene8461-chr15-50792758-50837902-USP50	5.5	0.263035	0.927431	0.283617	0.776704	0.999999
gene8763-chr15-75576181-75588148-GOLGA6D	5.5	0.263035	0.927431	0.283617	0.776704	0.999999
gene8822-chr15-78858861-78887611-CHRNA5	5.5	0.263035	0.927431	0.283617	0.776704	0.999999
gene8956-chr15-91261557-91358692-BLM	5.5	0.263035	0.927431	0.283617	0.776704	0.999999
gene9187-chr16-2962979-2990158-FLYWCH1	5.5	0.263035	0.927431	0.283617	0.776704	0.999999
gene9691-chr16-53524951-53536216-AKTIP	5.5	0.263035	0.927431	0.283617	0.776704	0.999999
gene10555-chr17-17877126-17911142-DRC3	5.5	0.263035	0.927431	0.283617	0.776704	0.999999
gene11077-chr17-42978079-42981047-CCDC103	5.5	0.263035	0.927431	0.283617	0.776704	0.999999
gene11136-chr17-45773629-45789429-TBKBP1	5.5	0.263035	0.927431	0.283617	0.776704	0.999999
gene11221-chr17-48586744-48608862-MYCBPAP	5.5	0.263035	0.927431	0.283617	0.776704	0.999999
gene11446-chr17-71244587-71257019-CPSF4L	5.5	0.263035	0.927431	0.283617	0.776704	0.999999
gene12563-chr19-10813111-10824043-QTRT1	5.5	0.263035	0.927431	0.283617	0.776704	0.999999
gene13240-chr19-41595355-41602100-CYP2A13	5.5	0.263035	0.927431	0.283617	0.776704	0.999999
gene13973-chr19-58207642-58219579-ZNF154	5.5	0.263035	0.927431	0.283617	0.776704	0.999999
gene16208-chr20-34044222-34099804-CEP250	5.5	0.263035	0.927431	0.283617	0.776704	0.999999
gene16922-chr22-18062922-18070958-LOC101929372	5.5	0.263035	0.927431	0.283617	0.776704	0.999999
gene17354-chr22-41254084-41258785-XPNPEP3	5.5	0.263035	0.927431	0.283617	0.776704	0.999999
gene17406-chr22-43265771-43342047-PACSIN2	5.5	0.263035	0.927431	0.283617	0.776704	0.999999
gene17410-chr22-43507753-43525718-BIK	5.5	0.263035	0.927431	0.283617	0.776704	0.999999
gene18035-chr3-50307426-50314602-SEMA3B	5.5	0.263035	0.927431	0.283617	0.776704	0.999999
gene18036-chr3-50307592-50314602-SEMA3B	5.5	0.263035	0.927431	0.283617	0.776704	0.999999
gene18295-chr3-98234316-98240910-CLDND1	5.5	0.263035	0.927431	0.283617	0.776704	0.999999
gene18541-chr3-128806411-128879073-ISY1-RAB43	5.5	0.263035	0.927431	0.283617	0.776704	0.999999
gene19076-chr3-197880236-197907728-FAM157A	5.5	0.263035	0.927431	0.283617	0.776704	0.999999
gene20617-chr5-95149552-95157577-GLRX	5.5	0.263035	0.927431	0.283617	0.776704	0.999999
gene20636-chr5-98190907-98261238-CHD1	5.5	0.263035	0.927431	0.283617	0.776704	0.999999
gene20877-chr5-138090510-138270723-CTNNA1	5.5	0.263035	0.927431	0.283617	0.776704	0.999999
gene21484-chr6-11183530-11381581-NEDD9	5.5	0.263035	0.927431	0.283617	0.776704	0.999999
gene22370-chr6-109687716-109703015-CD164	5.5	0.263035	0.927431	0.283617	0.776704	0.999999
gene24115-chr7-2728835-2804759-AMZ1	5.5	0.263035	0.927431	0.283617	0.776704	0.999999
gene25282-chr7-155090481-155101945-INSIG1	5.5	0.263035	0.927431	0.283617	0.776704	0.999999
gene25898-chr8-90945563-90995952-NBN	5.5	0.263035	0.927431	0.283617	0.776704	0.999999
gene25899-chr8-90945563-90995899-NBN	5.5	0.263035	0.927431	0.283617	0.776704	0.999999
gene26655-chr9-86553225-86570657-C9orf64	5.5	0.263035	0.927431	0.283617	0.776704	0.999999
gene26656-chr9-86553225-86570901-C9orf64	5.5	0.263035	0.927431	0.283617	0.776704	0.999999
gene26966-chr9-123940414-123963365-RAB14	5.5	0.263035	0.927431	0.283617	0.776704	0.999999
gene27069-chr9-130647599-130658687-ST6GALNAC6	5.5	0.263035	0.927431	0.283617	0.776704	0.999999
gene27258-chr9-139222931-139236288-GPSM1	5.5	0.263035	0.927431	0.283617	0.776704	0.999999
gene27668-chrX-48830130-48857675-GRIPAP1	5.5	0.263035	0.927431	0.283617	0.776704	0.999999
gene837-chr1-46092975-46151302-GPBP1L1	5.5	-0.263033	0.927431	-0.283615	0.776706	0.999999
gene943-chr1-53692563-53703282-MAGOH	5.5	-0.263033	0.927431	-0.283615	0.776706	0.999999
gene1549-chr1-150190716-150207504-ANP32E	5.5	-0.263033	0.927431	-0.283615	0.776706	0.999999
gene3053-chr10-48356023-48373866-ZNF488	5.5	-0.263033	0.927431	-0.283615	0.776706	0.999999
gene3813-chr10-134020985-134119726-STK32C	5.5	-0.263033	0.927431	-0.283615	0.776706	0.999999
gene3858-chr11-290137-295688-PGGHG	5.5	-0.263033	0.927431	-0.283615	0.776706	0.999999
gene4639-chr11-64108689-64125006-CCDC88B	5.5	-0.263033	0.927431	-0.283615	0.776706	0.999999
gene4889-chr11-73020662-73080425-ARHGEF17	5.5	-0.263033	0.927431	-0.283615	0.776706	0.999999
gene6070-chr12-53720358-53737577-SP7	5.5	-0.263033	0.927431	-0.283615	0.776706	0.999999
gene6071-chr12-53720358-53729167-SP7	5.5	-0.263033	0.927431	-0.283615	0.776706	0.999999
gene7284-chr13-111545038-111566454-ANKRD10	5.5	-0.263033	0.927431	-0.283615	0.776706	0.999999
gene7999-chr14-93674400-93695561-UBR7	5.5	-0.263033	0.927431	-0.283615	0.776706	0.999999
gene8677-chr15-71123862-71145604-LARP6	5.5	-0.263033	0.927431	-0.283615	0.776706	0.999999
gene8678-chr15-71123862-71144797-LARP6	5.5	-0.263033	0.927431	-0.283615	0.776706	0.999999
gene9092-chr16-1271650-1274254-TPSG1	5.5	-0.263033	0.927431	-0.283615	0.776706	0.999999
[truncated: 20,950 more rows]

## Sheet: 15m_20Cu_promoter_treated_vs_un
promoter	baseMean	log2FoldChange	lfcSE	stat	pvalue	padj
gene19806-chr5-137800680-137801680-EGR1	55.75	0.809897	0.297575	2.72166	0.0064955	0.999999
gene27017-chrX-153775061-153776061-IKBKG	32.75	0.885829	0.390846	2.26644	0.0234246	0.999999
gene25766-chr9-131940040-131941040-IER5L	57.75	0.595379	0.290514	2.0494	0.0404228	0.999999
gene4564-chr11-65657374-65658374-CCDC85B	92.75	0.494765	0.241926	2.0451	0.0408445	0.999999
gene143-chr1-8085893-8086893-ERRFI1	25	0.893085	0.454431	1.96528	0.0493814	0.999999
gene16723-chr3-9851143-9852143-TTLL3	49.25	0.609416	0.31323	1.94559	0.0517043	0.999999
gene8193-chr15-63340017-63341017-TPM1	118.5	0.379589	0.21646	1.75362	0.0794951	0.999999
gene3674-chr11-842323-843323-TSPAN4	39.75	0.607683	0.348484	1.74379	0.0811958	0.999999
gene2631-chr10-3214408-3215408-PITRM1	46	0.539366	0.319034	1.69062	0.0909093	0.999999
gene25344-chr9-91933265-91934265-SECISBP2	76	0.439984	0.263682	1.66862	0.0951934	0.999999
gene24863-chr8-144679083-144680083-EEF1D	44.75	0.538096	0.323275	1.66451	0.09601	0.999999
gene9697-chr16-89787451-89788451-ZNF276	33.5	0.657113	0.395702	1.66063	0.0967887	0.999999
gene13623-chr2-28615278-28616278-FOSL2	56.25	0.478834	0.292483	1.63714	0.101602	0.999999
gene12596-chr19-39903249-39904249-PLEKHG2	23	0.770518	0.471186	1.63528	0.101991	0.999999
gene3675-chr11-842440-843440-TSPAN4	34.75	0.610958	0.377438	1.6187	0.105513	0.999999
gene11152-chr17-79678765-79679765-SLC25A10	37	0.593091	0.36801	1.61161	0.107046	0.999999
gene10480-chr17-40118258-40119258-CNP	47.25	0.509014	0.316188	1.60985	0.107431	0.999999
gene22944-chr7-5569732-5570732-ACTB	47.25	0.509014	0.316188	1.60985	0.107431	0.999999
gene15507-chr20-42086003-42087003-SRSF6	67	0.433897	0.271324	1.59918	0.10978	0.999999
gene3673-chr11-842029-843029-POLR2L	54.25	0.469486	0.295467	1.58896	0.112069	0.999999
gene5802-chr12-52444685-52445685-NR4A1	54.75	0.465123	0.295145	1.57591	0.115046	0.999999
gene8192-chr15-63334337-63335337-TPM1	45.25	0.499102	0.320975	1.55495	0.119957	0.999999
gene2632-chr10-3214533-3215533-PITRM1	44.75	0.504792	0.325316	1.5517	0.120734	0.999999
gene20377-chr6-16128816-16129816-MYLIP	36	0.568284	0.367234	1.54747	0.12175	0.999999
gene11118-chr17-78120482-78121482-EIF4A3	82.25	0.397148	0.258097	1.53876	0.123864	0.999999
gene24306-chr8-30890210-30891210-PURG	5.5	1.76553	1.14764	1.53841	0.123948	0.999999
gene8828-chr16-4421348-4422348-VASN	21	0.773725	0.505475	1.53069	0.125847	0.999999
gene25855-chr9-137217808-137218808-RXRA	11.75	1.09311	0.71801	1.52242	0.127905	0.999999
gene24238-chr8-23539950-23540950-NKX3-1	19.25	0.807355	0.530902	1.52073	0.128329	0.999999
gene20238-chr5-179247341-179248341-SQSTM1	56.25	0.452512	0.297811	1.51946	0.128646	0.999999
gene25263-chr9-74979008-74980008-ZFAND5	32.25	0.612977	0.404389	1.51581	0.129567	0.999999
gene23004-chr7-17337775-17338775-AHR	38	0.537657	0.359492	1.4956	0.134757	0.999999
gene8855-chr16-4897131-4898131-UBN1	20.25	0.765535	0.51215	1.49475	0.13498	0.999999
gene11184-chr17-80055606-80056606-FASN	26.5	0.664816	0.445464	1.49241	0.135591	0.999999
gene17601-chr3-124605652-124606652-ITGB5	30	0.584963	0.401838	1.45572	0.14547	0.999999
gene24905-chr8-145550082-145551082-DGAT1	47.5	0.459432	0.317337	1.44777	0.147681	0.999999
gene2963-chr10-60094238-60095238-UBE2D1	29.5	0.595159	0.411552	1.44613	0.14814	0.999999
gene8854-chr16-4896889-4897889-GLYR1	25	0.645335	0.446941	1.44389	0.148769	0.999999
gene7764-chr14-103800697-103801697-EIF5	41.5	0.491389	0.340773	1.44198	0.149307	0.999999
gene24237-chr8-23539902-23540902-NKX3-1	19.5	0.756729	0.525224	1.44077	0.149649	0.999999
gene15778-chr20-62587300-62588300-UCKL1	43	0.473931	0.330542	1.4338	0.151629	0.999999
gene20911-chr6-43149421-43150421-CUL9	37	0.512206	0.357445	1.43297	0.151867	0.999999
gene9761-chr17-1944776-1945776-OVCA2	74.5	0.36995	0.259246	1.42702	0.153573	0.999999
gene25298-chr9-85677543-85678543-RASEF	25	0.645335	0.453982	1.4215	0.155171	0.999999
gene8194-chr15-63340135-63341135-TPM1	122.75	0.300789	0.211639	1.42124	0.155248	0.999999
gene24054-chr8-1711369-1712369-CLN8	37.5	0.505236	0.355535	1.42106	0.1553	0.999999
gene24307-chr8-30890277-30891277-WRN	7.75	1.28951	0.913115	1.41221	0.157889	0.999999
gene25161-chr9-35489329-35490329-RUSC2	41.25	0.476438	0.337868	1.41013	0.1585	0.999999
gene11661-chr19-1039601-1040601-ABCA7	49.25	0.427862	0.303468	1.40991	0.158567	0.999999
gene24247-chr8-25041737-25042737-DOCK5	21	0.70044	0.499476	1.40235	0.160811	0.999999
gene10080-chr17-17399209-17400209-RASD1	31.5	0.556394	0.398849	1.395	0.163016	0.999999
gene23281-chr7-65540275-65541275-ASL	19.25	0.726982	0.524021	1.38731	0.165346	0.999999
gene2428-chr1-228327284-228328284-GUK1	27	0.596103	0.430517	1.38462	0.166168	0.999999
gene24942-chr8-146052402-146053402-ZNF7	27	0.596103	0.430929	1.3833	0.166574	0.999999
gene25773-chr9-132403948-132404948-ASB6	14.75	0.85561	0.619512	1.3811	0.167247	0.999999
gene11168-chr17-79885087-79886087-MAFG	21	0.70044	0.507217	1.38095	0.167295	0.999999
gene24218-chr8-22462038-22463038-CCAR2	62.25	0.384664	0.278946	1.37899	0.167897	0.999999
gene17865-chr3-156391704-156392704-TIPARP	43.75	0.448758	0.326262	1.37545	0.168991	0.999999
gene7658-chr14-93214547-93215547-LGMN	40.5	0.467126	0.33976	1.37487	0.169172	0.999999
gene3433-chr10-112257124-112258124-DUSP5	36.75	0.495528	0.360769	1.37353	0.169587	0.999999
gene11253-chr18-3247027-3248027-MYL12A	36.75	0.495528	0.361543	1.37059	0.170503	0.999999
gene11669-chr19-1103976-1104976-GPX4	32	0.547488	0.399653	1.36991	0.170716	0.999999
gene1954-chr1-169075446-169076446-ATP1B1	44.75	0.438573	0.321474	1.36426	0.172487	0.999999
gene13935-chr2-74374539-74375539-BOLA3	32.5	0.538866	0.396481	1.35912	0.174108	0.999999
gene8641-chr16-451357-452357-DECR2	70	0.373044	0.274516	1.35891	0.174174	0.999999
gene8644-chr16-577355-578355-CAPN15	15.75	0.798367	0.59144	1.34987	0.177058	0.999999
gene24909-chr8-145581683-145582683-FBXL6	25.75	0.596645	0.447154	1.33432	0.1821	0.999999
gene19462-chr5-72111917-72112917-TNPO1	26.25	0.584963	0.43843	1.33422	0.182132	0.999999
gene3100-chr10-75571089-75572089-NDST2	26.25	0.584963	0.439696	1.33038	0.183393	0.999999
gene3101-chr10-75571107-75572107-NDST2	26.25	0.584963	0.439696	1.33038	0.183393	0.999999
gene25402-chr9-99180169-99181169-ZNF367	35.5	0.492397	0.371013	1.32717	0.184453	0.999999
gene10744-chr17-48943215-48944215-TOB1	74	0.352672	0.266028	1.32569	0.184941	0.999999
gene24897-chr8-145158804-145159804-MAF1	40.75	0.446065	0.337114	1.32319	0.185773	0.999999
gene24511-chr8-74206336-74207336-RDH10	37	0.472069	0.358721	1.31598	0.188182	0.999999
gene23282-chr7-65540333-65541333-ASL	19.5	0.678072	0.518855	1.30686	0.191259	0.999999
gene10578-chr17-42296541-42297541-UBTF	18	0.736966	0.564284	1.30602	0.191546	0.999999
gene24864-chr8-144679345-144680345-EEF1D	35.75	0.468149	0.361523	1.29493	0.195343	0.999999
gene4733-chr11-73087212-73088212-RELT	25.5	0.573186	0.444348	1.28995	0.197069	0.999999
gene4732-chr11-73086904-73087904-RELT	20	0.660514	0.5121	1.28982	0.197115	0.999999
gene7146-chr14-23775568-23776568-BCL2L2	20.5	-0.643856	0.499288	-1.28955	0.197208	0.999999
gene9098-chr16-29816916-29817916-MAZ	50.75	0.386059	0.299376	1.28954	0.197209	0.999999
gene8853-chr16-4896803-4897803-GLYR1	26	0.561879	0.435789	1.28934	0.19728	0.999999
gene11175-chr17-79934925-79935925-ASPSCR1	17.25	0.725825	0.563815	1.28735	0.197974	0.999999
gene10385-chr17-38278289-38279289-MSL1	20	0.660514	0.515486	1.28134	0.200074	0.999999
gene19783-chr5-135364083-135365083-TGFBI	30	0.535038	0.417668	1.28101	0.20019	0.999999
gene23337-chr7-75367790-75368790-HIP1	6.75	1.24793	0.977241	1.27699	0.201606	0.999999
gene17770-chr3-141594933-141595933-ATP1B3	25	0.584963	0.459291	1.27362	0.202797	0.999999
gene24943-chr8-146052444-146053444-ZNF7	26.5	0.551016	0.435054	1.26654	0.205318	0.999999
gene15726-chr20-60877451-60878451-ADRM1	32.5	0.49304	0.38956	1.26563	0.205644	0.999999
gene24449-chr8-62626699-62627699-ASPH	50.25	0.389947	0.308341	1.26466	0.205994	0.999999
gene15081-chr2-242295163-242296163-FARP2	20.5	0.643857	0.509698	1.26321	0.206513	0.999999
gene2429-chr1-228327428-228328428-GUK1	27	0.540569	0.427969	1.2631	0.206552	0.999999
gene24910-chr8-145581716-145582716-SLC52A2	26	0.561879	0.444904	1.26292	0.206617	0.999999
gene2838-chr10-33246322-33247322-ITGB1	23.75	0.584963	0.464418	1.25956	0.207828	0.999999
gene6451-chr12-120632013-120633013-GCN1	90.5	0.304006	0.241522	1.25871	0.208135	0.999999
gene8886-chr16-9185036-9186036-C16orf72	36.25	0.46158	0.366885	1.25811	0.208353	0.999999
gene11203-chr17-80416039-80417039-NARF	48.25	0.498251	0.39629	1.25729	0.208649	0.999999
gene13193-chr19-54372144-54373144-MYADM	68.5	0.338525	0.26937	1.25673	0.208852	0.999999
gene23287-chr7-66205142-66206142-RABGEF1	51.25	0.382248	0.304296	1.25617	0.209054	0.999999
gene7887-chr15-34501797-34502797-KATNBL1	29.25	0.523562	0.417419	1.25429	0.209738	0.999999
gene16043-chr21-45526707-45527707-PWP2	24.25	0.572579	0.458643	1.24842	0.211878	0.999999
gene13047-chr19-50887079-50888079-POLD1	93	0.295776	0.237113	1.2474	0.212249	0.999999
gene6226-chr12-96183473-96184473-NTN4	21.5	0.612977	0.492363	1.24497	0.213142	0.999999
gene9737-chr17-1388551-1389551-MYO1C	28	0.520833	0.419855	1.24051	0.214788	0.999999
gene27016-chrX-153774733-153775733-G6PD	49	0.385025	0.311323	1.23674	0.216184	0.999999
gene24853-chr8-144373058-144374058-ZNF696	24.75	0.560715	0.455265	1.23162	0.218089	0.999999
gene3097-chr10-75531548-75532548-FUT11	61.25	0.343145	0.279034	1.22976	0.218787	0.999999
gene19211-chr5-17217169-17218169-BASP1	21.5	0.612977	0.498503	1.22964	0.218834	0.999999
gene558-chr1-32801340-32802340-MARCKSL1	15.5	0.761841	0.620254	1.22827	0.219345	0.999999
gene15336-chr20-25565667-25566667-NINL	24.25	0.572579	0.466244	1.22807	0.219422	0.999999
gene13212-chr19-54694564-54695564-TSEN34	43.5	0.400538	0.328583	1.21899	0.22285	0.999999
gene8630-chr16-278981-279981-LUC7L	25.75	0.53842	0.441743	1.21885	0.2229	0.999999
gene25343-chr9-91932887-91933887-SECISBP2	102.25	0.275974	0.226549	1.21816	0.223162	0.999999
gene18721-chr4-95372507-95373507-PDLIM5	17.5	0.671378	0.55141	1.21757	0.223389	0.999999
gene2871-chr10-43891779-43892779-HNRNPF	60.75	0.345996	0.284209	1.2174	0.223451	0.999999
gene11254-chr18-3251710-3252710-MYL12A	40.25	0.415038	0.340921	1.2174	0.223452	0.999999
gene9695-chr16-89786892-89787892-ZNF276	51.75	0.378512	0.31117	1.21641	0.223828	0.999999
gene9696-chr16-89786894-89787894-VPS9D1	51.75	0.378512	0.31117	1.21641	0.223828	0.999999
gene17533-chr3-118959252-118960252-B4GALT4	26.75	0.517849	0.426718	1.21356	0.224916	0.999999
gene11139-chr17-79479392-79480392-ACTG1	78.5	0.313661	0.258553	1.21314	0.225077	0.999999
gene25264-chr9-74979663-74980663-ZFAND5	52.25	0.374849	0.309547	1.21096	0.225911	0.999999
gene7144-chr14-23775470-23776470-BCL2L2-PABPN1	20.75	-0.599461	0.495591	-1.20959	0.226437	0.999999
gene7145-chr14-23775470-23776470-BCL2L2	20.75	-0.599461	0.495591	-1.20959	0.226437	0.999999
gene2110-chr1-193028503-193029503-TROVE2	41.75	-0.39993	0.330944	-1.20845	0.226873	0.999999
gene8709-chr16-1822640-1823640-MRPS34	20.75	0.599462	0.496152	1.20822	0.226962	0.999999
gene8710-chr16-1822728-1823728-EME2	20.75	0.599462	0.496152	1.20822	0.226962	0.999999
gene24896-chr8-145158640-145159640-SHARPIN	41.75	0.399931	0.331597	1.20608	0.227788	0.999999
gene13991-chr2-85132262-85133262-TMSB10	60.25	0.348895	0.289301	1.20599	0.22782	0.999999
gene11174-chr17-79934921-79935921-ASPSCR1	17.5	0.671378	0.557274	1.20475	0.228299	0.999999
gene11151-chr17-79669899-79670899-MRPL12	54.75	0.357552	0.29783	1.20053	0.229935	0.999999
gene10187-chr17-27052730-27053730-TLCD1	110	0.263035	0.219793	1.19674	0.23141	0.999999
gene15614-chr20-47894256-47895256-ZNFX1	65.5	0.331844	0.277361	1.19643	0.231527	0.999999
gene24911-chr8-145581740-145582740-SLC52A2	26.25	0.527932	0.441482	1.19582	0.231768	0.999999
gene21789-chr6_cox_hap2-2222197-2223197-FLOT1	38.75	0.43134	0.36114	1.19438	0.232329	0.999999
gene8540-chr15-90744061-90745061-SEMA4B	26.75	0.517849	0.434623	1.19149	0.233461	0.999999
gene11252-chr18-3246979-3247979-MYL12A	33.75	0.452513	0.379817	1.1914	0.233498	0.999999
gene12082-chr19-12901809-12902809-JUNB	62.25	0.337582	0.283591	1.19038	0.233896	0.999999
gene17145-chr3-49760907-49761907-GMPPB	38	0.420576	0.353656	1.18922	0.234352	0.999999
gene13664-chr2-36582869-36583869-CRIM1	24.5	0.536053	0.451205	1.18805	0.234815	0.999999
gene22559-chr6_qbl_hap6-2003057-2004057-FLOT1	39	0.409645	0.348262	1.17626	0.239493	0.999999
gene22945-chr7-5631935-5632935-FSCN1	54.5	0.345775	0.294197	1.17532	0.239868	0.999999
gene3509-chr10-121301722-121302722-RGS10	16.25	0.678072	0.577475	1.1742	0.240314	0.999999
gene20583-chr6-30710128-30711128-FLOT1	38.5	0.415038	0.353827	1.173	0.240798	0.999999
gene11205-chr17-80605911-80606911-WDR45B	21.25	0.584963	0.499222	1.17175	0.241297	0.999999
gene9637-chr16-85832803-85833803-COX4I1	25	0.525091	0.448986	1.16951	0.2422	0.999999
gene8665-chr16-770641-771641-FAM173A	52.5	0.359081	0.307108	1.16924	0.242309	0.999999
gene2158-chr1-201465201-201466201-CSRP1	16.75	0.657113	0.564001	1.16509	0.243982	0.999999
gene12568-chr19-39340117-39341117-HNRNPL	87	0.282808	0.242802	1.16477	0.244112	0.999999
gene17866-chr3-156392214-156393214-TIPARP	44.75	0.37281	0.32036	1.16372	0.244538	0.999999
gene19727-chr5-131825965-131826965-IRF1	45.25	0.368645	0.317585	1.16078	0.245733	0.999999
gene13513-chr2-20646331-20647331-RHOB	77.5	0.298912	0.257681	1.16001	0.246045	0.999999
gene17453-chr3-101567857-101568857-NFKBIZ	22.25	0.557996	0.481878	1.15796	0.24688	0.999999
gene24438-chr8-59464982-59465982-SDCBP	40.5	0.394279	0.341286	1.15528	0.247977	0.999999
gene9071-chr16-28833868-28834868-ATXN2L	49.5	0.351473	0.304884	1.15281	0.248989	0.999999
gene436-chr1-26232493-26233493-STMN1	28.25	0.489806	0.425863	1.15015	0.250083	0.999999
gene25956-chr9-140472578-140473578-DPH7	29.25	0.472753	0.411216	1.14965	0.250289	0.999999
gene11255-chr18-3261610-3262610-MYL12B	22.25	0.557996	0.485447	1.14945	0.250372	0.999999
gene9669-chr16-88877842-88878842-APRT	50.75	0.357157	0.311019	1.14835	0.250826	0.999999
gene275-chr1-16482104-16483104-EPHA2	37.25	0.409391	0.356828	1.14731	0.251255	0.999999
gene14081-chr2-97481490-97482490-CNNM3	14.5	0.710494	0.619506	1.14687	0.251435	0.999999
gene11678-chr19-1275019-1276019-C19orf24	53.75	0.337035	0.293978	1.14646	0.251603	0.999999
gene9647-chr16-87425300-87426300-MAP1LC3B	17.25	0.63743	0.556908	1.14459	0.25238	0.999999
gene27057-chrY-1460539-1461539-SLC25A6	39.5	0.404391	0.353428	1.1442	0.252543	0.999999
gene10668-chr17-46184419-46185419-SNX11	37.75	-0.403897	0.353734	-1.14181	0.253533	0.999999
gene10669-chr17-46184446-46185446-SNX11	37.75	-0.403897	0.353734	-1.14181	0.253533	0.999999
gene11812-chr19-4908941-4909941-UHRF1	17.25	0.63743	0.559951	1.13837	0.254967	0.999999
gene19703-chr5-127418982-127419982-SLC12A2	29.75	0.464669	0.40836	1.13789	0.255167	0.999999
gene25973-chrX-1510539-1511539-SLC25A6	39.5	0.404391	0.355388	1.13788	0.255169	0.999999
gene18018-chr3-184053216-184054216-FAM131A	58.5	0.321928	0.28339	1.13599	0.25596	0.999999
gene13714-chr2-43453245-43454245-ZFP36L2	57.5	0.327575	0.289061	1.13324	0.257114	0.999999
gene15768-chr20-62338865-62339865-ARFRP1	10.5	0.847997	0.750847	1.12939	0.258734	0.999999
gene15769-chr20-62338879-62339879-ZGPAT	10.5	0.847997	0.750847	1.12939	0.258734	0.999999
gene11668-chr19-1103424-1104424-GPX4	38.25	0.39855	0.353374	1.12784	0.259387	0.999999
gene10136-chr17-19770739-19771739-ULK2	10	0.893085	0.792383	1.12709	0.259705	0.999999
gene24912-chr8-145581775-145582775-SLC52A2	26.5	0.494765	0.439363	1.1261	0.260124	0.999999
gene14760-chr2-208031080-208032080-KLF7	38.25	0.39855	0.354635	1.12383	0.261085	0.999999
gene15767-chr20-62338705-62339705-ARFRP1	10.5	0.847997	0.754684	1.12365	0.261163	0.999999
gene22194-chr6_mann_hap4-2058222-2059222-FLOT1	37.25	0.409391	0.364404	1.12345	0.261245	0.999999
gene15377-chr20-31407198-31408198-MAPRE1	21.5	0.543143	0.484065	1.12204	0.261843	0.999999
gene6581-chr12-132628380-132629380-DDX51	18.25	0.601451	0.537043	1.11993	0.262743	0.999999
gene23534-chr7-100026753-100027753-MEPCE	132.25	0.224081	0.200232	1.1191	0.263095	0.999999
gene8900-chr16-11035757-11036757-DEXI	12.25	0.784272	0.700854	1.11902	0.26313	0.999999
gene7554-chr14-75744980-75745980-FOS	59.5	0.316474	0.282818	1.119	0.263139	0.999999
gene8841-chr16-4664427-4665427-UBALD1	24.75	0.500429	0.447819	1.11748	0.263789	0.999999
gene8590-chr15-99644785-99645785-SYNM	34.5	0.421138	0.376906	1.11735	0.263843	0.999999
gene12386-chr19-33555324-33556324-RHPN2	20.5	0.570316	0.510576	1.11701	0.263992	0.999999
gene12260-chr19-18384819-18385819-KIAA1683	28.5	0.459432	0.411919	1.11535	0.264703	0.999999
gene12825-chr19-45970752-45971752-FOSB	40.25	0.378512	0.339989	1.11331	0.265577	0.999999
gene577-chr1-33429914-33430914-RNF19B	31.75	0.434937	0.391288	1.11155	0.266331	0.999999
gene13250-chr19-55574085-55575085-RDH13	22	0.530515	0.478499	1.10871	0.267557	0.999999
gene24868-chr8-144699232-144700232-TSTA3	28.5	0.459432	0.415139	1.10669	0.268427	0.999999
gene4509-chr11-64645740-64646740-EHD1	52.5	0.331206	0.299423	1.10615	0.268662	0.999999
gene8954-chr16-18937226-18938226-SMG1	36.5	0.39776	0.360064	1.10469	0.269294	0.999999
gene14657-chr2-198364140-198365140-HSPD1	45.5	0.350497	0.317387	1.10432	0.269454	0.999999
gene25836-chr9-136242537-136243537-SURF4	11	0.807355	0.732268	1.10254	0.270226	0.999999
gene12398-chr19-34287250-34288250-KCTD15	32.75	0.421464	0.382582	1.10163	0.270622	0.999999
gene12096-chr19-13056127-13057127-RAD23A	56.25	0.321928	0.292577	1.10032	0.271193	0.999999
gene23931-chr7-148395432-148396432-CUL1	15.5	0.662965	0.603263	1.09897	0.271783	0.999999
gene6582-chr12-132628471-132629471-NOC4L	19.25	0.569366	0.518992	1.09706	0.272615	0.999999
gene24851-chr8-144328597-144329597-ZFP41	25.75	0.480626	0.438243	1.09671	0.272768	0.999999
gene8454-chr15-81292794-81293794-MESDC1	45.5	0.350498	0.320638	1.09313	0.274338	0.999999
gene1077-chr1-86045943-86046943-CYR61	32.25	0.428094	0.392137	1.09169	0.274967	0.999999
gene25880-chr9-139010231-139011231-C9orf69	16	0.641546	0.588437	1.09025	0.275601	0.999999
gene2394-chr1-225840345-225841345-ENAH	13.75	0.695146	0.637707	1.09007	0.275682	0.999999
gene10223-chr17-28705441-28706441-CPD	19.25	0.569366	0.522536	1.08962	0.27588	0.999999
gene24324-chr8-37552768-37553768-ZNF703	23	0.50696	0.465405	1.08929	0.276026	0.999999
gene24023-chr7-156432852-156433852-RNF32	30	0.436099	0.401157	1.0871	0.276991	0.999999
gene19551-chr5-89770085-89771085-MBLAC2	38	-0.38187	0.35183	-1.08538	0.277752	0.999999
gene9685-chr16-89626618-89627618-RPL13	90.75	0.263035	0.243329	1.08099	0.279704	0.999999
gene3934-chr11-13030469-13031469-RASSF10	23.5	0.495958	0.459634	1.07903	0.280575	0.999999
gene4579-chr11-66024673-66025673-KLC2	50.75	0.328326	0.305037	1.07635	0.281771	0.999999
gene15550-chr20-43976564-43977564-SDC4	33.25	0.415038	0.386022	1.07517	0.2823	0.999999
gene24867-chr8-144699149-144700149-TSTA3	26.75	0.462344	0.430038	1.07512	0.282319	0.999999
gene435-chr1-26232144-26233144-STMN1	37	0.392318	0.365108	1.07452	0.282588	0.999999
gene11025-chr17-73775516-73776516-H3F3B	96.25	0.247928	0.230761	1.07439	0.282647	0.999999
gene26080-chrX-16888034-16889034-RBBP7	24	-0.485426	0.451821	-1.07438	0.282653	0.999999
gene19832-chr5-139027376-139028376-CXXC5	6.25	1.08746	1.01461	1.0718	0.283809	0.999999
gene10884-chr17-62207002-62208002-ERN1	31	0.421827	0.393704	1.07143	0.283976	0.999999
gene21998-chr6_dbb_hap3-2003787-2004787-FLOT1	38	0.381871	0.356427	1.07138	0.283996	0.999999
gene53-chr1-1623743-1624743-SLC35E2B	17	0.602665	0.56282	1.0708	0.284262	0.999999
gene8988-chr16-20817295-20818295-ERI2	43.25	-0.351985	0.329384	-1.06862	0.285243	0.999999
gene7278-chr14-37641365-37642365-SLC25A21	20.25	-0.540568	0.506183	-1.06793	0.285552	0.999999
gene13293-chr19-56186060-56187060-EPN1	56.5	0.307573	0.288288	1.06689	0.286019	0.999999
gene2160-chr1-201475887-201476887-CSRP1	20.25	0.540569	0.508334	1.06341	0.287595	0.999999
gene9700-chr16-89939493-89940493-TCF25	40.5	0.358048	0.336913	1.06273	0.287904	0.999999
gene7562-chr14-76127038-76128038-C14orf1	20.75	-0.527246	0.498136	-1.05844	0.289856	0.999999
gene7563-chr14-76127050-76128050-TTLL5	20.75	-0.527246	0.498136	-1.05844	0.289856	0.999999
gene4578-chr11-66024590-66025590-KLC2	49	0.325241	0.307289	1.05842	0.289864	0.999999
gene4559-chr11-65625304-65626304-CFL1	60.25	0.300395	0.284467	1.05599	0.290971	0.999999
gene10271-chr17-33468834-33469834-NLE1	21.25	0.514574	0.48733	1.0559	0.291013	0.999999
gene16898-chr3-33481370-33482370-UBP1	30.5	0.428844	0.406377	1.05529	0.291295	0.999999
gene16899-chr3-33481397-33482397-UBP1	30.5	0.428844	0.406377	1.05529	0.291295	0.999999
gene13409-chr2-287808-288808-FAM150B	3.75	1.45943	1.3853	1.05351	0.292106	0.999999
gene2659-chr10-6186340-6187340-PFKFB3	10.25	0.79355	0.754447	1.05183	0.292878	0.999999
gene7943-chr15-40885946-40886946-KNL1	75	-0.270089	0.257605	-1.04846	0.294426	0.999999
gene20281-chr6-2903046-2904046-SERPINB9	24.5	0.475338	0.453749	1.04758	0.294833	0.999999
gene15159-chr20-2632677-2633677-NOP56	98.75	0.300579	0.287163	1.04672	0.295229	0.999999
gene11180-chr17-79995073-79996073-DCXR	28.75	0.429685	0.411133	1.04512	0.295966	0.999999
gene13304-chr19-56632242-56633242-ZNF787	18	0.568284	0.543915	1.0448	0.296114	0.999999
gene13426-chr2-3522850-3523850-ADI1	28.75	0.429685	0.411414	1.04441	0.296296	0.999999
gene13892-chr2-70780647-70781647-TGFA	18.5	0.552541	0.529629	1.04326	0.296827	0.999999
gene2633-chr10-3826973-3827973-KLF6	54.25	0.306978	0.294746	1.0415	0.297643	0.999999
gene25294-chr9-84303950-84304950-TLE1	25	0.465664	0.447397	1.04083	0.297955	0.999999
gene8758-chr16-2563370-2564370-ATP6V0C	20.75	0.527247	0.506702	1.04055	0.298085	0.999999
gene11100-chr17-76836109-76837109-USP36	24.5	0.475338	0.457	1.04013	0.298281	0.999999
gene17463-chr3-107809435-107810435-CD47	10.25	0.79355	0.763073	1.03994	0.298368	0.999999
gene24016-chr7-155088981-155089981-INSIG1	10.25	0.79355	0.763073	1.03994	0.298368	0.999999
gene10667-chr17-46184394-46185394-SNX11	37.25	-0.369949	0.356262	-1.03842	0.299075	0.999999
gene24-chr1-1243459-1244459-PUSL1	18	0.568284	0.547262	1.03841	0.299077	0.999999
gene7633-chr14-90862826-90863826-CALM1	70.25	0.278102	0.268034	1.03756	0.299473	0.999999
gene14402-chr2-157188787-157189787-NR4A2	29.75	0.415038	0.400715	1.03574	0.300322	0.999999
gene4565-chr11-65667497-65668497-FOSL1	49.5	0.321928	0.311202	1.03447	0.300918	0.999999
gene6146-chr12-77458860-77459860-E2F7	25	0.465664	0.450171	1.03442	0.300942	0.999999
gene13398-chr19-59055335-59056335-TRIM28	51	0.312385	0.302001	1.03438	0.300958	0.999999
gene8902-chr16-11349539-11350539-SOCS1	17.5	0.584963	0.565677	1.03409	0.301092	0.999999
gene5979-chr12-56709628-56710628-CNPY2	38.25	-0.360175	0.348559	-1.03333	0.301451	0.999999
gene11320-chr18-12702486-12703486-PSMG2	19	0.537657	0.521733	1.03052	0.302765	0.999999
gene8756-chr16-2524646-2525646-TBC1D24	13	0.678072	0.659345	1.0284	0.30376	0.999999
gene18186-chr4-1722584-1723584-TMEM129	13	0.678072	0.659345	1.0284	0.30376	0.999999
gene664-chr1-39456415-39457415-AKIRIN1	6.75	1	0.972406	1.02838	0.303772	0.999999
gene24878-chr8-144911056-144912056-PUF60	33	0.395929	0.385021	1.02833	0.303795	0.999999
gene9818-chr17-4269469-4270469-UBE2G1	25	0.465664	0.453485	1.02686	0.304488	0.999999
gene2661-chr10-6244339-6245339-PFKFB3	79.25	0.264703	0.257968	1.02611	0.30484	0.999999
gene16409-chr22-36783612-36784612-MYH9	25.5	0.456379	0.445002	1.02556	0.305097	0.999999
gene24939-chr8-146017274-146018274-RPL8	51	0.312385	0.304634	1.02544	0.305154	0.999999
gene9472-chr16-69363998-69364998-PDF	37.25	0.36995	0.36087	1.02516	0.305287	0.999999
gene55-chr1-1676938-1677938-SLC35E2	19	0.537657	0.525303	1.02352	0.306063	0.999999
gene12167-chr19-15490112-15491112-AKAP8	43.5	0.333127	0.325499	1.02343	0.306102	0.999999
gene6528-chr12-123717343-123718343-C12orf65	72.25	0.270358	0.264332	1.0228	0.306404	0.999999
gene9684-chr16-89626564-89627564-RPL13	90.25	0.248388	0.242912	1.02254	0.306524	0.999999
gene17006-chr3-43731874-43732874-ABHD5	19.5	0.523562	0.512848	1.02089	0.307305	0.999999
gene24346-chr8-38325852-38326852-FGFR1	13.5	0.652077	0.639344	1.01992	0.307768	0.999999
gene24929-chr8-145733918-145734918-MFSD3	38.25	0.360176	0.353184	1.0198	0.307825	0.999999
gene10283-chr17-33905156-33906156-PEX12	42.5	-0.341037	0.334716	-1.01888	0.308258	0.999999
gene20148-chr5-172661815-172662815-NKX2-5	16.25	0.584963	0.575061	1.01722	0.309049	0.999999
gene15728-chr20-60961620-60962620-RPS21	52.5	0.303392	0.298379	1.0168	0.309248	0.999999
gene17573-chr3-122233286-122234286-KPNA1	13.5	0.652077	0.641907	1.01584	0.309704	0.999999
gene24028-chr7-156741916-156742916-NOM1	13.5	0.652077	0.641907	1.01584	0.309704	0.999999
gene9738-chr17-1394472-1395472-MYO1C	19.5	0.523562	0.51738	1.01195	0.311563	0.999999
gene2321-chr1-212797288-212798288-FAM71A	5.5	1.09954	1.08703	1.0115	0.311775	0.999999
gene11094-chr17-76355660-76356660-SOCS3	23.75	0.459432	0.45484	1.0101	0.31245	0.999999
gene11970-chr19-10305230-10306230-DNMT1	20	0.510195	0.505186	1.00992	0.312536	0.999999
gene17803-chr3-148708694-148709694-GYG1	13.5	0.652077	0.648053	1.00621	0.314314	0.999999
gene15354-chr20-30311302-30312302-BCL2L1	16.75	0.567041	0.563571	1.00616	0.31434	0.999999
gene2188-chr1-202927024-202928024-ADIPOR1	20	0.510195	0.507303	1.0057	0.31456	0.999999
gene10722-chr17-48227378-48228378-PPP1R9B	14	0.628032	0.625754	1.00364	0.315552	0.999999
gene3669-chr11-809435-810435-RPLP2	45	0.321928	0.321139	1.00246	0.316122	0.999999
gene20246-chr5-179920898-179921898-CNOT6	16.75	0.567041	0.565901	1.00201	0.316337	0.999999
gene8759-chr16-2569845-2570845-AMDHD2	26.5	0.438885	0.438124	1.00174	0.316471	0.999999
gene8760-chr16-2569862-2570862-AMDHD2	26.5	0.438885	0.438124	1.00174	0.316471	0.999999
gene16099-chr21-47743535-47744535-PCNT	23.75	0.459432	0.458701	1.00159	0.31654	0.999999
gene16569-chr22-42915329-42916329-RRP7A	23.75	0.459432	0.458701	1.00159	0.31654	0.999999
gene13563-chr2-26784926-26785926-C2orf70	9	0.823123	0.822499	1.00076	0.316943	0.999999
gene14658-chr2-198364220-198365220-HSPE1-MOB4	46	0.314874	0.315318	0.998592	0.317993	0.999999
gene14659-chr2-198364220-198365220-HSPE1	46	0.314874	0.315318	0.998592	0.317993	0.999999
gene14783-chr2-210866788-210867788-RPE	11.25	-0.719891	0.721966	-0.997125	0.318704	0.999999
gene3163-chr10-88281041-88282041-WAPL	27	0.430635	0.433174	0.994138	0.320156	0.999999
gene3680-chr11-925308-926308-AP2A2	4.25	1.26303	1.27151	0.993335	0.320547	0.999999
gene11016-chr17-73521282-73522282-LLGL2	11.75	0.688056	0.69336	0.992351	0.321027	0.999999
gene27018-chrX-153775301-153776301-G6PD	24.25	0.449803	0.453383	0.992105	0.321146	0.999999
gene9646-chr16-87425213-87426213-FBXO31	17.25	0.550198	0.554868	0.991583	0.321401	0.999999
gene22753-chr6_ssto_hap7-2042445-2043445-FLOT1	39.25	0.350907	0.354008	0.991241	0.321568	0.999999
gene24877-chr8-144910779-144911779-PUF60	31.75	0.388566	0.393055	0.988578	0.32287	0.999999
gene7518-chr14-74226501-74227501-ELMSAN1	24.75	0.440573	0.446183	0.987426	0.323434	0.999999
gene14525-chr2-174828447-174829447-SP3	23.75	0.459432	0.465371	0.987237	0.323526	0.999999
gene13192-chr19-54371298-54372298-MYADM	64	0.271302	0.274824	0.987186	0.323552	0.999999
gene8305-chr15-72523465-72524465-PKM	71.5	0.263035	0.26678	0.985962	0.324152	0.999999
gene17970-chr3-179280167-179281167-ACTL6A	25.25	-0.431716	0.438099	-0.985429	0.324413	0.999999
gene8705-chr16-1727777-1728777-HN1L	24.25	0.449803	0.45719	0.983843	0.325193	0.999999
gene25487-chr9-110251501-110252501-KLF4	24.75	0.440573	0.448586	0.982137	0.326032	0.999999
gene8812-chr16-3507484-3508484-NAA60	21	0.485427	0.494762	0.981132	0.326528	0.999999
gene3103-chr10-75670358-75671358-PLAU	17.75	0.534337	0.544754	0.980878	0.326653	0.999999
gene11305-chr18-11856936-11857936-GNAL	24.75	0.440573	0.449449	0.980252	0.326962	0.999999
gene2839-chr10-33246793-33247793-ITGB1	42.75	0.321928	0.328718	0.979346	0.327409	0.999999
gene24736-chr8-119123558-119124558-EXT1	14.5	0.605722	0.618732	0.978973	0.327593	0.999999
gene25167-chr9-35657786-35658786-CCDC107	131.25	0.192645	0.197101	0.977392	0.328375	0.999999
gene14252-chr2-120124328-120125328-DBI	29.5	-0.393663	0.402871	-0.977144	0.328498	0.999999
gene5564-chr12-21810228-21811228-LDHB	32.75	-0.376563	0.385566	-0.976649	0.328743	0.999999
gene20759-chr6-34216385-34217385-C6orf1	24.75	0.440573	0.451164	0.976526	0.328804	0.999999
gene15091-chr2-242640933-242641933-ING5	23.75	0.459432	0.470882	0.975684	0.329221	0.999999
gene21520-chr6-153303717-153304717-FBXO5	47.5	0.304855	0.312695	0.974926	0.329597	0.999999
gene18141-chr3-197676296-197677296-IQCG	18.25	-0.519373	0.532961	-0.974505	0.329806	0.999999
gene10270-chr17-33468770-33469770-NLE1	22	0.462972	0.476196	0.972232	0.330935	0.999999
gene25896-chr9-139439738-139440738-NOTCH1	6	1	1.02906	0.971759	0.33117	0.999999
gene8987-chr16-20817266-20818266-LOC81691	42.75	-0.321928	0.331443	-0.971292	0.331403	0.999999
gene27015-chrX-153769954-153770954-IKBKG	65.5	-0.265053	0.273061	-0.970675	0.33171	0.999999
gene11917-chr19-8477686-8478686-MARCH2	6	1	1.03113	0.969805	0.332143	0.999999
gene11526-chr18-55288677-55289677-NARS	22	-0.462971	0.477415	-0.969747	0.332173	0.999999
gene9415-chr16-67449839-67450839-ZDHHC1	7.75	0.862497	0.890185	0.968897	0.332597	0.999999
gene3126-chr10-81106719-81107719-PPIF	21	0.485427	0.501126	0.968673	0.332708	0.999999
gene10334-chr17-36830687-36831687-EPOP	21.5	0.473932	0.489538	0.968121	0.332984	0.999999
gene8612-chr15-102264145-102265145-TARSL2	15	0.584963	0.604235	0.968105	0.332992	0.999999
gene5527-chr12-16063605-16064605-DERA	22	0.462972	0.478365	0.967823	0.333133	0.999999
gene11044-chr17-74099368-74100368-EXOC7	22	-0.462971	0.478365	-0.967821	0.333134	0.999999
gene4428-chr11-62572464-62573464-NXF1	78.75	0.247928	0.256869	0.965192	0.334449	0.999999
gene3647-chr11-535067-536067-HRAS	17.75	0.534337	0.553857	0.964756	0.334667	0.999999
gene15041-chr2-239148265-239149265-HES6	7.75	0.862497	0.894576	0.96414	0.334976	0.999999
gene4753-chr11-74204258-74205258-LIPT2	22	0.462972	0.480831	0.962859	0.335618	0.999999
gene6437-chr12-118541310-118542310-VSIG10	26.25	0.415038	0.431209	0.962498	0.3358	0.999999
gene18124-chr3-196466227-196467227-PAK2	15	0.584963	0.608164	0.961851	0.336125	0.999999
gene14174-chr2-109150310-109151310-LIMS1	21.5	0.473932	0.493107	0.961112	0.336496	0.999999
gene5604-chr12-27863205-27864205-MRPS35	26.25	-0.415037	0.432196	-0.960298	0.336905	0.999999
gene24439-chr8-59465227-59466227-SDCBP	53.75	0.28273	0.294434	0.960251	0.336929	0.999999
gene9623-chr16-84651202-84652202-COTL1	15.5	0.565598	0.589104	0.960098	0.337006	0.999999
gene11209-chr17-80709439-80710439-TBCD	15.5	0.565598	0.589104	0.960098	0.337006	0.999999
gene8723-chr16-2014327-2015327-RPS2	108.75	0.205975	0.214607	0.959777	0.337168	0.999999
gene13097-chr19-51869172-51870172-ETFB	53.75	-0.28273	0.29463	-0.95961	0.337251	0.999999
gene12898-chr19-47777641-47778641-INAFM1	44.25	0.310929	0.324289	0.958804	0.337658	0.999999
gene7058-chr14-20811272-20812272-PARP2	93.75	0.223583	0.233191	0.958798	0.337661	0.999999
gene4372-chr11-61197096-61198096-SDHAF2	26.75	0.407176	0.425568	0.956783	0.338677	0.999999
gene17630-chr3-127391280-127392280-ABTB1	15.5	0.565598	0.591219	0.956664	0.338737	0.999999
gene18893-chr4-128981920-128982920-LARP1B	15.5	0.565598	0.591219	0.956664	0.338737	0.999999
gene11775-chr19-3984961-3985961-EEF2	49.5	0.292451	0.306296	0.9548	0.339679	0.999999
gene2233-chr1-205290419-205291419-NUAK2	50.5	0.286621	0.300207	0.954745	0.339707	0.999999
gene16188-chr22-21336057-21337057-LZTR1	23	0.442519	0.463691	0.954338	0.339912	0.999999
gene16323-chr22-30752436-30753436-SF3A1	12.75	0.632269	0.664028	0.952172	0.34101	0.999999
gene18187-chr4-1722716-1723716-TACC3	12.75	0.632269	0.664028	0.952172	0.34101	0.999999
gene14420-chr2-159824645-159825645-TANC1	12.75	0.632269	0.664894	0.950932	0.341639	0.999999
gene1475-chr1-150551714-150552714-MCL1	62.75	0.265142	0.278887	0.950717	0.341748	0.999999
gene19942-chr5-142149791-142150791-ARHGAP26	27.25	0.399608	0.421007	0.949171	0.342534	0.999999
gene24940-chr8-146017331-146018331-RPL8	49.5	0.292451	0.308966	0.946549	0.343869	0.999999
gene1740-chr1-156459891-156460891-MEF2D	16	0.547488	0.578664	0.946125	0.344085	0.999999
gene26271-chrX-48814393-48815393-OTUD5	19.75	0.479168	0.506796	0.945485	0.344411	0.999999
gene25039-chr9-19102440-19103440-HAUS6	30.5	-0.380604	0.402903	-0.944653	0.344836	0.999999
gene13634-chr2-29337791-29338791-CLIP4	10.5	0.70044	0.741648	0.944438	0.344946	0.999999
gene19240-chr5-34656095-34657095-RAI14	10.5	0.70044	0.741648	0.944438	0.344946	0.999999
gene24662-chr8-101963857-101964857-YWHAZ	68.5	0.253384	0.268459	0.943848	0.345247	0.999999
gene13891-chr2-70780270-70781270-TGFA	19.75	0.479168	0.507882	0.943465	0.345443	0.999999
gene10737-chr17-48637928-48638928-CACNA1G	8.25	0.807355	0.855881	0.943303	0.345526	0.999999
gene8347-chr15-74753029-74754029-UBL7	26.75	-0.407175	0.431672	-0.94325	0.345553	0.999999
gene50-chr1-1550744-1551744-MIB2	13.25	0.607683	0.644513	0.942856	0.345755	0.999999
gene19552-chr5-89770180-89771180-POLR3G	36.25	-0.33985	0.360699	-0.942197	0.346092	0.999999
gene9977-chr17-8079214-8080214-TMEM107	16	-0.547487	0.581198	-0.941997	0.346194	0.999999
gene25837-chr9-136242783-136243783-STKLD1	10.5	0.70044	0.744496	0.940824	0.346795	0.999999
gene12186-chr19-16186634-16187634-TPM4	16	0.547488	0.582002	0.940698	0.34686	0.999999
gene20230-chr5-179107475-179108475-CBY3	8.25	-0.807353	0.858433	-0.940497	0.346963	0.999999
gene7705-chr14-96000822-96001822-GLRX5	19.75	0.479168	0.5097	0.940099	0.347167	0.999999
gene12665-chr19-41859288-41860288-TGFB1	36.25	0.33985	0.361571	0.939926	0.347256	0.999999
gene5366-chr12-6976083-6977083-TPI1	78	0.241008	0.25643	0.93986	0.347289	0.999999
gene25719-chr9-130922038-130923038-C9orf16	31.5	0.368388	0.392091	0.939545	0.347451	0.999999
gene21569-chr6-160210977-160211977-MRPL18	30.5	-0.380604	0.405156	-0.939401	0.347525	0.999999
gene21151-chr6-89789928-89790928-PNRC1	27.75	-0.392317	0.417707	-0.939216	0.34762	0.999999
gene7326-chr14-51134571-51135571-SAV1	32	0.36257	0.386037	0.939212	0.347622	0.999999
gene655-chr1-38455282-38456282-SF3A3	19.75	-0.479167	0.510779	-0.938111	0.348187	0.999999
gene7745-chr14-102553012-102554012-HSP90AA1	60	0.265239	0.282862	0.937697	0.3484	0.999999
gene12562-chr19-39137755-39138755-ACTN4	60	0.265239	0.282862	0.937697	0.3484	0.999999
gene10555-chr17-41910047-41911047-MPP3	13.25	0.607683	0.648798	0.93663	0.348949	0.999999
gene10556-chr17-41910062-41911062-MPP3	13.25	0.607683	0.648798	0.93663	0.348949	0.999999
gene16100-chr21-47744301-47745301-PCNT	16	0.547488	0.58478	0.93623	0.349155	0.999999
gene7439-chr14-65380578-65381578-CHURC1-FNTB	19.75	-0.479167	0.512266	-0.935388	0.349588	0.999999
gene7440-chr14-65380578-65381578-CHURC1	19.75	-0.479167	0.512266	-0.935388	0.349588	0.999999
gene17550-chr3-120169418-120170418-FSTL1	6.5	0.917538	0.982713	0.933679	0.35047	0.999999
gene1733-chr1-156307706-156308706-CCT3	37.75	-0.326228	0.349419	-0.93363	0.350495	0.999999
gene620-chr1-36396182-36397182-AGO3	23	0.442519	0.474487	0.932626	0.351013	0.999999
gene15821-chr21-27542638-27543638-APP	10.5	0.70044	0.751077	0.932581	0.351036	0.999999
gene8825-chr16-4364261-4365261-GLIS2	16.5	-0.530514	0.569218	-0.932006	0.351334	0.999999
gene19831-chr5-139026988-139027988-CXXC5	6.5	0.917538	0.986499	0.930095	0.352322	0.999999
gene9636-chr16-85832672-85833672-COX4I1	24	0.423808	0.456285	0.928823	0.352981	0.999999
gene7571-chr14-77278783-77279783-ANGEL1	13.25	0.607683	0.654687	0.928203	0.353302	0.999999
gene24931-chr8-145742848-145743848-LRRC14	13.25	0.607683	0.654687	0.928203	0.353302	0.999999
gene11374-chr18-23806346-23807346-TAF4B	16.5	0.530515	0.572139	0.927249	0.353797	0.999999
gene25212-chr9-38068710-38069710-SHB	16.5	0.530515	0.572139	0.927249	0.353797	0.999999
gene23690-chr7-117823585-117824585-LSM8	38.25	-0.321928	0.34719	-0.927237	0.353803	0.999999
gene17508-chr3-113414993-113415993-USF3	8.25	0.807355	0.87224	0.925612	0.354648	0.999999
gene14253-chr2-120124750-120125750-DBI	17	-0.514572	0.55621	-0.92514	0.354893	0.999999
gene25776-chr9-132564921-132565921-TOR1B	16.5	0.530515	0.573662	0.924788	0.355076	0.999999
gene7809-chr14-105952756-105953756-CRIP1	32	0.36257	0.392103	0.924681	0.355132	0.999999
gene8183-chr15-60689685-60690685-ANXA2	60.5	0.263035	0.284809	0.923546	0.355723	0.999999
gene1996-chr1-173445985-173446985-PRDX6	24.5	0.415038	0.449686	0.922951	0.356033	0.999999
gene6983-chr13-110959113-110960113-COL4A2	6.5	0.917538	0.994237	0.922857	0.356082	0.999999
gene7467-chr14-69445583-69446583-ACTN1	33	0.351473	0.380992	0.922521	0.356257	0.999999
gene2108-chr1-193028023-193029023-UCHL5	52.5	-0.275634	0.298863	-0.922276	0.356385	0.999999
gene20201-chr5-176924106-176925106-PDLIM7	33	0.351473	0.381202	0.922013	0.356522	0.999999
gene5681-chr12-46766145-46767145-SLC38A2	47.25	0.291049	0.315678	0.92198	0.356539	0.999999
gene17788-chr3-145878782-145879782-PLOD2	28.75	0.378512	0.410712	0.9216	0.356737	0.999999
gene15753-chr20-62151632-62152632-PPDPF	16.5	0.530515	0.576075	0.920913	0.357096	0.999999
gene20232-chr5-179159350-179160350-MAML1	48.25	0.284977	0.309662	0.920284	0.357424	0.999999
gene2796-chr10-27529308-27530308-ACBD5	23.5	-0.432959	0.470525	-0.920161	0.357488	0.999999
gene11156-chr17-79818044-79819044-P4HB	20.75	0.45568	0.495302	0.920004	0.35757	0.999999
[truncated: 22,285 more rows]

## Sheet: 15m_20Cu_genebody_treated_vs_un
genebody	baseMean	log2FoldChange	lfcSE	stat	pvalue	padj
[truncated: 22,688 more rows]

[truncated: 8 more sheets: 2hr_10C_promoter_treated_vs_unt, 2hr_10C_genebody_treated_vs_unt, 2hr_30C_promoter_treated_vs_unt, 2hr_30C_genebody_treated_vs_unt, 4hr_10C_promoter_treated_vs_unt, 4hr_10C_genebody_treated_vs_unt, 4hr_30C_promoter_treated_vs_unt, 4hr_30C_genebody_treated_vs_unt]
