# Supplementary material for: PTPN2 copper-sensing relays copper level fluctuations into EGFR/CREB activation and associated CTR1 transcriptional repression
Source: Nat Commun. 2024 Aug 13;15:6947. doi: 10.1038/s41467-024-50524-5 (PMC11322707; doi:10.1038/s41467-024-50524-5)
Supplement: Supplementary file 5 — Supplementary Data 2 [file 41467_2024_50524_MOESM5_ESM.csv]

Supplementary Data 2
Legend: DESeq2-generated differential expression data generated from MDA-MB-468 cells treated with TM vs. DMSO-treated cells. pvalue denotes two-sided Wald test as calculated by DESeq2, without correction for multiple observations, while padj is the false-discovery rate adjusted p-value.
accession	baseMean	log2FoldChange	lfcSE	stat	pvalue	padj
AKR1B10	2219.161783	3.050130545	0.079443969	38.39348124	0	0
AKR1C2	9339.515588	4.359110751	0.062105771	70.18849785	0	0
NQO1	8967.759852	1.528879697	0.045517709	33.58867836	2.45E-247	9.37E-244
ASPH	6460.328956	1.209587658	0.051083887	23.67845766	6.01E-124	1.72E-120
G6PD	5282.30988	1.33183462	0.057729451	23.07028055	9.21E-118	2.11E-114
AKR1C1	3002.856002	4.010183833	0.179656036	22.3214534	2.29E-110	4.36E-107
GCLM	2464.873176	1.655207773	0.076290448	21.69613398	2.23E-104	3.65E-101
MAP2	1124.48828	2.079569892	0.095994286	21.6634759	4.54E-104	6.49E-101
TXNRD1	10564.81125	0.979577796	0.045258599	21.64401514	6.92E-104	8.80E-101
TRIM16L	862.0168931	2.435420538	0.112807247	21.58922049	2.27E-103	2.60E-100
TKT	14971.81723	0.998972807	0.0466525	21.41306059	1.01E-101	1.05E-98
S100A7	2546.801921	-1.480235667	0.07283971	-20.32182273	8.25E-92	7.87E-89
PGD	8531.54757	0.896960731	0.045378458	19.76622309	5.82E-87	5.12E-84
ME1	1108.166211	1.903667058	0.097745955	19.47566078	1.77E-84	1.44E-81
GCLC	2492.688719	1.223988002	0.073897006	16.56343164	1.28E-61	9.78E-59
AKR1B1	1668.96168	1.293876946	0.079866403	16.20051615	5.00E-59	3.58E-56
TALDO1	4081.924918	0.898240981	0.055696205	16.12750793	1.63E-58	1.10E-55
CASP14	15578.82868	-0.765668853	0.047539953	-16.10579729	2.32E-58	1.48E-55
ALAS1	2584.269311	1.065434488	0.066730562	15.96621493	2.20E-57	1.32E-54
FTH1	2420.515313	1.26200627	0.081796175	15.42867091	1.05E-53	6.01E-51
ALDH3A2	2113.979232	1.014841803	0.070086357	14.47987668	1.62E-47	8.85E-45
AKR1C3	199.6165666	3.973035914	0.280128407	14.18290973	1.17E-45	6.08E-43
TRIM16	1749.07771	1.065927662	0.075722225	14.07681377	5.27E-45	2.63E-42
CP	1698.378433	-1.060392642	0.076255298	-13.90582262	5.84E-44	2.79E-41
ABCC3	913.1174611	1.437678439	0.103572066	13.88094774	8.26E-44	3.78E-41
MGST1	3218.860679	0.842491686	0.060775383	13.86238379	1.07E-43	4.71E-41
KRT15	2442.355052	-0.920000489	0.06642285	-13.85066274	1.26E-43	5.34E-41
ABCB6	968.6500932	1.349342869	0.098267368	13.73134231	6.59E-43	2.69E-40
MGP	7670.248374	-0.71351284	0.052069078	-13.70319713	9.72E-43	3.84E-40
HMOX1	709.7296658	1.884130574	0.138753429	13.57898385	5.34E-42	2.04E-39
SLC1A6	10607.36114	-0.639121314	0.049548332	-12.89894706	4.56E-38	1.69E-35
GLYATL2	1610.956363	-1.023171433	0.080270288	-12.7465773	3.26E-37	1.17E-34
ALDH3A1	249.6895773	2.64422611	0.207917801	12.7176514	4.72E-37	1.64E-34
SLC12A2	9835.233659	-0.553399749	0.045581292	-12.14094042	6.41E-34	2.16E-31
PADI2	4872.455281	-0.622679772	0.053035472	-11.74081712	7.87E-32	2.58E-29
PRDX1	5662.09922	0.607466054	0.052420242	11.58838717	4.72E-31	1.50E-28
S100A8	1159.689186	-1.037250932	0.09042042	-11.47142353	1.84E-30	5.68E-28
CYP4F3	189.0386974	2.705729681	0.237998594	11.36867927	5.99E-30	1.80E-27
CD24	51465.40331	-0.480858122	0.042662513	-11.27120961	1.82E-29	5.34E-27
S100A9	6252.354169	-0.596466759	0.053777489	-11.09138364	1.38E-28	3.95E-26
EGR1	2226.130439	-0.90197154	0.083543524	-10.79642681	3.58E-27	9.99E-25
FASN	40531.98559	-0.461860352	0.042956563	-10.75179948	5.81E-27	1.58E-24
AZGP1	14118.74728	-0.429378991	0.040595992	-10.57688143	3.81E-26	1.02E-23
SOD1	11331.69005	0.48151088	0.045547404	10.57164258	4.03E-26	1.05E-23
SELENOW	2249.827406	-0.747680854	0.071026963	-10.52671856	6.51E-26	1.66E-23
CYP4F11	307.1175993	1.770088956	0.172082242	10.28629644	8.12E-25	2.02E-22
LBH	1252.937723	-0.882714673	0.08646555	-10.20885977	1.81E-24	4.41E-22
C3	1280.4834	-0.926616776	0.091538415	-10.12270938	4.38E-24	1.04E-21
FOXQ1	1113.245111	-0.915164305	0.091642388	-9.986255563	1.75E-23	4.09E-21
HTATIP2	1104.188305	0.919718214	0.092211117	9.974049165	1.98E-23	4.53E-21
TXN	2976.670296	0.650367409	0.065409075	9.943076041	2.70E-23	6.07E-21
NDRG1	2398.258641	-0.642930616	0.065934837	-9.751000256	1.83E-22	4.02E-20
AHCYL1	7320.170514	0.448925574	0.046369088	9.681570063	3.61E-22	7.80E-20
MYC	4304.07511	-0.528437775	0.055076641	-9.594589693	8.43E-22	1.79E-19
KRT19	53936.95075	-0.429901514	0.045571127	-9.433638052	3.96E-21	8.25E-19
NEK2	3395.464005	0.584848264	0.062588095	9.344401144	9.24E-21	1.89E-18
HMMR	3296.764892	0.619898369	0.066613877	9.305844293	1.33E-20	2.62E-18
SYT12	2898.207032	-0.579649088	0.062283981	-9.306551727	1.32E-20	2.62E-18
DHRS3	4276.080109	-0.504453151	0.054809714	-9.203718055	3.46E-20	6.71E-18
MTHFD2	6862.835543	0.441494862	0.048012059	9.195499432	3.73E-20	7.12E-18
PLAAT4	2171.647958	-0.635323174	0.069203518	-9.180503973	4.29E-20	8.05E-18
KIF14	3709.178809	0.515071741	0.056548734	9.108457425	8.36E-20	1.54E-17
RARRES1	8620.93026	-0.455812544	0.050700221	-8.990346229	2.46E-19	4.48E-17
ANXA1	12439.47623	0.401535684	0.044757605	8.97133974	2.93E-19	5.24E-17
NT5E	5550.358716	0.450186684	0.05123093	8.787400105	1.53E-18	2.70E-16
GBP2	836.3472053	-0.936699918	0.106762832	-8.77365183	1.73E-18	3.00E-16
CD59	14295.63398	-0.354160598	0.040419641	-8.76209162	1.92E-18	3.23E-16
TTK	3862.023689	0.495468471	0.056539291	8.763259308	1.90E-18	3.23E-16
SFRP1	7733.044725	-0.427996928	0.049119879	-8.713313979	2.95E-18	4.90E-16
SREBF1	4665.563508	-0.479605313	0.055408609	-8.655790524	4.90E-18	8.01E-16
CD82	5151.85997	-0.443418756	0.051292698	-8.644871031	5.39E-18	8.69E-16
SULF2	1254.223044	-0.739840543	0.085762672	-8.626603215	6.32E-18	1.00E-15
AKR1B15	402.59337	1.259444144	0.146297399	8.608793806	7.38E-18	1.15E-15
BUB1B	3647.6857	0.495635203	0.057580198	8.607737047	7.45E-18	1.15E-15
EFNB2	1310.573616	-0.73682652	0.085677656	-8.599984565	7.97E-18	1.22E-15
A2M	1776.702805	-0.645025642	0.075876015	-8.501047996	1.88E-17	2.83E-15
CYP1B1	5535.739031	0.425279698	0.050888062	8.357160375	6.42E-17	9.55E-15
DDIT4	2613.484914	0.552118983	0.066483348	8.304620672	1.00E-16	1.47E-14
CCNB1	6355.139545	0.433007321	0.052719265	8.213455267	2.15E-16	3.11E-14
DEPDC1	3865.075735	0.541196825	0.065925669	8.209197266	2.23E-16	3.19E-14
ATP6V1B1	2752.236019	-0.545895989	0.066653478	-8.190060109	2.61E-16	3.69E-14
HLA-B	2317.932207	-0.563443221	0.068810471	-8.188335472	2.65E-16	3.70E-14
ADAMTS1	431.5145213	-1.17576871	0.144135988	-8.157356994	3.42E-16	4.72E-14
TOP2A	15253.12451	0.336209889	0.041224717	8.155541526	3.48E-16	4.74E-14
SOSTDC1	1370.004052	-0.730786525	0.090107711	-8.110144126	5.06E-16	6.81E-14
SLC7A11	794.8890446	0.967695263	0.120258197	8.046813326	8.50E-16	1.13E-13
SRXN1	1863.895538	0.600203063	0.075156061	7.986089901	1.39E-15	1.83E-13
PLXNB2	18453.53656	-0.350502179	0.044249747	-7.920998524	2.36E-15	3.07E-13
S100A10	4846.238869	0.420905686	0.053246744	7.904815503	2.68E-15	3.45E-13
IER2	8906.79268	-0.420790896	0.05342151	-7.876806463	3.36E-15	4.27E-13
FOS	1963.580848	-0.658628536	0.084360603	-7.807299959	5.84E-15	7.35E-13
CD14	450.2598229	-1.069230319	0.137234993	-7.791236725	6.64E-15	8.26E-13
GSTM3	1085.068686	0.709507735	0.091280438	7.772834433	7.67E-15	9.45E-13
SCD	33446.37096	-0.294209169	0.038224742	-7.69682549	1.39E-14	1.70E-12
ARL6IP1	4416.099012	0.451554382	0.058681957	7.694944205	1.42E-14	1.71E-12
ST3GAL1	4458.282618	-0.412949706	0.054339861	-7.599388287	2.98E-14	3.55E-12
KIF20A	8684.406857	0.354147924	0.046755208	7.574512808	3.60E-14	4.25E-12
PANX2	103.0111668	2.326982362	0.307877789	7.558136521	4.09E-14	4.78E-12
CBR1	1609.51657	0.603710558	0.079945911	7.55148765	4.30E-14	4.98E-12
BUB1	4806.873672	0.402714251	0.053669613	7.503580366	6.21E-14	7.11E-12
JUN	6445.557139	-0.40392388	0.053841838	-7.502044827	6.28E-14	7.12E-12
MCM3	10088.3642	-0.338701751	0.045286135	-7.479148993	7.48E-14	8.39E-12
POPDC3	531.4290404	0.999080575	0.133601873	7.478043149	7.54E-14	8.39E-12
NAMPT	4860.419804	0.423054952	0.056641676	7.468969475	8.08E-14	8.90E-12
FECH	785.4487361	0.804640956	0.10780478	7.463870863	8.40E-14	9.16E-12
ABCC2	135.3940789	1.97024866	0.264380853	7.452312229	9.17E-14	9.91E-12
VTCN1	10408.21271	-0.325741796	0.043871456	-7.424914136	1.13E-13	1.21E-11
SQSTM1	10712.649	0.374421264	0.050509642	7.412867137	1.24E-13	1.31E-11
DHCR24	17330.41019	-0.324619392	0.043809264	-7.409834489	1.26E-13	1.33E-11
PXDN	4802.995408	-0.415441055	0.056271395	-7.38281072	1.55E-13	1.61E-11
KDR	224.1687278	-1.534387396	0.207877736	-7.381201223	1.57E-13	1.62E-11
EPHX1	1224.255221	0.660627358	0.090207963	7.323381803	2.42E-13	2.47E-11
CAMK2N1	1308.099728	-0.621446799	0.085076034	-7.30460474	2.78E-13	2.82E-11
CKAP5	16289.25796	0.288852562	0.03982096	7.253782059	4.05E-13	4.07E-11
SLC1A3	8124.409235	-0.327990862	0.045595508	-7.193490667	6.32E-13	6.29E-11
PLK2	8444.821719	-0.340648284	0.047404639	-7.185969338	6.67E-13	6.59E-11
STS	1147.637152	-0.651509936	0.090699185	-7.183195016	6.81E-13	6.66E-11
THEM6	1558.825527	-0.556459131	0.078097057	-7.12522532	1.04E-12	1.01E-10
ITGB4	6083.414502	-0.386741031	0.054310051	-7.120984507	1.07E-12	1.03E-10
AURKA	3577.389737	0.455822823	0.064091619	7.112050342	1.14E-12	1.09E-10
LOC101927136	92.61821995	7.501973324	1.056664581	7.099673313	1.25E-12	1.18E-10
S100A14	5776.329202	-0.35396803	0.050126254	-7.061529665	1.65E-12	1.55E-10
CTNNAL1	366.7207475	1.11707176	0.158443414	7.050288357	1.79E-12	1.66E-10
PHLDA1	1416.656622	-0.576627958	0.081997565	-7.032257047	2.03E-12	1.88E-10
STAC2	533.9913516	-0.885812798	0.126095516	-7.024934935	2.14E-12	1.96E-10
HSPA8	61722.12799	-0.244610053	0.034866478	-7.015622708	2.29E-12	2.08E-10
DSTN	15048.11353	0.281829947	0.040309781	6.991601947	2.72E-12	2.43E-10
EGFR	102613.0465	-0.239986824	0.034323824	-6.991844096	2.71E-12	2.43E-10
KIF2C	8489.819051	0.345951043	0.049571053	6.978892352	2.98E-12	2.64E-10
KIF21B	1216.333263	0.623144822	0.089411939	6.969369305	3.18E-12	2.80E-10
DLGAP5	3481.840488	0.434570463	0.063164977	6.879927513	5.99E-12	5.23E-10
GSR	4420.651288	0.367851816	0.053540585	6.870522882	6.40E-12	5.55E-10
COA6	1662.265717	0.547006739	0.080205275	6.820084353	9.10E-12	7.83E-10
KPNA2	7148.961398	0.318906715	0.046897792	6.800036858	1.05E-11	8.94E-10
TRIB3	4395.435032	0.364586668	0.05384026	6.771636418	1.27E-11	1.08E-09
MYO18A	7333.557879	-0.327038433	0.048420615	-6.75411562	1.44E-11	1.21E-09
IGFBP5	9963.775398	-0.304617111	0.045113069	-6.75230298	1.46E-11	1.22E-09
KRT7	30669.997	-0.253055715	0.037724331	-6.708023958	1.97E-11	1.64E-09
PSAT1	2408.297573	0.47823612	0.071310489	6.706392379	1.99E-11	1.64E-09
ERMP1	1783.0479	0.517709058	0.077454489	6.684041985	2.32E-11	1.90E-09
MAP3K20	5264.94578	0.35530263	0.053355952	6.659100248	2.76E-11	2.24E-09
ASPM	9963.008866	0.305952902	0.045974029	6.654907297	2.83E-11	2.27E-09
MT1X	787.1890419	-0.709201372	0.106564751	-6.655121549	2.83E-11	2.27E-09
RAD21	17838.12752	0.261715713	0.039400611	6.642427785	3.09E-11	2.45E-09
ORC3	1306.783721	0.564507702	0.085236178	6.622865018	3.52E-11	2.76E-09
TTYH3	6708.318955	-0.365461509	0.055170811	-6.624182276	3.49E-11	2.76E-09
CLIP4	263.0443771	1.211265389	0.183206805	6.61146507	3.81E-11	2.96E-09
EDN1	1312.944099	-0.634727963	0.096513026	-6.576604082	4.81E-11	3.72E-09
UCHL1	150.6094198	1.570830722	0.239083012	6.570231451	5.02E-11	3.86E-09
NUSAP1	6100.044599	0.325067333	0.049511426	6.565501282	5.19E-11	3.96E-09
ANLN	12598.84046	0.28110956	0.042990167	6.538926889	6.20E-11	4.68E-09
H2AW	1149.135078	-0.654673793	0.100126889	-6.538441357	6.22E-11	4.68E-09
ARRB1	2666.326857	-0.41851315	0.064037612	-6.535427195	6.34E-11	4.75E-09
STC2	1134.864476	0.607365486	0.093264948	6.512258892	7.40E-11	5.50E-09
PSMA3	5711.146264	0.346153689	0.053187206	6.508213499	7.60E-11	5.62E-09
CBR3	740.8517879	0.717208701	0.110261374	6.504623266	7.79E-11	5.72E-09
DTX4	4579.781518	-0.345316044	0.053215641	-6.48899524	8.64E-11	6.30E-09
LRIG1	2546.775662	-0.431685089	0.066607767	-6.481002224	9.11E-11	6.60E-09
FN1	1754.683589	-0.480608921	0.074515946	-6.449745985	1.12E-10	8.07E-09
CKAP2L	1542.929026	0.521989009	0.081046999	6.440571675	1.19E-10	8.52E-09
NOTCH3	11909.99237	-0.31564532	0.049246174	-6.409539894	1.46E-10	1.04E-08
CENPE	4099.114795	0.38494838	0.060228807	6.391432961	1.64E-10	1.16E-08
CKS2	2296.313504	0.466373614	0.073038328	6.385327072	1.71E-10	1.20E-08
FXYD3	3670.056467	-0.363238308	0.057020182	-6.370346352	1.89E-10	1.32E-08
HSPA13	2517.530597	0.461522168	0.072490067	6.366695321	1.93E-10	1.34E-08
GSN	3401.542408	-0.372184991	0.058504232	-6.361676435	2.00E-10	1.38E-08
BACE2	4603.405007	-0.352537535	0.055468395	-6.355647003	2.08E-10	1.42E-08
RGS2	499.8499081	-0.882188134	0.139073129	-6.343339923	2.25E-10	1.53E-08
LANCL2	25997.33155	-0.245137876	0.03867525	-6.338365723	2.32E-10	1.57E-08
NUF2	1539.467745	0.509603735	0.080641267	6.319391504	2.63E-10	1.77E-08
PROM1	5197.244424	-0.324972119	0.051506161	-6.309383444	2.80E-10	1.88E-08
UBE2S	3868.000117	0.395424125	0.062839922	6.292562316	3.12E-10	2.08E-08
ECE1	2167.975379	-0.444739718	0.070808364	-6.280892434	3.37E-10	2.22E-08
KIF18A	2347.10869	0.465857147	0.074175702	6.280454835	3.38E-10	2.22E-08
LUCAT1	114.409984	1.770463087	0.282285273	6.271893205	3.57E-10	2.33E-08
CAPN1	15497.47287	-0.268894716	0.043070914	-6.243069644	4.29E-10	2.79E-08
PRR11	2913.530693	0.395106574	0.063421586	6.229843834	4.67E-10	3.02E-08
DDC	164.9944525	1.545977885	0.248546795	6.220067677	4.97E-10	3.18E-08
MARCKSL1	7956.913417	-0.306505062	0.049277476	-6.219983021	4.97E-10	3.18E-08
DKK1	182.1934896	-1.334960094	0.21468016	-6.218367346	5.02E-10	3.20E-08
ATP6V0A4	3301.25595	-0.363151164	0.058666449	-6.190099614	6.01E-10	3.80E-08
CALB2	709.5146213	0.709368885	0.11486549	6.175648462	6.59E-10	4.15E-08
CYCS	7906.340277	0.320244137	0.052153657	6.140396636	8.23E-10	5.15E-08
IRX3	3166.614348	-0.392845332	0.064072558	-6.131257163	8.72E-10	5.42E-08
MZT1	1172.183127	0.596210435	0.09725094	6.130639331	8.75E-10	5.42E-08
NDC80	7211.990704	0.311704479	0.051097681	6.100168782	1.06E-09	6.52E-08
CYYR1-AS1	100.4395597	1.899005978	0.312487474	6.077062721	1.22E-09	7.49E-08
TRIM29	3028.388834	-0.421943687	0.06947104	-6.073663057	1.25E-09	7.61E-08
H2AC20	5090.03184	-0.331637837	0.054685816	-6.064421485	1.32E-09	7.98E-08
VWA1	1953.288087	-0.43337806	0.071463555	-6.064322708	1.33E-09	7.98E-08
CDK1	4161.530113	0.399020637	0.065808595	6.063351402	1.33E-09	7.99E-08
DYNLL1	4262.930385	0.389938736	0.064426779	6.052432531	1.43E-09	8.51E-08
LGALS3	2618.08007	-0.390600729	0.06456629	-6.049607752	1.45E-09	8.61E-08
EIF2S2	6792.575978	0.29137942	0.048289576	6.034002423	1.60E-09	9.44E-08
SDC1	6734.750933	-0.287011124	0.047614134	-6.027855605	1.66E-09	9.76E-08
GARS1	9693.295855	0.272737697	0.04535396	6.013536565	1.82E-09	1.06E-07
RAB1B	6628.046204	-0.287998127	0.047950274	-6.006183096	1.90E-09	1.10E-07
GLA	610.2516962	0.760940654	0.126735003	6.00418696	1.92E-09	1.11E-07
OSGIN1	266.7258349	1.070465176	0.178380887	6.00100827	1.96E-09	1.12E-07
PPP1R1B	407.3815464	-0.867203068	0.144517036	-6.000697859	1.96E-09	1.12E-07
PDLIM1	1731.058123	0.454659181	0.075818271	5.996696791	2.01E-09	1.15E-07
PLPP3	1119.606845	-0.535467199	0.089770281	-5.964860435	2.45E-09	1.39E-07
JUP	7984.519696	-0.306757492	0.05160371	-5.944485262	2.77E-09	1.56E-07
TMEM132A	2051.243158	-0.415470859	0.070040416	-5.931873134	2.99E-09	1.68E-07
SORL1	2722.574158	-0.387532056	0.065399277	-5.925632137	3.11E-09	1.74E-07
CALM2	15281.81507	0.313446273	0.052947299	5.919967146	3.22E-09	1.79E-07
ATP1A1	31053.36507	-0.21595969	0.036561948	-5.906679002	3.49E-09	1.93E-07
CKAP2	4151.150106	0.347228844	0.058829405	5.902300835	3.58E-09	1.97E-07
VCL	8004.432633	-0.271201349	0.046042438	-5.890247369	3.86E-09	2.11E-07
IGFBP3	6688.67109	-0.28485777	0.048425803	-5.882355117	4.04E-09	2.19E-07
KRT8	80593.69712	-0.232638333	0.039543671	-5.883073747	4.03E-09	2.19E-07
UPF1	7874.328327	-0.30932223	0.052700941	-5.869387241	4.37E-09	2.36E-07
SLC7A5	1920.480732	0.453947748	0.077413744	5.863916692	4.52E-09	2.43E-07
BTN3A2	1508.270607	-0.463662003	0.079330894	-5.844658725	5.08E-09	2.72E-07
MELK	6530.481179	0.298616058	0.0512327	5.828622288	5.59E-09	2.98E-07
RASGRF1	638.2036643	-0.689674847	0.118431091	-5.823427314	5.77E-09	3.06E-07
GALNT10	2805.335117	-0.369111388	0.063417852	-5.8203073	5.87E-09	3.10E-07
CCNB2	2681.677856	0.380214903	0.065414302	5.812412412	6.16E-09	3.23E-07
FAT1	10059.61798	-0.298529483	0.051543992	-5.791741566	6.97E-09	3.64E-07
SLC4A7	1281.333694	0.515545459	0.08924272	5.77689093	7.61E-09	3.96E-07
HNRNPF	17379.95729	-0.232576255	0.040273538	-5.774914899	7.70E-09	3.99E-07
SLPI	2300.084871	-0.384944926	0.066715311	-5.769963719	7.93E-09	4.09E-07
SEC14L2	1359.530994	-0.486475341	0.084763197	-5.739228315	9.51E-09	4.88E-07
MYH9	26720.00668	-0.256935519	0.044861435	-5.727313829	1.02E-08	5.22E-07
RAD23A	6614.869377	0.280947213	0.049249003	5.704627396	1.17E-08	5.93E-07
NEURL3	262.6806561	-1.081546074	0.189864879	-5.696398834	1.22E-08	6.20E-07
PRDX6	3877.911129	0.342296875	0.060128841	5.692723611	1.25E-08	6.31E-07
APOL6	8214.123296	0.258134722	0.045357157	5.691157394	1.26E-08	6.34E-07
CAVIN1	3043.78983	-0.341594266	0.060381317	-5.657284093	1.54E-08	7.69E-07
LAMC1	4539.64044	0.299554817	0.052957143	5.656551663	1.54E-08	7.69E-07
MCM6	6599.381519	-0.272369937	0.048180074	-5.653165581	1.58E-08	7.81E-07
NQO2	1051.855884	0.534730839	0.094620032	5.65134918	1.59E-08	7.86E-07
GABARAPL1	827.780486	0.614272425	0.108933642	5.638959768	1.71E-08	8.37E-07
TPM1	14696.24102	0.230263899	0.040832816	5.639187413	1.71E-08	8.37E-07
BLVRB	1850.030911	0.446199679	0.079192035	5.634400941	1.76E-08	8.56E-07
ALDH1L2	1635.224209	0.449991274	0.080038325	5.622197513	1.89E-08	9.15E-07
EIF2AK2	7438.302411	0.260785078	0.046563261	5.600661798	2.14E-08	1.03E-06
CALM3	8244.725165	0.25536804	0.045637538	5.595570054	2.20E-08	1.06E-06
PTTG1	4141.741953	0.304507939	0.054446868	5.592754054	2.23E-08	1.07E-06
H1-1	5226.006613	-0.288638391	0.051635461	-5.589925756	2.27E-08	1.08E-06
UNG	1562.503171	-0.435041187	0.07783681	-5.589144619	2.28E-08	1.08E-06
MCM2	4258.929631	-0.302813415	0.054286403	-5.578071128	2.43E-08	1.15E-06
SEL1L3	977.0626974	0.545696223	0.097979456	5.569496376	2.55E-08	1.20E-06
TACSTD2	15664.92738	-0.224950731	0.040601158	-5.540500319	3.02E-08	1.42E-06
KIAA1324	983.3297048	-0.559534739	0.10107535	-5.535817989	3.10E-08	1.45E-06
MYO1B	6330.802196	0.282669657	0.051104225	5.531238518	3.18E-08	1.48E-06
ANPEP	1915.925689	-0.433811215	0.078473398	-5.528130858	3.24E-08	1.50E-06
PARP2	3364.657583	0.334960531	0.060674554	5.520609693	3.38E-08	1.56E-06
TPX2	10648.50039	0.262538976	0.047936934	5.476757824	4.33E-08	1.99E-06
AMOTL2	6935.856782	-0.278995507	0.051274578	-5.441205366	5.29E-08	2.41E-06
OSER1	1855.924263	0.41076517	0.075476493	5.442292778	5.26E-08	2.41E-06
SLC25A23	583.7758235	-0.681083858	0.125428956	-5.430036886	5.63E-08	2.56E-06
STRA6	527.8872496	-0.732950448	0.135086549	-5.425784077	5.77E-08	2.61E-06
NUCKS1	30045.34651	0.226578703	0.042016816	5.39257193	6.95E-08	3.13E-06
CAPNS1	4594.907246	-0.30041163	0.055866432	-5.377319033	7.56E-08	3.39E-06
TFPI2	635.8559272	-0.636502748	0.118662605	-5.363970777	8.14E-08	3.64E-06
RNF114	3057.833671	0.344565751	0.064293554	5.359258097	8.36E-08	3.72E-06
MAP1B	725.3401032	0.596141937	0.11143172	5.349840582	8.80E-08	3.91E-06
HJURP	2997.758464	0.326721467	0.061170361	5.341172777	9.23E-08	4.08E-06
NAA20	1650.263692	0.408540637	0.076622855	5.331837819	9.72E-08	4.26E-06
PC	1983.310186	-0.397731728	0.074593688	-5.331975665	9.71E-08	4.26E-06
ID3	420.1110737	-0.772037732	0.145102986	-5.320619177	1.03E-07	4.52E-06
PYGB	3152.720193	-0.334028068	0.062811313	-5.317960283	1.05E-07	4.57E-06
KNL1	4402.499196	0.300897524	0.056637941	5.312649404	1.08E-07	4.69E-06
ATP1B1	5415.900545	-0.281020613	0.052935381	-5.308748325	1.10E-07	4.77E-06
TGFBI	520.9952741	0.679219568	0.128040659	5.304717836	1.13E-07	4.86E-06
LDLR	4525.958317	-0.293836031	0.055472364	-5.296980522	1.18E-07	5.05E-06
EPHB2	4336.31142	-0.317050527	0.059871952	-5.295476721	1.19E-07	5.07E-06
CENPF	15987.415	0.247384428	0.04677282	5.289063782	1.23E-07	5.22E-06
TAX1BP1	11034.51652	0.26563572	0.050225478	5.288863905	1.23E-07	5.22E-06
H2AC14	5122.808872	-0.339269014	0.064361655	-5.271291038	1.35E-07	5.72E-06
TFCP2L1	4183.434347	-0.294488783	0.055872136	-5.270762888	1.36E-07	5.72E-06
MCM5	3007.574232	-0.347547602	0.066014021	-5.264754344	1.40E-07	5.89E-06
ACAP3	1890.496832	-0.40502165	0.077034037	-5.257697312	1.46E-07	6.10E-06
CD44	38656.57135	-0.192020813	0.036556317	-5.252739569	1.50E-07	6.24E-06
ANXA3	2949.985934	0.333197086	0.06356705	5.241663502	1.59E-07	6.60E-06
ALDH1A3	5452.359109	-0.283258991	0.054214352	-5.2247971	1.74E-07	7.21E-06
GAS2L3	1459.093064	0.433990603	0.083104167	5.222248425	1.77E-07	7.23E-06
NLN	2201.621294	0.360509348	0.069033317	5.222251543	1.77E-07	7.23E-06
TNFAIP2	5485.86708	-0.270564641	0.051806557	-5.222594535	1.76E-07	7.23E-06
SGK1	374.3570987	-0.790534202	0.151507644	-5.217784274	1.81E-07	7.38E-06
FTL	2731.391586	0.326846484	0.062725547	5.210739443	1.88E-07	7.64E-06
UBE2C	1623.631386	0.42198642	0.080994874	5.210038571	1.89E-07	7.64E-06
APCDD1	762.0483407	-0.553848683	0.106328672	-5.208836634	1.90E-07	7.66E-06
PSRC1	2024.211583	0.366413593	0.070362793	5.207490777	1.91E-07	7.69E-06
BFSP1	688.7200144	0.5992927	0.115150443	5.204432444	1.95E-07	7.79E-06
CHPF	848.7442967	-0.527454199	0.101611271	-5.190902494	2.09E-07	8.35E-06
LRP11	3322.334551	0.321376953	0.061979996	5.185172184	2.16E-07	8.58E-06
TFRC	15505.42452	-0.216308125	0.041748113	-5.181267092	2.20E-07	8.73E-06
HLA-A	3988.050175	-0.34743538	0.06707352	-5.179918687	2.22E-07	8.76E-06
RSRC1	2236.484212	0.351210175	0.067861471	5.175398833	2.27E-07	8.95E-06
DEFB1	159.3400385	1.182763021	0.22965153	5.150250999	2.60E-07	1.02E-05
SGO2	3207.315106	0.325562427	0.063290942	5.143902342	2.69E-07	1.05E-05
SPC24	2985.615028	0.334544208	0.065062162	5.141916547	2.72E-07	1.06E-05
CLU	2473.04367	0.355700881	0.069284327	5.133929973	2.84E-07	1.10E-05
FAM13B	2160.51122	-0.363145001	0.070721789	-5.134838984	2.82E-07	1.10E-05
PPP2R1A	4805.280307	-0.286273952	0.055769385	-5.133173943	2.85E-07	1.10E-05
S100A13	4135.12524	-0.286059933	0.055748716	-5.13123809	2.88E-07	1.11E-05
CHRM3	382.9557933	-0.752362277	0.147097924	-5.114703574	3.14E-07	1.20E-05
PROM2	4550.16487	-0.291175044	0.05712532	-5.097127542	3.45E-07	1.32E-05
CAT	5569.99519	0.268517825	0.052712507	5.094005941	3.51E-07	1.33E-05
DUSP2	251.9152836	-0.946982502	0.186159206	-5.086949618	3.64E-07	1.38E-05
BHLHE40	4298.181362	-0.28844065	0.056857503	-5.07304462	3.92E-07	1.48E-05
DARS2	2253.313104	0.348977586	0.068835097	5.069762361	3.98E-07	1.50E-05
RNF187	6681.289785	-0.257347628	0.050919563	-5.054003078	4.33E-07	1.62E-05
H1-0	5362.719042	-0.266561635	0.052771887	-5.051205326	4.39E-07	1.64E-05
LINC01895	83.75332967	1.642230999	0.325185793	5.050131452	4.42E-07	1.65E-05
IRS2	1332.856991	-0.443122112	0.08786043	-5.043477631	4.57E-07	1.70E-05
FAM210B	2136.149727	-0.362632213	0.072050818	-5.03300618	4.83E-07	1.78E-05
LBR	4120.162997	0.286635605	0.056960251	5.032204029	4.85E-07	1.78E-05
NR4A1	512.0737267	-0.653029048	0.12974543	-5.033156461	4.82E-07	1.78E-05
H2AJ	2182.5075	-0.377538213	0.07510847	-5.026573045	4.99E-07	1.83E-05
ZNF281	1889.635006	0.371157541	0.073908659	5.021841106	5.12E-07	1.87E-05
LYPLA2	2121.411418	-0.38277685	0.076291893	-5.017267715	5.24E-07	1.91E-05
IGF2BP3	1964.432031	0.361323183	0.072111764	5.010599673	5.43E-07	1.97E-05
ADGRL1	4447.455386	-0.269552426	0.053877931	-5.003021055	5.64E-07	2.04E-05
ANXA11	4651.872902	-0.264763026	0.052938283	-5.001352711	5.69E-07	2.06E-05
CDCA2	3232.290513	0.317035891	0.063475109	4.994649031	5.89E-07	2.12E-05
CLTB	5619.859863	-0.273243833	0.054775396	-4.988441051	6.09E-07	2.18E-05
TTLL4	2292.096181	0.333097905	0.06685925	4.982076611	6.29E-07	2.25E-05
CDC42EP1	3013.815851	-0.350689381	0.070428325	-4.979379837	6.38E-07	2.27E-05
ECT2	7061.07199	0.269661855	0.054160586	4.978931643	6.39E-07	2.27E-05
SERPINE2	116.7068321	1.357387218	0.272999581	4.972121982	6.62E-07	2.35E-05
MYL12A	8114.400188	0.262036707	0.052787339	4.964006721	6.91E-07	2.44E-05
CRISP3	718.2500925	-0.560878555	0.113232077	-4.953353932	7.29E-07	2.57E-05
IRX5	2245.525096	-0.338585173	0.068368051	-4.952388871	7.33E-07	2.57E-05
DGKZ	3224.485521	-0.340591539	0.068816708	-4.949256502	7.45E-07	2.61E-05
SGCD	130.4558696	-1.264671256	0.255941914	-4.941243265	7.76E-07	2.71E-05
SPTBN2	6679.331938	-0.239189024	0.048425906	-4.939278281	7.84E-07	2.73E-05
NARS1	6301.219469	0.243844177	0.049421017	4.934017786	8.06E-07	2.79E-05
FOXI1	1696.839439	-0.391690495	0.079671149	-4.916340482	8.82E-07	3.05E-05
SLC6A14	768.6041045	-0.543179348	0.110564711	-4.912773186	8.98E-07	3.09E-05
TSEN15	1938.968027	0.361135318	0.073510081	4.912731839	8.98E-07	3.09E-05
CUTC	545.5619466	0.615942808	0.125692348	4.900400221	9.56E-07	3.28E-05
LRP8	4575.134338	0.266567339	0.054428251	4.897591511	9.70E-07	3.32E-05
ARGLU1	4932.157994	-0.263080286	0.053820749	-4.888082951	1.02E-06	3.46E-05
PRKAR2B	1003.993267	-0.466665812	0.095462752	-4.888459638	1.02E-06	3.46E-05
SPDL1	1923.851299	0.36480492	0.074791228	4.877643157	1.07E-06	3.64E-05
MCF2L	1399.396493	-0.40241439	0.082562912	-4.874033394	1.09E-06	3.69E-05
NCAPG	3427.27642	0.297916493	0.061200426	4.867882658	1.13E-06	3.80E-05
TNC	507.7905518	-0.636795124	0.131578037	-4.83967642	1.30E-06	4.37E-05
SLC48A1	1040.836654	0.450430777	0.09312618	4.836779252	1.32E-06	4.42E-05
CEACAM1	466.8529745	-0.649278582	0.134527227	-4.82637303	1.39E-06	4.64E-05
ZMYM1	1215.937102	0.42729835	0.088634101	4.82092498	1.43E-06	4.76E-05
ARHGDIB	4034.090435	-0.271802253	0.056404459	-4.818807939	1.44E-06	4.79E-05
SYNJ2	1267.197826	-0.42440642	0.088089908	-4.817877903	1.45E-06	4.80E-05
HSP90B1	11389.65064	0.204316747	0.042415921	4.816982394	1.46E-06	4.81E-05
COLGALT1	5123.76507	-0.257953761	0.053590029	-4.813465639	1.48E-06	4.88E-05
PTBP1	11816.30018	-0.218458424	0.045455231	-4.806012796	1.54E-06	5.03E-05
SAT1	22456.85736	-0.182371492	0.037950478	-4.805512362	1.54E-06	5.03E-05
TLE4	1655.916736	-0.371782928	0.077352712	-4.806333453	1.54E-06	5.03E-05
GNAL	128.9664186	1.231365675	0.256981536	4.791650377	1.65E-06	5.36E-05
RNF24	644.2175662	0.56699634	0.118321836	4.791983957	1.65E-06	5.36E-05
FBXO32	843.2364554	-0.487244746	0.101715281	-4.790280665	1.67E-06	5.37E-05
SLC47A1	118.1125224	1.30389963	0.272198238	4.790257423	1.67E-06	5.37E-05
PTMA	40867.48268	-0.175271736	0.036594706	-4.78953803	1.67E-06	5.38E-05
LINC01133	1623.02617	0.403439508	0.084250327	4.788580915	1.68E-06	5.39E-05
KRT5	23117.31346	-0.187775167	0.039309761	-4.776807668	1.78E-06	5.70E-05
HLA-C	8611.775182	-0.221016458	0.046309822	-4.772561132	1.82E-06	5.80E-05
ARHGAP1	1564.779868	-0.377356835	0.079233266	-4.76260611	1.91E-06	6.05E-05
SUMF2	7993.565922	-0.23227524	0.048774034	-4.762272512	1.91E-06	6.05E-05
ZFP36L1	2810.559485	-0.315020661	0.066142805	-4.762735128	1.91E-06	6.05E-05
RSL24D1	2783.567848	0.328360469	0.068989928	4.759542155	1.94E-06	6.12E-05
ANXA8	1201.589175	-0.436084991	0.091893678	-4.745538556	2.08E-06	6.54E-05
CAPN2	12098.68346	-0.198326246	0.041840631	-4.740039573	2.14E-06	6.70E-05
PSMC6	2728.379151	0.311170179	0.065726388	4.734326469	2.20E-06	6.88E-05
MDK	3250.627512	-0.289952675	0.061292145	-4.730666139	2.24E-06	6.96E-05
PMAIP1	875.6440468	0.514313386	0.108717911	4.730714412	2.24E-06	6.96E-05
XPOT	6175.664815	0.246791309	0.052174801	4.730086273	2.24E-06	6.96E-05
TBCA	2710.460549	0.358268681	0.075936716	4.717990174	2.38E-06	7.37E-05
EPRS1	15947.92361	0.189426126	0.040171674	4.715415334	2.41E-06	7.44E-05
ITPRID2	5777.889861	-0.242923624	0.051527376	-4.714457495	2.42E-06	7.46E-05
INCENP	4068.155332	0.266792366	0.056610158	4.712800255	2.44E-06	7.50E-05
PFDN4	714.0394515	0.551973242	0.117583912	4.694292199	2.68E-06	8.19E-05
FBXW5	1838.55286	-0.360769758	0.076904039	-4.691167878	2.72E-06	8.29E-05
NPTXR	706.1553981	-0.51371258	0.109905446	-4.674132177	2.95E-06	8.99E-05
STC1	639.455807	-0.545798888	0.117073667	-4.662012422	3.13E-06	9.51E-05
KIF23	2964.100457	0.297493277	0.063865231	4.6581414	3.19E-06	9.66E-05
LARS1	4958.381145	0.239309816	0.051645912	4.633664279	3.59E-06	0.000108524
EPPK1	3705.764558	-0.27337486	0.059027838	-4.631287036	3.63E-06	0.000109488
KIF4A	6604.818933	0.219548346	0.04750885	4.621209398	3.82E-06	0.000114643
PRKACA	2392.920969	-0.317755808	0.068781186	-4.61980704	3.84E-06	0.000115119
AP2M1	6074.854642	-0.235963544	0.051114334	-4.616386953	3.90E-06	0.000116726
ST6GAL1	1742.010588	-0.342785078	0.074335078	-4.611350241	4.00E-06	0.000119279
MARS1	4758.847082	0.245946203	0.053382367	4.607255506	4.08E-06	0.000121335
SOS1	5099.17585	0.252378443	0.054797536	4.605653114	4.11E-06	0.000121957
FAM89B	1074.083637	-0.431533843	0.093817767	-4.599702777	4.23E-06	0.000125168
ZSCAN31	1465.863187	0.389946795	0.084913639	4.592275153	4.38E-06	0.000129374
KRT80	2681.448436	-0.293463736	0.063944207	-4.58937177	4.45E-06	0.000130849
LSM5	1058.780461	0.428773782	0.093535334	4.584083486	4.56E-06	0.00013386
FAM177A1	1449.585937	0.367246573	0.080166188	4.581065678	4.63E-06	0.000135301
PSMD14	3974.627396	0.252734767	0.055172914	4.580776121	4.63E-06	0.000135301
EHD1	4510.956881	-0.264573827	0.057880146	-4.571063554	4.85E-06	0.000141366
C19orf53	3061.458835	0.323940268	0.070903542	4.568745903	4.91E-06	0.000142575
QSOX1	3146.93004	-0.278007272	0.06086321	-4.567739212	4.93E-06	0.000142899
CEMIP2	2855.08113	0.284930311	0.062408259	4.565586601	4.98E-06	0.000144009
GFPT1	5625.506699	0.231045504	0.050686452	4.558328567	5.16E-06	0.0001487
DPYD	401.4261559	-0.655131476	0.143846373	-4.554382988	5.25E-06	0.000151137
CDKN3	2278.70025	0.310183392	0.068189071	4.548872495	5.39E-06	0.00015476
LRRC8D	3215.374351	0.277809209	0.061111811	4.545916789	5.47E-06	0.000156555
IGFL2-AS1	506.2880064	-0.594126636	0.130770024	-4.543293792	5.54E-06	0.000158122
PTTG1IP	6287.139767	-0.224938753	0.049576662	-4.53719037	5.70E-06	0.000162361
DHPS	1984.430831	0.32714142	0.07211151	4.536604789	5.72E-06	0.000162408
DRAP1	3099.240445	0.313060245	0.069125066	4.528896159	5.93E-06	0.000167615
TLE3	4878.852107	-0.239350842	0.052845059	-4.529294644	5.92E-06	0.000167615
RAI14	4973.888942	-0.237003807	0.052342048	-4.527981175	5.95E-06	0.000167928
KLHL5	3083.019176	0.276212439	0.061061075	4.523543671	6.08E-06	0.000171068
DDIT3	305.280785	0.740574507	0.163775052	4.521900603	6.13E-06	0.000171979
UNC5B	513.7691922	-0.584752504	0.129450973	-4.517173508	6.27E-06	0.000175432
PPP1R14B	4916.975341	-0.262414246	0.058153127	-4.512470067	6.41E-06	0.000178931
HNRNPR	11029.28903	0.215440257	0.047808236	4.506341902	6.60E-06	0.000183727
IBTK	2288.747079	0.312651501	0.069392383	4.505559388	6.62E-06	0.000183957
PBK	1134.471418	0.412391364	0.091753713	4.494546882	6.97E-06	0.00019327
PSMB2	5986.749555	0.22783387	0.050712981	4.492614396	7.04E-06	0.000194561
NDST1	4552.025705	-0.245074294	0.054560835	-4.491762125	7.06E-06	0.000194871
RTCA	3719.15954	0.261653327	0.058266307	4.490645467	7.10E-06	0.000195425
CIC	4111.572434	-0.256202139	0.057144412	-4.483415424	7.35E-06	0.000201683
TF	172.4756346	-0.993893885	0.221745086	-4.482146166	7.39E-06	0.000202401
ARL4C	1488.221605	-0.360617079	0.080580049	-4.475265057	7.63E-06	0.000208532
LY6D	169.9381561	-0.982951314	0.219677672	-4.474516257	7.66E-06	0.000208766
SELENOH	2732.008748	-0.341106999	0.076333726	-4.468627642	7.87E-06	0.000214086
LINC01819	211.9827057	-0.875703036	0.196544908	-4.455485741	8.37E-06	0.00022709
GLO1	3886.982313	0.26432366	0.059347737	4.453811931	8.44E-06	0.000228328
RIPOR2	290.3295367	-0.770898023	0.173417328	-4.445334457	8.78E-06	0.00023696
PRPF38B	3247.5701	-0.275913553	0.062104705	-4.442715801	8.88E-06	0.000239299
SNX14	2632.788206	0.289343315	0.065374369	4.425944282	9.60E-06	0.000258063
SMC4	6233.329855	0.230527282	0.052162203	4.419431434	9.90E-06	0.00026534
MCM4	8742.446112	-0.221086756	0.050109126	-4.412105635	1.02E-05	0.00027384
SLC35A4	2053.505175	-0.311837538	0.070716922	-4.409659365	1.04E-05	0.000276306
NCDN	1254.993333	-0.375583944	0.085235703	-4.406415732	1.05E-05	0.000279822
CEP57L1	1031.096236	0.453624163	0.103074618	4.40092984	1.08E-05	0.000286326
PSMA1	1590.233386	0.353730247	0.080466739	4.395980886	1.10E-05	0.000292251
GPNMB	3429.406636	0.271575106	0.061854177	4.390570202	1.13E-05	0.000298927
CDK5RAP2	616.6739962	0.550924249	0.126460447	4.356494567	1.32E-05	0.000348646
MIS18A	889.5952267	0.435572967	0.100075889	4.352426668	1.35E-05	0.000354358
MYO1D	2159.150681	-0.297494016	0.068359155	-4.351926477	1.35E-05	0.000354358
NEURL1B	1393.409314	0.357365832	0.08217365	4.348910283	1.37E-05	0.000358445
TMEM104	958.6336663	-0.41635322	0.09576749	-4.347542351	1.38E-05	0.000359863
PAAF1	552.9854929	0.539976239	0.124222586	4.346844279	1.38E-05	0.000360188
SLC3A2	7790.3988	0.205147475	0.047260552	4.340776144	1.42E-05	0.000369439
GABRP	87.61254998	-1.333732335	0.307484532	-4.337559124	1.44E-05	0.000374036
SARS1	8428.335334	0.197085433	0.045495552	4.331971425	1.48E-05	0.000382791
TUBA1A	1453.434503	-0.360407831	0.083234739	-4.330016942	1.49E-05	0.000385332
IVNS1ABP	5334.270363	0.223937171	0.051779035	4.324861814	1.53E-05	0.000393566
PLEKHG2	567.5532566	-0.586023348	0.135681013	-4.319125675	1.57E-05	0.000403027
DPYSL2	3363.902503	-0.251770466	0.058305627	-4.318116105	1.57E-05	0.000403967
MAD2L1	1959.015007	0.345959583	0.080240524	4.311531921	1.62E-05	0.000415256
BSG	8020.781583	-0.208442462	0.048389031	-4.307638738	1.65E-05	0.000421688
UBA1	4119.084482	-0.256693395	0.059601384	-4.306836175	1.66E-05	0.000422277
MTMR2	2233.610207	0.294370067	0.068440312	4.301121073	1.70E-05	0.000432355
STEAP4	7501.612744	-0.22663096	0.052765016	-4.295098834	1.75E-05	0.000443276
CHAC1	205.5278981	0.858865208	0.200020647	4.293882773	1.76E-05	0.000443744
MBD3	1816.773034	-0.325587842	0.07581793	-4.294338342	1.75E-05	0.000443744
USP25	3136.596549	0.268728911	0.062649222	4.289421372	1.79E-05	0.000451754
LSR	7273.509854	-0.213657617	0.049832225	-4.287539175	1.81E-05	0.000454597
MYB	1233.431041	-0.375834234	0.087674788	-4.28668538	1.81E-05	0.000455346
PARP1	10192.19262	-0.185648641	0.043398338	-4.277782299	1.89E-05	0.000472903
TECR	5250.992438	-0.226041709	0.052902156	-4.272826056	1.93E-05	0.000482485
KNSTRN	1761.218772	0.332497919	0.077838943	4.271614015	1.94E-05	0.000484059
AK4	3873.065319	-0.240317676	0.056380803	-4.262402483	2.02E-05	0.00050336
H2BU1	1176.723557	-0.410702223	0.096455992	-4.257923369	2.06E-05	0.000512435
L3HYPDH	270.4542061	0.74611176	0.175512159	4.25105453	2.13E-05	0.000527264
PLXNA3	952.2013143	-0.431319966	0.101572929	-4.246406696	2.17E-05	0.000537154
DNAJC10	3729.411539	0.244398376	0.057797407	4.228535312	2.35E-05	0.000579786
H2BC3	1344.578929	-0.397700246	0.094057106	-4.228284933	2.35E-05	0.000579786
PTPRF	28554.75126	-0.167729081	0.039692515	-4.225710612	2.38E-05	0.000585196
PHTF1	1538.047534	0.330257558	0.078260972	4.21995217	2.44E-05	0.00059906
HS6ST1	3449.111038	-0.264735259	0.062751213	-4.218807013	2.46E-05	0.000600824
ESRP1	5759.283738	0.218871076	0.05190329	4.216901807	2.48E-05	0.000603342
LRRC45	1668.269118	-0.339368773	0.080471971	-4.217229516	2.47E-05	0.000603342
MDGA1	163.8042662	0.947843265	0.224993817	4.212752497	2.52E-05	0.000613232
NWD1	772.8431618	-0.479975785	0.113953995	-4.212013669	2.53E-05	0.000613939
IDH1	5495.012743	0.227838868	0.054229967	4.201346214	2.65E-05	0.000642239
SEC61G	37090.28311	0.17163786	0.040910814	4.19541543	2.72E-05	0.000657887
APP	43206.83814	-0.150431729	0.035913581	-4.188714312	2.81E-05	0.000676188
RPGRIP1L	881.1050095	0.434633522	0.103790362	4.187609666	2.82E-05	0.000678059
SRD5A1	2043.318034	-0.297463349	0.071060311	-4.186068797	2.84E-05	0.000681245
CEP55	3239.956237	0.259509667	0.062009883	4.18497268	2.85E-05	0.000683109
SPAG5	3583.229296	0.243530905	0.058376853	4.171703196	3.02E-05	0.000722629
GLUL	8426.211164	-0.187322021	0.044912614	-4.170810881	3.04E-05	0.000723953
NCKAP1	6542.852366	0.224218679	0.053779987	4.16918436	3.06E-05	0.000726113
PAQR4	790.6074197	-0.446199803	0.107017025	-4.169428205	3.05E-05	0.000726113
RELB	403.7380155	-0.626633523	0.1505011	-4.163647462	3.13E-05	0.000742416
GUK1	4575.065186	-0.219408695	0.052703139	-4.16310485	3.14E-05	0.000742645
ARFGAP3	2024.972296	0.295938201	0.071110152	4.161687088	3.16E-05	0.000745686
MYO9B	5832.447586	-0.218736421	0.052565321	-4.161230537	3.17E-05	0.000745686
TRIP13	2850.086043	0.263703278	0.063479759	4.154131687	3.27E-05	0.000767636
ACTR6	1494.230487	0.377361044	0.09091368	4.150761974	3.31E-05	0.00077584
BZW2	4636.777373	-0.221544996	0.053371798	-4.15097496	3.31E-05	0.00077584
RBP1	2794.44844	-0.273379231	0.065872031	-4.150156422	3.32E-05	0.000776308
DDX17	17408.5839	-0.177741156	0.042903479	-4.14281452	3.43E-05	0.00079996
ASF1A	1214.01721	0.375728378	0.091147708	4.122192281	3.75E-05	0.000873297
LINC00707	161.6828672	0.926490799	0.224922519	4.119155364	3.80E-05	0.000883091
JUNB	3867.824994	-0.267942974	0.065077985	-4.117259847	3.83E-05	0.000888581
FAM122B	855.4664812	0.414721168	0.100764495	4.115746989	3.86E-05	0.000892623
PIK3R1	3538.856829	-0.237961914	0.057851721	-4.113307441	3.90E-05	0.000900294
OGDH	4983.53316	-0.217117513	0.052812261	-4.111119444	3.94E-05	0.000907041
KDM5B	5281.421606	0.220851221	0.053843855	4.101697798	4.10E-05	0.000942887
CENPJ	649.7305334	0.471227792	0.114903175	4.10108592	4.11E-05	0.000943489
CCNA2	3883.922487	0.228722429	0.055789425	4.099745224	4.14E-05	0.000945183
UHRF1	2439.543624	-0.269868608	0.065818608	-4.100187099	4.13E-05	0.000945183
GPI	7253.175066	0.21473319	0.052405998	4.097492575	4.18E-05	0.000952524
CMYA5	312.2965256	-0.66496937	0.162385262	-4.095010608	4.22E-05	0.000960872
PTPRU	1008.356609	-0.387986964	0.094803768	-4.092526843	4.27E-05	0.000968247
TNS3	5207.864141	-0.209488269	0.051190602	-4.092318895	4.27E-05	0.000968247
CCDC80	938.8564315	0.399412601	0.097863624	4.08131832	4.48E-05	0.001013236
TUBA1C	14194.33157	0.179660716	0.044038079	4.079667408	4.51E-05	0.001018446
BBX	4820.348759	0.226197275	0.055487754	4.076526078	4.57E-05	0.001030264
LGALS9	459.457553	-0.563726957	0.138723272	-4.063679785	4.83E-05	0.001086532
ITGB6	2222.792909	-0.30163656	0.074254743	-4.062185743	4.86E-05	0.001089826
PFKP	4403.494733	0.229976244	0.05661569	4.062058461	4.86E-05	0.001089826
CALCOCO2	2353.552324	0.291481252	0.071796652	4.059816764	4.91E-05	0.001098193
EPHA2	1103.578559	-0.389523717	0.096293063	-4.045189803	5.23E-05	0.001166788
TTLL12	3216.434375	-0.246129012	0.060861906	-4.044056885	5.25E-05	0.001170163
KLHL29	386.3817244	-0.588108944	0.145662105	-4.037487612	5.40E-05	0.001198744
MSH6	7754.997343	-0.189776539	0.046999048	-4.037880524	5.39E-05	0.001198744
STARD8	699.1434128	0.454711724	0.112668388	4.035841211	5.44E-05	0.001204185
UCA1	393.6850194	-0.595542309	0.147575238	-4.035516507	5.45E-05	0.001204185
REEP1	449.9636753	-0.562343323	0.13936694	-4.03498364	5.46E-05	0.001204596
CNDP2	2830.647775	-0.281004569	0.069656878	-4.034125229	5.48E-05	0.001206682
ARHGEF6	1541.804541	-0.320554463	0.079471447	-4.033580278	5.49E-05	0.001207164
GPSM2	4114.842394	0.251046827	0.062250866	4.032824636	5.51E-05	0.001208734
SCOC	1463.971079	0.379111071	0.094056575	4.03067058	5.56E-05	0.001217533
CDCA8	4371.910793	0.219977815	0.054583452	4.030119119	5.57E-05	0.001218064
JMJD1C	3418.010009	0.247151543	0.061336049	4.029466341	5.59E-05	0.001219125
PCM1	8817.00932	0.189564095	0.047053141	4.028723493	5.61E-05	0.001220658
RPS2	14938.65903	-0.18032502	0.044892427	-4.016824893	5.90E-05	0.001281496
TFDP1	7888.792441	-0.196605783	0.048976355	-4.014300027	5.96E-05	0.001292836
CYB5R3	2426.512347	-0.307831619	0.076736793	-4.011525708	6.03E-05	0.001305654
CASC4	3480.36145	0.245155538	0.061139145	4.009796656	6.08E-05	0.00131277
IMPA2	5684.555101	0.205546318	0.051344805	4.003254435	6.25E-05	0.00134708
SEMA3C	993.5675526	-0.393793459	0.098473552	-3.998976901	6.36E-05	0.00136651
SLC31A1	1475.596409	0.326230123	0.081575992	3.999094755	6.36E-05	0.00136651
NBEAL2	1944.514295	-0.315444574	0.079010699	-3.992428583	6.54E-05	0.001402182
PSMA4	4687.348911	0.217267636	0.054599248	3.979315507	6.91E-05	0.001479039
CSE1L	9603.379974	0.193154918	0.048672557	3.968456309	7.23E-05	0.001539114
CYB5A	1339.27878	0.333370702	0.084004458	3.968488221	7.23E-05	0.001539114
PSMD12	3168.749304	0.237819659	0.059933427	3.968063784	7.25E-05	0.001539114
SKP1	9161.139531	0.181801528	0.045802787	3.969224168	7.21E-05	0.001539114
CCT8	11884.36305	0.166879297	0.042069214	3.966779524	7.29E-05	0.001544562
OLFM4	253.3410518	-0.746588061	0.188244201	-3.96606141	7.31E-05	0.001546357
LTBP1	1774.612878	-0.29870281	0.075347784	-3.964321119	7.36E-05	0.001554806
SYDE1	508.1700792	-0.534623497	0.135001115	-3.960141342	7.49E-05	0.001579359
KCNN4	3160.777796	-0.242195552	0.061205307	-3.957100527	7.59E-05	0.001594169
TMPRSS2	2080.851718	-0.275100054	0.069521791	-3.957033492	7.59E-05	0.001594169
GOLM1	3344.016367	-0.23379399	0.059103683	-3.955658598	7.63E-05	0.00160043
CEP70	1909.752468	0.296307433	0.074930931	3.95440747	7.67E-05	0.001605886
RAD54B	762.8623233	0.433376683	0.109686434	3.951050908	7.78E-05	0.001625607
ASS1	8390.885793	-0.195058885	0.049381737	-3.950020771	7.81E-05	0.001629645
NCOA3	4496.821483	0.216694152	0.054901803	3.946940557	7.92E-05	0.001644107
RAD51AP1	680.7156312	0.470037475	0.119073157	3.947467999	7.90E-05	0.001644107
SYNGR2	3683.497804	-0.246394333	0.062432044	-3.946600477	7.93E-05	0.001644107
SUGP2	2721.339554	0.247184804	0.062721088	3.941015874	8.11E-05	0.00167982
BACE1	1871.589828	-0.28914079	0.073392672	-3.939641154	8.16E-05	0.001686425
PNP	4652.575054	-0.208383735	0.052985345	-3.932856029	8.39E-05	0.001731636
CIT	1718.353232	0.316387898	0.080558209	3.927444562	8.59E-05	0.001767866
CCNG1	5190.22931	0.215487969	0.054882572	3.92634604	8.62E-05	0.001768756
NUP210	3332.180987	-0.251965777	0.064178285	-3.926028524	8.64E-05	0.001768756
SLBP	3798.034633	-0.222171759	0.056587563	-3.926158799	8.63E-05	0.001768756
SEC14L5	391.6424544	-0.578963976	0.147505879	-3.925023054	8.67E-05	0.001772989
KITLG	2348.177135	-0.283152411	0.072293022	-3.916732254	8.98E-05	0.001831786
KRT14	408.2332796	-0.561794192	0.143480226	-3.915481641	9.02E-05	0.001837455
SNRPB2	2483.042902	0.280206753	0.07157026	3.915128343	9.04E-05	0.001837455
SRRT	6212.088174	-0.198726098	0.050803277	-3.911678684	9.17E-05	0.001860601
RRAGD	1352.748099	-0.331331705	0.084794276	-3.907477277	9.33E-05	0.001889892
ZNF165	1383.89041	0.320382654	0.08204941	3.904752709	9.43E-05	0.001907933
BMP8B	394.6565285	-0.572848131	0.146733383	-3.904006843	9.46E-05	0.00191045
ACSL1	3682.887849	0.234138963	0.059987306	3.903141803	9.50E-05	0.001913919
COLCA1	199.7275101	-0.795527062	0.203846133	-3.902585983	9.52E-05	0.001914949
SEPTIN9	14917.68377	-0.173819426	0.044549472	-3.901716812	9.55E-05	0.001918468
CDC25B	4731.959793	0.231429962	0.059338108	3.900191109	9.61E-05	0.001927217
PPP1CB	15572.08819	0.206252146	0.052997243	3.891752403	9.95E-05	0.001992022
TAOK3	2878.079318	0.243379367	0.06254995	3.890960179	9.98E-05	0.00199505
TMEM38A	924.2306014	-0.385500305	0.099222766	-3.885200146	0.000102246	0.00203939
NRDC	11755.01328	0.165270895	0.042549519	3.884201298	0.000102667	0.00204423
AARS1	6835.053879	0.184659395	0.047593176	3.879955262	0.000104476	0.002076636
PI4KA	3490.269622	-0.22310269	0.057537577	-3.877512769	0.00010553	0.00209033
TMSB4X	11782.53306	-0.194198545	0.050081861	-3.877622415	0.000105482	0.00209033
ANXA8L1	933.7686067	-0.381217152	0.098345629	-3.876299905	0.000106057	0.002097143
EXPH5	2738.440149	0.2565184	0.066279045	3.870279093	0.000108711	0.002142221
KIF20B	1447.845292	0.31144061	0.080467649	3.870382865	0.000108665	0.002142221
PIK3R2	2681.783381	-0.264237004	0.068305186	-3.868476473	0.000109518	0.002154409
CYBA	4638.090493	-0.202889329	0.052511051	-3.863745377	0.000111662	0.00219282
CRYBG2	1103.859196	0.349551825	0.090524296	3.861414461	0.000112732	0.002206666
UBAP2L	5525.729968	-0.210947472	0.054630189	-3.861371852	0.000112752	0.002206666
HIVEP2	2753.099365	-0.245138153	0.063502699	-3.860279293	0.000113257	0.002212773
SNAPC1	558.3715545	0.527870151	0.136823179	3.858046229	0.000114297	0.002229279
OSGIN2	1221.232413	0.342941781	0.089076496	3.849969367	0.000118133	0.00230017
HAUS6	1234.006798	0.335279721	0.087147886	3.847250199	0.000119451	0.002321892
MIA2	1744.459335	0.295725851	0.076898778	3.845650831	0.000120233	0.002333129
HDAC1	4005.466665	-0.220528263	0.057351739	-3.845188778	0.00012046	0.002333575
FOXP4	2606.47724	-0.268663587	0.069946455	-3.840989332	0.000122539	0.002369855
HSPB1	5777.470912	-0.202563628	0.052750595	-3.840025484	0.000123022	0.002375166
UTP14A	2495.836984	-0.250105956	0.06518911	-3.836621739	0.000124738	0.002404259
ITPR3	7448.454698	-0.213628039	0.055720458	-3.83392469	0.000126115	0.002426702
UNKL	355.1756314	0.590413834	0.154254463	3.827531607	0.000129435	0.002486407
IQGAP3	4347.559343	0.244447344	0.063879079	3.826719923	0.000129862	0.002490438
SNRPC	5318.727581	0.202339444	0.052907341	3.824411534	0.000131085	0.002509682
COL5A2	1075.965783	-0.358175738	0.093781103	-3.819274104	0.000133845	0.002558249
C5orf34	440.6019745	0.535304532	0.140273617	3.816145502	0.000135553	0.002586569
CITED4	3198.909217	-0.241236927	0.063257069	-3.813596316	0.000136959	0.002604726
PYGL	137.6730879	0.96636966	0.253399997	3.813613539	0.00013695	0.002604726
SLC44A2	35069.9888	-0.144580259	0.037948693	-3.809887675	0.00013903	0.002639724
GRWD1	1913.803001	-0.301096279	0.079136398	-3.804776142	0.000141932	0.002690373
KIF5B	10007.53412	0.164584958	0.043267906	3.803857713	0.00014246	0.002695909
SEM1	1087.18312	0.382645843	0.100643376	3.801997291	0.000143534	0.002711756
SRPX2	193.5254067	0.786985281	0.207023292	3.801433511	0.000143861	0.002713457
NANS	2337.267501	-0.261636539	0.068905238	-3.79704863	0.000146429	0.002757346
AP2B1	6423.332223	0.186596227	0.049150699	3.796410458	0.000146806	0.002759911
SOX9	3896.672641	-0.230048565	0.060605539	-3.795833996	0.000147148	0.002761798
WDR62	1728.744109	0.307085214	0.08100412	3.790982661	0.000150052	0.002811703
CKS1B	1535.355637	0.296727164	0.078298705	3.789681622	0.00015084	0.002821851
CALML5	1917.37809	-0.27114492	0.071556135	-3.789261672	0.000151096	0.002822014
S100A7A	154.8533635	-0.865657503	0.228736946	-3.784511063	0.000154011	0.002871779
HGH1	1111.684663	-0.342836227	0.090670955	-3.781103072	0.000156135	0.00290665
ITGA6	5870.022582	-0.188453299	0.049883479	-3.777869974	0.000158175	0.002939855
MIS18BP1	1737.39557	0.305310392	0.080829707	3.777205219	0.000158598	0.002942932
STK26	2997.547498	0.235620489	0.062430794	3.774106912	0.000160582	0.002974922
FLNB	10781.89731	-0.160869114	0.042672284	-3.769873541	0.00016333	0.003020951
PLXNA1	4515.85816	-0.246363359	0.065372268	-3.768621899	0.000164151	0.003031239
VPS13D	3111.375952	-0.234687436	0.062280933	-3.768206797	0.000164424	0.003031394
GABBR2	145.4786265	-0.90754386	0.240945525	-3.766593548	0.00016549	0.003046135
PODXL2	2022.541819	-0.272212733	0.07239026	-3.760350275	0.000169676	0.003118164
FADS3	682.4324006	0.465204154	0.12373658	3.759633203	0.000170163	0.003122103
PMEPA1	1612.108681	-0.295674757	0.078664353	-3.758687964	0.000170807	0.003128905
RPL38	8921.576245	0.205525786	0.054746176	3.75415787	0.000173925	0.003180942
ADGRE2	349.3928482	-0.597530143	0.159246631	-3.752230978	0.000175268	0.003200386
ST14	9515.272088	-0.169349891	0.045161238	-3.749894774	0.000176909	0.003225205
GPATCH4	1351.194068	-0.325460521	0.086823867	-3.748514443	0.000177885	0.003237848
AHR	7145.747699	0.193094461	0.051543046	3.746275675	0.000179479	0.003261681
CENPA	1522.889745	0.343720835	0.091887356	3.740676081	0.000183526	0.003329934
DYNC1H1	20479.3494	-0.164944376	0.044121236	-3.73843507	0.000185169	0.003354436
KLK6	1402.763622	-0.315624124	0.084441454	-3.737786445	0.000185648	0.003357786
CXXC1	1282.011323	-0.33249582	0.089063955	-3.733225393	0.000189043	0.003413812
LYNX1	2267.681097	-0.25227044	0.067806376	-3.720453049	0.000198866	0.003585533
PLOD1	2092.647017	-0.259656769	0.069851074	-3.717291019	0.00020137	0.003624984
TRAF4	2234.675162	-0.255008106	0.068616981	-3.716399371	0.000202082	0.003632084
VPS26B	2105.253628	-0.258734946	0.069647783	-3.714905694	0.000203279	0.003647879
KCNC4	1245.392418	-0.343217225	0.092433131	-3.71314074	0.000204703	0.003667675
CADPS2	1688.526257	-0.289234593	0.077928463	-3.711539824	0.000206002	0.003685187
LIMS1	2621.935696	0.250151238	0.067442035	3.70912944	0.000207973	0.00371464
PSMC2	4740.875911	0.197970333	0.053424373	3.705618283	0.000210876	0.003760616
PAM	2475.737068	-0.240992299	0.065184311	-3.697090521	0.000218085	0.003883127
PHKB	3481.518905	0.212960413	0.057634534	3.695014014	0.000219875	0.003908921
SH3BP4	3054.337847	-0.237059186	0.064217478	-3.691505681	0.00022293	0.003957101
PSME4	3084.4777	0.232741671	0.063071711	3.690111924	0.000224155	0.003972686
RND3	5503.413582	-0.184545099	0.050024823	-3.689070507	0.000225075	0.003982816
COTL1	8517.629112	-0.209728348	0.05686748	-3.688019011	0.000226007	0.003993135
CDC25C	771.0175807	0.405973035	0.110278114	3.681356331	0.000231997	0.004092647
ETV1	156.7325871	-0.834869893	0.227004749	-3.677763996	0.000235288	0.004144318
PSMD1	4301.721496	0.201008736	0.054682977	3.675892353	0.000237019	0.004168411
ISG15	392.3543885	-0.552568738	0.150373747	-3.674635689	0.000238189	0.004182556
UBC	8781.703462	0.166990938	0.045457349	3.673574046	0.000239181	0.004193548
LIN9	959.417301	0.357060397	0.097322378	3.668841681	0.000243652	0.004258886
TNRC18	12941.62621	-0.158472943	0.043194	-3.668864736	0.00024363	0.004258886
KLF6	2140.663072	-0.280043952	0.076371087	-3.666884459	0.000245524	0.004285062
BRINP2	175.1606269	-0.792818561	0.216699813	-3.658602888	0.000253594	0.004419173
ETV6	2972.257532	-0.224907716	0.061485761	-3.657882911	0.000254307	0.00442092
PCSK7	975.5449192	-0.350939699	0.09594487	-3.657722395	0.000254466	0.00442092
LDLRAD4	889.0555649	-0.374315735	0.102457919	-3.65336069	0.00025883	0.00448992
PRC1	4094.782646	0.208496621	0.05709669	3.651641118	0.00026057	0.004513259
RPUSD1	733.6491584	-0.393815231	0.107957171	-3.647883936	0.000264409	0.004572838
KIF22	2715.950563	0.249439406	0.068390667	3.647272586	0.000265039	0.004576815
SSU72	3498.098124	-0.215064418	0.059085786	-3.639867226	0.000272779	0.004703378
PER3	3386.414106	-0.229829205	0.063205869	-3.636200395	0.000276689	0.00476363
NUP93	3348.961933	0.228627641	0.062917122	3.633790496	0.000279288	0.004801148
STX10	1908.94462	-0.267521019	0.073657432	-3.631962336	0.000281274	0.004820821
TMX4	1967.083361	-0.257728265	0.070956033	-3.632224816	0.000280988	0.004820821
MIGA1	784.1416129	0.40431626	0.111408365	3.629137377	0.00028437	0.004866593
TPI1	8654.063726	0.162948519	0.044909539	3.628372125	0.000285214	0.004873753
RAPGEF5	1637.615931	-0.288280656	0.079497903	-3.62626742	0.000287548	0.004906307
HDDC2	1783.996863	0.271515097	0.074925516	3.623800138	0.000290306	0.004946002
TTF2	1945.551096	0.266032397	0.073430038	3.622936965	0.000291277	0.004955168
PTS	1093.445074	0.326272918	0.09032717	3.612123792	0.0003037	0.005151194
RDH10	4537.80474	-0.199933101	0.055349111	-3.612218815	0.000303588	0.005151194
ARHGEF2	4154.698725	0.196647251	0.054480623	3.609489786	0.0003068	0.005196082
FAM222A	201.0342364	-0.763346009	0.211669817	-3.606305415	0.000310588	0.005252462
PTPN20	484.8715156	0.494525773	0.137503087	3.596470341	0.000322564	0.00544696
ATP5ME	1105.92547	0.389766523	0.108631379	3.587973632	0.000333258	0.00561925
ARVCF	1068.86171	-0.351076573	0.097930658	-3.584950598	0.000337142	0.005676381
ADORA1	1181.16277	-0.342660323	0.095627724	-3.583273858	0.000339315	0.00570457
ATP1B3	4724.824671	-0.197820857	0.055220748	-3.582364669	0.000340498	0.005716073
H1-5	22878.3593	-0.137858404	0.038491106	-3.581565193	0.000341542	0.005725202
LINC01128	751.9329912	-0.392381959	0.109597644	-3.580204326	0.000343326	0.005746689
DST	3871.16099	0.232849657	0.065079044	3.577951404	0.000346298	0.005787976
MANEAL	1036.452043	-0.347952691	0.097269669	-3.577196212	0.000347299	0.005796256
ESPL1	1577.076697	0.287234025	0.080320925	3.576079629	0.000348785	0.005812583
GPT2	6028.800122	0.179247338	0.050143912	3.574658024	0.000350686	0.005824304
SNORD8	560.4141578	0.463832165	0.12976458	3.574412709	0.000351015	0.005824304
TATDN1	1139.89965	0.33439517	0.093543336	3.574762067	0.000350547	0.005824304
CARMIL1	5206.048443	-0.190462351	0.053339221	-3.570774904	0.000355927	0.005897257
TOB1	1872.952425	0.268324338	0.075211654	3.567589916	0.00036028	0.005952154
UCHL5	2445.95322	0.262360157	0.073534284	3.567861718	0.000359906	0.005952154
ATL2	3107.458563	0.21402892	0.059999189	3.567196883	0.00036082	0.005952496
MBNL2	3809.692228	0.199195758	0.05588832	3.564175107	0.000365002	0.006010826
MINDY2	932.8683435	0.36322734	0.10191893	3.563884953	0.000365406	0.006010826
MATN2	408.0974217	-0.506460425	0.142176159	-3.562203598	0.000367755	0.006040785
CAST	12999.44688	0.158518529	0.044509408	3.561461213	0.000368797	0.006049215
MFGE8	739.7777789	-0.382587343	0.107455031	-3.56044143	0.000370232	0.00606407
EIF2S3	9755.29056	0.157630996	0.044278994	3.559949778	0.000370926	0.006066755
CENPK	1051.452805	0.349700335	0.098246915	3.559402719	0.000371699	0.006070733
SPATS2L	2020.194071	-0.274862526	0.077274267	-3.556973565	0.000375152	0.006118396
ERBIN	3237.427682	0.210834239	0.059303598	3.555167771	0.000377738	0.00615181
BRD8	3034.571994	0.220570617	0.062071915	3.553468881	0.000380186	0.006182886
S100A4	910.6884385	-0.378504867	0.106550519	-3.552351235	0.000381805	0.006200402
TEX261	1400.23771	-0.288581487	0.08134436	-3.547652079	0.000388681	0.006303133
EIF4G2	42920.78364	-0.131641505	0.03720148	-3.53860938	0.000402241	0.006513794
CACNB3	674.7600215	-0.418671645	0.118422113	-3.535417781	0.000407131	0.006542772
CDCA7	1539.274584	-0.281583268	0.07964287	-3.535574084	0.00040689	0.006542772
CFAP410	673.354129	-0.411211122	0.116308735	-3.535513661	0.000406983	0.006542772
CLUAP1	454.2882572	0.478534499	0.135376769	3.534834701	0.00040803	0.006542772
IQCB1	1433.706662	0.299684932	0.084734212	3.536764262	0.000405061	0.006542772
SASS6	871.3064639	0.369551743	0.104543324	3.534914792	0.000407907	0.006542772
SYNPO	1000.523028	-0.356711947	0.100867298	-3.536447929	0.000405546	0.006542772
VSIR	832.340922	-0.363732996	0.103025976	-3.530497956	0.000414778	0.006641673
TPM4	24297.12314	-0.138029949	0.039130526	-3.527423784	0.000419625	0.00670989
CHODL	926.6416864	0.390182999	0.110790073	3.521822745	0.000428591	0.006843603
SLC6A6	1170.181569	0.313274567	0.088961632	3.521457055	0.000429182	0.006843603
LGALS3BP	7031.448737	-0.189641887	0.053890683	-3.519010628	0.000433159	0.006897415
NCAPD2	7726.247157	0.172513499	0.049059317	3.516426864	0.000437397	0.006950708
SOCS5	1681.177821	-0.281999617	0.080199406	-3.516230752	0.00043772	0.006950708
NDUFV2	4539.634861	0.196199327	0.055834301	3.513956929	0.000441484	0.007000768
SLC9A3R2	865.8320868	-0.362295152	0.103309282	-3.506898378	0.000453362	0.007179176
COX7A2L	2101.129225	0.278827236	0.079538651	3.505556514	0.000455654	0.007205497
OSBPL9	6888.814845	0.168567767	0.04820248	3.497076628	0.000470387	0.007428217
UQCC2	1665.677252	0.27091192	0.077495413	3.495844581	0.000472564	0.007452319
HSPA9	17858.9267	0.139761397	0.039999373	3.494089684	0.000475681	0.007491161
TBC1D31	709.9744623	0.382448623	0.109494517	3.492856388	0.000477883	0.007515505
SSBP3	1573.977815	-0.276539622	0.079193555	-3.491946071	0.000479515	0.00753082
TLE2	922.2183108	-0.359570483	0.10304685	-3.489388394	0.000484127	0.007592838
NDC1	3528.024168	0.2303371	0.066035367	3.488086935	0.00048649	0.007619456
CLDN1	427.8454076	-0.500296956	0.143649959	-3.482750426	0.000496291	0.007762341
MAP3K11	3014.27105	-0.227675727	0.06556205	-3.472675533	0.000515298	0.00804863
INSIG1	2164.175048	-0.239477502	0.069018273	-3.46976953	0.000520905	0.008125126
GRPEL2	1258.071165	0.349044724	0.100634845	3.468428101	0.000523513	0.008154688
BRCC3	3489.962297	-0.200072035	0.057700939	-3.467396506	0.000525526	0.008174929
FAM20B	5900.05129	0.198408274	0.057242148	3.466122069	0.000528023	0.008202634
EMP1	2250.570072	0.253401887	0.073136546	3.464777887	0.00053067	0.008232569
IRS1	1113.715675	-0.31608754	0.091378875	-3.459087657	0.000542008	0.00838575
MAT2B	3819.246326	0.196873012	0.056910873	3.459321604	0.000541538	0.00838575
UBASH3B	4822.494995	-0.187333254	0.054194403	-3.456690018	0.000546854	0.008449293
TMED7	1727.20942	0.310589085	0.089935787	3.453453789	0.000553457	0.008539799
GSTP1	1271.572591	0.294781913	0.085379484	3.452608281	0.000555195	0.008555078
ITM2C	1026.625756	-0.331630502	0.096181427	-3.447968206	0.000564821	0.008691707
MAGOH	1927.85457	0.297465761	0.086309769	3.446490055	0.000567919	0.008704297
SNRPE	2175.122158	0.242694167	0.070408821	3.446928444	0.000566999	0.008704297
WDR34	2717.185231	-0.221482051	0.064258203	-3.44675141	0.00056737	0.008704297
DHCR7	6837.36634	-0.167001326	0.048475295	-3.445081195	0.000570888	0.008726429
SLC16A14	227.2241282	0.665706526	0.193217886	3.445366978	0.000570285	0.008726429
RB1CC1	3717.966443	0.1979272	0.057472417	3.44386419	0.000573464	0.008754114
ZBTB41	2149.628176	0.273015207	0.079296551	3.442964473	0.000575375	0.008771594
CD151	3185.393452	-0.219546735	0.063800523	-3.441143203	0.000579262	0.008810786
PRICKLE1	670.2352864	-0.392028154	0.11392726	-3.441039087	0.000579485	0.008810786
MACF1	10263.68132	-0.160307192	0.046629585	-3.437885868	0.000586275	0.008902201
KLHL36	3438.536289	0.208207309	0.060576146	3.437117122	0.000587941	0.008904928
S100A6	17520.74463	-0.154759457	0.045026362	-3.437085511	0.00058801	0.008904928
ARFIP2	760.5979	-0.364881234	0.106207934	-3.435536496	0.000591382	0.008944162
DHX9	14135.5545	-0.154628162	0.045040942	-3.433057875	0.000596815	0.008999212
STAP2	1043.814318	-0.316953723	0.09231203	-3.433503969	0.000595833	0.008999212
UQCRHL	680.2910223	0.443817461	0.129287257	3.432801275	0.00059738	0.008999212
RAB5IF	517.284211	0.46529569	0.135602033	3.431332707	0.000600623	0.009036187
LETM1	2771.309948	-0.232343114	0.06780022	-3.42687846	0.000610562	0.009149643
LRP3	1757.200938	-0.269309651	0.078578419	-3.427272445	0.000609677	0.009149643
POC1B	358.4676135	0.524088898	0.1529216	3.427173789	0.000609899	0.009149643
POLH	1647.409597	0.27163067	0.079278221	3.426296236	0.000611873	0.009157294
DIAPH3	2202.256381	0.232737916	0.068019967	3.421611696	0.000622511	0.009304353
NEIL3	534.0164854	0.477657992	0.139703414	3.419086034	0.000628319	0.009378904
SH3GL1	1605.356926	-0.285154273	0.083551066	-3.412934007	0.000642675	0.009580711
ZNF672	1402.673669	-0.314625173	0.09224173	-3.410876764	0.000647544	0.009640736
PLEC	12137.69095	-0.164522903	0.048240824	-3.41044966	0.000648559	0.009643308
TDRKH-AS1	147.1412927	0.79676443	0.233751199	3.408600403	0.000652971	0.009696316
PSMD2	9382.095981	0.150989823	0.04433515	3.405645903	0.000660077	0.009789152
EEPD1	147.8964463	-0.798959298	0.234714161	-3.403967173	0.000664147	0.009826051
INF2	4621.89834	-0.192467387	0.05654886	-3.403559124	0.00066514	0.009826051
NUP205	5497.009302	0.172646486	0.050722171	3.403767699	0.000664633	0.009826051
APEX1	9635.315486	-0.14877053	0.043762866	-3.399469542	0.000675167	0.009961323
LACTB2	438.9646258	0.478593274	0.140855289	3.397765728	0.000679386	0.010010666
DZIP3	952.4228978	0.332309261	0.097877735	3.395146609	0.000685919	0.010093936
RAB31	2981.145983	0.214841207	0.063313169	3.393309987	0.000690534	0.010138687
RTL6	1146.83544	-0.314352433	0.092641004	-3.393232154	0.000690731	0.010138687
MEIOC	191.0664608	0.701571586	0.206810278	3.392343913	0.000692974	0.010158591
MDN1	3748.244592	-0.233177509	0.06875456	-3.391447922	0.000695244	0.010178831
CLSTN1	2345.057137	-0.271125168	0.079969329	-3.390364402	0.000697998	0.0102061
SHTN1	1546.800821	0.27368348	0.08073522	3.389889555	0.000699208	0.010210754
TSPO	1425.767984	-0.275345016	0.081238141	-3.389356438	0.000700569	0.010217595
MTFR1	1899.674495	0.251450327	0.074218277	3.387983903	0.000704084	0.010255798
SCAMP2	734.5007928	-0.373908442	0.110400831	-3.386826327	0.000707061	0.01028608
KANK2	2636.764528	-0.217178015	0.064155037	-3.385205979	0.000711249	0.010320767
MAPK1IP1L	2723.370557	-0.218945035	0.064672369	-3.385449437	0.000710618	0.010320767
CEBPZOS	1056.030478	0.380627162	0.112524045	3.382629554	0.000717954	0.010404881
PCK2	1697.347328	0.2644902	0.078241969	3.380413403	0.000723769	0.01047589
AKAP1	2538.337225	-0.217620708	0.064385196	-3.379980494	0.00072491	0.010479156
SSR1	11739.04074	0.156044152	0.046181846	3.378906725	0.000727747	0.010506904
YWHAZ	24378.49324	0.138411675	0.040997497	3.376100641	0.00073521	0.010601287
STK17A	1249.307364	0.301971347	0.089492846	3.374251238	0.000740168	0.010659347
TRPS1	7946.302498	-0.164018577	0.048617821	-3.373630778	0.000741838	0.010669979
SHC3	196.2406254	-0.701180366	0.208004931	-3.370979542	0.000749014	0.010759678
C1QTNF1	172.9761699	-0.729633665	0.216668901	-3.367505274	0.000758516	0.010882515
NCOR2	3239.045794	-0.238950696	0.071013754	-3.36485095	0.00076585	0.010966324
PACS2	1408.188637	-0.281099485	0.083543732	-3.364698667	0.000766273	0.010966324
MPC1	1418.47653	-0.273127395	0.081198595	-3.363696077	0.000769062	0.010992496
CYP4Z1	145.7657067	-0.796314113	0.236797364	-3.362850418	0.000771422	0.011012475
SLC6A17	1737.368785	-0.255229288	0.076002622	-3.35816424	0.00078462	0.011186939
CYP1A1	249.412594	0.670680129	0.199774571	3.357184681	0.000787405	0.011212686
TSPAN3	2147.696071	-0.231953589	0.069144901	-3.354601485	0.000794794	0.011303846
SNRPG	2780.594625	0.211455728	0.063044462	3.35407302	0.000796313	0.011311405
CNN3	10973.76559	-0.143075139	0.042666237	-3.35335735	0.000798376	0.011326644
ZBTB18	1975.324313	-0.241484167	0.072079762	-3.350235369	0.000807429	0.011440912
KNTC1	1552.628064	0.263576218	0.078718405	3.348342982	0.000812963	0.011505089
FBXO30	570.6310894	0.424028763	0.126727081	3.345999603	0.000819865	0.011588439
PLAAT3	767.8462564	-0.354148598	0.105932856	-3.343142182	0.000828354	0.011693995
ESYT1	3619.737802	-0.203235307	0.06086079	-3.339347156	0.000839755	0.011840345
ZNF724	418.9224193	0.477364943	0.143152459	3.334661138	0.000854034	0.012026858
KIF11	3194.637837	0.197409988	0.059207708	3.334194064	0.000855469	0.012032273
FOXO3	3553.986663	-0.193014709	0.057910552	-3.332979955	0.000859211	0.012070074
CRACR2B	1288.545614	-0.280431514	0.084242223	-3.328871229	0.000871987	0.012202605
DAG1	4513.472846	-0.176395766	0.052992709	-3.328679924	0.000872586	0.012202605
NAE1	1851.337972	0.242907341	0.072976333	3.328576956	0.000872909	0.012202605
SRP54	1898.057013	0.255864217	0.076851878	3.329316398	0.000870594	0.012202605
ANKRD10	2046.892843	-0.234720662	0.070555628	-3.326746123	0.000878664	0.012253133
RP2	628.930968	0.410922801	0.123513004	3.326959817	0.00087799	0.012253133
EMC10	1573.310997	-0.274033208	0.08239467	-3.325860866	0.000881459	0.012277161
CALR	35857.35286	-0.139584681	0.041993201	-3.323982862	0.000887416	0.012345117
NOL7	4258.169784	0.191373481	0.057584693	3.323339447	0.000889466	0.012358613
SESN2	460.6742983	0.457591463	0.137712247	3.322808786	0.00089116	0.012367137
OBSL1	2645.618649	-0.216079469	0.065078113	-3.320309374	0.000899177	0.012463296
NYNRIN	1289.030348	-0.301866698	0.091035563	-3.315920588	0.000913418	0.012645369
RNF26	1679.289456	0.256493481	0.077365915	3.31532923	0.000915352	0.012656849
LINC02167	141.7023368	-0.855524795	0.258152513	-3.31402853	0.000919621	0.012700535
PNKD	1389.101007	-0.277416478	0.083735128	-3.313023857	0.000922931	0.012730889
SNORA49	670.6809955	0.457859513	0.1383034	3.310544154	0.000931148	0.012828771
DNAJB4	687.2842971	0.416342759	0.125832491	3.308706318	0.000937281	0.012897752
CELF1	4955.322572	-0.179898299	0.054381654	-3.308069645	0.000939414	0.012911592
CHMP1A	2679.413964	-0.212296432	0.064186309	-3.30750333	0.000941316	0.012922213
MSN	17012.60654	0.138622231	0.04193029	3.306016474	0.000946325	0.012975422
TNS1	1562.88095	-0.271041257	0.081999756	-3.305391016	0.00094844	0.012988861
KANSL3	2484.999716	-0.215055207	0.065081987	-3.304373704	0.000951889	0.013020516
NUP58	2227.065753	0.234765688	0.071136028	3.300236117	0.000966035	0.013198253
SGTA	2468.209335	-0.214429862	0.065037801	-3.297003589	0.000977223	0.013335186
ATP10B	122.2147868	0.843445263	0.256385066	3.289759722	0.00100273	0.013659134
FOXC1	3079.402348	0.210997141	0.064140936	3.289586237	0.001003348	0.013659134
CSPG5	136.9907926	-0.797227915	0.242406733	-3.288802693	0.001006145	0.013680947
AZIN1	12669.70905	0.135537848	0.041241049	3.286479144	0.001014483	0.013777953
TTC39B	691.3375502	0.367414901	0.111989258	3.280804858	0.001035113	0.014041484
SCARA3	1577.859887	0.261482608	0.079795544	3.276907404	0.001049508	0.014219899
GRAMD1B	302.170027	0.544109074	0.166079963	3.276187361	0.001052187	0.014222542
IRAK1	25172.15034	-0.131317946	0.04008097	-3.276316566	0.001051706	0.014222542
CCNE1	702.6779345	-0.359942351	0.109929512	-3.27430135	0.001059236	0.014300447
TMEM40	256.5911717	0.603526048	0.184340292	3.273977929	0.001060449	0.014300447
RIPK4	3096.633622	-0.210422852	0.064278818	-3.273595533	0.001061885	0.014302965
CDC42BPG	2854.190574	-0.20691388	0.063228766	-3.272464306	0.001066143	0.014343449
GCNT2	706.2077994	0.384606172	0.1176063	3.270285463	0.00107439	0.014437431
KCTD12	466.27572	-0.436492073	0.133512542	-3.269296389	0.001078153	0.014471013
IL11RA	257.6405924	-0.594897324	0.182077708	-3.267271592	0.001085895	0.014534666
MXD4	421.443792	-0.457217981	0.139919977	-3.267710517	0.001084212	0.014534666
PCDH19	219.7495587	-0.630527513	0.19299535	-3.267060638	0.001086704	0.014534666
CCDC69	403.3729994	-0.474730113	0.145342727	-3.266280495	0.001089703	0.014557765
SPDEF	2027.003184	-0.27656468	0.084760012	-3.262914591	0.001102727	0.0147146
CDC20	5459.203537	0.197130849	0.060434956	3.261868023	0.001106807	0.014751838
ATIC	3563.618469	0.189452206	0.058092183	3.261234068	0.001109284	0.01476767
CBLC	944.3125394	0.327158445	0.100345113	3.260332629	0.001112816	0.014780317
UQCRC1	5257.352527	-0.184300493	0.056523843	-3.26057966	0.001111847	0.014780317
CCDC14	1566.036323	0.262666317	0.080572579	3.259996387	0.001114136	0.014780703
PTPRA	2447.207224	-0.22129894	0.067908964	-3.258758864	0.001119007	0.014828143
SLC28A3	411.2559062	-0.46577948	0.143224629	-3.252090671	0.001145595	0.015162906
GTSE1	1496.61186	0.275950162	0.084950525	3.248363235	0.00116071	0.015345229
DCTN6	465.0774451	0.434270954	0.13380659	3.245512437	0.001172394	0.015481827
GTF3C3	1541.259429	0.255594355	0.078791151	3.243947472	0.001178855	0.015549204
CAV1	1286.932891	0.278329078	0.085820035	3.24317136	0.001182071	0.015555782
MBNL1	4573.011374	0.177453078	0.054715901	3.243172028	0.001182068	0.015555782
BMP1	688.0568923	-0.361060607	0.111438568	-3.23999683	0.00119531	0.015660258
SHCBP1	1900.869231	0.23477187	0.072441903	3.240829689	0.001191824	0.015660258
TEAD4	886.7285024	-0.325167685	0.100358885	-3.240048791	0.001195092	0.015660258
TXNDC12	2014.486268	0.237228184	0.073219569	3.239956043	0.001195481	0.015660258
DMKN	972.5606461	-0.314404911	0.097061662	-3.239228593	0.001198535	0.0156823
ERI1	1619.391989	0.262323068	0.080991331	3.238903057	0.001199903	0.0156823
NTN4	3972.318865	-0.181391606	0.056050442	-3.236220816	0.001211236	0.015812367
ZNF204P	1014.176379	0.306256992	0.094675407	3.234810394	0.001217235	0.015872582
CCDC97	1879.592018	-0.245645048	0.075970336	-3.233433757	0.001223117	0.015931133
RNF115	5354.805744	0.167055455	0.051689507	3.231902655	0.001229689	0.015983831
TROAP	730.0289175	0.355377675	0.109961376	3.231840924	0.001229955	0.015983831
RPS23	8596.516082	-0.162780722	0.0503799	-3.231064775	0.0012333	0.016009127
CDKN1A	656.5409977	-0.383447357	0.118707742	-3.230179869	0.001237124	0.016033274
RAPGEF3	426.1759042	-0.47074345	0.145741618	-3.22998645	0.001237961	0.016033274
WSB1	990.2183062	0.305249937	0.094514719	3.229655014	0.001239397	0.016033732
TRAPPC11	1226.1904	0.284842057	0.088275369	3.226744434	0.001252072	0.016179432
CYYR1	494.8570359	-0.423054577	0.131169251	-3.225257245	0.001258595	0.016245385
TOMM5	6015.004499	0.157686761	0.048912967	3.223823284	0.001264914	0.016308563
ACOT13	2540.200752	0.225451472	0.069947964	3.223131292	0.001267974	0.016329625
TRA2B	6319.910157	-0.160998436	0.049978739	-3.221338508	0.001275933	0.016413666
MOCOS	1323.483452	0.27164376	0.084335105	3.221004591	0.001277421	0.016414358
PLXNB1	2028.437909	-0.23800084	0.073938678	-3.218894976	0.001286856	0.016517057
COL18A1	1748.412346	0.247775821	0.077000997	3.217826131	0.001291661	0.016560163
CAV2	2385.966743	0.222648074	0.069206388	3.217160748	0.00129466	0.016573396
LAMB1	2824.695107	-0.206533189	0.06420145	-3.216955215	0.001295588	0.016573396
AASDHPPT	1550.135238	0.260424305	0.080985612	3.215686093	0.001301331	0.016628279
CCDC88C	1817.082258	-0.239655888	0.074565264	-3.214041969	0.001308805	0.016705143
ATP5F1A	9032.889305	-0.142019457	0.044194095	-3.21353917	0.001311099	0.016715784
HSPB11	1119.904612	0.304133169	0.09465298	3.213138885	0.001312928	0.016720479
PHF6	2829.16891	0.210276414	0.065451612	3.212700321	0.001314934	0.016727423
ARHGAP28	722.8448702	-0.351001227	0.109301076	-3.211324522	0.001321246	0.016770454
TCEA1	2481.154631	0.221121879	0.068852149	3.211546521	0.001320226	0.016770454
ADD1	2749.071917	-0.207115099	0.064525463	-3.209819629	0.001328183	0.016833982
OS9	2985.977596	-0.195391267	0.060883144	-3.209283444	0.001330662	0.016833982
SLC39A8	831.4432173	-0.334712526	0.104292517	-3.209362822	0.001330295	0.016833982
PKP3	1883.194676	-0.240419953	0.07505285	-3.203342083	0.001358425	0.017166236
CEBPB	2088.614507	0.247772147	0.077362343	3.202748734	0.001361227	0.017182676
IRF1	1778.077209	-0.242183409	0.075647334	-3.201479748	0.001367237	0.017239532
SNRPA	3148.889386	0.192831052	0.060253895	3.200308486	0.001372806	0.017290707
BCL2L13	3029.875417	0.21423531	0.066996906	3.197689626	0.001385333	0.017429315
ITSN1	1582.803545	0.256797827	0.080350757	3.19596025	0.001393663	0.017514873
CRTAP	2429.668205	0.211040292	0.066121838	3.191688221	0.001414439	0.017756485
ATP5MD	1132.782171	0.284814	0.089300972	3.18937177	0.001425824	0.017879799
EPB41L1	3122.639465	-0.196921898	0.061860224	-3.183336337	0.001455884	0.018236778
LYPD3	574.9376652	0.389422521	0.122353286	3.182771245	0.001458728	0.018252435
SYNM	425.5499078	-0.471656024	0.148341418	-3.179530243	0.00147514	0.018437637
CANX	40304.94568	0.141053357	0.044429094	3.174797063	0.001499413	0.018700199
PCYT2	1593.287211	-0.248722371	0.078339171	-3.174942584	0.001498662	0.018700199
ARV1	867.8215618	0.343171413	0.108107326	3.174358546	0.001501681	0.018708098
RPL13	26744.89285	-0.132428408	0.041730413	-3.173426692	0.001506509	0.018747855
XBP1	6753.795654	0.169480169	0.053411609	3.173096133	0.001508226	0.018748835
NCALD	153.820612	-0.722718901	0.22783106	-3.172170203	0.001513043	0.018788318
PANK3	11394.03552	0.144295186	0.045504028	3.171042038	0.001518932	0.018841005
COMMD9	1131.401455	-0.323602115	0.102129806	-3.16853745	0.00153208	0.018963011
STIL	3167.40508	0.21119054	0.066646047	3.168838192	0.001530496	0.018963011
VSNL1	321.9998966	-0.506719319	0.16001615	-3.166676108	0.00154192	0.019064186
EPB41L5	1643.600106	0.254904479	0.080522464	3.165631873	0.001547465	0.019112111
HR	1715.973405	-0.242370455	0.076632097	-3.162779896	0.001562704	0.019279528
LEMD1	926.3020553	-0.3242893	0.102575565	-3.161467336	0.001569764	0.019345781
NASP	7047.682169	-0.157572607	0.049847304	-3.16110592	0.001571713	0.019348974
SEPTIN6	2582.183086	-0.210599741	0.066698803	-3.157474045	0.001591424	0.019570584
SSBP1	1565.334548	0.262406612	0.083161264	3.155394716	0.001602811	0.019689467
IREB2	2239.610316	0.219989728	0.069766998	3.153206157	0.001614877	0.019816429
LPCAT2	2224.731471	0.224544722	0.07122414	3.152649122	0.001617962	0.019833022
TRMT1L	649.2363412	0.368422078	0.116887771	3.151930042	0.001621951	0.019860663
EIF3M	10835.72403	0.136392691	0.04329153	3.150562979	0.001629561	0.019932528
ROR1	1095.541635	-0.296092039	0.093995081	-3.150080137	0.001632257	0.019944193
QPRT	2976.311619	-0.19512329	0.061962758	-3.149041388	0.00163807	0.019993883
SMARCC1	6542.576399	-0.152527122	0.048521174	-3.14351674	0.001669309	0.020353477
CHDH	305.1264519	-0.511692874	0.162805902	-3.14296268	0.001672472	0.020370349
SSX2IP	4823.838833	0.176468155	0.056224956	3.138609034	0.001697518	0.020653432
MDFIC	1034.266376	0.300374338	0.095716683	3.138160755	0.001700116	0.020663088
STOM	1905.757923	0.228791482	0.07291356	3.13784544	0.001701946	0.020663393
PSMD3	3822.777757	0.177600242	0.056623409	3.136516254	0.00170968	0.020713356
TCF7	643.0151538	-0.373206347	0.118978372	-3.136757878	0.001708271	0.020713356
CCNC	5312.365033	0.184266627	0.058776458	3.135041372	0.001718299	0.020795774
EGF	176.4588755	0.672130736	0.214482593	3.133730931	0.00172599	0.020866805
PTCHD1	904.7612665	-0.317173946	0.101273268	-3.131862473	0.001737012	0.020977904
EIF3G	12099.07348	0.146398256	0.046770325	3.130152632	0.001747155	0.021043157
FAM111B	6157.429701	-0.330060863	0.10543021	-3.13060995	0.001744437	0.021043157
RERG	1272.092273	-0.284480766	0.090887771	-3.130022471	0.001747929	0.021043157
PCDHGB5	435.1700852	-0.437329144	0.139749282	-3.129383841	0.001751733	0.021066799
CLCN7	788.8348305	-0.329814725	0.105529541	-3.125330802	0.001776052	0.021336853
EFHD2	977.8386481	-0.312477103	0.099994891	-3.12493069	0.00177847	0.021343499
URB2	834.4496997	-0.320637026	0.102618379	-3.124557503	0.001780727	0.021348215
CMC2	773.1494554	0.337941418	0.108181053	3.123850324	0.001785012	0.021377203
CENPN	3513.036594	0.179841395	0.057580806	3.12328722	0.001788431	0.021395768
SIPA1L3	4996.835516	-0.197752595	0.063338265	-3.122166273	0.001795255	0.021454986
H3C3	7490.948205	-0.167152009	0.053556185	-3.121058937	0.00180202	0.021513371
ZNF528-AS1	199.6376144	0.639881596	0.20517176	3.118760577	0.001816135	0.021659298
ZNF83	2138.522722	0.215296969	0.069073802	3.116912096	0.001827561	0.021772883
MAMLD1	183.5289309	-0.692170166	0.222100555	-3.116472024	0.00183029	0.02178274
NRP1	1556.671061	-0.246749512	0.079222424	-3.114642299	0.001841681	0.021895541
GOPC	2207.562512	0.24057682	0.077262011	3.113778909	0.001847078	0.02193693
PTPN12	1740.628295	0.265548504	0.085296274	3.113248582	0.001850401	0.021953617
PCTP	611.7281225	-0.368468368	0.118376082	-3.112692705	0.001853889	0.021972236
YES1	16377.35053	0.162359661	0.052166696	3.112324037	0.001856206	0.021976946
FAM49B	3042.609256	0.191890144	0.061691196	3.110494765	0.001867742	0.022090681
BTN3A3	212.4579467	-0.604729438	0.194724684	-3.105561269	0.001899183	0.022439363
TIPRL	3272.42567	0.204135326	0.065744817	3.104964529	0.001903018	0.022461503
SERPINB1	2694.678337	-0.197500574	0.06362071	-3.104344083	0.001907014	0.022485483
SORT1	15879.95853	-0.130971319	0.042210958	-3.102780082	0.00191712	0.022581391
MEX3A	3129.596336	0.186199068	0.060093492	3.098489715	0.001945097	0.022887377
DNAJB6	3565.183695	-0.181635709	0.058639631	-3.097490678	0.001951665	0.022935191
ICMT	3243.628136	-0.184925097	0.059711837	-3.096958797	0.00195517	0.022935191
SYK	2100.341454	-0.221611422	0.071554435	-3.097102535	0.001954223	0.022935191
CEP57	1707.929833	0.242283968	0.07828796	3.094779424	0.001969593	0.023080728
HNRNPAB	15487.49725	-0.124584562	0.040268494	-3.093847042	0.001975793	0.02312971
EFEMP1	639.2342817	-0.354985241	0.114838766	-3.0911621	0.001993748	0.023316053
TBL1XR1	6015.731773	0.179260571	0.0580102	3.090156039	0.002000514	0.023371307
NECTIN1	2532.327195	-0.209510705	0.067822753	-3.089091727	0.002007694	0.023431288
CAMKMT	343.8448043	-0.482051124	0.1562308	-3.085506341	0.002032059	0.023679497
PPP1R9B	3947.053447	-0.175972209	0.057034686	-3.085354231	0.002033099	0.023679497
PALMD	711.1081506	-0.338782959	0.10986859	-3.083528767	0.002045613	0.02377688
RBL2	2952.824096	0.194409252	0.063042358	3.08378775	0.002043834	0.02377688
SMCHD1	6207.34393	0.158680036	0.051474907	3.082667749	0.002051541	0.023821591
AAMDC	514.1073156	-0.403828255	0.131063951	-3.08115428	0.002061998	0.023918756
SSB	4537.393006	0.178586126	0.057980503	3.080106528	0.002069266	0.023978768
LSM14A	192.6267548	0.722070868	0.234542421	3.078636549	0.002079502	0.024073022
OSGEP	1700.769167	-0.232369397	0.075487401	-3.078254032	0.002082173	0.024079599
CEP85	2504.011692	0.201086844	0.065354692	3.076853993	0.002091977	0.024168567
ZMIZ2	2145.555794	-0.227886774	0.074109332	-3.075007819	0.00210497	0.024294159
UBE3B	1260.402958	-0.277999855	0.090423717	-3.074413061	0.002109172	0.024318135
NUCB2	1001.192854	0.296549911	0.096472782	3.073923076	0.002112639	0.024333605
C1orf112	784.2001779	0.324241102	0.105602862	3.070381754	0.002137853	0.024599278
PSMD10	1487.187888	0.259475625	0.084639934	3.065640693	0.002172042	0.024967575
PLXNA2	1200.350016	-0.266424349	0.086915159	-3.065338104	0.002174241	0.024967783
PPARA	2039.228629	0.218835468	0.071439554	3.063225576	0.002189649	0.025119534
FZD5	957.3855072	-0.303499709	0.099110668	-3.062230478	0.002196942	0.02517797
SHANK2	909.3443045	-0.299492817	0.097815268	-3.061820755	0.002199951	0.025187244
CNTRL	989.2303653	0.306520586	0.100159101	3.060336839	0.002210882	0.025261863
SEPTIN3	1657.737888	-0.235420526	0.076925881	-3.060355286	0.002210746	0.025261863
NRIP1	7617.395671	-0.150485813	0.049199742	-3.058670759	0.002223213	0.025377437
HIBADH	1839.17901	0.237950593	0.077876521	3.055485674	0.002246963	0.025622992
GJA5	702.1829258	0.348842075	0.114248967	3.053349934	0.002263019	0.0257804
FNDC10	217.9715812	-0.606172969	0.198685886	-3.050911072	0.002281481	0.025964891
DDX47	1387.29289	0.248647644	0.081627732	3.046117265	0.002318174	0.026356281
DUSP23	933.3485493	-0.32745483	0.107521956	-3.045469432	0.002323174	0.026386923
FXR1	3597.172633	0.173645378	0.057029854	3.044815385	0.002328232	0.026418162
MCF2L-AS1	376.4520851	-0.4612534	0.151623066	-3.042105743	0.002349293	0.026630754
MGAT1	4044.086449	-0.167271209	0.055011521	-3.040657755	0.00236062	0.026732678
KMT5B	3010.030261	0.187312144	0.061662019	3.037723149	0.002383728	0.026967694
TRIR	8280.214419	-0.138368675	0.045566315	-3.036643924	0.002392279	0.027037709
SHROOM3	5501.848382	-0.158643327	0.052273073	-3.034895746	0.002406188	0.027168098
LRP10	2342.643632	-0.206111459	0.067926372	-3.034336335	0.002410655	0.027191715
STX16	541.7754246	0.395977585	0.13056919	3.032703077	0.00242374	0.027312396
ACAD9	1269.143154	-0.261924971	0.086381384	-3.03219234	0.002427844	0.027331752
KCTD15	939.3254153	0.295249359	0.097387736	3.031689325	0.002431894	0.027350442
BRCA2	1841.259308	0.226734205	0.074820455	3.030377259	0.002442484	0.02737574
DBNL	3557.305821	-0.177090481	0.05844704	-3.029930707	0.002446099	0.02737574
HDAC9	1178.017581	-0.281709661	0.092958184	-3.03049875	0.002441502	0.02737574
MAFF	748.7857754	-0.337081272	0.11124741	-3.030014546	0.00244542	0.02737574
NCAPH	2543.883349	0.196666563	0.064895288	3.030521457	0.002441318	0.02737574
GOLPH3L	1544.597477	0.258808873	0.085448473	3.028829713	0.00245503	0.027448868
GUCD1	4593.012607	-0.168842087	0.055801536	-3.025760551	0.002480086	0.027701958
TCAF1	1996.97993	-0.236282989	0.078108773	-3.025050576	0.002485916	0.027740007
SELENOF	1994.427887	0.232647751	0.076942938	3.02364009	0.002497534	0.027842515
GDF11	487.5980952	-0.415963877	0.137609347	-3.022787965	0.002504577	0.027866762
XRCC2	474.0795251	0.404967782	0.133969189	3.022842683	0.002504124	0.027866762
SPNS2	1909.006278	-0.234767407	0.07767412	-3.022466256	0.00250724	0.027869315
ANKRD13A	2372.536636	-0.221067458	0.073213804	-3.019477831	0.002532108	0.028069895
FAM120C	357.9446589	-0.484839767	0.160553677	-3.019798582	0.002529428	0.028069895
NUP107	1448.763679	0.263466448	0.087257472	3.019414156	0.002532641	0.028069895
RNF14	1988.464983	0.223573294	0.074104912	3.016983455	0.002553037	0.028241281
RPL24	10773.39046	-0.132865214	0.044036103	-3.017188255	0.002551313	0.028241281
MTFR2	563.9322408	0.379882523	0.12604792	3.013794473	0.002580025	0.028512267
HADHA	8564.710333	-0.145151386	0.048212982	-3.010628696	0.002607074	0.028749137
LRP1	375.8348155	-0.446563737	0.148354466	-3.010113201	0.002611503	0.028749137
SERBP1	32002.45483	-0.114462945	0.038017982	-3.010758021	0.002605964	0.028749137
TOMM6	1485.27027	0.239907884	0.079697655	3.010225155	0.002610541	0.028749137
GPR108	1044.882974	-0.288506239	0.095887346	-3.008804085	0.002622782	0.028821789
PLCB3	4124.124374	-0.166749221	0.055422265	-3.008704553	0.002623641	0.028821789
TP53I11	5068.811342	-0.160594554	0.053380781	-3.008471399	0.002625655	0.028821789
NUP155	6814.700911	0.143659719	0.047758672	3.008034234	0.002629435	0.028835635
GOT1	1316.526629	0.254876543	0.084821648	3.004852523	0.002657096	0.029111098
PSMB7	1066.251439	0.276503203	0.092096015	3.002336236	0.002679161	0.029324772
CFI	253.9419716	-0.55322536	0.184465204	-2.999077053	0.002707988	0.02956189
KLF9	246.5856919	0.552522982	0.184270691	2.99843117	0.002713734	0.02956189
PSMA6	4624.08414	0.158263518	0.05277944	2.998582717	0.002712385	0.02956189
SURF6	1927.057476	-0.216181007	0.072093389	-2.998624573	0.002712013	0.02956189
TSPAN9	1164.726375	-0.274958813	0.091697633	-2.998537725	0.002712786	0.02956189
H3C2	6153.675112	-0.159033722	0.053044343	-2.998127849	0.002716437	0.0295632
TNFSF9	96.33129219	-0.863213332	0.288149666	-2.995711726	0.002738051	0.029770134
BMPR2	5073.073096	-0.155596262	0.051972245	-2.993833772	0.00275496	0.029925556
RPL37	7140.904455	0.161489123	0.05394856	2.993390815	0.002758962	0.029940623
FIBP	2216.434822	-0.205929979	0.068805897	-2.992911751	0.002763296	0.029959262
UBB	13240.21179	-0.134140552	0.044825737	-2.992489602	0.002767121	0.029972344
GGA2	1773.947921	-0.223254155	0.074639973	-2.991080316	0.002779924	0.030065314
MAP3K9	1654.277251	-0.234383518	0.078378895	-2.990390697	0.002786208	0.030065314
RRBP1	3310.721686	-0.180756373	0.060445277	-2.990413502	0.002786	0.030065314
SAMD9	953.0788311	-0.333492964	0.111514418	-2.99058159	0.002784467	0.030065314
PPP2CB	1765.454685	0.222191782	0.074409393	2.986071698	0.002825864	0.030464515
FUT11	238.0183171	-0.549062309	0.183992035	-2.984163458	0.002843548	0.030626325
HMGXB3	1892.757859	-0.221248064	0.074185293	-2.982370957	0.002860252	0.030777279
MTUS2	253.1839171	-0.537138561	0.18020221	-2.980754563	0.002875391	0.030911133
BBOX1	267.7538681	-0.550904986	0.184848783	-2.980300857	0.002879654	0.030919065
LRATD2	3844.873757	-0.167191175	0.056102514	-2.980101332	0.00288153	0.030919065
PSD4	1332.603391	-0.247969109	0.083220198	-2.979674585	0.002885547	0.030933177
PRIM1	1151.672162	0.274547107	0.092243178	2.976340491	0.002917108	0.031242253
G2E3	935.2787552	0.302383865	0.101672904	2.974085061	0.002938636	0.031437817
KIF13B	2002.219374	-0.215388376	0.072427379	-2.973852955	0.00294086	0.031437817
ZNF404	277.9845103	0.510353429	0.17163543	2.97347366	0.002944497	0.031447335
PCSK9	357.7314435	-0.456023842	0.153523939	-2.970376123	0.002974353	0.0317366
WARS1	2421.460191	0.209726589	0.070620342	2.969775868	0.002980171	0.031769066
ELAC2	2302.67951	-0.201216235	0.067850947	-2.965562672	0.003021298	0.032177524
SF3B6	2686.179853	0.221046842	0.074573142	2.964161566	0.003035089	0.032294361
UTP25	1504.397997	-0.236396612	0.079768657	-2.96352756	0.003041348	0.032330916
FANCI	3247.130029	0.181115476	0.061140549	2.962280833	0.003053691	0.032401956
GPRIN1	2171.880429	-0.213756425	0.072153041	-2.962542159	0.0030511	0.032401956
TFPI	1077.117149	0.274187154	0.092578889	2.961659587	0.003059859	0.032437336
MET	5052.576373	-0.15516456	0.052401454	-2.961073533	0.003065687	0.032469061
ARID4A	1642.05111	0.227604511	0.076880048	2.960514705	0.003071255	0.032497961
TRPM2	378.0321109	-0.477153637	0.161221886	-2.959608334	0.003080304	0.032563618
INTS5	901.9468994	-0.29564574	0.099940247	-2.958225017	0.003094162	0.032679942
GPATCH2L	973.0351124	0.288232984	0.097544758	2.954879263	0.003127914	0.032948661
RIT1	1133.011608	0.273335315	0.092504039	2.954847361	0.003128238	0.032948661
UBE2H	3415.739084	0.175254579	0.059301863	2.955296357	0.003123688	0.032948661
EYA2	1607.425991	-0.233348096	0.079224873	-2.945389322	0.003225485	0.03394171
POLR1A	2470.971057	-0.197515564	0.067082599	-2.944363607	0.003236196	0.034023143
CIP2A	1630.030742	0.228274101	0.077591803	2.94198735	0.003261132	0.034253858
SMG1	6837.753126	-0.149873337	0.05096462	-2.940732936	0.003274367	0.03432988
TMEM178B	402.0420258	-0.428695426	0.145768696	-2.940929276	0.003272292	0.03432988
RPL7A	16334.21228	-0.1259209	0.042869294	-2.937321541	0.003310607	0.034678073
ANP32E	7105.266838	0.14010592	0.047718532	2.936090323	0.003323775	0.034784189
APOLD1	432.8771118	0.407172386	0.138698524	2.935664875	0.003328337	0.034800117
C6orf223	797.902563	-0.317995662	0.108353681	-2.934793345	0.003337699	0.034866164
FOSB	307.8958421	-0.509929374	0.173807764	-2.933869939	0.003347645	0.034938179
PCNX3	3605.49075	-0.200517418	0.068357106	-2.933380737	0.003352924	0.034961413
PPIA	35463.4877	-0.112931025	0.038516683	-2.932002861	0.003367836	0.035084949
UBXN4	2847.598643	0.188818748	0.064452691	2.929571207	0.0033943	0.035328495
DGCR6L	1111.515956	-0.279918804	0.095629621	-2.927114021	0.003421234	0.035576486
PRR13	1963.309426	0.235570522	0.080499338	2.92636596	0.003429473	0.035629792
CFAP298	552.8316368	0.436254782	0.149144121	2.925055158	0.003443952	0.035747782
MCRIP1	785.7792188	-0.311967473	0.10666632	-2.924704566	0.003447834	0.035755661
ICAM1	1927.884426	-0.209240205	0.071551025	-2.924349492	0.00345177	0.035764081
CABLES1	555.9642488	-0.35898716	0.122831484	-2.922598897	0.003471234	0.035933231
SF3B3	4443.451337	-0.15653116	0.053569195	-2.922036811	0.003477504	0.035965626
PSMA2	4032.399702	0.168016438	0.057524187	2.920796389	0.003491379	0.036076535
GMFB	2299.238252	0.224821522	0.077057641	2.917575969	0.003527637	0.03641832
PDXK	8550.832226	-0.135575115	0.046477707	-2.916992354	0.003534244	0.036453661
MIR205HG	672.166542	0.340996346	0.116919159	2.916513848	0.00353967	0.036455799
SPINT2	11661.04941	-0.12482255	0.042800032	-2.916412515	0.00354082	0.036455799
NFAM1	81.71466587	-0.934199071	0.320370785	-2.915993328	0.003545581	0.036472017
CLEC7A	672.8774513	0.340382621	0.116782494	2.914671617	0.00356063	0.036593941
ALG10B	231.3261963	0.550032395	0.188763105	2.913876599	0.00356971	0.036654357
GRK5	600.1710991	-0.349859993	0.120118727	-2.912618225	0.003584125	0.036769397
ABCA3	773.9623474	-0.317196008	0.108947334	-2.911461872	0.003597418	0.03687273
H2AC8	8641.120202	-0.138401502	0.047548693	-2.910732	0.003605832	0.036925909
CAMSAP1	2319.528718	-0.200902853	0.069069931	-2.908687603	0.003629493	0.037135004
SRCAP	2294.116787	-0.24346524	0.08376145	-2.906650241	0.003653214	0.03734433
CMAHP	1360.93348	-0.241996819	0.083266332	-2.906298525	0.003657323	0.037352985
CENPI	675.1858436	0.327332577	0.112671032	2.905206159	0.003670113	0.037450197
VRK1	844.3607115	0.304848436	0.105013688	2.902940003	0.003696775	0.037688666
ID2	350.088998	-0.459327588	0.15827865	-2.902018606	0.003707665	0.037766066
PLK1	4080.95269	0.174181317	0.060030865	2.901529326	0.00371346	0.037791472
WIZ	1052.788022	-0.288353797	0.099577491	-2.895772873	0.00378226	0.038457459
FBXO21	1615.979672	-0.225377861	0.077847056	-2.895136596	0.003789936	0.038501308
MRPS5	4211.405597	0.158983046	0.054931015	2.894230966	0.003800885	0.038578306
SEC16A	3689.702055	-0.193786417	0.066970721	-2.893599086	0.003808541	0.038621777
SHOC2	1033.647067	0.307369805	0.106245283	2.893020721	0.003815561	0.038658726
UBE2A	2150.2249	0.214211356	0.074056648	2.892533784	0.003821481	0.038684468
C1orf52	729.7608483	0.321613932	0.111296967	2.889691785	0.003856197	0.039001413
AIFM2	259.4733045	0.518037505	0.17930679	2.889112591	0.003863307	0.039038839
ARMC6	1329.527628	-0.245703158	0.085070885	-2.888216802	0.003874327	0.039115673
ZBED6	740.5610222	-0.31232777	0.108218037	-2.886097159	0.003900517	0.039345394
CCDC90B	2183.696738	0.200383602	0.0695628	2.880614398	0.003969009	0.040001041
H4C2	3419.751369	-0.184059291	0.063911573	-2.879905519	0.003977944	0.040055828
MTF2	1873.284051	0.208213732	0.07232447	2.878883637	0.003990856	0.040150532
CCNG2	317.9952831	0.461770815	0.160447722	2.878014153	0.004001872	0.040226015
UBE2K	2158.135818	0.240173728	0.08346403	2.87757166	0.004007489	0.04024714
ODF2L	2691.138491	0.199324923	0.069287218	2.876792128	0.004017401	0.040311332
NREP	700.6718868	-0.322647324	0.112188572	-2.87593751	0.004028295	0.040349907
OAF	568.6081173	-0.355930574	0.123752176	-2.876156088	0.004025506	0.040349907
TPR	11320.03684	0.124235417	0.043226094	2.874083794	0.004052014	0.040552022
DGCR2	1628.251851	-0.222297147	0.07741652	-2.871443289	0.004086021	0.04085664
BIN1	216.5826781	0.597461736	0.208112944	2.870853322	0.004093654	0.040897249
MFSD1	857.0319992	-0.296097398	0.103208317	-2.868929633	0.004118634	0.041110935
SFPQ	27074.85332	-0.113929591	0.039728144	-2.867730042	0.004134281	0.041231173
EFNB3	189.1513556	-0.596261829	0.207945223	-2.867398541	0.004138615	0.041238469
MPRIP	7383.357671	-0.139909741	0.048826117	-2.865469308	0.004163916	0.041454503
CACFD1	451.8618443	-0.406409017	0.141992597	-2.862184544	0.004207319	0.041750624
DAP	1561.610688	-0.22403773	0.078259645	-2.862749141	0.004199829	0.041750624
GORASP1	864.9026176	-0.294013806	0.102726077	-2.862114613	0.004208247	0.041750624
TPRKB	827.0798768	0.313054072	0.109360355	2.862591947	0.004201913	0.041750624
ASIC1	94.23847064	-0.858313134	0.300043163	-2.860632204	0.004227972	0.041910004
FDPS	2708.538571	0.209835484	0.073362682	2.860248287	0.004233094	0.04192448
SETBP1	523.3422752	-0.366646919	0.128253972	-2.858756839	0.004253047	0.042085679
GALNT2	2811.123359	-0.189515699	0.06630488	-2.858246633	0.004259892	0.04211701
MORF4L2	6349.375458	0.146889412	0.051409174	2.857260699	0.004273147	0.042211615
CDCP1	2419.96096	-0.198336174	0.069423162	-2.856916438	0.004277784	0.042220994
FLOT2	3748.410373	-0.184090478	0.064488034	-2.854645527	0.004308489	0.04237791
HSPA5	9237.826049	-0.129479409	0.045351637	-2.855010707	0.004303538	0.04237791
IQCE	3411.737574	-0.173220085	0.060663021	-2.855447721	0.00429762	0.04237791
SLC2A12	323.5476354	0.455158793	0.159433772	2.85484554	0.004305776	0.04237791
H2AC16	3077.024672	-0.212559452	0.074474405	-2.854127558	0.00431552	0.042410634
SLC25A27	192.861938	0.587088683	0.205717833	2.853854115	0.004319236	0.042410749
CCSAP	1806.146376	0.229820926	0.080563593	2.852664791	0.004335433	0.042533307
ERO1A	1397.924355	0.233763929	0.081980824	2.851446426	0.004352082	0.042660091
CHST3	1402.301845	-0.232756288	0.081689128	-2.849293322	0.004381646	0.042910157
TAB2	3355.506756	0.179076709	0.062855029	2.84904346	0.004385089	0.042910157
CBX6	2504.937043	-0.185960337	0.065312326	-2.847247179	0.004409911	0.043079409
S100A2	504.2230607	-0.386409279	0.135708415	-2.847349425	0.004408494	0.043079409
TLE5	4766.982524	-0.152065504	0.053416196	-2.846805193	0.004416038	0.043102486
CRNDE	1622.603728	-0.226654117	0.079653447	-2.845502934	0.004434135	0.043211168
SAMHD1	433.0467586	-0.398780455	0.140159522	-2.845189899	0.004438495	0.043211168
VPS26A	2951.145638	0.206593654	0.072608587	2.845306095	0.004436876	0.043211168
H3C12	1163.352467	-0.251146289	0.088296888	-2.844339077	0.004450366	0.043289924
DNHD1	297.9905428	0.488800999	0.171921078	2.843170859	0.004466712	0.04341204
ELOVL5	3023.730079	0.17440064	0.061372263	2.841685003	0.004487581	0.043577872
CKB	1016.531905	-0.277316372	0.097608023	-2.841122711	0.004495501	0.043617789
SIRT2	892.0659803	-0.283513596	0.099835719	-2.839801205	0.004514166	0.043761797
ADCK2	782.3548123	-0.299819418	0.105598959	-2.839227007	0.004522297	0.043790636
DCAF15	1048.474302	0.264778992	0.093272056	2.838781536	0.004528615	0.043790636
SYTL2	341.4895532	-0.455879827	0.160579238	-2.838971172	0.004525925	0.043790636
SLC26A2	1278.234826	0.260524481	0.091793902	2.83814585	0.004537644	0.04384092
INAFM2	138.9081061	-0.696916428	0.245851866	-2.834700587	0.004586865	0.044279107
PLEKHO1	194.399396	-0.59325598	0.209306362	-2.83439058	0.004591318	0.04428475
LOC105371267	117.459573	-0.75920759	0.268004116	-2.832820634	0.004613927	0.044458948
PRKAR2A	3735.888048	-0.162234396	0.057274068	-2.832597749	0.004617145	0.044458948
MTCH1	5973.536658	-0.158385977	0.056011773	-2.82772655	0.004687983	0.045103125
NRK	508.5876056	-0.366390477	0.129590381	-2.827296851	0.004694279	0.045125777
TMEM41B	1172.33002	0.256126832	0.090626123	2.826192086	0.004710501	0.045243727
ARHGAP26	696.63818	-0.336151644	0.119008699	-2.824597252	0.004734008	0.045404972
LAMTOR5	1100.116433	0.269726952	0.095510518	2.824054967	0.004742025	0.045404972
LINC01235	374.0097808	-0.418917013	0.148326698	-2.824285973	0.004738608	0.045404972
MAN1B1	1415.275364	-0.230764463	0.081716074	-2.82397882	0.004743152	0.045404972
CDK19	1907.622446	0.202736378	0.071810539	2.823212023	0.004754512	0.045448341
PPP6R2	2090.005875	-0.216280803	0.076610093	-2.823137195	0.004755622	0.045448341
ARHGEF9	1768.160167	-0.211361734	0.07491978	-2.821173994	0.004784824	0.04568556
DNAH14	1221.289859	0.266336882	0.094414475	2.820932718	0.004788424	0.04568556
NUP43	913.3781817	0.281659923	0.099920582	2.818837886	0.004819785	0.04594648
ZFP30	1028.014965	0.266275723	0.094515572	2.817268292	0.004843405	0.046133229
RHBDF2	1057.617738	-0.26877866	0.095413057	-2.817000838	0.00484744	0.046133283
UBE2M	2452.006907	0.186658905	0.066284615	2.816021568	0.00486224	0.046235705
FEN1	4014.675811	-0.156087996	0.055466689	-2.814085346	0.004891624	0.046399505
SLC5A1	326.7555213	-0.445140179	0.158177729	-2.814177338	0.004890224	0.046399505
USP36	1941.7225	-0.21814408	0.077512423	-2.814311186	0.004888188	0.046399505
LRRC8C	246.009938	-0.560270299	0.199142405	-2.813415353	0.004901829	0.046457815
ARID5B	3684.098884	-0.165212503	0.058742828	-2.812471067	0.004916245	0.046510027
LSM3	917.2524717	0.298884217	0.106279144	2.812256534	0.004919525	0.046510027
TPM3	24568.65951	-0.109644203	0.038984012	-2.812542842	0.004915148	0.046510027
C14orf132	150.8707317	-0.647334209	0.230360622	-2.810090558	0.004952756	0.046785566
CCDC40	186.8337152	0.597166425	0.212634203	2.808421307	0.004978505	0.046976924
SELENOP	152.1346575	-0.653700417	0.232778921	-2.808245752	0.00498122	0.046976924
CLDN3	965.7616415	-0.29132546	0.103750076	-2.80795417	0.004985732	0.04698078
RHPN2	4418.599899	-0.157649492	0.056235944	-2.803358155	0.005057347	0.047616422
CHST14	188.3423375	-0.576504727	0.205680326	-2.802916243	0.005064282	0.047642534
IFT57	922.3377265	0.278337058	0.099378144	2.800787437	0.005097809	0.047918563
EBLN3P	2413.200783	0.187463402	0.066940324	2.800455561	0.005103053	0.047928513
DCAF13	1912.246306	0.21249589	0.07589314	2.799935395	0.005111284	0.047966463
ARHGEF16	1451.587511	-0.226027222	0.080776558	-2.798178414	0.005139172	0.048188678
MBTPS2	734.7083295	0.322890739	0.115425114	2.797404546	0.005151499	0.048264737
FRK	3035.611197	0.180766634	0.064637349	2.79662823	0.005163891	0.048301792
OPHN1	1356.634704	0.232055651	0.082976871	2.796630536	0.005163855	0.048301792
ZNF91	2391.327554	0.194735878	0.069710504	2.793494032	0.005214199	0.048732543
PLEKHA7	1285.918295	-0.236538383	0.084697285	-2.792750487	0.005226199	0.048804852
MRPS6	2553.647332	0.192506636	0.068966421	2.791309662	0.005249522	0.048982706
CREBL2	684.9663659	0.310285404	0.11120404	2.79023499	0.00526698	0.04910558
TAB1	819.5901881	-0.291395966	0.104448161	-2.789862093	0.00527305	0.049122169
ORC6	1059.817944	0.275471779	0.098848351	2.786812078	0.005322934	0.049546559
CHKA	2319.818141	-0.209315795	0.075130346	-2.786035273	0.005335707	0.049625105
TBC1D1	4960.371092	-0.145939627	0.052401519	-2.785026632	0.005352333	0.049739332
IDH2	4447.751129	-0.151323961	0.054362109	-2.783629307	0.005375443	0.049913583
FANCD2	1184.141417	0.258606086	0.09297332	2.781508583	0.00541069	0.050200154
CCDC167	578.2686725	0.341014375	0.122663582	2.7800784	0.005434578	0.050380955
PUSL1	1331.774373	-0.231361212	0.083243664	-2.779325198	0.005447196	0.050417803
ZC3H7B	2903.273035	-0.178266321	0.06414037	-2.779315444	0.00544736	0.050417803
KIAA0100	8214.371415	-0.128705798	0.046323796	-2.778394898	0.005462818	0.05045845
MALAT1	3411.796709	0.534772989	0.192484392	2.778266761	0.005464973	0.05045845
TYMS	1789.661475	0.2241825	0.080679256	2.778688248	0.005457888	0.05045845
BAG1	5403.016726	-0.14277632	0.051406051	-2.777422428	0.005479192	0.050466469
MCM7	7850.880826	-0.134990521	0.04860033	-2.777563898	0.005476807	0.050466469
MRAS	969.6133116	-0.265203292	0.095472247	-2.777805065	0.005472744	0.050466469
PRAG1	1221.582386	-0.256959506	0.092525715	-2.777168552	0.005483473	0.050466469
BPGM	1550.553459	0.22315419	0.080377943	2.776311268	0.005497954	0.050559101
GRN	3061.622706	-0.184458783	0.066464464	-2.775299339	0.005515092	0.050594783
SCAND1	872.6246915	-0.280185525	0.100951313	-2.775452023	0.005512503	0.050594783
SRSF6	7250.281825	-0.135475551	0.048807689	-2.775700979	0.005508284	0.050594783
SPPL2A	1685.415783	0.232573295	0.083835852	2.774150795	0.005534602	0.050733111
IRF2BP2	7296.99029	-0.131155881	0.04732378	-2.771458267	0.005580583	0.051113671
CHEK2	670.0216879	0.312994372	0.112974757	2.770480591	0.005597364	0.051226392
MPHOSPH6	1949.771732	0.206749393	0.074684168	2.768316217	0.005634676	0.051526677
MAML1	2888.456721	-0.171714682	0.062041054	-2.767758962	0.005644318	0.051573664
PERP	9145.727246	-0.139652808	0.050471398	-2.766969308	0.005658008	0.051657524
METTL4	1325.237829	0.244166045	0.088284191	2.765682547	0.00568038	0.051820457
CAPG	2371.192406	-0.189510795	0.068534795	-2.765176373	0.005689203	0.051859618
MICALL1	3828.894396	-0.15623048	0.056507894	-2.764754963	0.005696557	0.051885347
ERLEC1	1568.113617	0.21427571	0.077577823	2.76207429	0.005743541	0.0522717
CTSH	1801.089611	-0.21434894	0.077644661	-2.760639793	0.005768826	0.052418486
RUNX1	663.9350234	-0.315680368	0.114346646	-2.760731324	0.00576721	0.052418486
MYO1C	4837.031573	-0.144087267	0.05222987	-2.758713881	0.005802932	0.052686571
SNORD89	122.2759296	0.718677368	0.260558076	2.758223346	0.005811648	0.052723892
IDH3G	1819.77938	-0.250494625	0.090862299	-2.756859864	0.005835936	0.052860149
MYH10	5752.757879	-0.136929348	0.049673217	-2.756603204	0.005840518	0.052860149
TDRKH	1879.653766	0.206166864	0.074788639	2.756660188	0.0058395	0.052860149
HLA-F	144.9097247	-0.680593989	0.247019816	-2.755220205	0.005865265	0.053042191
ZNF277	762.7471566	0.296769277	0.10773008	2.754748495	0.005873727	0.053076794
MDM4	1661.92618	0.210414669	0.076405698	2.753913334	0.005888736	0.053128556
TMEM156	316.5184	0.452479095	0.164294048	2.754080871	0.005885722	0.053128556
CLSTN2	470.6640757	0.364281983	0.132477088	2.749773487	0.005963647	0.053755313
NEMP1	1517.6443	0.236288163	0.085936824	2.749556597	0.005967596	0.053755313
EXOC7	3052.488837	-0.167875627	0.061109551	-2.747125837	0.006012006	0.054091561
NACC1	8523.105485	-0.124417455	0.045292174	-2.746996746	0.006014373	0.054091561
MYCBP2	4035.803749	-0.157085244	0.057197656	-2.74635807	0.006026095	0.054154447
TNFRSF11A	516.8263678	-0.348667844	0.126996084	-2.745500747	0.006041863	0.05425356
CEP170B	3333.246865	-0.165248491	0.060221772	-2.743999135	0.00606957	0.054459643
LMNA	26234.32696	-0.105706746	0.038557961	-2.741502489	0.00611589	0.05483228
NCOA5	1721.690066	-0.210381598	0.076799287	-2.739369147	0.006155721	0.055146208
AACS	922.214137	-0.26874203	0.098162539	-2.737724943	0.00618658	0.055379319
VAT1	2904.639876	-0.167675931	0.061263576	-2.736959571	0.006200991	0.055464961
EXOSC8	761.4355976	0.294357542	0.107621918	2.735107757	0.006235986	0.055734427
LANCL1	1429.784655	0.243578958	0.089086725	2.734177935	0.006253624	0.055848472
CLTA	9884.534793	-0.128664262	0.047069281	-2.733508139	0.006266357	0.055875021
UNC13B	2470.922393	-0.187256845	0.068502067	-2.733594069	0.006264723	0.055875021
RALGDS	655.3905393	-0.327174546	0.119756214	-2.732004741	0.006295024	0.056086945
DDIAS	559.3542379	0.33547173	0.12285399	2.730653928	0.006320881	0.056229809
SNORD133	1629.397633	0.249748265	0.09145821	2.730736413	0.006319299	0.056229809
UQCRB	2590.252225	0.207798374	0.07610991	2.730240705	0.00632881	0.056256633
DNAAF5	1538.565567	-0.247102819	0.09060304	-2.727312684	0.00638525	0.056714295
FMNL3	863.6337578	-0.279918186	0.102683135	-2.726038558	0.006409951	0.056889557
HSPD1	19806.61433	0.105752687	0.038805464	2.725200937	0.006426236	0.056945806
PDS5A	7100.553108	0.129715012	0.047596722	2.72529297	0.006424445	0.056945806
IER5	6316.039138	-0.138020444	0.050663732	-2.724245508	0.006444858	0.057066649
CSNK1D	2339.634104	-0.190885735	0.070077649	-2.723917509	0.006451262	0.057079208
PDE4DIP	1589.46294	-0.214417908	0.078891744	-2.717875105	0.006570263	0.058048004
SNX8	1505.055019	-0.216425624	0.079631389	-2.717843138	0.006570898	0.058048004
FAAH	816.4054697	-0.296231226	0.109062116	-2.716169812	0.006604203	0.058297244
TAF13	491.5193387	0.394474724	0.145413622	2.712776972	0.0066722	0.058852091
FAM135A	996.2125011	0.272987424	0.100732344	2.710027503	0.006727763	0.059296503
KCTD9	2030.889005	0.203407063	0.075073947	2.70942277	0.006740039	0.059330936
RPLP0	27324.35612	-0.11936041	0.044055411	-2.70932461	0.006742034	0.059330936
FAM20C	1026.48093	-0.255884938	0.094495167	-2.70791561	0.006770724	0.059373375
IFT74	428.3101993	0.384248734	0.141889613	2.708082193	0.006767326	0.059373375
PCED1B	191.2969074	0.558712279	0.20628084	2.708503021	0.00675875	0.059373375
TRIP6	2181.342712	0.202105941	0.074623889	2.708327631	0.006762323	0.059373375
ZC3H15	5957.612494	0.133366439	0.049252428	2.707814524	0.006772786	0.059373375
POMGNT1	2457.692332	0.178537276	0.065963578	2.70660386	0.006797532	0.059544713
MAN1C1	268.3704582	-0.486909297	0.179955637	-2.705718501	0.006815679	0.059658038
GCA	606.8682929	0.329803205	0.121937181	2.704697627	0.006836659	0.059795957
PITRM1	1158.434313	0.257633283	0.095272216	2.704180643	0.006847305	0.059797711
SAP30	1314.692408	0.226006759	0.083573946	2.704272928	0.006845404	0.059797711
CRK	429.4740365	-0.401350532	0.148435046	-2.70387987	0.006853506	0.059806244
MEAF6	3813.907667	0.154442969	0.057164145	2.70174546	0.006897655	0.060145657
DPH5	654.3112656	0.312064495	0.115523873	2.701298763	0.006906926	0.06018067
FLNA	115884.8723	0.097400101	0.036064335	2.700731955	0.006918707	0.060237476
PPM1E	566.5488763	0.349936412	0.129586396	2.700410093	0.006925405	0.060249973
LSM8	1034.694175	0.254825233	0.094404391	2.69929429	0.00694867	0.060406471
EEF1AKMT2	568.5703219	0.354023716	0.131173072	2.698905417	0.006956795	0.06040919
SEZ6L2	1161.59764	-0.259396997	0.096116595	-2.698774316	0.006959535	0.06040919
ACAT2	3266.04293	0.162379648	0.060180437	2.698213196	0.006971278	0.060423424
EVA1A	1528.103873	-0.218643496	0.081040913	-2.697939679	0.006977008	0.060423424
TTC19	1354.528059	-0.225207085	0.083470288	-2.698050896	0.006974678	0.060423424
HCFC1	5125.212596	-0.301520972	0.111807537	-2.696785758	0.00700123	0.060587362
SMOC1	118.12724	-0.707486405	0.262373498	-2.696485772	0.007007539	0.06059616
NUFIP2	4904.529715	0.150285008	0.055746577	2.695860716	0.007020702	0.060664161
P4HB	12935.39633	-0.118231568	0.043864903	-2.695356848	0.007031328	0.060710165
VPS37A	744.6080229	0.299997704	0.111317726	2.694967952	0.00703954	0.060735264
KEAP1	5066.401129	0.143774948	0.053356787	2.694595327	0.007047416	0.060757433
S100A16	6250.420579	-0.136194395	0.050594933	-2.691858398	0.007105511	0.061212184
SUSD4	162.2728587	-0.602861791	0.224048564	-2.690763913	0.007128862	0.061367177
SAP18	1945.158256	0.2076526	0.077241279	2.688363032	0.007180329	0.061690462
SELENOK	512.9951526	0.343813722	0.127890554	2.688343351	0.007180752	0.061690462
TRIM25	2421.648337	-0.178969619	0.066574563	-2.68825825	0.007182582	0.061690462
MEX3D	2059.393397	-0.198336005	0.073812155	-2.687037183	0.007208893	0.061870025
RASSF2	447.2874114	-0.380509025	0.14163327	-2.6865794	0.007218779	0.061908464
AGAP3	1628.14048	-0.21241204	0.079176583	-2.682763402	0.007301663	0.062540863
TRIM22	487.2202034	-0.353724459	0.131854795	-2.682681802	0.007303444	0.062540863
WLS	2995.947616	0.165829016	0.061870037	2.680279884	0.007356063	0.062944365
SLC46A3	207.5820857	0.53106375	0.198326496	2.677724664	0.007412412	0.06337917
KIAA0513	295.1078549	-0.467199796	0.174508267	-2.677235892	0.007423235	0.063424342
BEND3	850.0973105	-0.288875664	0.107932803	-2.676439944	0.00744089	0.063510469
PKM	37716.0879	-0.099954586	0.037348309	-2.676281453	0.00744441	0.063510469
DYNLRB1	573.8897609	0.334641434	0.125145043	2.674028679	0.007494604	0.063861254
MED29	2285.11937	-0.191389808	0.071576071	-2.673935668	0.007496683	0.063861254
B3GNT3	2276.413657	-0.184612916	0.069066985	-2.67295461	0.007518642	0.064000696
ACYP1	321.8969441	0.433153139	0.162067905	2.672664523	0.007525146	0.06400847
CACNA1D	116.0809529	-0.711473736	0.266296469	-2.671735525	0.00754601	0.064138281
DLGAP1-AS2	94.65893669	0.77499742	0.290134156	2.671169194	0.007558754	0.064151349
UTP11	4437.467465	0.150254488	0.056246978	2.671334391	0.007555034	0.064151349
COL9A2	585.6341477	0.321265761	0.120287995	2.670804865	0.007566962	0.064173445
ZNF512	1600.75767	0.20996838	0.078626184	2.67046382	0.007574653	0.064191123
PHLDB2	903.7781618	-0.272986259	0.102269067	-2.669294514	0.007601077	0.064319828
PMM1	1005.510786	0.253020147	0.09478334	2.66945801	0.007597377	0.064319828
NDUFS5	13351.46033	0.142259266	0.05330594	2.668731986	0.007613818	0.06436076
TOLLIP	444.0386406	-0.397688107	0.149025851	-2.668584703	0.007617157	0.06436076
HMG20B	3595.395253	0.158529326	0.059426811	2.667639796	0.00763861	0.064494432
CORO1B	4511.136564	-0.162238973	0.060823179	-2.667387269	0.007644353	0.064495355
MARCHF6	4496.739926	0.16489193	0.061833707	2.666699718	0.007660008	0.064579845
DBF4B	485.5419022	0.349435253	0.131064547	2.666131006	0.007672979	0.064639776
EWSR1	12222.44254	-0.111137535	0.041692532	-2.665646076	0.007684054	0.064639776
SLC9A3R1	6502.763155	-0.138690924	0.052027429	-2.665727032	0.007682204	0.064639776
SPATA2L	259.7184113	-0.469559314	0.176170511	-2.665368408	0.007690402	0.06464568
ARID3A	314.6695681	0.435044943	0.163307222	2.663966339	0.007722529	0.06486811
ALG13	1014.26654	0.254143447	0.095423244	2.663328514	0.007737184	0.06494356
FBXW11	2709.309563	0.171313677	0.064338568	2.662690249	0.007751874	0.065019194
C7orf26	656.3370257	-0.305235548	0.11481506	-2.65849748	0.007848994	0.065737476
ZNF714	663.0460037	0.317827782	0.119546835	2.658604741	0.007846496	0.065737476
GANAB	9023.340085	-0.126485265	0.047588125	-2.657916548	0.007862536	0.065802759
C2CD2L	834.3298585	-0.270424401	0.101782944	-2.656873444	0.007886904	0.065862268
OPA1	3119.805061	0.163183766	0.061416775	2.656990128	0.007884175	0.065862268
TTC17	5904.998155	0.130566979	0.049134361	2.657345645	0.007875865	0.065862268
C1orf122	1393.671478	-0.218800822	0.082368087	-2.656378573	0.007898489	0.065910934
ITPR2	1711.254802	-0.204485276	0.076989236	-2.656024229	0.007906793	0.065932175
CGNL1	219.1303173	-0.510686473	0.192304931	-2.655607784	0.007916563	0.065965597
SNORA25	222.5509876	0.579692306	0.218329686	2.655123622	0.007927935	0.06601231
ELF3-AS1	427.4364844	-0.374157292	0.140973557	-2.65409557	0.00795213	0.066078774
ETS2	1620.598823	-0.208794596	0.078656536	-2.654510436	0.007942358	0.066078774
ORAI3	159.326242	-0.614005936	0.231346888	-2.654048824	0.007953232	0.066078774
PSMC3IP	542.3959971	0.329537361	0.124192449	2.653441211	0.007967565	0.066149855
ERH	2117.340537	0.218415241	0.082345062	2.652438853	0.00799126	0.066298505
H3C1	2806.939331	-0.174684498	0.065876846	-2.651682774	0.008009175	0.066353205
RASGEF1B	712.7177752	-0.29171031	0.110009976	-2.651671422	0.008009444	0.066353205
STMN1	26085.0785	0.10443237	0.039392686	2.651059882	0.008023961	0.066425404
CCDC6	6213.50801	-0.14309515	0.054019923	-2.648932901	0.008074636	0.066796611
SCRN1	4705.143978	0.147603902	0.055766161	2.646836341	0.008124866	0.067163606
FAM72B	213.0144489	0.513205586	0.193966067	2.645852414	0.008148536	0.067293159
H2BC9	4159.438834	-0.156901894	0.059315012	-2.645230758	0.008163522	0.067293159
ITGB3BP	1200.697096	0.230264192	0.087037703	2.645568354	0.008155381	0.067293159
PSMD11	3378.534662	0.155603004	0.058829882	2.644965415	0.008169927	0.067293159
SLC35E2B	976.373324	-0.257257114	0.097259584	-2.645056703	0.008167723	0.067293159
SNORA80D	177.0724411	0.591741961	0.223801023	2.644053873	0.008191962	0.067426146
MAZ	5125.33365	-0.134765439	0.051029463	-2.640933893	0.008267785	0.067980882
SLFN11	1532.132484	-0.215526724	0.081614409	-2.640792545	0.008271235	0.067980882
POLR2K	2009.812071	0.210458807	0.079740436	2.639298436	0.008307781	0.06823227
RHOT1	1012.58362	0.252215325	0.095589902	2.638514311	0.008327019	0.068341244
RPL35	11865.69553	-0.129391268	0.04905764	-2.637535507	0.008351088	0.068489691
STT3A	6509.51286	0.126324914	0.047899564	2.637287319	0.008357201	0.068490194
TUSC1	419.1679989	-0.370406135	0.140462447	-2.637047422	0.008363114	0.068490194
CETN3	373.0696466	0.41659415	0.158047304	2.635882682	0.008391874	0.068676601
TOMM20	6246.461846	0.13469357	0.051130967	2.634285572	0.008431454	0.068951227
SNAPC5	550.0425158	0.328497068	0.124714709	2.63398817	0.008438843	0.068962392
FKTN	553.2045761	0.329752821	0.125205173	2.633699659	0.008446016	0.068971783
ANKS1A	2494.056347	-0.178161069	0.067667183	-2.632902133	0.008465874	0.069035462
BIRC3	348.1651043	-0.409028699	0.155352124	-2.632913465	0.008465591	0.069035462
IDH3A	1938.779501	0.19100472	0.072579113	2.631676126	0.008496482	0.069220732
LAD1	3901.81229	-0.149479655	0.056803799	-2.63150804	0.008500686	0.069220732
LONP1	3714.313135	0.156848184	0.059655813	2.629218793	0.008558128	0.069638953
KIAA1217	4636.091409	-0.141431842	0.053821845	-2.627777644	0.008594467	0.069884984
NSD2	7052.67657	0.122893314	0.046779323	2.627086186	0.008611952	0.069927827
SOX4	5969.444788	-0.135322975	0.051510157	-2.627112453	0.008611287	0.069927827
SCAI	371.3949608	0.407062854	0.155046535	2.625423731	0.008654119	0.070220421
FRMD8	1104.799523	-0.26395878	0.100591944	-2.624054875	0.008688978	0.070441151
PACSIN3	3516.153926	0.157370788	0.059976534	2.623872668	0.008693628	0.070441151
PYGO2	954.7374716	-0.255006598	0.097240993	-2.622418704	0.008730809	0.070692389
C2orf74	612.8862383	0.310155224	0.118323885	2.621239354	0.008761073	0.070837233
SRGAP2	1383.046355	0.214306664	0.081753753	2.621367909	0.008757769	0.070837233
GEN1	1254.400914	0.223591823	0.085316928	2.620720507	0.008774416	0.070885138
RUSC1	570.9569822	-0.316595792	0.120813756	-2.620527674	0.00877938	0.070885138
GPD2	4211.379204	0.146899698	0.056079339	2.619497658	0.008805938	0.071049458
SPICE1	611.9204601	0.317218549	0.121169244	2.617979098	0.008845222	0.071316162
BTBD9	518.3500748	-0.33918592	0.12957518	-2.617676615	0.008853066	0.071329172
DHX34	1306.605308	-0.219976914	0.084070144	-2.616587792	0.008881352	0.071506752
GDPD5	555.5409548	-0.341215423	0.130454848	-2.61558255	0.008907539	0.071667189
BMP8A	246.3030912	-0.475685828	0.181896503	-2.615145539	0.008918944	0.071708562
CPPED1	749.3593004	0.280907466	0.107444258	2.614448388	0.008937166	0.071769174
H2BC4	14134.07509	-0.114634711	0.043847803	-2.61437753	0.00893902	0.071769174
SLC35A3	1874.568759	0.208560204	0.079796517	2.61365048	0.008958063	0.07187166
PEAK1	1789.40353	-0.196158416	0.075058501	-2.613407053	0.008964446	0.071872511
GNG4	111.1730728	-0.712235221	0.272605786	-2.612692965	0.008983196	0.07197244
H4C3	5214.714276	-0.151154534	0.057885571	-2.611264483	0.00902081	0.072223253
ATP5MF	651.4834733	0.307392503	0.117901224	2.607203647	0.009128505	0.073002796
HIPK2	1065.122044	0.25678612	0.098494444	2.60711275	0.009130929	0.073002796
PDZK1IP1	650.1006578	-0.301270639	0.115587727	-2.606424124	0.009149309	0.073098703
HM13	3383.42341	-0.15468173	0.059431103	-2.602706699	0.009249104	0.073844487
CNP	2511.162196	-0.168992137	0.064935406	-2.602465235	0.00925562	0.073845012
AKT2	2550.540786	-0.168397946	0.064790398	-2.599118855	0.009346341	0.07451689
YLPM1	1300.506873	-0.221847177	0.08539036	-2.598035377	0.009375883	0.07470041
AJUBA	1287.870349	0.227700768	0.087653178	2.59774687	0.009383764	0.074711206
CARS2	1865.684432	-0.18981103	0.073103022	-2.596486794	0.009418253	0.074909373
DRAM2	1278.213541	0.246319393	0.094871062	2.596359621	0.00942174	0.074909373
ADAM9	3658.188955	0.150904781	0.058201313	2.592807169	0.009519613	0.075530179
NFX1	1084.904319	0.238827374	0.092097202	2.593209868	0.009508473	0.075530179
PRXL2A	5394.904373	-0.136808154	0.052760198	-2.593018224	0.009513773	0.075530179
BCL11B	537.5050096	-0.3283019	0.126653421	-2.592128171	0.009538423	0.075613342
C1orf115	1255.857487	-0.228590495	0.088192404	-2.59195219	0.009543303	0.075613342
GJB3	375.3713808	-0.387591881	0.149552938	-2.591670118	0.009551131	0.075623026
CCND3	1761.052434	-0.204261757	0.078830194	-2.591161428	0.009565261	0.075682567
TARS2	1244.720586	0.222263507	0.085809261	2.590204194	0.009591902	0.075840941
TMEM250	952.4530607	-0.250423702	0.096701128	-2.589666827	0.009606886	0.075906997
RAB5A	843.0840194	0.269430507	0.104072766	2.588866585	0.009629239	0.076031146
ATR	2389.06959	0.170326458	0.065817405	2.58786346	0.009657325	0.076147877
VAMP4	563.4802529	0.322290533	0.124528013	2.588096661	0.009650789	0.076147877
EPS8L1	1580.129672	-0.203397307	0.078628343	-2.586819192	0.009686641	0.076273968
KAZN	608.3668998	-0.324311465	0.12536389	-2.586960774	0.009682661	0.076273968
NADK2	929.6899848	0.25184455	0.097433586	2.5847817	0.009744067	0.076673418
AEN	549.0482599	-0.331820867	0.128409965	-2.58407411	0.009764081	0.076701271
SLC35C2	1010.719756	-0.241291057	0.09337275	-2.584169971	0.009761368	0.076701271
TIMM21	1205.748686	0.225872713	0.087413863	2.583946132	0.009767705	0.076701271
SYT7	3027.99997	-0.156005457	0.060422676	-2.58190249	0.009825734	0.077104066
NFKBIA	1051.653547	-0.239777938	0.092907516	-2.580823908	0.009856484	0.07729239
PAGR1	1502.209711	-0.203594003	0.0789065	-2.580193069	0.009874509	0.077380736
NUP153	6328.778028	0.133508965	0.05175691	2.57953896	0.00989323	0.077421455
ZNF519	605.9393245	0.31460789	0.121952461	2.579758448	0.009886945	0.077421455
IL17RA	867.7088457	-0.273245998	0.105953858	-2.578915034	0.009911116	0.077455541
TRMT1	1796.979408	0.196860025	0.076327834	2.579138091	0.009904718	0.077455541
LOC730101	302.4547578	0.432436247	0.167764634	2.577636513	0.009947858	0.077689649
RTKN	2013.181281	-0.193887838	0.075244823	-2.576759843	0.009973122	0.077833857
ATP7A	723.1280995	0.290335188	0.112687016	2.5764742	0.009981365	0.077845131
SIGMAR1	4263.641228	-0.144356089	0.056062254	-2.574924812	0.010026188	0.078141474
RLIM	4961.07792	0.150883184	0.058633368	2.57333303	0.010072423	0.078448419
BMP2	244.0164914	-0.499700176	0.194297174	-2.571834503	0.010116124	0.078735214
DEPDC1B	558.155638	0.325433443	0.126574259	2.571087097	0.010137983	0.07879821
SSR3	3996.643703	0.147552951	0.057386208	2.571226727	0.010133896	0.07879821
GPCPD1	1046.501698	0.278127099	0.108196	2.570585792	0.010152668	0.07880535
IP6K1	775.9477437	-0.276671329	0.107622084	-2.570767261	0.01014735	0.07880535
PAQR3	850.2297898	0.262863308	0.102277992	2.570086701	0.010167307	0.07886551
SNAP29	3205.18531	-0.155135695	0.060371059	-2.569703069	0.010178572	0.078899436
CCDC34	2377.508791	0.170339634	0.066306869	2.568959098	0.01020045	0.079015526
H3C13	950.3386258	-0.257231197	0.100207755	-2.566978935	0.010258884	0.079360789
HEATR3	1782.710233	-0.193657696	0.075441015	-2.567008103	0.010258022	0.079360789
GNAO1	1103.554171	-0.238635226	0.092978852	-2.566553791	0.010271469	0.079404491
TXNL1	1970.20041	0.182523449	0.071148709	2.565379618	0.010306298	0.079619975
CHFR	925.583843	-0.250746442	0.097755605	-2.565033906	0.010316572	0.079629096
FGF2	538.4750541	-0.340971686	0.132939067	-2.564871956	0.010321389	0.079629096
CITED2	3141.540588	-0.160353479	0.062536715	-2.5641494	0.010342901	0.079741332
TBC1D9B	8404.973656	-0.122255273	0.047685857	-2.563763797	0.010354398	0.079776249
PCNT	7694.856439	-0.138993293	0.05425009	-2.562084111	0.010404612	0.080109213
CENPU	2576.648059	0.17035648	0.066521085	2.560939585	0.010438951	0.08025966
H2AC4	2879.799662	-0.186302176	0.072753478	-2.560732244	0.010445182	0.08025966
SRSF2	3421.696338	-0.150843785	0.058904682	-2.560811483	0.0104428	0.08025966
SNORD34	415.9253397	0.442888236	0.172990248	2.560191933	0.010461437	0.080330644
IBA57	544.8667779	-0.319625495	0.124883939	-2.559380305	0.010485896	0.080464492
DPH2	1452.1345	-0.213764804	0.083532787	-2.559052692	0.010495783	0.08046896
KRAS	1601.607215	0.203010588	0.079335245	2.558895333	0.010500535	0.08046896
AHNAK	38173.41187	-0.220006918	0.08600191	-2.558163178	0.01052267	0.08058465
LINC00673	623.1249434	-0.309244489	0.120981861	-2.556122761	0.010584577	0.08100456
NOTCH2	6067.513192	-0.125478825	0.049094338	-2.555871628	0.010592219	0.081008893
CCN1	707.0653099	-0.338733615	0.132544613	-2.555619639	0.010599892	0.081013457
PACS1	1586.612377	-0.207842516	0.081335331	-2.555377993	0.010607254	0.081015644
SLC29A1	606.1313078	-0.312890166	0.12246323	-2.554972342	0.010619624	0.081056047
DGCR8	1894.232081	0.186479279	0.073025417	2.553621539	0.010660906	0.081316934
CEP290	330.1715066	0.427151628	0.167334139	2.552686685	0.010689561	0.081318791
HPS1	906.9371957	-0.251175424	0.098394435	-2.55274015	0.01068792	0.081318791
MCMBP	2791.218564	-0.161673711	0.063334224	-2.552706893	0.010688941	0.081318791
MEGF8	1976.700028	-0.187257568	0.073352948	-2.552829475	0.01068518	0.081318791
ATP6V0E2	431.9446826	-0.354145213	0.138775458	-2.551929707	0.010712813	0.081441564
OLR1	228.640792	0.491946726	0.19280614	2.551509641	0.010725736	0.081485699
DBNDD1	982.5076076	-0.256792039	0.100683388	-2.550490651	0.010757141	0.081670097
LIN54	1102.41325	0.23602833	0.09257262	2.549655935	0.010782928	0.081757443
RPS27L	501.8940586	0.329382129	0.129177914	2.549833165	0.010777448	0.081757443
ADGRL2	2981.134918	-0.15649228	0.061398708	-2.548787835	0.010809804	0.081852809
EEF1A1	101821.5676	-0.09940612	0.038999566	-2.548903235	0.010806228	0.081852809
TIAM1	2214.140006	-0.176297611	0.069218744	-2.546963443	0.010866482	0.082227593
GATAD2A	6893.492186	-0.134726333	0.052902033	-2.546713725	0.01087426	0.082232102
HSP90AA1	81684.08095	-0.094011085	0.036922049	-2.546204404	0.01089014	0.08229783
ADGRG1	5113.726771	-0.15271	0.059985018	-2.545802343	0.01090269	0.082338325
CYP27A1	1479.657079	0.205538751	0.080779993	2.544426438	0.010945736	0.082608923
PPP2R5E	2025.809312	0.212086676	0.083377351	2.543696514	0.010968634	0.0827272
COPS2	1900.237144	0.195244986	0.07678696	2.542684153	0.011000462	0.082912631
SNORA71A	598.5855411	0.338850387	0.133278548	2.542422565	0.011008699	0.082920129
SLC19A1	1001.811909	-0.239871754	0.094369988	-2.541822446	0.011027618	0.083008018
ERAP1	1805.994849	-0.186678329	0.073450077	-2.541567513	0.011035663	0.083013999
SPATA33	405.3488352	-0.366396609	0.144179365	-2.541255539	0.011045516	0.083033559
HERC1	2892.533889	-0.158564388	0.062411496	-2.540627903	0.011065361	0.08309375
ME2	1879.870757	0.185121292	0.072866812	2.540543322	0.011068038	0.08309375
RACGAP1	2975.883836	0.165331607	0.065117332	2.53898007	0.011117616	0.083411259
TINAGL1	3199.023399	-0.154662886	0.060924877	-2.538583496	0.011130224	0.083451169
FAM162A	800.5049181	-0.268202606	0.105671724	-2.538073533	0.011146456	0.083518178
GINS1	1706.509926	0.191230715	0.075381968	2.536823054	0.011186348	0.083707514
STT3B	4788.662738	0.143183301	0.05643889	2.536961668	0.01118192	0.083707514
MAP7D3	1721.771203	0.204052648	0.08044833	2.536443541	0.01119848	0.083743563
WDR13	1015.541137	-0.237325907	0.0936205	-2.534977983	0.011245439	0.08398502
ZNF283	1040.856882	0.250002913	0.098617714	2.535071066	0.011242452	0.08398502
MRPL35	1334.512285	0.211595953	0.083481251	2.534652384	0.011255896	0.084008313
SYF2	2742.703327	0.161553679	0.063745374	2.534359253	0.011265317	0.084023854
SPIN4	1597.418282	-0.211197889	0.083343792	-2.534056642	0.01127505	0.084041701
HBP1	1591.527873	0.20097296	0.07932301	2.533602292	0.011289678	0.084095984
CDK2	1560.202122	0.199657528	0.078851027	2.532085318	0.01133864	0.084405779
RBM3	2037.64781	-0.196261797	0.077607259	-2.528910295	0.011441727	0.085062551
SLU7	3860.746148	0.142627537	0.056395305	2.529067559	0.011436601	0.085062551
DDI2	1770.694383	-0.190017193	0.075156914	-2.528272966	0.011462519	0.085161833
EFCAB2	344.5667003	0.391843841	0.155005714	2.527931594	0.01147367	0.085189399
KRT4	823.6274487	0.265251609	0.104956157	2.527261076	0.011495601	0.085296914
PIKFYVE	2061.364513	0.183640096	0.072690992	2.526311598	0.01152672	0.085472417
LOXL2	2150.483905	0.172890196	0.068450398	2.525773435	0.01154439	0.085548043
H2AC11	7135.563876	-0.14724206	0.058342186	-2.523766602	0.011610499	0.085982276
VAPA	11900.30014	0.124030704	0.04915407	2.523304893	0.011625755	0.086039608
MICAL3	2406.439314	-0.171084229	0.067823085	-2.522507322	0.011652152	0.086179259
CSRNP2	790.0480342	0.264323487	0.104819158	2.521709702	0.011678604	0.086319135
NEDD9	2262.547395	-0.169378665	0.067184732	-2.521088657	0.011699237	0.086415849
TRAK2	3190.082203	0.154049996	0.061117632	2.520549153	0.011717187	0.086492635
DDX19A	1476.652153	-0.205342225	0.081474917	-2.520312178	0.011725079	0.086495125
BCAP31	8675.368309	0.11206379	0.044473676	2.519778005	0.011742887	0.086537492
DIDO1	2081.509252	-0.184815473	0.073348808	-2.519679294	0.01174618	0.086537492
ZNF638	6904.73159	-0.122425885	0.048592112	-2.519460037	0.011753498	0.086537492
KIAA0586	1803.015727	0.185548933	0.07366568	2.518797539	0.011775635	0.086644755
ACTR10	1917.433464	0.187467271	0.074444911	2.51820128	0.011795589	0.086735839
CHTF18	810.7465336	0.290624113	0.115434008	2.517664587	0.011813576	0.08676823
PDHB	2171.493379	0.178219646	0.070789005	2.517617613	0.011815152	0.08676823
HPRT1	1439.581076	0.202414451	0.080406709	2.517382614	0.011823036	0.086770473
ASNS	95.8389065	0.736408084	0.292605028	2.516730792	0.011844929	0.086785625
PSMB6	2679.69929	0.175000739	0.069527795	2.516989636	0.011836231	0.086785625
TUBE1	950.6271112	0.248829453	0.098873513	2.51664419	0.011847841	0.086785625
STX19	204.7928223	0.500211397	0.198815867	2.515953093	0.011871098	0.086900385
MLEC	4067.749997	-0.142180369	0.056554405	-2.514045864	0.011935491	0.087204491
PFKL	6245.450781	-0.136451326	0.054273489	-2.514143264	0.011932195	0.087204491
PIK3CB	697.7240454	0.295286788	0.117449056	2.514169114	0.011931321	0.087204491
TRIM2	1174.896904	-0.237051538	0.094312533	-2.513468056	0.01195506	0.087291765
ANXA4	1268.471962	-0.220494136	0.087743678	-2.512934746	0.011973148	0.087364781
CPSF4	678.5964146	-0.280650255	0.111711633	-2.512274224	0.011995584	0.087364781
NACA	19059.1324	-0.113819002	0.04530401	-2.512338341	0.011993404	0.087364781
TMEM63A	1975.6422	-0.187037063	0.074443629	-2.512465693	0.011989076	0.087364781
SAA1	141.323738	-0.594550512	0.23676084	-2.511186023	0.012032627	0.087578861
TMPO	6346.166723	0.145291089	0.057897678	2.509445879	0.012092074	0.087907555
TRMT112	2528.913437	0.164500641	0.065553391	2.509414657	0.012093143	0.087907555
ADRA2B	148.0587272	-0.584602632	0.233049581	-2.508490379	0.012124827	0.088081944
EEF2	44097.34243	-0.097827834	0.039010716	-2.507716985	0.012151395	0.088218973
ZFAND6	1812.293902	0.186088037	0.07423383	2.506782099	0.012183579	0.088396578
DCP2	3574.546691	0.16539234	0.065984526	2.506532207	0.012192195	0.088403065
PTGR2	586.3800797	0.305469733	0.121906981	2.505760786	0.012218825	0.088520785
PTPN4	1180.902266	0.22567258	0.090066773	2.505614134	0.012223894	0.088520785
ADK	1911.282479	0.184852101	0.073795986	2.504907241	0.012248351	0.088585832
ID1	216.9037857	0.483059106	0.192839934	2.504974446	0.012246024	0.088585832
SNORD21	566.719065	0.352955864	0.140920143	2.504651617	0.012257206	0.088593908
SH3D19	1787.59354	0.184441927	0.073646523	2.504421383	0.012265186	0.088595656
MPHOSPH9	1316.158885	0.214371548	0.08565549	2.502718143	0.012324365	0.088910935
TMEM185B	1481.39547	-0.204251875	0.081608787	-2.502817199	0.012320916	0.088910935
CNBP	12170.01374	0.103904202	0.041554835	2.500411851	0.0124049	0.089272866
MSH2	4051.645118	-0.150840833	0.060326962	-2.500388332	0.012405724	0.089272866
TNFRSF21	2434.877312	0.170062609	0.06799979	2.500928448	0.01238682	0.089272866
TXNDC9	1135.45373	0.222403257	0.088943418	2.500502708	0.012401718	0.089272866
HLF	119.5449128	-0.653898367	0.261561689	-2.49997761	0.012420116	0.089320291
DNMT1	20590.41019	-0.115103059	0.046046247	-2.499727267	0.012428895	0.089327319
CDKN2D	895.9853615	0.258594009	0.103550966	2.497263119	0.012515605	0.089894081
SCARNA16	414.8179404	0.412397455	0.165206594	2.496252998	0.012551305	0.090093973
CHD4	15706.18225	-0.107175014	0.04295007	-2.495339662	0.012583661	0.090269634
C1orf35	1164.603096	-0.219509486	0.08799336	-2.494614195	0.012609415	0.090350539
TP53INP1	749.5144128	0.275120481	0.110287411	2.494577389	0.012610722	0.090350539
DHX37	1118.438997	-0.239154923	0.095902217	-2.493737179	0.01264061	0.090508034
ARHGAP18	760.5860009	-0.287497861	0.115364706	-2.492078125	0.01269981	0.090826095
BRCA1	2627.972124	0.159973694	0.064193673	2.492047704	0.012700898	0.090826095
RAB30-DT	276.4477567	0.425590098	0.170809017	2.491613769	0.012716423	0.090880357
NUP35	537.0991102	0.318285582	0.127754388	2.491386696	0.012724555	0.090881737
C12orf45	1101.704029	-0.240607664	0.096612177	-2.490448627	0.012758194	0.090944971
NFE2L1	3898.138156	-0.147374289	0.059175982	-2.490440959	0.012758469	0.090944971
P3H2	256.5565859	0.441150151	0.17714984	2.490265593	0.012764767	0.090944971
RAB6A	8391.165389	0.124192813	0.049871544	2.490254031	0.012765182	0.090944971
RBM4	1190.515775	-0.217802881	0.08752704	-2.488406787	0.012831687	0.09136193
GUCY1A1	866.6211016	-0.251549767	0.101113977	-2.487784333	0.012854166	0.091465098
NUPR1	2602.465811	0.159817031	0.064287278	2.485982218	0.012919442	0.091815452
SYNE3	354.7514663	0.377042617	0.151665846	2.486008734	0.012918479	0.091815452
KRT86	176.1207844	-0.534928711	0.215224529	-2.48544492	0.012938961	0.091897123
MAGI3	3945.392913	-0.13934122	0.056093419	-2.484092107	0.012988221	0.092189796
PLCH1	592.0954278	0.304238173	0.122500738	2.483561967	0.01300757	0.092269932
CFL1	28124.77745	-0.096393052	0.038817237	-2.483253827	0.013018828	0.092280972
METTL5	1292.740783	0.209834341	0.08450573	2.483078259	0.013025247	0.092280972
CAGE1	80.87473777	0.803248162	0.323641963	2.481903628	0.013068261	0.092371375
RCCD1	484.1365935	0.328604689	0.132381345	2.482258274	0.013055261	0.092371375
SYPL1	1422.006841	0.229132972	0.092323509	2.481848609	0.013070279	0.092371375
VDAC3	2424.308654	0.166216796	0.066963309	2.482207047	0.013057138	0.092371375
UTRN	1629.493483	0.193584114	0.078038078	2.480636628	0.013114799	0.092628832
FRA10AC1	377.2065361	0.382342581	0.154255165	2.478637131	0.01318854	0.093087323
OSBP2	775.6605241	-0.272521482	0.109957035	-2.478436072	0.013195976	0.093087323
ACACB	665.0500891	-0.295742618	0.119399439	-2.476917991	0.013252235	0.093426623
ATP6V0A1	791.870323	-0.260834317	0.105341777	-2.476076668	0.013283505	0.093589445
CNIH4	1041.516098	0.228150928	0.092182819	2.474983201	0.013324244	0.093818741
FNIP2	246.9597862	-0.482606422	0.195055505	-2.474200467	0.013353474	0.093909047
SMYD3	331.7475687	0.412905041	0.166881854	2.474235697	0.013352158	0.093909047
DCTN3	1544.9113	-0.203903794	0.082441896	-2.47330307	0.013387056	0.094087419
NUAK1	250.1807587	-0.44307038	0.179173546	-2.472856018	0.013403813	0.094147398
UGGT2	1365.519215	0.212614522	0.085995921	2.472379138	0.013421709	0.094215294
TM9SF1	1131.084733	-0.23068689	0.093343959	-2.47136389	0.013459878	0.094425332
RGCC	156.3350514	-0.559357974	0.226411943	-2.47053211	0.013491221	0.094587254
ACOT1	452.3303119	0.357223199	0.144625592	2.469986086	0.013511831	0.094673776
UBE2J1	4800.281393	-0.134705242	0.054558709	-2.468996117	0.013549269	0.09487803
ZBTB8OS	1493.906325	0.205652122	0.083304959	2.468666036	0.013561772	0.094907536
NUDCD3	3604.349934	-0.151001413	0.061181001	-2.468109537	0.013582875	0.09499715
BRD2	105.7181831	-0.68555551	0.277946096	-2.466505266	0.013643872	0.095365503
BEND6	134.7669128	0.604215761	0.245044722	2.465736685	0.013673181	0.095458843
OAT	4902.501495	-0.129071781	0.052346534	-2.465717791	0.013673902	0.095458843
SNORD1C	196.3416847	0.577330875	0.234216277	2.464947714	0.013703325	0.09560595
PITPNM1	2103.51552	-0.189105599	0.07678957	-2.462646949	0.013791564	0.095987612
TPD52L1	7050.730331	0.119782182	0.048638328	2.462711738	0.013789073	0.095987612
WAC	4026.301993	0.135504654	0.055023066	2.462688157	0.01378998	0.095987612
ZHX2	1434.907112	-0.201031941	0.0816149	-2.46317695	0.013771193	0.095987612
TERC	1430.166233	0.202067264	0.082071299	2.462094124	0.013812841	0.09607729
EPN1	4464.350438	-0.138666572	0.05632977	-2.461692508	0.013828317	0.096126531
ZNF260	2025.007986	0.199295733	0.081043697	2.459114541	0.013928017	0.096760843
AKT1S1	1442.960721	-0.20534099	0.083554824	-2.457559953	0.013988446	0.097121721
PCDHB2	948.6043669	-0.241255147	0.098192291	-2.456966277	0.014011584	0.097223409
VCP	21720.04083	0.1053902	0.042900254	2.456633437	0.014024571	0.097254579
RHEB	2731.653933	0.157629311	0.064176234	2.456194475	0.014041715	0.097314522
KRT87P	155.1404457	-0.572710031	0.233247373	-2.455376122	0.014073725	0.097477361
NCAPH2	2070.843456	-0.183605545	0.074841053	-2.453273127	0.014156281	0.097989877
ELOVL4	367.4968672	0.399741916	0.162958234	2.453032945	0.014165736	0.097996082
MRPL47	883.982058	0.243034516	0.099101369	2.452383024	0.014191351	0.098113998
MAP3K3	691.1774882	-0.272365152	0.1111135	-2.451233675	0.01423675	0.098309136
POLG	1942.487432	0.176766747	0.072111332	2.451303316	0.014233995	0.098309136
MAGOHB	771.3620887	0.261581124	0.106834859	2.448462301	0.014346744	0.098965358
MUC1	251.3139221	-0.438382597	0.179048315	-2.448403924	0.014349069	0.098965358
GAS7	507.6698568	-0.315253519	0.128818775	-2.447263751	0.014394546	0.099219239
CDK14	482.6218057	0.339716616	0.13888799	2.445975458	0.014446083	0.099514566
EXOC8	1172.308932	0.214542646	0.087727992	2.445543786	0.014463389	0.099573864
CCDC47	3446.119043	-0.14320716	0.058585742	-2.444402952	0.014509211	0.099787025
COL4A5	554.3304976	-0.302529017	0.123767208	-2.444339029	0.014511782	0.099787025
ASCC1	1773.12315	0.183363651	0.075082617	2.442158507	0.014599735	0.100253647
CLPX	1740.85327	0.195023514	0.079869096	2.441789427	0.014614668	0.100253647
H1-4	28453.39558	-0.109165032	0.04470244	-2.442037433	0.014604632	0.100253647
ZFAND5	3338.221653	0.148845192	0.060955603	2.441862333	0.014611717	0.100253647
RAB14	1283.248924	0.224341278	0.091899949	2.44114693	0.014640697	0.100372058
ANKRD11	3597.801364	0.155241093	0.063611827	2.440443876	0.014669225	0.100447344
FBLIM1	1045.398602	-0.239494334	0.098133042	-2.440506573	0.014666679	0.100447344
ACTN1	1839.754543	0.185211774	0.075906164	2.440009672	0.014686869	0.100448005
PAWR	2210.222026	0.167285562	0.068555707	2.440140583	0.014681547	0.100448005
ZNF148	3550.363198	0.146880644	0.060220724	2.439038138	0.014726414	0.100658337
RNF40	3846.190717	-0.152777979	0.062668059	-2.437892323	0.014773174	0.100917701
HMGA1	6787.942592	-0.139695273	0.057332514	-2.436580309	0.014826877	0.101196809
ZNF850	849.1508403	0.248800875	0.102115621	2.436462437	0.01483171	0.101196809
TATDN3	466.4880977	0.338843905	0.139099159	2.435988171	0.01485117	0.101269236
LMTK3	414.5626571	0.355962282	0.146154901	2.435513829	0.014870656	0.101341752
RAD50	3653.370806	0.138242549	0.056772148	2.435041735	0.014890072	0.101413704
LYRM1	129.4918459	0.603235606	0.247894644	2.433435412	0.014956303	0.101804232
FBXO4	206.6389786	-0.478374572	0.196621682	-2.432969588	0.014975559	0.10187473
SPTLC2	1614.189856	-0.190331742	0.078252379	-2.432280596	0.015004079	0.102008134
SFN	6613.992618	-0.130253776	0.053558258	-2.432001731	0.015015636	0.102026119
URM1	681.7390146	-0.283881806	0.116889508	-2.428633763	0.015155833	0.102917637
HDGFL2	2629.441454	0.155112573	0.063882267	2.428100635	0.015178131	0.102952322
SLC35E1	2860.778085	-0.149469834	0.061558817	-2.42808165	0.015178926	0.102952322
LYPD6B	184.5160506	0.50676097	0.208813612	2.426857925	0.015230219	0.103239062
R3HDM4	627.3793847	-0.298188737	0.12289967	-2.426277778	0.015254589	0.103343073
MEPCE	1280.559261	-0.214201366	0.088324765	-2.425156359	0.015301795	0.103601566
NUDT3	3898.866898	-0.135333071	0.055822209	-2.424358909	0.015335441	0.103694115
POLR2I	1404.30504	0.217623131	0.089772471	2.424163322	0.015343703	0.103694115
RBM23	1024.834744	-0.225018847	0.092830542	-2.423974288	0.015351692	0.103694115
TGFBRAP1	1716.991331	-0.184298674	0.076011995	-2.424599895	0.015325266	0.103694115
PSMB10	669.5158924	-0.297297086	0.122700969	-2.422940009	0.015395469	0.103928492
NXF1	1953.901057	-0.173561762	0.071681027	-2.421306866	0.015464816	0.104255207
PPP4R3A	3860.284723	0.137634386	0.05684653	2.421157208	0.015471185	0.104255207
REEP4	807.8919069	0.258651113	0.106826308	2.421230494	0.015468066	0.104255207
CRYBG3	1308.944242	-0.206026895	0.085111044	-2.420683457	0.01549136	0.104268421
NDUFA12	936.452211	0.256413974	0.105922752	2.420763896	0.015487933	0.104268421
MRPL2	902.4200502	0.237917295	0.098341144	2.419305751	0.015550164	0.104602716
THOC1	2042.416902	-0.176907195	0.073144465	-2.418599883	0.015580367	0.104744349
STAT3	9747.648788	-0.106442892	0.044014344	-2.418368258	0.01559029	0.104749547
GAPDH	69584.46078	0.092890217	0.038448936	2.415937268	0.015694765	0.105389657
CCDC18	1650.599034	0.188992631	0.078245	2.415395632	0.015718126	0.105437084
SULT1A1	346.1266605	0.392269851	0.162407277	2.415346512	0.015720246	0.105437084
LEPROTL1	508.800681	0.316858778	0.13119929	2.415095226	0.015731096	0.105448081
ALDH7A1	4760.255205	-0.129892673	0.053814257	-2.413722319	0.015790491	0.105660629
RAD51	731.1245271	0.260438846	0.107895878	2.41379793	0.015787215	0.105660629
RAI1	1446.521019	-0.195899478	0.081157984	-2.41380416	0.015786945	0.105660629
CDH24	431.5100041	-0.346245236	0.143476497	-2.413254035	0.015810795	0.105734694
GTF3A	1992.95234	-0.196136875	0.081292463	-2.412731368	0.015833485	0.105824614
BBS1	496.4348906	-0.313176398	0.129836124	-2.412089869	0.015861371	0.105949149
FCF1	930.2101492	0.277419292	0.115067274	2.410931304	0.015911845	0.106038833
SEMA3B	249.0192345	0.439858279	0.182420816	2.41122855	0.015898882	0.106038833
TOP3A	1078.755082	-0.220731828	0.091549548	-2.411064087	0.015906053	0.106038833
ZNF92	277.9734935	0.422236443	0.175129655	2.410993402	0.015909136	0.106038833
TMCO3	4541.22714	0.141686084	0.058823867	2.408649584	0.016011663	0.106641962
H2AC13	1699.617129	-0.184582639	0.076657898	-2.407875026	0.016045673	0.106793386
HIF1A	3348.58211	0.160958143	0.066851214	2.407707103	0.016053054	0.106793386
RAB11A	3044.633659	0.149721564	0.062201006	2.407060153	0.016081521	0.106920634
RPF2	1700.36359	0.187607496	0.077964512	2.406319125	0.016114181	0.107075602
RALY	6126.251511	-0.12706063	0.052807992	-2.406087104	0.01612442	0.107081485
MOK	450.1340978	-0.334950128	0.139231695	-2.405703162	0.016141374	0.107131938
PDHX	5793.778102	0.119486732	0.049699556	2.404181057	0.016208743	0.107516745
UBP1	1650.235979	-0.182470127	0.07591365	-2.403653706	0.016232142	0.107609606
CEBPG	2540.246581	0.159342497	0.066298472	2.403411302	0.016242907	0.107618658
CYFIP1	1594.950486	-0.193037482	0.080361132	-2.402124966	0.016300139	0.107935391
IFITM3	661.9146997	-0.309611204	0.129049728	-2.399162	0.016432643	0.108688026
TSEN54	928.8367081	-0.266934975	0.111261903	-2.399158799	0.016432786	0.108688026
RNF130	2617.820879	-0.166552551	0.069451424	-2.398115719	0.016479658	0.108935107
BAMBI	507.6883676	-0.313055964	0.130598527	-2.397086477	0.016526023	0.109178555
PTGES3	4321.693075	0.129691674	0.054132399	2.395823504	0.016583073	0.109463829
RIPK2	882.0707817	0.240406627	0.10034891	2.395707414	0.016588326	0.109463829
ARHGEF18	2363.348362	-0.164260957	0.068589376	-2.394845474	0.016627371	0.109619524
SCNN1A	2327.005397	-0.168573345	0.070396643	-2.394621915	0.016637511	0.109619524
SS18	2376.637784	0.165545961	0.069134394	2.394552875	0.016640644	0.109619524
C8orf33	5954.615617	-0.120603167	0.050380517	-2.39384538	0.016672776	0.109709762
H2AC12	3220.878012	-0.163208354	0.068182072	-2.393713601	0.016678767	0.109709762
HINT1	4693.449218	0.127050361	0.053078784	2.39361853	0.01668309	0.109709762
NETO2	2054.776686	-0.169299816	0.070789808	-2.391584602	0.016775817	0.110256217
SCD5	1720.951935	0.181210663	0.075785127	2.391111153	0.016797467	0.110271901
ZDHHC14	246.1682826	-0.431647645	0.180512423	-2.391235121	0.016791796	0.110271901
PLD3	1955.325452	-0.175975751	0.073639981	-2.389676745	0.016863208	0.110640037
CXorf56	1578.787622	0.18878958	0.079031238	2.388796958	0.016903641	0.110778357
GLS	2044.126123	-0.174524362	0.073057225	-2.388872032	0.016900188	0.110778357
ARFGEF3	2608.059081	-0.157935597	0.066124132	-2.38847138	0.016918626	0.110813129
TCF7L1	644.0057786	-0.281454718	0.117862506	-2.387991969	0.016940712	0.110894346
HNRNPDL	2265.149832	-0.181960927	0.076225255	-2.387147508	0.016979677	0.111085898
HSPA1A	283.6222123	-0.412914706	0.173004276	-2.386731224	0.016998914	0.111148239
KTN1	18332.55315	0.095171357	0.039882613	2.386286904	0.017019468	0.111219112
NCMAP	124.6861104	-0.624406691	0.261736186	-2.385633797	0.017049719	0.111353243
PIGK	1610.706255	0.228456348	0.095820633	2.384208289	0.017115912	0.111721821
GNE	4002.60766	-0.148991217	0.062515912	-2.383252703	0.01716041	0.111948452
SCEL	90.66392066	0.734913858	0.308504858	2.382179209	0.01721052	0.112211412
PAPOLG	680.8293861	0.266702337	0.111973114	2.381842636	0.017226257	0.112250094
AP1S3	480.8585245	0.325945629	0.136864325	2.381523661	0.017241183	0.112267444
ZNF324	524.2905512	-0.302187028	0.126896469	-2.381366719	0.017248531	0.112267444
NAPA	1749.798826	-0.199583706	0.08386769	-2.37974489	0.017324627	0.112654768
WNT10A	162.1287788	-0.57807092	0.24291969	-2.379679145	0.017327718	0.112654768
SERPINB7	123.318137	0.613338212	0.257874067	2.378440832	0.017386027	0.112969706
RAB12	4624.905824	0.127851095	0.053763746	2.378016862	0.01740603	0.113035528
PIM1	959.2280982	0.238523967	0.100334877	2.377278711	0.017440904	0.113197797
RFXANK	910.7793534	-0.243233147	0.102333028	-2.376878234	0.017459851	0.113256561
TFE3	1402.543686	0.198898079	0.083696633	2.376416731	0.017481707	0.113334122
MEN1	1429.145591	-0.197773178	0.083291482	-2.374470622	0.017574135	0.113810063
UBE2E1	1066.26825	0.236995395	0.099810547	2.374452415	0.017575001	0.113810063
CDC42BPA	4476.852628	0.139471702	0.058747482	2.374088156	0.01759235	0.113858005
ATG12	1135.646914	0.218474601	0.092058165	2.37322351	0.01763359	0.114060434
DCXR	813.2724194	-0.246675158	0.10395585	-2.372883862	0.017649813	0.114100906
ADRB2	288.6684656	-0.399033516	0.168210715	-2.372224118	0.017681362	0.114111563
LAMTOR2	808.4811888	-0.255961903	0.10788279	-2.372592544	0.017663738	0.114111563
TTC8	265.22761	0.415202557	0.17501834	2.372337417	0.01767594	0.114111563
C2orf69	838.4726028	0.258932859	0.109194013	2.371310052	0.017725155	0.114244916
LRR1	596.3243574	0.28984266	0.122219865	2.371485679	0.017716733	0.114244916
NCK2	2593.240891	-0.160664571	0.06775756	-2.371168179	0.017731961	0.114244916
PM20D2	3168.068299	-0.143145673	0.060442727	-2.368286154	0.017870708	0.115009408
SASH1	2279.556172	0.159118007	0.067186138	2.36831601	0.017869266	0.115009408
ZFAND1	725.1160057	0.25978433	0.10970516	2.368022884	0.01788343	0.115026622
EN1	547.1490501	-0.306421267	0.129478989	-2.366571349	0.017953713	0.115413848
GLTP	2339.554827	-0.158298873	0.066898183	-2.36626568	0.017968545	0.11544437
DNAJC9	2057.915979	-0.192373859	0.081460669	-2.361555111	0.018198467	0.116701626
MORN4	121.6494446	0.603683535	0.255600472	2.361824807	0.018185234	0.116701626
P3H1	724.0445154	-0.267405168	0.113209979	-2.362028248	0.018175257	0.116701626
POLQ	1100.129299	0.215433692	0.091230495	2.361421918	0.018205005	0.116701626
GSE1	6010.559517	-0.124657492	0.052839038	-2.359193062	0.018314725	0.117339275
NR1D2	2150.514961	0.190455209	0.080791797	2.357358258	0.01840548	0.117854779
CSNK2A1	5596.735484	0.123368774	0.052347303	2.356735985	0.018436349	0.117920538
MXD3	814.0323012	0.243642867	0.103374009	2.356906432	0.018427889	0.117920538
TJP2	5945.584722	-0.121347354	0.051548565	-2.354039442	0.01857064	0.118713156
ATP6V1C2	171.2273596	-0.52404443	0.222731297	-2.352810035	0.01863215	0.118907183
PRSS23	803.6730685	0.269761085	0.114648955	2.352931038	0.018626088	0.118907183
RUBCN	860.0043845	-0.238191462	0.101233302	-2.352896314	0.018627828	0.118907183
ATF4	26232.8622	0.089892	0.038222887	2.351784657	0.018683588	0.119169024
ATP13A1	2256.940604	-0.174423831	0.074198752	-2.350765042	0.01873486	0.119355489
LPIN1	1669.865624	-0.177479503	0.075501427	-2.350677471	0.018739269	0.119355489
UQCRH	6022.790094	0.300144925	0.127689643	2.350581602	0.018744097	0.119355489
ATP2A3	121.63958	-0.603140696	0.256621489	-2.35031251	0.018757655	0.119375426
BVES	223.9068995	0.445237644	0.18955828	2.348816644	0.018833178	0.119789477
SUZ12	1146.215835	0.22159355	0.094416445	2.346980434	0.018926249	0.120269348
TRIO	7237.014195	-0.114557632	0.048812032	-2.346913816	0.018929633	0.120269348
NCKAP5L	643.4907768	-0.287854398	0.122737196	-2.345290645	0.019012252	0.120660354
SERPINH1	1479.63878	-0.205150503	0.087467623	-2.34544504	0.01900438	0.120660354
KIF2A	2202.61676	0.161324575	0.068805913	2.34463242	0.019045846	0.120791898
LCOR	2850.172549	-0.150822923	0.064331318	-2.344471228	0.019054081	0.120791898
PLEKHA4	2221.985558	-0.176613755	0.075423792	-2.341618613	0.019200324	0.121651637
GGPS1	1712.686043	0.193418532	0.082613803	2.341237487	0.019219937	0.121691363
SNHG19	117.5536664	-0.612611741	0.261678692	-2.341083779	0.019227852	0.121691363
MAFG	421.418367	0.39811965	0.17009396	2.340586639	0.019253471	0.12178618
HNRNPM	17199.07127	-0.093012001	0.039747425	-2.34007617	0.019279807	0.12188543
CNIH1	1406.365372	0.193518219	0.082705428	2.339849073	0.019291534	0.121892259
DDX1	5664.531964	0.1181595	0.050514836	2.339104883	0.019330006	0.122067975
BORA	247.676023	0.432729816	0.185089425	2.337949967	0.019389844	0.122378347
OIP5-AS1	1754.990255	0.187391738	0.080159974	2.337722048	0.019401672	0.122385531
GLRX3	1307.420034	0.206091689	0.088219811	2.336115751	0.01948521	0.122580977
IKBKB	971.2322208	-0.224967129	0.0963079	-2.33591563	0.019495639	0.122580977
NFU1	871.5691507	0.238352716	0.102025404	2.336209471	0.019480327	0.122580977
PPWD1	679.2103434	0.278421613	0.119170546	2.336329091	0.019474096	0.122580977
USP14	1390.877399	0.22217721	0.095087872	2.336546228	0.019462791	0.122580977
YIPF6	1620.758265	0.191075441	0.081799792	2.335891525	0.019496896	0.122580977
CDK12	3005.83305	0.143382406	0.061434174	2.333919344	0.019599946	0.12300032
GRB10	1267.810596	0.202879855	0.086938124	2.333612074	0.019616044	0.12300032
GSTK1	1908.486345	-0.182319518	0.078128412	-2.333587913	0.01961731	0.12300032
PSPH	12241.47175	0.112304224	0.048113823	2.334136383	0.019588582	0.12300032
TMEM127	2150.619244	-0.159798	0.068464796	-2.334017031	0.01959483	0.12300032
MTHFD1	3732.201692	-0.136678444	0.058592028	-2.332713989	0.019663161	0.123220326
RREB1	3265.317492	0.16303926	0.069932369	2.331384764	0.01973308	0.123590829
TSN	2587.484926	0.153053433	0.06565497	2.331178155	0.019743968	0.123591407
FGFR1	1051.013984	-0.225430341	0.096738219	-2.330313123	0.019789608	0.123809409
NBR2	209.6490538	0.462643127	0.198640258	2.329050176	0.019856408	0.124159482
B4GALT5	3726.003233	-0.133903319	0.057522956	-2.327824012	0.01992145	0.124226953
CERK	2474.156347	-0.164464583	0.07064889	-2.327914622	0.019916638	0.124226953
DNAJB12	1460.808681	-0.192953409	0.082887769	-2.327887607	0.019918072	0.124226953
POGLUT1	366.8688497	-0.352094052	0.151244621	-2.327977356	0.019913306	0.124226953
TPMT	1732.153409	0.187461476	0.080512709	2.328346404	0.019893717	0.124226953
KIAA0232	1048.507697	0.256187607	0.110098493	2.326894762	0.019970867	0.124467315
ATP6V1F	1228.774527	0.225332557	0.096898841	2.325441206	0.02004838	0.12488243
CWF19L2	956.3443559	0.228343041	0.098213723	2.324960656	0.020074064	0.1249065
DANCR	1273.972034	-0.210122045	0.090375156	-2.324997871	0.020072074	0.1249065
FKBP8	4535.176804	-0.123421056	0.053092932	-2.324623104	0.020092122	0.124912536
SIK2	2434.135585	-0.154137493	0.066308967	-2.324534685	0.020096855	0.124912536
CSRNP1	511.9183218	-0.306252204	0.131787067	-2.323841106	0.020134012	0.125075583
EFNA5	1234.562594	0.200539912	0.08635548	2.322260413	0.020218918	0.125534918
KIAA0754	3054.197332	-0.161093893	0.06942391	-2.320438195	0.020317185	0.126076666
CCND1	3834.673912	0.135724951	0.058540686	2.318472171	0.020423674	0.126668819
NCAPG2	3573.65388	0.142489827	0.061497091	2.317017338	0.020502787	0.12709064
EEF1B2	9765.430087	-0.123250008	0.053211233	-2.316240389	0.020545147	0.127284301
DIAPH1	10739.05246	-0.104558266	0.04514839	-2.315880263	0.020564807	0.127337198
MRPL3	4348.251175	0.126601938	0.054682538	2.315216933	0.020601063	0.127435223
OGT	3430.721431	0.135297469	0.058439202	2.315183358	0.0206029	0.127435223
MT2A	889.1771224	-0.234845896	0.101518809	-2.313323982	0.020704833	0.127996563
UTP20	1759.169123	-0.172248735	0.074492069	-2.312309725	0.020760621	0.128272181
BNIP3	1280.934162	0.207491619	0.089804237	2.310488073	0.020861148	0.128645435
CYP39A1	259.1290561	0.409666664	0.177337964	2.310090036	0.02088317	0.128645435
ELOC	727.7838518	0.269783547	0.116776489	2.310255684	0.020874003	0.128645435
MRPL18	2778.116916	0.147287739	0.063765378	2.309838727	0.020897084	0.128645435
NUP37	525.8237818	0.291245859	0.126027919	2.310963009	0.020834898	0.128645435
RCN1	13197.78572	0.107683663	0.046602691	2.310674754	0.020850827	0.128645435
ROBO1	1849.463761	-0.168475326	0.072939617	-2.309791749	0.020899686	0.128645435
PODXL	1447.435646	-0.191229173	0.082806187	-2.309358504	0.020923696	0.128724015
ABCA7	906.4255047	-0.226275186	0.098004342	-2.308828165	0.020953118	0.128835796
CRYZL1	702.754831	0.253888351	0.109994933	2.308182251	0.020989002	0.128853423
MFSD14A	2149.808864	0.162090463	0.070222513	2.308240699	0.020985753	0.128853423
RHOC	4347.431902	-0.123947295	0.053704115	-2.307966436	0.021001003	0.128853423
TGM1	153.8488936	0.527045415	0.228342988	2.308130503	0.020991879	0.128853423
PHEX	186.1527168	0.505119111	0.218940767	2.307103959	0.021049025	0.129078892
ITPKB	1056.738937	-0.213112098	0.092395437	-2.306521896	0.021081488	0.129169246
JMY	1206.594031	0.200436258	0.08690305	2.306435257	0.021086324	0.129169246
CRIPT	554.8371985	0.301721007	0.130864938	2.305590869	0.021133504	0.12938903
HRCT1	157.0060858	0.536872345	0.232896662	2.305195536	0.021155625	0.129455237
TMEM59	4588.430934	-0.131526012	0.057070892	-2.304607603	0.02118856	0.129587511
EPS8	799.7964022	0.245968267	0.10676234	2.303886064	0.02122904	0.129765767
SMAD6	269.0710446	-0.414932524	0.180274104	-2.3016757	0.021353468	0.130456697
TRAF3IP2	1202.474524	0.215933316	0.093839439	2.301093416	0.021386351	0.130587913
ANKRD36C	1097.974403	-0.219249063	0.095354014	-2.299316551	0.021486971	0.131011486
AP2A1	3736.009347	-0.143501545	0.0624036	-2.299571568	0.021472504	0.131011486
EMC2	1138.199551	0.210452526	0.091530455	2.299262304	0.021490049	0.131011486
TAF1D	1503.309506	0.184262342	0.080152319	2.298902186	0.021510494	0.131066338
ZNF808	980.5797226	0.21780432	0.09478172	2.297957023	0.021564235	0.131323899
NIPAL3	2048.225523	-0.160128652	0.069760384	-2.295409571	0.021709663	0.132139254
RCN2	1434.764606	0.191759832	0.083581609	2.294282597	0.021774272	0.132394355
TCTA	339.5709504	-0.35848067	0.156250082	-2.294275087	0.021774703	0.132394355
VPS51	2234.873858	-0.158766178	0.069221943	-2.293581658	0.02181454	0.132566172
AGO2	4089.446171	-0.12748952	0.055604676	-2.292784141	0.021860436	0.132637503
CEP192	6967.808877	0.118236595	0.051573761	2.292572691	0.021872618	0.132637503
CREB3L2	1690.353743	0.174114781	0.07593053	2.293080003	0.021843399	0.132637503
MLX	1196.874972	-0.204918045	0.089378697	-2.292694469	0.021865601	0.132637503
CALHM6	90.36056313	-0.688347918	0.300405363	-2.291396899	0.021940469	0.132978521
ZNF146	6590.104686	0.110036299	0.048038333	2.290593611	0.021986929	0.133189602
CBX3	16390.69494	0.100607152	0.043933833	2.289969806	0.022023067	0.133337966
HOMER3	5256.340345	-0.117892878	0.051520971	-2.288250309	0.022122948	0.133801182
STAG1	3946.897027	-0.126995785	0.055494416	-2.288442583	0.02211176	0.133801182
BPHL	497.7352325	-0.294476986	0.128754508	-2.287119815	0.022188831	0.134128787
XPNPEP3	1400.987064	0.189838569	0.083042061	2.2860532	0.022251146	0.134434499
EML3	788.5333963	-0.247834604	0.108486419	-2.284475843	0.022343581	0.134921759
CDH1	3194.023336	-0.135796692	0.059462296	-2.283744523	0.02238655	0.135109967
CCDC77	539.7617837	0.288479821	0.126393929	2.282386695	0.02246652	0.135521175
ATG13	1437.167008	-0.189409497	0.083025492	-2.281341455	0.022528249	0.135821974
PPP1R15A	2054.773686	-0.159681162	0.070022098	-2.280439551	0.022581632	0.136072161
PREP	544.8996292	0.284837929	0.124943639	2.279731327	0.022623628	0.136253508
PDIA6	10076.40551	-0.104622316	0.045901105	-2.279298444	0.02264933	0.136336585
SLC52A3	435.1017481	-0.315884191	0.138604468	-2.279033252	0.022665089	0.136359748
SCARNA9	89.95542696	0.691679441	0.303561783	2.27854585	0.022694076	0.136462435
IFRD1	2771.465733	0.147258305	0.064670113	2.277068914	0.022782111	0.136632994
IRF2BPL	2200.635738	-0.17090265	0.075053137	-2.277088708	0.022780929	0.136632994
POC5	324.0066846	0.372379464	0.163518066	2.277298613	0.0227684	0.136632994
SGO1	407.0758288	0.327366514	0.143745359	2.277405797	0.022762004	0.136632994
SRSF10	5160.088905	-0.117381356	0.051534365	-2.277729733	0.022742685	0.136632994
SRRM1	8052.90504	0.12981875	0.057063396	2.274991658	0.02290643	0.13730666
TARS1	10384.8208	0.099732351	0.04384817	2.274492888	0.022936368	0.13741417
SCARNA28	191.0549338	0.510169023	0.224423056	2.273246928	0.023011304	0.137791013
VSIG10	928.173648	-0.230782615	0.101531831	-2.273007517	0.023025727	0.137805305
NCAM1	180.6752489	-0.475792281	0.209487961	-2.271215387	0.023133942	0.13838062
PIF1	273.0137794	0.389520754	0.171626703	2.269581294	0.023233	0.138766664
SYNCRIP	13796.15543	-0.095405326	0.042043689	-2.269194952	0.023256473	0.138766664
TBL1X	826.5600383	0.232351255	0.102395631	2.269152038	0.023259082	0.138766664
ZNF512B	809.5336039	-0.244037907	0.10753653	-2.269348906	0.023247117	0.138766664
ZNF829	434.47888	0.311712202	0.137368124	2.269174193	0.023257735	0.138766664
ITGA2	519.7643834	-0.29178873	0.12865886	-2.267925664	0.023333738	0.139139565
CREB3L4	554.8132272	-0.289153827	0.127512874	-2.267644188	0.023350902	0.139169432
EIF2B3	1358.941929	0.187439063	0.082700862	2.266470476	0.023422593	0.139524071
SLC5A6	3984.889373	-0.128536947	0.056730291	-2.265755136	0.02346638	0.139712211
CCN2	794.4848331	-0.71032601	0.313606266	-2.265024926	0.02351115	0.139906006
B3GALT6	1415.097413	-0.194465928	0.085889404	-2.264143417	0.023565295	0.140155359
ACTR1B	770.2161101	-0.241540824	0.106738753	-2.262915917	0.023640873	0.140393973
TBC1D2B	1028.377182	-0.209973432	0.092790774	-2.262869713	0.023643722	0.140393973
TOP1	3161.891201	0.142923606	0.063165196	2.262695517	0.023654465	0.140393973
USP22	7070.944325	-0.113705664	0.050250416	-2.262780533	0.023649221	0.140393973
CIAO2A	1905.971875	0.178549609	0.07896238	2.261198411	0.023746973	0.140869999
TNPO1	5424.8272	0.127620146	0.056451033	2.260722951	0.023776418	0.140971628
XPC	636.0376421	-0.268145956	0.118683514	-2.259336168	0.023862482	0.141408672
JAG2	456.3369344	0.310375561	0.137398182	2.258949548	0.023886523	0.141477913
EFNB1	782.8393061	-0.239065745	0.10590132	-2.25743876	0.023980672	0.141962107
TBC1D8	1480.80293	-0.179229556	0.079402555	-2.257226565	0.023993921	0.141967134
CBLB	439.3291632	0.339082086	0.150244096	2.256874617	0.024015911	0.142023843
GEMIN6	813.372297	0.242477362	0.107481616	2.255989176	0.024071309	0.14221168
SMPD4	3264.560892	-0.161345518	0.071531929	-2.255573433	0.024097359	0.14221168
UEVLD	676.5304009	0.265414829	0.11766321	2.255716373	0.0240884	0.14221168
VGLL1	3040.401198	-0.138555009	0.061427685	-2.255579209	0.024096997	0.14221168
TSTD1	1773.653857	-0.175474611	0.077808261	-2.255218268	0.024119632	0.142269791
NDUFS1	5248.567382	0.114126233	0.050620088	2.254564092	0.024160703	0.142438668
HDAC5	2322.93315	-0.151179497	0.067084893	-2.253554996	0.024224177	0.142722011
MIIP	533.7087542	0.290578746	0.128951029	2.253403862	0.024233696	0.142722011
FOXA1	1520.193214	-0.181667227	0.080665317	-2.252110749	0.024315274	0.143022696
LOC100996724	118.8121968	-0.621987068	0.276193106	-2.252000696	0.024322228	0.143022696
REXO2	1420.632083	0.181849196	0.080746421	2.252102247	0.024315811	0.143022696
PDPK1	1383.433098	-0.186081846	0.082640122	-2.251713111	0.024340408	0.143056122
CSNK1A1	12563.54766	0.106128662	0.047158376	2.250473194	0.024418923	0.143371783
VPS72	2438.900936	0.147944391	0.065739347	2.250469442	0.024419161	0.143371783
H2AC6	4307.270666	-0.124035591	0.055155547	-2.248832569	0.02452315	0.14383481
HMGN1	15829.81967	-0.09535191	0.042398872	-2.248925648	0.024517227	0.14383481
NFKBIZ	2291.661835	-0.153020604	0.068057783	-2.248392432	0.024551177	0.143925463
F2R	280.4689137	-0.390028852	0.173526387	-2.247663073	0.024597682	0.144124291
SYNGR1	1007.032933	-0.238894906	0.10636302	-2.246033495	0.024701863	0.144660677
ZNF395	1612.614089	-0.173477575	0.077248819	-2.24569873	0.024723312	0.144712267
HTATSF1P2	193.5083816	0.475804405	0.211995784	2.244405031	0.024806353	0.144954416
PSMB1	3798.286256	0.125621953	0.0559648	2.244660099	0.024789961	0.144954416
SMNDC1	521.7979219	0.295485176	0.131644145	2.244575151	0.024795419	0.144954416
TRIM8	1730.82431	-0.172309898	0.076777859	-2.244265484	0.024815325	0.144954416
AURKB	1455.456885	0.180131474	0.080271623	2.244024328	0.024830836	0.144971057
RNF34	814.5294119	0.247309167	0.110233392	2.243505	0.024864268	0.145092254
CDAN1	578.9953097	0.274098989	0.122235797	2.242379036	0.024936886	0.145351884
JADE2	2273.614211	0.153480528	0.068441069	2.242520907	0.024927726	0.145351884
RNASEH2A	3111.72842	0.139113197	0.062042484	2.2422248	0.024946847	0.145351884
PDE8B	159.7445681	-0.508321379	0.226970899	-2.239588345	0.02511766	0.146205459
RNASEH2C	1121.379991	-0.209553753	0.093568767	-2.239569464	0.025118887	0.146205459
TEAD1	2358.31531	0.148239588	0.066238269	2.237974978	0.025222687	0.14670015
TNFAIP8L1	397.5656979	0.326532834	0.145912304	2.237870454	0.025229504	0.14670015
RAB17	604.8455949	-0.265608902	0.118717081	-2.237326752	0.025264992	0.146831926
PPP1R3E	80.78696472	-0.7059377	0.315566371	-2.237049839	0.025283083	0.146862514
MED16	826.348024	-0.230411723	0.103030068	-2.236354169	0.025328581	0.147052191
ELK4	2988.495025	0.142754531	0.063891187	2.234338389	0.025460816	0.147745
PLAC4	130.859534	-0.550972442	0.246629986	-2.234004269	0.025482792	0.147797613
MAP4K5	1016.511	0.211551716	0.094714598	2.233570325	0.025511358	0.147888375
F11R	6004.304731	-0.122448551	0.054841644	-2.232765867	0.025564388	0.14812079
UROD	1522.375411	-0.180796469	0.080985247	-2.23246178	0.025584459	0.148162097
RPL34	2547.053934	-0.144699063	0.064865013	-2.230772126	0.025696227	0.148734128
LEPROT	2014.658204	0.162091804	0.072707816	2.229358723	0.025790046	0.149201739
ZNF682	225.7046097	0.446023729	0.200127676	2.228695891	0.025834146	0.149381382
MLF2	2921.110137	0.138105315	0.061978008	2.228295478	0.025860818	0.14944629
TMTC3	1278.52959	0.211356944	0.094860928	2.228071642	0.025875738	0.14944629
WNT7B	2363.209534	-0.151168389	0.0678512	-2.227939784	0.025884531	0.14944629
ABCD1	1272.975356	-0.191331697	0.085895771	-2.227486819	0.025914756	0.149545382
MXD1	306.8285526	-0.365960285	0.164341807	-2.226824025	0.025959037	0.14970253
UGDH	973.8802823	0.213838777	0.096034463	2.226687908	0.025968139	0.14970253
IARS2	8241.256845	0.103219028	0.046371563	2.225912183	0.026020064	0.149926379
CEPT1	1061.815207	0.221061307	0.09933088	2.22550436	0.026047399	0.150008385
EPHA10	164.7187723	-0.495290507	0.222606783	-2.224956941	0.026084129	0.15014439
FZD6	3538.238181	0.139269113	0.062602012	2.22467473	0.026103082	0.150177982
RBM41	1056.626284	0.233238404	0.104859507	2.224294303	0.02612865	0.150249579
RGMA	300.3594604	-0.364944204	0.164165088	-2.223031755	0.026213659	0.150662741
E4F1	778.8080645	-0.234173301	0.105399513	-2.221768333	0.026298966	0.1510772
ATP6V1E1	2393.630805	0.150892498	0.067922389	2.22154284	0.026314216	0.151088999
PFN1	15011.92761	-0.105269409	0.047408533	-2.220473892	0.026386616	0.151428755
SAMD4B	2756.600735	-0.16492289	0.074283552	-2.220180452	0.026406521	0.151467062
ASB1	725.569559	-0.241649927	0.108874124	-2.219534993	0.026450349	0.151642488
[truncated: 15,590 more rows]
