# Supplementary material for: PTPN2 copper-sensing relays copper level fluctuations into EGFR/CREB activation and associated CTR1 transcriptional repression
Source: Nat Commun. 2024 Aug 13;15:6947. doi: 10.1038/s41467-024-50524-5 (PMC11322707; doi:10.1038/s41467-024-50524-5)
Supplement: Supplementary file 6 — Supplementary Data 3 [file 41467_2024_50524_MOESM6_ESM.xlsx]

## Sheet: Cu2h30uM_fullgeneslist
Supplementary Data 3
Legend: DESeq2-generated differential expression data generated from A549 cells treated with Cu vs. untreated cells (RNA-seq experiment). pvalue denotes two-sided Wald test as calculated by DESeq2, without correction for multiple observations, while padj is the false-discovery rate adjusted p-value.
accession	baseMean	log2FoldChange	lfcSE	stat	pvalue	padj	accession
ENSG00000169429	689.631	1.87234	0.0791601	23.6525	1.11e-123	1.33e-119	CXCL8
ENSG00000023445	3419.09	0.762824	0.0492663	15.4837	4.47e-54	2.69e-50	BIRC3
ENSG00000073756	1922.22	0.857409	0.0573651	14.9465	1.64e-50	6.57e-47	PTGS2
ENSG00000118503	358.628	1.08231	0.0946203	11.4384	2.69e-30	8.07e-27	TNFAIP3
ENSG00000100906	1319.02	0.619199	0.0566417	10.9319	8.12e-28	1.95e-24	NFKBIA
ENSG00000123358	1731.3	0.633809	0.0597026	10.6161	2.51e-26	5.02e-23	NR4A1
ENSG00000108691	800.7	0.805464	0.0778852	10.3417	4.56e-25	7.83e-22	CCL2
ENSG00000138166	1234.23	0.538405	0.0553576	9.72595	2.34e-22	3.51e-19	DUSP5
ENSG00000163739	216.654	1.28853	0.134162	9.60433	7.67e-22	1.02e-18	CXCL1
ENSG00000109321	1376.21	0.499052	0.053488	9.33016	1.06e-20	1.27e-17	AREG
ENSG00000166886	966.533	0.581123	0.064685	8.98389	2.61e-19	2.85e-16	NAB2
ENSG00000139289	2697.58	0.39101	0.0437478	8.93781	3.97e-19	3.97e-16	PHLDA1
ENSG00000134070	723.609	0.619089	0.0713981	8.67095	4.29e-18	3.96e-15	IRAK2
ENSG00000169242	539.286	0.682805	0.0807036	8.46065	2.66e-17	2.28e-14	EFNA1
ENSG00000112096	2094.43	0.373629	0.0454054	8.22874	1.89e-16	1.51e-13	SOD2
ENSG00000075426	4460.96	0.308459	0.0387505	7.96014	1.72e-15	1.29e-12	FOSL2
ENSG00000077150	1926.96	0.400856	0.0521426	7.68768	1.5e-14	1.01e-11	NFKB2
ENSG00000175592	996.431	0.460679	0.0599881	7.6795	1.6e-14	1.01e-11	FOSL1
ENSG00000134954	1291.58	0.434722	0.0566083	7.67947	1.6e-14	1.01e-11	ETS1
ENSG00000163734	111.928	1.30622	0.172054	7.59194	3.15e-14	1.89e-11	CXCL3
ENSG00000124145	1218.37	0.438994	0.0590877	7.42954	1.09e-13	6.01e-11	SDC4
ENSG00000124882	3512.32	0.406659	0.0547461	7.42809	1.1e-13	6.01e-11	EREG
ENSG00000119508	615.843	0.655095	0.089181	7.34568	2.05e-13	1.07e-10	NR4A3
ENSG00000090339	70.7615	1.58089	0.216514	7.30155	2.84e-13	1.42e-10	ICAM1
ENSG00000185022	331.282	0.706047	0.100308	7.03882	1.94e-12	9.31e-10	MAFF
ENSG00000056558	186.946	0.928874	0.13228	7.02203	2.19e-12	1.01e-09	TRAF1
ENSG00000132510	375.798	0.645934	0.0940438	6.86844	6.49e-12	2.89e-09	KDM6B
ENSG00000081041	138.486	1.04147	0.151844	6.85885	6.94e-12	2.98e-09	CXCL2
ENSG00000077044	3223.95	0.278414	0.0413967	6.7255	1.75e-11	7.25e-09	DGKD
ENSG00000169908	9715.55	0.263638	0.040265	6.54757	5.85e-11	2.34e-08	TM4SF1
ENSG00000011422	595.503	0.491122	0.0750813	6.54121	6.1e-11	2.36e-08	PLAUR
ENSG00000159167	330.636	0.683571	0.105425	6.48396	8.93e-11	3.35e-08	STC1
ENSG00000145632	4532.23	0.245041	0.0379393	6.45877	1.06e-10	3.84e-08	PLK2
ENSG00000128342	1367.78	0.344977	0.0535483	6.44235	1.18e-10	4.16e-08	LIF
ENSG00000142627	2943.13	0.278671	0.0435506	6.39878	1.57e-10	5.37e-08	EPHA2
ENSG00000125347	359.496	0.628074	0.098396	6.38312	1.74e-10	5.71e-08	IRF1
ENSG00000109320	1105.58	0.373005	0.0584562	6.38094	1.76e-10	5.71e-08	NFKB1
ENSG00000131016	6095.03	0.265846	0.0421268	6.31061	2.78e-10	8.78e-08	AKAP12
ENSG00000137801	3198.96	0.265018	0.0438487	6.04392	1.5e-09	4.63e-07	THBS1
ENSG00000143384	4631.44	0.274051	0.0458043	5.98307	2.19e-09	6.57e-07	MCL1
ENSG00000125968	2219.49	-0.281338	0.0472555	-5.95355	2.62e-09	7.69e-07	ID1
ENSG00000163347	2527.67	0.277777	0.0476783	5.82607	5.67e-09	1.62e-06	CLDN1
ENSG00000122861	1414.76	0.316241	0.0548764	5.76278	8.27e-09	2.31e-06	PLAU
ENSG00000020577	923.739	0.365221	0.0635294	5.74885	8.99e-09	2.45e-06	SAMD4A
ENSG00000146232	279.207	0.611756	0.106484	5.74504	9.19e-09	2.45e-06	NFKBIE
ENSG00000115738	1935.17	-0.274536	0.0479244	-5.72852	1.01e-08	2.65e-06	ID2
ENSG00000162924	615.08	0.450906	0.080732	5.58522	2.33e-08	5.96e-06	REL
ENSG00000118523	1956.94	0.264558	0.0473991	5.5815	2.38e-08	5.97e-06	CTGF
ENSG00000176907	2956.81	0.24422	0.0439238	5.56009	2.7e-08	6.61e-06	TCIM
ENSG00000003402	1869.08	0.259195	0.0471858	5.49307	3.95e-08	9.49e-06	CFLAR
ENSG00000163735	3901.77	0.262148	0.0479474	5.4674	4.57e-08	1.06e-05	CXCL5
ENSG00000067082	1468.74	0.286265	0.0523735	5.46584	4.61e-08	1.06e-05	KLF6
ENSG00000008086	1441.19	0.305995	0.0561012	5.45433	4.92e-08	1.11e-05	CDKL5
ENSG00000185215	5958.69	0.198787	0.0366422	5.42508	5.79e-08	1.29e-05	TNFAIP2
ENSG00000115009	28.0207	1.96182	0.364263	5.38571	7.22e-08	NA	CCL20
ENSG00000144802	279.531	0.556797	0.103415	5.38412	7.28e-08	1.59e-05	NFKBIZ
ENSG00000104856	563.276	0.405663	0.078857	5.14428	2.69e-07	5.76e-05	RELB
ENSG00000170525	6413.69	-0.176693	0.0343914	-5.13771	2.78e-07	5.86e-05	PFKFB3
ENSG00000087074	849.232	0.366208	0.0719441	5.09017	3.58e-07	7.41e-05	PPP1R15A
ENSG00000013619	216.339	0.588705	0.11767	5.00303	5.64e-07	0.00011488	MAMLD1
ENSG00000184743	2603.73	-0.23093	0.0466866	-4.94639	7.56e-07	0.000151332	ATL3
ENSG00000123908	3095.66	0.205786	0.0423301	4.86147	1.17e-06	0.000229406	AGO2
ENSG00000088826	1907.43	0.22926	0.0487863	4.69926	2.61e-06	0.000500445	SMOX
ENSG00000111266	991.489	0.285658	0.0608021	4.69816	2.63e-06	0.000500445	DUSP16
ENSG00000090924	1451.36	0.240858	0.0514886	4.6779	2.9e-06	0.000543893	PLEKHG2
ENSG00000010818	656.575	0.366628	0.0798233	4.59299	4.37e-06	0.000807319	HIVEP2
ENSG00000157168	5369.98	0.163944	0.0357292	4.58852	4.46e-06	0.000812312	NRG1
ENSG00000084112	2271.46	0.213556	0.0471306	4.53116	5.87e-06	0.00105152	SSH1
ENSG00000213859	351.683	0.417244	0.0927673	4.49775	6.87e-06	0.00121295	KCTD11
ENSG00000034152	1200.35	0.265992	0.0594427	4.47477	7.65e-06	0.0013314	MAP2K3
ENSG00000170500	1481.72	0.234571	0.0532379	4.4061	1.05e-05	0.0018058	LONRF2
ENSG00000136603	3548.28	-0.216157	0.0491532	-4.39761	1.09e-05	0.00185136	SKIL
ENSG00000130066	3441.89	0.201137	0.0458511	4.38674	1.15e-05	0.00191929	SAT1
ENSG00000145860	3515.96	0.175904	0.0404347	4.35033	1.36e-05	0.00223636	RNF145
ENSG00000125740	95.9689	0.815414	0.187886	4.33994	1.43e-05	0.00228398	FOSB
ENSG00000006327	2629.25	0.194537	0.0448265	4.33977	1.43e-05	0.00228398	TNFRSF12A
ENSG00000133816	2065.1	0.201998	0.0477254	4.23251	2.31e-05	0.00365189	MICAL2
ENSG00000196639	219.828	0.488038	0.115913	4.21039	2.55e-05	0.00397619	HRH1
ENSG00000116285	2657.86	0.200005	0.0476681	4.19579	2.72e-05	0.00418691	ERRFI1
ENSG00000106366	7836.65	0.164375	0.0398397	4.12592	3.69e-05	0.00561357	SERPINE1
ENSG00000131459	764.161	0.281826	0.0684863	4.11507	3.87e-05	0.0057874	GFPT2
ENSG00000107984	5848.81	0.161225	0.0391975	4.11313	3.9e-05	0.0057874	DKK1
ENSG00000120889	3229.62	0.171566	0.0417458	4.10978	3.96e-05	0.00580041	TNFRSF10B
ENSG00000213639	4838.28	-0.165388	0.0403187	-4.10203	4.1e-05	0.0059261	PPP1CB
ENSG00000102554	2001.08	0.208307	0.0510937	4.07695	4.56e-05	0.00652396	KLF5
ENSG00000006062	2841.67	0.184242	0.0452935	4.06774	4.75e-05	0.00670728	MAP3K14
ENSG00000180263	3124.39	0.191253	0.0471034	4.06028	4.9e-05	0.00684471	FGD6
ENSG00000225614	1111.92	0.257475	0.0634766	4.05622	4.99e-05	0.00688474	ZNF469
ENSG00000138386	1761.8	0.256941	0.0639851	4.01564	5.93e-05	0.00809108	NAB1
ENSG00000095752	399.739	0.356851	0.0895106	3.98669	6.7e-05	0.00904128	IL11
ENSG00000110958	8273.83	-0.14824	0.0372106	-3.98381	6.78e-05	0.00904997	PTGES3
ENSG00000132639	1053.86	0.243698	0.0612545	3.97845	6.94e-05	0.00915475	SNAP25
ENSG00000173575	1870.9	0.197854	0.0499731	3.9592	7.52e-05	0.00981696	CHD2
ENSG00000108840	250.03	0.427753	0.108553	3.94051	8.13e-05	0.0105001	HDAC5
ENSG00000111912	3112.49	0.183572	0.0469871	3.90687	9.35e-05	0.0119463	NCOA7
ENSG00000148841	864.248	0.258465	0.0665416	3.88426	0.000102642	0.0129761	ITPRIP
ENSG00000182010	155.266	-0.546004	0.142077	-3.84301	0.000121534	0.0152044	RTKN2
ENSG00000147454	1537.82	0.20332	0.053001	3.83616	0.000124976	0.0154738	SLC25A37
ENSG00000198517	2099.41	0.202193	0.0528369	3.82674	0.000129852	0.0159135	MAFK
ENSG00000116044	3008.33	0.159145	0.0417811	3.80901	0.000139525	0.0169262	NFE2L2
ENSG00000107290	3039.13	0.164112	0.0433882	3.78241	0.000155319	0.0186538	SETX
ENSG00000117602	493.801	-0.30796	0.0818422	-3.76284	0.000167991	0.019976	RCAN3
ENSG00000128016	330.924	0.362259	0.096569	3.7513	0.00017592	0.0207137	ZFP36
ENSG00000058085	762.824	0.249847	0.0668994	3.73466	0.00018797	0.0219176	LAMC2
ENSG00000162772	183.416	0.498942	0.134103	3.72059	0.000198762	0.0229531	ATF3
ENSG00000180340	1034.83	-0.249458	0.067173	-3.71366	0.000204282	0.023366	FZD2
ENSG00000185551	605.832	-0.27767	0.0750604	-3.69929	0.000216207	0.0244966	NR2F2
ENSG00000177606	1241.08	0.224382	0.0610255	3.67685	0.000236134	0.0265043	JUN
ENSG00000104885	732.888	0.26596	0.0724386	3.67152	0.000241115	0.0268128	DOT1L
ENSG00000164171	1827.51	0.197985	0.0539943	3.66677	0.000245637	0.0270651	ITGA2
ENSG00000139926	1044.26	0.212142	0.0584217	3.63121	0.000282091	0.0307992	FRMD6
ENSG00000143674	1077.24	-0.209918	0.0579517	-3.62229	0.000292005	0.0315944	MAP3K21
ENSG00000150991	6837.12	0.127028	0.0353836	3.59001	0.000330661	0.0354575	UBC
ENSG00000109079	1572.33	0.18201	0.0514062	3.54063	0.000399167	0.0424248	TNFAIP1
ENSG00000143322	2717.91	0.160897	0.0456599	3.52381	0.000425385	0.0448147	ABL2
ENSG00000166949	7105.81	0.128416	0.0367678	3.49261	0.000478319	0.0499531	SMAD3
ENSG00000167552	1441.1	0.189942	0.0545156	3.48418	0.00049364	0.0511087	TUBA1A
ENSG00000185650	2916.16	0.145885	0.0419067	3.48119	0.000499187	0.0512413	ZFP36L1
ENSG00000110330	1286.63	0.207597	0.0596985	3.47742	0.000506261	0.0515271	BIRC2
ENSG00000187678	262.285	0.372222	0.107491	3.46281	0.000534568	0.0539509	SPRY4
ENSG00000121236	555.028	-0.262032	0.0759423	-3.45041	0.000559726	0.0560192	TRIM6
ENSG00000113070	132.778	0.510741	0.148536	3.43851	0.000584923	0.0580572	HBEGF
ENSG00000196352	1616.8	0.178063	0.0519829	3.42542	0.000613855	0.0604295	CD55
ENSG00000139112	594.03	0.255025	0.0745662	3.42012	0.000625934	0.0611176	GABARAPL1
ENSG00000150347	162.173	0.479235	0.140896	3.40133	0.00067059	0.0649499	ARID5B
ENSG00000163814	454.898	0.281874	0.083039	3.39448	0.000687589	0.0660636	CDCP1
ENSG00000214548	850.918	0.231337	0.0684618	3.37907	0.000727315	0.0693258	MEG3
ENSG00000136244	14.93	1.58102	0.469457	3.36776	0.000757822	NA	IL6
ENSG00000110047	1745.61	0.180286	0.0535812	3.36472	0.000766206	0.0724578	EHD1
ENSG00000155256	541.09	0.263363	0.0783909	3.35961	0.000780518	0.0732345	ZFYVE27
ENSG00000160352	313.491	-0.361672	0.107795	-3.3552	0.000793081	0.0738365	ZNF714
ENSG00000101447	1299.93	-0.186185	0.0556407	-3.3462	0.000819258	0.0756869	FAM83D
ENSG00000171793	5059.91	0.125882	0.0376745	3.3413	0.000833862	0.076448	CTPS1
ENSG00000139354	706.942	-0.235285	0.0707382	-3.32614	0.000880588	0.0801201	GAS2L3
ENSG00000177565	1649.32	-0.185918	0.0559819	-3.32103	0.00089686	0.0809871	TBL1XR1
ENSG00000165895	659.793	0.253509	0.0767587	3.30267	0.00095769	0.0858348	ARHGAP42
ENSG00000069399	455.34	0.283441	0.0858946	3.29987	0.000967289	0.0860529	BCL3
ENSG00000272398	4052.72	-0.132848	0.0402844	-3.29774	0.000974651	0.0860703	CD24
ENSG00000172380	4861.69	-0.127689	0.0388108	-3.29004	0.00100173	0.0876657	GNG12
ENSG00000121895	682.987	0.232494	0.0707151	3.28776	0.0010099	0.0876657	TMEM156
ENSG00000168874	292.071	-0.343372	0.104481	-3.28644	0.00101462	0.0876657	ATOH8
ENSG00000099194	16586.3	-0.13153	0.0400886	-3.28099	0.00103445	0.0882262	SCD
ENSG00000112149	50.0598	0.82388	0.251178	3.28007	0.00103783	0.0882262	CD83
ENSG00000135047	7659.75	0.116501	0.0355336	3.27863	0.00104314	0.0882262	CTSL
ENSG00000145901	1826.58	0.184668	0.0564646	3.27051	0.00107353	0.0897111	TNIP1
ENSG00000008294	5134.78	0.140084	0.0428398	3.26996	0.00107564	0.0897111	SPAG9
ENSG00000159176	6375.64	0.119485	0.0366001	3.26462	0.00109611	0.0901741	CSRP1
ENSG00000067798	811.293	0.219407	0.067208	3.26459	0.00109623	0.0901741	NAV3
ENSG00000112658	755.227	0.234727	0.0719435	3.26266	0.00110371	0.0901741	SRF
ENSG00000134686	850.568	0.216422	0.0666329	3.24798	0.00116227	0.0943165	PHC2
ENSG00000160113	946.198	-0.209488	0.0646689	-3.23939	0.00119784	0.0965505	NR2F6
ENSG00000113328	1928.69	-0.155751	0.0481214	-3.23662	0.00120955	0.0968445	CCNG1
ENSG00000111859	2708.8	0.136329	0.042263	3.22573	0.00125652	0.0999392	NEDD9
ENSG00000130164	1509.31	0.16865	0.0526841	3.20116	0.00136878	0.107925	LDLR
ENSG00000067167	10058.3	-0.109783	0.0343086	-3.19987	0.0013749	0.107925	TRAM1
ENSG00000172403	501.515	0.257002	0.0804733	3.19363	0.00140496	0.109569	SYNPO2
ENSG00000124942	25752.1	0.107827	0.0338228	3.18799	0.00143264	0.110972	AHNAK
ENSG00000139278	743.357	0.226785	0.0711768	3.18622	0.00144143	0.110972	GLIPR1
ENSG00000168092	1942.17	-0.148644	0.0466919	-3.1835	0.00145506	0.111307	PAFAH1B2
ENSG00000013588	10598	0.117258	0.036913	3.1766	0.00149012	0.113268	GPRC5A
ENSG00000120738	47.6783	0.781584	0.246458	3.17126	0.00151778	0.114645	EGR1
ENSG00000023171	2426.33	0.141835	0.0450507	3.14836	0.00164192	0.122712	GRAMD1B
ENSG00000197622	1486.42	0.167459	0.0531987	3.1478	0.00164502	0.122712	CDC42SE1
ENSG00000118985	852.44	0.204463	0.0651709	3.13733	0.00170495	0.126398	ELL2
ENSG00000175182	109.056	0.545997	0.174754	3.12438	0.00178182	0.131286	FAM131A
ENSG00000171223	1021.81	0.220434	0.0709878	3.10524	0.00190126	0.137742	JUNB
ENSG00000163171	928.146	-0.192138	0.0618798	-3.10502	0.00190264	0.137742	CDC42EP3
ENSG00000035403	8956.99	0.109417	0.0352407	3.10484	0.00190385	0.137742	VCL
ENSG00000081154	2801.17	-0.12972	0.0420567	-3.0844	0.00203965	0.146684	PCNP
ENSG00000104689	757.006	0.205233	0.0670442	3.06116	0.00220485	0.15762	TNFRSF10A
ENSG00000173391	26.6175	1.03746	0.340482	3.04703	0.00231113	NA	OLR1
ENSG00000274070	444.822	-0.300672	0.0990443	-3.03573	0.00239956	0.170525	CASTOR2
ENSG00000114315	132.953	-0.451101	0.148852	-3.03054	0.0024412	0.172463	HES1
ENSG00000178860	335.946	0.290669	0.096102	3.02459	0.00248971	0.174862	MSC
ENSG00000235609	98.4899	-0.514428	0.170273	-3.0212	0.00251772	0.175801	AF127577.4
ENSG00000197261	736.672	0.226906	0.0751994	3.0174	0.00254956	0.176996	C6orf141
ENSG00000277443	1628.32	-0.164514	0.0545682	-3.01484	0.00257114	0.177467	MARCKS
ENSG00000145623	2764.81	0.131938	0.043905	3.00508	0.00265508	0.181431	OSMR
ENSG00000116717	436.627	0.258759	0.086119	3.00466	0.00265877	0.181431	GADD45A
ENSG00000272070	2.13724	-4.50756	1.5054	-2.99426	0.00275109	NA	AC005618.1
ENSG00000185033	1102.93	0.176373	0.0590127	2.98872	0.00280148	0.190089	SEMA4B
ENSG00000100221	1110.08	0.169984	0.0569377	2.98544	0.0028317	0.190106	JOSD1
ENSG00000068489	2593.9	-0.127829	0.0428199	-2.98526	0.00283338	0.190106	PRR11
ENSG00000128951	1240.24	-0.171002	0.0573241	-2.98307	0.00285372	0.190407	DUT
ENSG00000141582	594.917	-0.228125	0.0767799	-2.97115	0.00296684	0.195914	CBX4
ENSG00000167528	383.135	0.265438	0.0893447	2.97094	0.00296888	0.195914	ZNF641
ENSG00000049249	53.342	0.697599	0.235287	2.96488	0.003028	0.198723	TNFRSF9
ENSG00000005889	1158.33	-0.170013	0.0575271	-2.95536	0.00312302	0.203845	ZFX
ENSG00000181722	586.051	0.253578	0.0858563	2.95351	0.00314181	0.203963	ZBTB20
ENSG00000145365	136.029	0.431272	0.146312	2.94761	0.00320241	0.206779	TIFA
ENSG00000265817	153.355	-0.422503	0.143629	-2.94163	0.00326491	0.209688	FSBP
ENSG00000123575	1908.47	-0.147596	0.0502375	-2.93796	0.00330382	0.211058	FAM199X
ENSG00000163545	1335.79	0.157085	0.0535177	2.93519	0.00333344	0.211823	NUAK2
ENSG00000120875	3501.15	0.11821	0.0403198	2.93181	0.00336992	0.212485	DUSP4
ENSG00000141232	1096.5	-0.179711	0.0613147	-2.93095	0.00337923	0.212485	TOB1
ENSG00000236333	3.26294	-4.08096	1.39259	-2.93048	0.00338434	NA	TRHDE-AS1
ENSG00000108854	1544.11	0.152484	0.0521708	2.9228	0.00346905	0.216996	SMURF2
ENSG00000133703	1549.71	-0.149056	0.0512576	-2.90798	0.00363777	0.22606	KRAS
ENSG00000138134	755.368	0.197699	0.0680128	2.90679	0.00365159	0.22606	STAMBPL1
ENSG00000198142	755.115	0.20075	0.069191	2.90139	0.00371508	0.22865	SOWAHC
ENSG00000169213	1411.07	0.181134	0.0624875	2.89873	0.00374679	0.22865	RAB3B
ENSG00000185920	329.769	-0.283185	0.0977034	-2.89842	0.00375054	0.22865	PTCH1
ENSG00000153094	218.921	-0.340136	0.11759	-2.89255	0.00382122	0.231159	BCL2L11
ENSG00000178538	988.777	0.175794	0.0607902	2.89182	0.0038302	0.231159	CA8
ENSG00000136560	811.138	0.192145	0.0665153	2.88873	0.00386805	0.232276	TANK
ENSG00000069275	10722.8	-0.0978094	0.0339166	-2.88382	0.0039288	0.234751	NUCKS1
ENSG00000170542	423.862	0.24321	0.0851958	2.85472	0.00430748	0.256103	SERPINB9
ENSG00000107554	1428.03	0.153473	0.0541647	2.83345	0.00460489	0.272437	DNMBP
ENSG00000146648	7400.27	0.105013	0.0371534	2.82646	0.00470655	0.274845	EGFR
ENSG00000074527	2308.82	0.128705	0.0455577	2.8251	0.00472654	0.274845	NTN4
ENSG00000213965	1152.92	-0.159645	0.0565196	-2.82459	0.00473407	0.274845	NUDT19
ENSG00000113645	2853.3	0.12877	0.0455922	2.82439	0.00473714	0.274845	WWC1
ENSG00000183337	1118.2	-0.174887	0.0620984	-2.81629	0.00485819	0.278531	BCOR
ENSG00000165376	413.668	0.255784	0.0908297	2.81608	0.00486135	0.278531	CLDN2
ENSG00000160058	617.658	0.204159	0.0725126	2.81549	0.00487024	0.278531	BSDC1
ENSG00000006459	205.175	0.345259	0.123023	2.80646	0.00500896	0.282663	KDM7A
ENSG00000126561	113.114	0.450442	0.160532	2.80592	0.00501726	0.282663	STAT5A
ENSG00000077238	423.444	0.258935	0.09232	2.80475	0.00503558	0.282663	IL4R
ENSG00000166592	75.2359	0.563915	0.201062	2.80468	0.00503663	0.282663	RRAD
ENSG00000213186	504.756	-0.231453	0.082574	-2.80298	0.00506331	0.282839	TRIM59
ENSG00000157654	1204.2	0.171821	0.0615521	2.79147	0.00524684	0.290959	PALM2-AKAP2
ENSG00000129474	2457.49	-0.123978	0.0444232	-2.79084	0.00525712	0.290959	AJUBA
ENSG00000214944	1591.65	0.153268	0.0549733	2.78805	0.00530262	0.292131	ARHGEF28
ENSG00000196935	1805.97	0.134149	0.0482234	2.78182	0.00540558	0.296443	SRGAP1
ENSG00000240476	202.045	0.337175	0.121474	2.7757	0.00550836	0.300706	LINC00973
ENSG00000149084	1653.23	-0.138597	0.0499652	-2.77387	0.00553937	0.301031	HSD17B12
ENSG00000101003	1587.56	-0.142731	0.0515284	-2.76995	0.00560644	0.30202	GINS1
ENSG00000188690	874.456	-0.174992	0.063177	-2.76987	0.00560787	0.30202	UROS
ENSG00000104081	32.4718	-0.82741	0.298914	-2.76805	0.00563923	NA	BMF
ENSG00000182752	3338.87	0.125031	0.0451817	2.7673	0.00565234	0.303056	PAPPA
ENSG00000198959	5748.17	0.108096	0.0391227	2.763	0.00572732	0.305712	TGM2
ENSG00000034053	20.6694	-1.08229	0.391848	-2.76202	0.00574445	NA	APBA2
ENSG00000153234	117.063	0.438711	0.15902	2.75884	0.00580071	0.307239	NR4A2
ENSG00000136802	1263.12	0.150015	0.0543832	2.75848	0.0058071	0.307239	LRRC8A
ENSG00000141682	352.996	0.268442	0.0974199	2.75551	0.00586	0.308678	PMAIP1
ENSG00000180694	776.625	-0.189774	0.0689327	-2.75304	0.00590447	0.309662	TMEM64
ENSG00000168264	1093.26	-0.161776	0.0587982	-2.75137	0.00593463	0.309719	IRF2BP2
ENSG00000130559	1487.47	0.14082	0.0512213	2.74924	0.00597331	0.309719	CAMSAP1
ENSG00000133318	2751.06	-0.12251	0.0445824	-2.74793	0.0059972	0.309719	RTN3
ENSG00000027697	854.197	0.180863	0.0658329	2.74731	0.0060087	0.309719	IFNGR1
ENSG00000165410	2640.81	-0.125877	0.0459652	-2.73853	0.00617146	0.316749	CFL2
ENSG00000120992	1791.19	-0.13893	0.0508152	-2.73402	0.00625666	0.319755	LYPLA1
ENSG00000140379	133.758	0.403837	0.147979	2.72902	0.00635231	0.323268	BCL2A1
ENSG00000149289	818.845	0.193897	0.0712272	2.72224	0.00648417	0.328586	ZC3H12C
ENSG00000141905	1736.74	-0.141419	0.0520133	-2.71891	0.00654978	0.330516	NFIC
ENSG00000261578	164.05	-0.389843	0.143619	-2.71442	0.00663915	0.333248	AP003119.3
ENSG00000110880	6191.7	0.0955811	0.0352254	2.71341	0.0066594	0.333248	CORO1C
ENSG00000152078	1482.44	-0.173607	0.0640668	-2.70978	0.00673277	0.335521	TMEM56
ENSG00000120802	6162.79	-0.098872	0.0365258	-2.70691	0.00679132	0.33704	TMPO
ENSG00000184371	745.031	0.183714	0.0679752	2.70266	0.00687862	0.338779	CSF1
ENSG00000158470	2061.41	0.133159	0.0492732	2.70246	0.00688278	0.338779	B4GALT5
ENSG00000257732	31.7593	0.83393	0.310218	2.68821	0.00718368	NA	AC089983.1
ENSG00000116741	217.251	0.317857	0.118389	2.68485	0.00725616	0.3557	RGS2
ENSG00000263528	250.8	0.314258	0.117355	2.67784	0.00740992	0.361084	IKBKE
ENSG00000085662	14603.6	0.127006	0.0474488	2.67669	0.00743539	0.361084	AKR1B1
ENSG00000052802	868.652	-0.172519	0.0644749	-2.67575	0.00745619	0.361084	MSMO1
ENSG00000134970	2264.65	-0.135913	0.0508291	-2.67392	0.00749705	0.361605	TMED7
ENSG00000100003	215.89	0.323453	0.121216	2.66841	0.0076211	0.366118	SEC14L2
ENSG00000138449	270.988	-0.294108	0.110413	-2.66371	0.00772844	0.369795	SLC40A1
ENSG00000135002	1726.35	-0.138148	0.0520177	-2.65578	0.00791243	0.376422	RFK
ENSG00000154114	318.96	-0.2671	0.100601	-2.65505	0.00792961	0.376422	TBCEL
ENSG00000141458	3452.71	0.11915	0.0449158	2.65275	0.00798398	0.377119	NPC1
ENSG00000108021	3909.9	0.116501	0.0439334	2.65177	0.00800711	0.377119	FAM208B
ENSG00000176597	304.254	0.267896	0.101123	2.64922	0.00806785	0.378496	B3GNT5
ENSG00000136153	1212.59	0.149383	0.0565339	2.64235	0.00823322	0.384751	LMO7
ENSG00000099992	109.926	0.443036	0.167808	2.64014	0.00828709	0.385767	TBC1D10A
ENSG00000172602	265.105	0.288328	0.109386	2.63586	0.00839233	0.389158	RND1
ENSG00000138757	4026.66	-0.11573	0.0440236	-2.62882	0.00856813	0.393197	G3BP2
ENSG00000111110	692.163	-0.185461	0.0705534	-2.62867	0.00857206	0.393197	PPM1H
ENSG00000240498	182.977	0.337593	0.128438	2.62844	0.00857766	0.393197	CDKN2B-AS1
ENSG00000168398	191.936	0.341649	0.130447	2.61906	0.00881723	0.401541	BDKRB2
ENSG00000156273	614.147	0.196778	0.0751434	2.6187	0.00882655	0.401541	BACH1
ENSG00000273014	118.408	-0.419121	0.160352	-2.61376	0.00895515	0.405854	AC018645.2
ENSG00000142065	242.895	-0.305634	0.117074	-2.6106	0.00903844	0.407117	ZFP14
ENSG00000173334	683.275	0.187855	0.0719717	2.61013	0.0090508	0.407117	TRIB1
ENSG00000187109	13156.1	-0.081225	0.0311426	-2.60816	0.00910298	0.407936	NAP1L1
ENSG00000006634	904.356	-0.166406	0.0639832	-2.60077	0.00930145	0.41528	DBF4
ENSG00000138434	2497.21	0.12432	0.0478607	2.59754	0.00938935	0.417652	SSFA2
ENSG00000085063	2956.74	0.109882	0.0423672	2.59356	0.0094989	0.419738	CD59
ENSG00000173918	280.237	0.272599	0.105117	2.59329	0.00950614	0.419738	C1QTNF1
ENSG00000130202	1155.14	0.162661	0.0630665	2.5792	0.00990292	0.435656	NECTIN2
ENSG00000277534	309.963	-0.259056	0.100504	-2.57756	0.00995004	0.436132	AC007996.1
ENSG00000289235	2.59479	-3.73248	1.44858	-2.57664	0.00997647	NA
ENSG00000125249	515.501	-0.202163	0.0785418	-2.57396	0.0100543	0.439099	RAP2A
ENSG00000264958	1.65543	-4.13631	1.6074	-2.57329	0.0100737	NA	ALOX12P1
ENSG00000109099	1602.01	0.130214	0.0506838	2.56915	0.0101948	0.441999	PMP22
ENSG00000100558	159.878	0.34707	0.135114	2.56873	0.0102073	0.441999	PLEK2
ENSG00000125730	339.678	0.260487	0.10148	2.56687	0.0102622	0.441999	C3
ENSG00000137834	2400.78	-0.126503	0.0492866	-2.56667	0.0102679	0.441999	SMAD6
ENSG00000172201	196.047	-0.33723	0.13165	-2.56156	0.0104202	0.446953	ID4
ENSG00000134571	2.55441	-3.72578	1.456	-2.55891	0.0105	NA	MYBPC3
ENSG00000151014	395.684	0.252732	0.0993172	2.54469	0.0109374	0.466833	NOCT
ENSG00000138336	83.983	-0.470061	0.1848	-2.54362	0.0109709	0.466833	TET1
ENSG00000095951	932.558	0.165581	0.0651464	2.54168	0.0110322	0.466833	HIVEP1
ENSG00000166483	956.343	-0.157417	0.0619397	-2.54146	0.0110392	0.466833	WEE1
ENSG00000174021	458.333	-0.214473	0.0845311	-2.53721	0.0111741	0.47046	GNG5
ENSG00000084073	1732.38	-0.131726	0.0519366	-2.53629	0.0112033	0.47046	ZMPSTE24
ENSG00000264230	103.603	0.417934	0.165512	2.5251	0.0115664	0.484015	ANXA8L1
ENSG00000134697	1153.99	0.144768	0.0573986	2.52214	0.0116642	0.486414	GNL2
ENSG00000188760	7.05579	1.74896	0.693704	2.52119	0.011696	NA	TMEM198
ENSG00000157483	7919.55	0.0835812	0.0332141	2.51644	0.0118548	0.491641	MYO1E
ENSG00000171604	556.442	-0.196346	0.0780406	-2.51594	0.0118714	0.491641	CXXC5
ENSG00000069869	4642.22	0.122431	0.0486951	2.51423	0.0119292	0.492336	NEDD4
ENSG00000188042	2379.91	-0.111671	0.0444794	-2.51063	0.0120516	0.495159	ARL4C
ENSG00000169896	52.058	0.592768	0.236182	2.5098	0.0120801	0.495159	ITGAM
ENSG00000148175	1785.28	-0.126876	0.0506479	-2.50506	0.0122431	0.500136	STOM
ENSG00000116584	558.968	0.189679	0.0757719	2.5033	0.0123043	0.500929	ARHGEF2
ENSG00000133121	261.607	0.272742	0.109026	2.50162	0.0123627	0.501608	STARD13
ENSG00000132481	732.846	0.169351	0.0677965	2.49793	0.0124922	0.505111	TRIM47
ENSG00000255529	603.652	-0.198105	0.0793448	-2.49677	0.0125332	0.505111	POLR2M
ENSG00000166888	1553.79	0.126902	0.0508749	2.49438	0.0126176	0.506359	STAT6
ENSG00000165891	541.974	-0.195733	0.0784969	-2.49352	0.0126484	0.506359	E2F7
ENSG00000178074	613.974	-0.186996	0.0750781	-2.49069	0.0127497	0.508716	C2orf69
ENSG00000138623	22.029	0.912048	0.366615	2.48775	0.0128552	NA	SEMA7A
ENSG00000184897	1307.93	-0.148914	0.0599539	-2.48381	0.0129984	0.515959	H1FX
ENSG00000150907	170.844	0.328538	0.132299	2.4833	0.0130171	0.515959	FOXO1
ENSG00000198355	378.69	0.22873	0.0921769	2.48143	0.0130857	0.51664	PIM3
ENSG00000182326	973.672	0.149052	0.0601087	2.47971	0.0131489	0.51664	C1S
ENSG00000143013	501.646	-0.197103	0.079499	-2.47932	0.0131634	0.51664	LMO4
ENSG00000289839	149.976	0.350756	0.141814	2.47334	0.0133855	0.523648
ENSG00000132003	124.16	0.389624	0.157676	2.47103	0.0134724	0.525336	ZSWIM4
ENSG00000258017	15.7991	1.08095	0.438167	2.46697	0.0136261	NA	AC011603.2
ENSG00000222041	653.192	0.191825	0.0777637	2.46676	0.0136341	0.529923	CYTOR
ENSG00000198160	756.202	-0.178696	0.0724952	-2.46494	0.0137036	0.530905	MIER1
ENSG00000144655	383.27	0.231757	0.0940956	2.46299	0.0137783	0.532082	CSRNP1
ENSG00000077420	105.528	-0.408763	0.166224	-2.45911	0.0139283	0.53615	APBB1IP
ENSG00000110888	962.565	0.154164	0.062727	2.4577	0.013983	0.536538	CAPRIN2
ENSG00000131508	2046.3	-0.116851	0.0476139	-2.45414	0.0141223	0.539074	UBE2D2
ENSG00000140557	4.30255	-2.40569	0.980456	-2.45364	0.0141419	NA	ST8SIA2
ENSG00000164219	594.926	-0.19056	0.0776922	-2.45276	0.0141766	0.539074	PGGT1B
ENSG00000173214	414.072	-0.215333	0.0878084	-2.45231	0.0141942	0.539074	MFSD4B
ENSG00000152782	163.046	-0.335808	0.136984	-2.45144	0.0142287	0.539074	PANK1
ENSG00000196739	602.185	0.19874	0.0811592	2.44876	0.0143348	0.541385	COL27A1
ENSG00000160209	6123.46	-0.0971102	0.039743	-2.44346	0.0145473	0.547691	PDXK
ENSG00000050405	411.427	0.212032	0.0869569	2.43835	0.0147543	0.553747	LIMA1
ENSG00000148154	690.355	0.173135	0.0710681	2.43618	0.0148432	0.555348	UGCG
ENSG00000228763	3.27901	-3.09822	1.27563	-2.42877	0.01515	NA	LIMS1-AS1
ENSG00000261609	912.864	0.15047	0.0619712	2.42807	0.0151796	0.566169	GAN
ENSG00000175087	119.604	-0.378413	0.156023	-2.42537	0.0152927	0.568625	PDIK1L
ENSG00000107175	776.277	0.167675	0.0691897	2.42341	0.0153755	0.569939	CREB3
ENSG00000153162	138.614	0.35328	0.14588	2.42172	0.0154475	0.570843	BMP6
ENSG00000104388	2412.67	-0.115273	0.0476277	-2.42029	0.0155083	0.571332	RAB2A
ENSG00000146374	2560.3	-0.109504	0.0452652	-2.41917	0.0155558	0.571332	RSPO3
ENSG00000131746	1768.28	0.118297	0.0489723	2.41558	0.01571	0.575234	TNS4
ENSG00000067048	1616.58	0.130892	0.0542153	2.41431	0.0157651	0.575499	DDX3Y
ENSG00000163395	219.384	0.29919	0.124497	2.40318	0.0162531	0.591515	IGFN1
ENSG00000127603	7544.01	0.0982342	0.0409069	2.40141	0.0163321	0.592214	MACF1
ENSG00000177469	10984.2	0.089067	0.0371029	2.40054	0.0163709	0.592214	CAVIN1
ENSG00000198796	1048.13	0.148122	0.0617741	2.3978	0.0164936	0.593325	ALPK2
ENSG00000127191	936.403	0.150371	0.0627193	2.39752	0.0165063	0.593325	TRAF2
ENSG00000171824	1230.54	0.132029	0.0550969	2.3963	0.0165617	0.593325	EXOSC10
ENSG00000117983	281.659	0.263843	0.110184	2.39458	0.0166394	0.593325	MUC5B
ENSG00000184014	1396.39	0.12828	0.0535755	2.39438	0.0166487	0.593325	DENND5A
ENSG00000160888	489.108	0.193569	0.0811083	2.38655	0.0170072	0.602801	IER2
ENSG00000275216	317.512	0.255809	0.107267	2.3848	0.0170885	0.602801	AL161431.1
ENSG00000145911	39.9291	0.643301	0.269768	2.38465	0.0170954	NA	N4BP3
ENSG00000124767	2698.54	-0.10491	0.0439999	-2.38432	0.0171105	0.602801	GLO1
ENSG00000159110	269.832	0.263449	0.110497	2.38422	0.0171153	0.602801	IFNAR2
ENSG00000115919	5366.03	0.0848836	0.0356296	2.38239	0.0172008	0.604041	KYNU
ENSG00000149115	1599.09	0.121702	0.0511957	2.37719	0.0174451	0.610834	TNKS1BP1
ENSG00000173258	195.443	-0.310673	0.130846	-2.37433	0.0175807	0.613792	ZNF483
ENSG00000260121	25.7593	0.800881	0.338322	2.36721	0.0179226	NA	AC138028.4
ENSG00000105825	5190.1	0.0982535	0.0416136	2.36109	0.0182212	0.63431	TFPI2
ENSG00000116574	180.389	-0.301575	0.127898	-2.35793	0.018377	0.637108	RHOU
ENSG00000164327	2410.49	0.114297	0.0484863	2.35731	0.0184077	0.637108	RICTOR
ENSG00000155265	53.8359	0.5598	0.237616	2.3559	0.0184779	0.637699	GOLGA7B
ENSG00000179820	4323.02	0.104575	0.0445284	2.3485	0.0188491	0.645918	MYADM
ENSG00000198879	898.504	0.161103	0.0686118	2.34804	0.0188725	0.645918	SFMBT2
ENSG00000161638	858.396	0.154384	0.0657591	2.34772	0.0188888	0.645918	ITGA5
ENSG00000241878	352.028	0.230804	0.0983448	2.34688	0.0189312	0.645918	PISD
ENSG00000144583	423.783	0.202771	0.0865283	2.3434	0.0191088	0.650133	2022-03-04
ENSG00000152661	2909.36	0.101575	0.0434483	2.33784	0.0193956	0.658025	GJA1
ENSG00000137710	4605.17	-0.0921015	0.0394376	-2.33537	0.0195239	0.660513	RDX
ENSG00000175505	589.507	0.181667	0.0778922	2.33229	0.0196854	0.662457	CLCF1
ENSG00000187720	2056.37	0.112884	0.0484061	2.33201	0.0197001	0.662457	THSD4
ENSG00000055483	1956.77	0.115929	0.0497313	2.33111	0.0197477	0.662457	USP36
ENSG00000102786	596.151	-0.17389	0.0746633	-2.32899	0.0198595	0.662457	INTS6
ENSG00000134758	405.723	-0.213881	0.0918655	-2.3282	0.0199014	0.662457	RNF138
ENSG00000287265	6.75839	1.63746	0.703504	2.32757	0.0199349	NA
ENSG00000116128	284.835	-0.247079	0.106167	-2.32725	0.0199517	0.662457	BCL9
ENSG00000113368	1841.22	-0.115369	0.0495794	-2.32696	0.0199675	0.662457	LMNB1
ENSG00000112837	1425.27	-0.140426	0.0604456	-2.32319	0.020169	0.666756	TBX18
ENSG00000128567	1215.47	0.131615	0.0566934	2.32153	0.0202584	0.666756	PODXL
ENSG00000109065	443.771	0.200027	0.0861654	2.32143	0.0202636	0.666756	NAT9
ENSG00000089057	1313.56	0.132717	0.0573185	2.31544	0.0205891	0.675615	SLC23A2
ENSG00000143429	27.6441	0.761004	0.328872	2.31398	0.0206687	NA	AC116050.1
ENSG00000055332	2925.52	-0.0970907	0.041976	-2.313	0.0207225	0.678141	EIF2AK2
ENSG00000144233	830.799	0.147753	0.0639294	2.31118	0.0208227	0.678237	AMMECR1L
ENSG00000173237	105.536	0.389525	0.16856	2.3109	0.0208384	0.678237	C11orf86
ENSG00000115760	5286.16	0.0943271	0.0408396	2.3097	0.020905	0.678564	BIRC6
ENSG00000277702	8.36709	1.43698	0.622253	2.30931	0.0209263	NA	AC239859.6
ENSG00000105426	2211.85	0.116714	0.0506474	2.30444	0.021198	0.685928	PTPRS
ENSG00000138413	3077.81	-0.102407	0.0444553	-2.30358	0.0212461	0.685928	IDH1
ENSG00000196878	310.736	0.225929	0.098315	2.29801	0.0215614	0.692849	LAMB3
ENSG00000108551	23.7222	0.810893	0.352897	2.29782	0.0215723	NA	RASD1
ENSG00000105289	48.8854	0.593342	0.258227	2.29775	0.0215758	0.692849	TJP3
ENSG00000163428	3168.99	-0.12178	0.05303	-2.29644	0.0216506	0.693396	LRRC58
ENSG00000122741	760.288	-0.153779	0.0670531	-2.29339	0.0218257	0.697026	DCAF10
ENSG00000197019	461.367	0.188375	0.0821818	2.29217	0.0218957	0.697026	SERTAD1
ENSG00000143514	954.092	0.145734	0.0635993	2.29144	0.0219381	0.697026	TP53BP2
ENSG00000223875	3.12707	-3.01381	1.31653	-2.28921	0.0220674	NA	NBEAP3
ENSG00000213923	605.396	0.171406	0.0748779	2.28914	0.0220714	0.699104	CSNK1E
ENSG00000080986	428.868	-0.197128	0.0861513	-2.28817	0.0221279	0.699104	NDC80
ENSG00000173327	996.659	0.136653	0.0597442	2.2873	0.0221781	0.699104	MAP3K11
ENSG00000086544	348.345	0.212801	0.0931147	2.28536	0.0222915	0.700839	ITPKC
ENSG00000047457	102.488	0.39185	0.171584	2.28372	0.0223879	0.702034	CP
ENSG00000289904	2.83826	2.96632	1.29899	2.28356	0.0223977	NA
ENSG00000120129	2602.06	0.104332	0.0457994	2.27802	0.0227252	0.709401	DUSP1
ENSG00000146733	623.952	-0.166135	0.0729381	-2.27776	0.022741	0.709401	PSPH
ENSG00000165271	1735.74	0.119662	0.0525737	2.27608	0.0228415	0.709807	NOL6
ENSG00000145723	146.627	-0.328498	0.144359	-2.27556	0.0228722	0.709807	GIN1
ENSG00000177452	2.83367	2.94428	1.29388	2.27555	0.0228729	NA	AL161742.1
ENSG00000060138	3209.85	-0.096946	0.0426477	-2.27318	0.0230153	0.711465	YBX3
ENSG00000168955	399.155	0.217837	0.0958492	2.2727	0.0230441	0.711465	TM4SF20
ENSG00000278600	147.473	0.339488	0.149522	2.27049	0.0231779	0.712647	AC015871.3
ENSG00000143772	133.379	0.338966	0.149317	2.27011	0.0232011	0.712647	ITPKB
ENSG00000188483	825.429	-0.155581	0.0685983	-2.26799	0.0233295	0.714764	IER5L
ENSG00000058600	744.46	0.154419	0.06813	2.26653	0.0234191	0.715683	POLR3E
ENSG00000143067	121.986	0.350773	0.155061	2.26216	0.0236874	0.722045	ZNF697
ENSG00000227474	2.17415	-3.44103	1.52326	-2.25899	0.0238838	NA	RPL6P24
ENSG00000178966	678.249	-0.165485	0.0732655	-2.2587	0.0239023	0.726751	RMI1
ENSG00000177058	397.405	-0.202699	0.0897962	-2.25733	0.0239878	0.727507	SLC38A9
ENSG00000110514	968.503	0.140821	0.0624233	2.2559	0.0240767	0.728365	MADD
ENSG00000164087	338.371	-0.215513	0.0956933	-2.25212	0.0243145	0.73275	POC1A
ENSG00000114120	1024.9	-0.143748	0.063841	-2.25166	0.0243437	0.73275	SLC25A36
ENSG00000172216	933.577	0.148905	0.0663186	2.2453	0.0247489	0.740836	CEBPB
ENSG00000189403	3731.02	-0.0889055	0.0395982	-2.24519	0.0247558	0.740836	HMGB1
ENSG00000155367	7.96291	1.49602	0.666439	2.2448	0.0247812	NA	PPM1J
ENSG00000101246	363.241	0.206139	0.0918398	2.24455	0.0247973	0.740836	ARFRP1
ENSG00000189050	266.036	-0.245723	0.10958	-2.2424	0.0249354	0.742545	RNFT1
ENSG00000213079	949.713	-0.138722	0.0618815	-2.24174	0.0249782	0.742545	SCAF8
ENSG00000170608	23.8762	0.78333	0.350288	2.23625	0.0253356	NA	FOXA3
ENSG00000140743	907.617	0.14179	0.0634865	2.23339	0.0255233	0.755944	CDR2
ENSG00000198774	134.077	0.330431	0.147982	2.23291	0.0255548	0.755944	RASSF9
ENSG00000233611	52.5451	-0.517459	0.231986	-2.23056	0.0257104	0.757908	AC019068.1
ENSG00000165819	1048.68	0.135945	0.060962	2.23	0.0257474	0.757908	METTL3
ENSG00000132801	22.6635	-0.80143	0.35977	-2.22762	0.0259059	NA	ZSWIM3
ENSG00000162627	486.786	-0.180607	0.0811514	-2.22556	0.0260436	0.760791	SNX7
ENSG00000118816	2047.21	-0.109126	0.0490601	-2.22434	0.0261257	0.760791	CCNI
ENSG00000106460	2695.99	-0.113665	0.0511011	-2.22432	0.0261271	0.760791	TMEM106B
ENSG00000105997	175.69	-0.29044	0.130601	-2.22387	0.0261569	0.760791	HOXA3
ENSG00000173960	1005	-0.135384	0.0608794	-2.2238	0.0261621	0.760791	UBXN2A
ENSG00000171903	712.916	0.157742	0.0710378	2.22053	0.026383	0.765361	CYP4F11
ENSG00000138834	631.371	0.17001	0.0767075	2.21634	0.0266679	0.771762	MAPK8IP3
ENSG00000186017	404.63	-0.201702	0.0910905	-2.21431	0.0268078	0.773946	ZNF566
ENSG00000112159	2265.2	0.104487	0.0472463	2.21155	0.026998	0.777569	MDN1
ENSG00000129654	4.79072	-1.88556	0.853462	-2.20931	0.027153	NA	FOXJ1
ENSG00000178607	362.895	0.213369	0.0966655	2.20729	0.0272938	0.784206	ERN1
ENSG00000152804	385.698	-0.201011	0.0911205	-2.20599	0.0273845	0.784935	HHEX
ENSG00000287778	17.2328	0.899055	0.408344	2.20171	0.0276857	NA
ENSG00000258412	3.24548	2.48565	1.12925	2.20116	0.0277246	NA	AL355102.1
ENSG00000107614	222.05	-0.255374	0.1162	-2.19772	0.0279694	0.79979	TRDMT1
ENSG00000196083	218.065	0.254156	0.115741	2.1959	0.0280991	0.801591	IL1RAP
ENSG00000127080	159.965	0.306222	0.139581	2.19387	0.0282445	0.803831	IPPK
ENSG00000162496	1306.95	-0.126158	0.0576381	-2.18879	0.028612	0.811435	DHRS3
ENSG00000171408	322.513	-0.216694	0.0990421	-2.1879	0.028677	0.811435	PDE7B
ENSG00000165417	1017.18	-0.147199	0.0673532	-2.18548	0.0288536	0.811435	GTF2A1
ENSG00000276550	237.075	0.262849	0.120271	2.18547	0.0288546	0.811435	HERC2P2
ENSG00000144028	7649.08	0.07672	0.0351152	2.18481	0.028903	0.811435	SNRNP200
ENSG00000123505	3214.05	-0.0930612	0.042602	-2.18443	0.0289304	0.811435	AMD1
ENSG00000158850	383.134	0.199071	0.0911626	2.1837	0.0289846	0.811435	B4GALT3
ENSG00000247556	2317.85	-0.10471	0.0480747	-2.17807	0.0294009	0.820929	OIP5-AS1
ENSG00000153443	530.735	0.18514	0.0850331	2.17727	0.0294605	0.820929	UBALD1
ENSG00000180776	1375.71	-0.12151	0.0559141	-2.17316	0.0297683	0.823963	ZDHHC20
ENSG00000151835	4123.64	0.11615	0.0534714	2.17219	0.0298417	0.823963	SACS
ENSG00000136811	992.7	0.133384	0.0614236	2.17154	0.0298904	0.823963	ODF2
ENSG00000167513	631.724	-0.16589	0.0764521	-2.16986	0.0300177	0.823963	CDT1
ENSG00000139132	249.438	-0.256465	0.118219	-2.16941	0.0300518	0.823963	FGD4
ENSG00000126391	543.66	0.165945	0.0765004	2.1692	0.0300673	0.823963	FRMD8
ENSG00000165959	647.248	-0.163331	0.0753388	-2.16795	0.0301623	0.823963	CLMN
ENSG00000152443	352.35	-0.204074	0.0941385	-2.16781	0.0301734	0.823963	ZNF776
ENSG00000176153	2632.69	0.112537	0.051917	2.16763	0.0301868	0.823963	GPX2
ENSG00000101665	484.27	-0.174672	0.0806907	-2.16471	0.0304099	0.8256	SMAD7
ENSG00000092020	474.844	-0.176162	0.0813974	-2.16422	0.0304478	0.8256	PPP2R3C
ENSG00000137802	209.606	0.266302	0.123052	2.16415	0.030453	0.8256	MAPKBP1
ENSG00000140264	2357.35	0.115297	0.0533817	2.15987	0.030783	0.832544	SERF2
ENSG00000104825	810.524	0.145559	0.0674185	2.15903	0.0308478	0.832544	NFKBIB
ENSG00000256973	21.2932	-0.805088	0.373098	-2.15784	0.03094	NA	AC053513.1
ENSG00000164713	863.39	-0.140181	0.0650115	-2.15625	0.0310642	0.836503	BRI3
ENSG00000056586	2118.01	0.106537	0.0494793	2.15317	0.0313055	0.839374	RC3H2
ENSG00000182263	373.017	-0.197222	0.0916179	-2.15266	0.0313455	0.839374	FIGN
ENSG00000007968	263.677	-0.228977	0.106391	-2.15221	0.0313804	0.839374	E2F2
ENSG00000198898	2665.46	-0.108621	0.0505146	-2.15028	0.0315332	0.840182	CAPZA2
ENSG00000176915	2784.52	0.0945441	0.0439728	2.15006	0.0315505	0.840182	ANKLE2
ENSG00000131323	1591.72	0.106785	0.0497243	2.14754	0.0317501	0.841217	TRAF3
ENSG00000104998	207.182	0.262453	0.122215	2.14747	0.0317559	0.841217	IL27RA
ENSG00000167548	3208.01	0.0967797	0.0450985	2.14596	0.0318761	0.841217	KMT2D
ENSG00000206527	2330.34	-0.100305	0.0467507	-2.14553	0.0319109	0.841217	HACD2
ENSG00000174373	642.093	0.157344	0.0733482	2.14517	0.0319396	0.841217	RALGAPA1
ENSG00000168610	3937.57	0.0846332	0.0394896	2.14317	0.0320991	0.841825	STAT3
ENSG00000166106	100.742	-0.368463	0.171928	-2.14313	0.0321029	0.841825	ADAMTS15
ENSG00000107581	9081.59	0.0766433	0.0357846	2.1418	0.0322096	0.842684	EIF3A
ENSG00000181392	9.23566	1.22941	0.574195	2.1411	0.0322658	NA	SYNE4
ENSG00000122515	811.119	0.144557	0.0675194	2.14098	0.032276	0.842684	ZMIZ2
ENSG00000163380	1.87157	3.2853	1.53621	2.13857	0.0324702	NA	LMOD3
ENSG00000076604	897.152	0.141728	0.0663006	2.13765	0.0325451	0.844449	TRAF4
ENSG00000250271	125.811	0.325991	0.152526	2.13728	0.0325752	0.844449	AC068647.2
ENSG00000231721	369.687	0.19891	0.0930856	2.13685	0.03261	0.844449	LINC-PINT
ENSG00000103264	403.22	0.189708	0.0888377	2.13545	0.0327245	0.844449	FBXO31
ENSG00000139514	2403.32	0.0973456	0.0456302	2.13336	0.0328954	0.844449	SLC7A1
ENSG00000080031	88.5453	0.382868	0.179489	2.1331	0.0329166	0.844449	PTPRH
ENSG00000165757	599.099	0.162377	0.0761278	2.13296	0.0329283	0.844449	JCAD
ENSG00000072310	2251.25	-0.114769	0.053816	-2.13261	0.0329565	0.844449	SREBF1
ENSG00000119231	679.912	0.149127	0.0699416	2.13216	0.0329937	0.844449	SENP5
ENSG00000196757	10.8003	1.12076	0.52605	2.13052	0.0331286	NA	ZNF700
ENSG00000114796	210.993	-0.251798	0.118189	-2.13047	0.0331331	0.844449	KLHL24
ENSG00000086758	10301.8	0.0728543	0.0342111	2.12955	0.0332086	0.844449	HUWE1
ENSG00000255433	6.93487	-1.43049	0.672057	-2.12852	0.0332939	NA	AP001803.2
ENSG00000012817	442.037	0.180978	0.0850288	2.12844	0.0333009	0.844449	KDM5D
ENSG00000104859	555.849	0.163618	0.0768754	2.12835	0.0333078	0.844449	CLASRP
ENSG00000100292	4205.42	-0.0858675	0.0403791	-2.12654	0.0334587	0.844449	HMOX1
ENSG00000186480	718.494	-0.15143	0.0712747	-2.12459	0.0336207	0.844449	INSIG1
ENSG00000184898	173.242	-0.282262	0.132859	-2.12452	0.0336265	0.844449	RBM43
ENSG00000166913	7410.18	-0.0717927	0.0338034	-2.12383	0.0336843	0.844449	YWHAB
ENSG00000095739	576.837	-0.168384	0.0793135	-2.12301	0.0337528	0.844449	BAMBI
ENSG00000136240	3580.02	-0.0886129	0.0417771	-2.12109	0.0339145	0.844449	KDELR2
ENSG00000187446	3065.47	-0.100806	0.0475636	-2.11939	0.0340572	0.844449	CHP1
ENSG00000125848	266.916	0.22683	0.107044	2.11903	0.0340881	0.844449	FLRT3
ENSG00000117500	1381.5	-0.125706	0.059328	-2.11884	0.034104	0.844449	TMED5
ENSG00000073712	1981.02	0.100996	0.0476675	2.11876	0.0341107	0.844449	FERMT2
ENSG00000145390	1701.15	0.132846	0.0627066	2.11853	0.0341305	0.844449	USP53
ENSG00000109814	8260.3	-0.0866989	0.0409275	-2.11836	0.0341449	0.844449	UGDH
ENSG00000235001	62.6955	0.471413	0.22257	2.11804	0.0341717	0.844449	EIF4A1P2
ENSG00000222881	10.4238	-1.18311	0.559664	-2.11396	0.0345188	NA	RF00019
ENSG00000173846	166.091	0.293447	0.138835	2.11363	0.0345466	0.851959	PLK3
ENSG00000184984	3.56594	2.1575	1.02095	2.11323	0.0345809	NA	CHRM5
ENSG00000243650	4.01346	1.99197	0.943255	2.1118	0.0347033	NA	RN7SL834P
ENSG00000129353	153.72	-0.288167	0.136499	-2.11113	0.0347612	0.855495	SLC44A2
ENSG00000124795	4249.8	-0.0988067	0.0468495	-2.10902	0.0349426	0.858201	DEK
ENSG00000090612	527.18	-0.168054	0.0798821	-2.10378	0.035398	0.866427	ZNF268
ENSG00000113580	4557.09	-0.0910784	0.0432984	-2.1035	0.0354218	0.866427	NR3C1
ENSG00000237931	4.07065	-1.95795	0.931446	-2.10205	0.0355489	NA	CLIC4P3
ENSG00000105835	3445.37	0.101412	0.0482924	2.09996	0.035732	0.871264	NAMPT
ENSG00000151151	382.211	-0.204525	0.0974116	-2.09959	0.0357646	0.871264	IPMK
ENSG00000198785	14.3387	-0.982237	0.468888	-2.09482	0.0361866	NA	GRIN3A
ENSG00000125637	230.471	0.252514	0.120597	2.09386	0.0362722	0.881563	PSD4
ENSG00000153936	1040.78	-0.137635	0.065755	-2.09314	0.0363362	0.881563	HS2ST1
ENSG00000251798	1.86537	3.28222	1.5688	2.09219	0.0364219	NA	RNU6-863P
ENSG00000183779	177.694	-0.276004	0.131934	-2.09198	0.03644	0.881563	ZNF703
ENSG00000104442	1420.99	-0.114827	0.0549134	-2.09106	0.036523	0.881563	ARMC1
ENSG00000170584	745.522	-0.14295	0.0683742	-2.09071	0.0365544	0.881563	NUDCD2
ENSG00000183010	895.09	0.136497	0.0653337	2.08923	0.0366868	0.882719	PYCR1
ENSG00000143398	1621.02	0.103709	0.0496564	2.08854	0.0367493	0.882719	PIP5K1A
ENSG00000099875	588.805	-0.162467	0.077849	-2.08695	0.036893	0.884402	MKNK2
ENSG00000279803	2.59867	2.79399	1.33919	2.08632	0.0369494	NA	AC009090.5
ENSG00000228223	251.184	-0.231188	0.110897	-2.08472	0.0370948	0.887467	HCG11
ENSG00000149582	6.23374	1.51309	0.725885	2.08448	0.0371162	NA	TMEM25
ENSG00000265096	4.44735	1.8612	0.892949	2.08434	0.0371297	NA	C1QTNF1-AS1
ENSG00000182324	88.9635	-0.374803	0.180066	-2.08147	0.0373906	0.88946	KCNJ14
ENSG00000127666	140.535	0.311474	0.149645	2.08142	0.0373952	0.88946	TICAM1
ENSG00000105699	119.506	0.324808	0.156055	2.08137	0.0374003	0.88946	LSR
ENSG00000042980	2.60139	-2.78862	1.33984	-2.0813	0.0374063	NA	ADAM28
ENSG00000121774	3631.11	-0.0861997	0.0414369	-2.08026	0.0375015	0.889961	KHDRBS1
ENSG00000120675	3.5568	-2.10973	1.01469	-2.0792	0.0375992	NA	DNAJC15
ENSG00000231345	104.314	0.345439	0.166204	2.07841	0.037672	0.889961	BEND3P1
ENSG00000198315	758.14	-0.14218	0.0684177	-2.07812	0.0376982	0.889961	ZKSCAN8
ENSG00000070159	984.867	0.128815	0.0619926	2.07791	0.0377177	0.889961	PTPN3
ENSG00000287037	45.4625	0.530232	0.255192	2.07778	0.0377299	NA
ENSG00000173852	3304.76	-0.0985513	0.047448	-2.07704	0.0377979	0.889964	DPY19L1
ENSG00000259305	21.5491	-0.781455	0.376471	-2.07574	0.037918	NA	ZHX1-C8orf76
ENSG00000135679	1791.42	-0.105124	0.0506652	-2.07487	0.0379985	0.889964	MDM2
ENSG00000260034	17.9608	0.828858	0.399513	2.07467	0.038017	NA	LCMT1-AS2
ENSG00000138594	5485.95	-0.0808643	0.0390215	-2.0723	0.0382371	0.889964	TMOD3
ENSG00000185129	663.348	-0.151611	0.0731658	-2.07216	0.0382504	0.889964	PURA
ENSG00000146072	1088.89	0.121023	0.058417	2.0717	0.0382932	0.889964	TNFRSF21
ENSG00000281909	3.02066	2.37923	1.1486	2.07141	0.0383205	NA	HERC2P7
ENSG00000105339	1173.1	0.11992	0.0579163	2.07058	0.0383978	0.889964	DENND3
ENSG00000167657	732.333	0.150047	0.0724671	2.07055	0.0384009	0.889964	DAPK3
ENSG00000110367	2735.19	-0.0930726	0.0449585	-2.07019	0.0384347	0.889964	DDX6
ENSG00000143079	499.955	0.170771	0.0824998	2.06996	0.0384563	0.889964	CTTNBP2NL
ENSG00000122958	1760.1	-0.107972	0.0521646	-2.06984	0.0384673	0.889964	VPS26A
ENSG00000155760	239.806	-0.23108	0.111692	-2.06889	0.0385561	0.889964	FZD7
ENSG00000124789	2856.35	0.0878414	0.0424693	2.06835	0.0386071	0.889964	NUP153
ENSG00000101464	498.046	0.173373	0.0839098	2.06618	0.0388115	0.892962	PIGU
ENSG00000162063	678.144	-0.155837	0.0755105	-2.06378	0.0390387	0.894536	CCNF
ENSG00000143742	2637.58	-0.0908899	0.044064	-2.06268	0.0391431	0.894536	SRP9
ENSG00000289505	2.5868	-2.74492	1.33124	-2.06193	0.0392147	NA
ENSG00000105976	7931.55	0.076604	0.0371656	2.06115	0.0392886	0.894536	MET
ENSG00000134294	9028.45	0.0860987	0.0417728	2.06112	0.0392919	0.894536	SLC38A2
ENSG00000186767	421.961	-0.195496	0.094865	-2.06079	0.0393235	0.894536	SPIN4
ENSG00000146278	478.96	0.175216	0.0850253	2.06075	0.0393268	0.894536	PNRC1
ENSG00000147324	1630.56	0.106157	0.0516052	2.05709	0.0396772	0.898071	MFHAS1
ENSG00000127152	19.5358	-0.804676	0.391174	-2.05708	0.0396786	NA	BCL11B
ENSG00000080371	1496.83	-0.110161	0.0535526	-2.05706	0.0396801	0.898071	RAB21
ENSG00000168591	543.066	0.157233	0.0764723	2.05608	0.0397745	0.898071	TMUB2
ENSG00000007202	5092.07	0.0778042	0.0378655	2.05475	0.0399031	0.898071	KIAA0100
ENSG00000115364	2514.73	-0.0951064	0.0462905	-2.05455	0.039922	0.898071	MRPL19
ENSG00000152942	12.4838	-1.05629	0.514129	-2.05453	0.0399249	NA	RAD17
ENSG00000165821	50.0439	-0.495774	0.241392	-2.05381	0.0399937	0.898071	SALL2
ENSG00000104897	556.988	-0.165978	0.0808486	-2.05295	0.0400773	0.898071	SF3A2
ENSG00000132581	754.717	0.139454	0.0679306	2.05289	0.0400828	0.898071	SDF2
ENSG00000116791	1527.35	-0.111291	0.0542315	-2.05215	0.0401552	0.898071	CRYZ
ENSG00000286787	5.93501	-1.51582	0.739712	-2.04921	0.0404421	NA
ENSG00000158321	228.96	-0.240801	0.117562	-2.04829	0.0405314	0.901259	AUTS2
ENSG00000053747	2896.53	0.0965873	0.0471702	2.04764	0.0405958	0.901259	LAMA3
ENSG00000023697	934.891	-0.128919	0.0629636	-2.04751	0.040608	0.901259	DERA
ENSG00000047056	267.973	0.216117	0.105559	2.04736	0.0406231	0.901259	WDR37
ENSG00000105643	600.825	0.150258	0.0734358	2.04612	0.0407449	0.901259	ARRDC2
ENSG00000105939	2246.02	-0.0924628	0.0451901	-2.04608	0.040748	0.901259	ZC3HAV1
ENSG00000117632	2774.85	-0.0925912	0.0452805	-2.04484	0.040871	0.902318	STMN1
ENSG00000007545	294.935	0.211019	0.10325	2.04376	0.0409772	0.903003	CRAMP1
ENSG00000170191	462.376	-0.172717	0.0845978	-2.04162	0.0411891	0.905504	NANP
ENSG00000115306	14621.5	0.0716085	0.0350834	2.04109	0.0412415	0.905504	SPTBN1
ENSG00000077684	1724.19	-0.0996375	0.0488413	-2.04002	0.041348	0.905768	JADE1
ENSG00000224003	1.79695	-3.15069	1.54446	-2.04	0.0413506	NA	YES1P1
ENSG00000170540	5031.19	-0.0778613	0.0381837	-2.03912	0.0414378	0.905768	ARL6IP1
ENSG00000227959	11.5121	1.04935	0.51471	2.03871	0.0414785	NA	AL451042.2
ENSG00000116750	1214.78	-0.11559	0.0567265	-2.03766	0.0415836	0.905768	UCHL5
ENSG00000255734	1.81611	-3.16371	1.55285	-2.03735	0.0416145	NA	HNRNPABP1
ENSG00000197586	1463.32	0.105959	0.052036	2.03626	0.0417239	0.905768	ENTPD6
ENSG00000072415	1693.82	-0.104725	0.0514327	-2.03616	0.0417346	0.905768	MPP5
ENSG00000138814	1665.47	-0.10902	0.0535669	-2.03521	0.0418294	0.905768	PPP3CA
ENSG00000156384	290.976	-0.206287	0.101369	-2.035	0.0418508	0.905768	SFR1
ENSG00000134250	2123.11	0.095718	0.0470372	2.03494	0.0418569	0.905768	NOTCH2
ENSG00000258458	5.98159	-1.50893	0.74152	-2.03491	0.0418598	NA	AL160314.2
ENSG00000135905	2275.72	0.0937028	0.0460662	2.03409	0.0419427	0.905992	DOCK10
ENSG00000277728	6.5573	1.42731	0.701724	2.034	0.0419516	NA	AC097641.2
ENSG00000249307	1.79208	-3.16374	1.55605	-2.03319	0.0420328	NA	LINC01088
ENSG00000120696	169.836	-0.279216	0.137449	-2.03142	0.0422124	0.910181	KBTBD7
ENSG00000170961	199.908	0.249046	0.122646	2.03061	0.0422948	0.910323	HAS2
ENSG00000182580	10.1147	-1.12676	0.555369	-2.02885	0.0424733	NA	EPHB3
ENSG00000171148	1028.62	0.133609	0.0658693	2.02839	0.0425202	0.912917	TADA3
ENSG00000231908	9.16242	1.22352	0.603233	2.02827	0.0425322	NA	IDH1-AS1
ENSG00000086300	209.25	-0.248738	0.122656	-2.02793	0.0425673	0.912917	SNX10
ENSG00000240032	13.641	0.93125	0.459561	2.02639	0.0427247	NA	LNCSRLR
ENSG00000169083	980.889	-0.131128	0.0647451	-2.0253	0.0428364	0.913739	AR
ENSG00000100796	2093.48	-0.0958039	0.0473114	-2.02497	0.0428709	0.913739	PPP4R3A
ENSG00000179833	904.194	0.12466	0.0615698	2.02469	0.0428988	0.913739	SERTAD2
ENSG00000063245	2239.62	-0.102721	0.050737	-2.02459	0.04291	0.913739	EPN1
ENSG00000254505	48.7033	-0.488649	0.241568	-2.02283	0.0430911	0.915578	CHMP4A
ENSG00000126775	414.808	-0.175401	0.086735	-2.02227	0.0431488	0.915578	ATG14
ENSG00000119899	323.314	0.198857	0.0983743	2.02143	0.0432349	0.915786	SLC17A5
ENSG00000183386	90.4012	0.36556	0.18096	2.02012	0.0433713	0.917058	FHL3
ENSG00000155189	1665.52	-0.105823	0.0524096	-2.01916	0.0434708	0.91716	AGPAT5
ENSG00000112237	991.661	-0.124749	0.0617997	-2.0186	0.0435288	0.91716	CCNC
ENSG00000178078	1.75938	-3.14434	1.55855	-2.01749	0.0436448	NA	STAP2
ENSG00000135407	32.1176	-0.622088	0.3084	-2.01715	0.0436801	NA	AVIL
ENSG00000280206	1.81885	-3.18028	1.57724	-2.01636	0.0437624	NA	AC026401.3
ENSG00000266236	4.42847	-1.74531	0.865592	-2.01633	0.043766	NA	NARF-IT1
ENSG00000166313	314.902	-0.199888	0.0991551	-2.01592	0.0438087	0.92144	APBB1
ENSG00000253948	13.3899	-0.939784	0.46662	-2.01402	0.0440071	NA	AC104986.2
ENSG00000005249	193.333	-0.253468	0.125925	-2.01285	0.0441303	0.924354	PRKAR2B
ENSG00000196159	301.15	0.203826	0.101286	2.01239	0.0441789	0.924354	FAT4
ENSG00000272405	679.095	0.141099	0.0701369	2.01177	0.0442442	0.924354	AL365181.3
ENSG00000163867	166.686	-0.273088	0.1358	-2.01095	0.0443304	0.924354	ZMYM6
ENSG00000125089	189.867	0.260439	0.129511	2.01094	0.044332	0.924354	SH3TC1
ENSG00000251017	6.07185	1.44589	0.719422	2.00979	0.044453	NA	AC093677.1
ENSG00000147003	23.6033	-0.7036	0.350197	-2.00915	0.044521	NA	CLTRN
ENSG00000169180	2044.19	0.0990493	0.049301	2.00907	0.0445294	0.92615	XPO6
ENSG00000139517	198.973	-0.24639	0.122669	-2.00857	0.0445822	0.92615	LNX2
ENSG00000124151	6252.18	0.0766295	0.0381644	2.00788	0.044656	0.92615	NCOA3
ENSG00000112335	1546.28	-0.10407	0.051848	-2.00722	0.0447266	0.92615	SNX3
ENSG00000165476	1559	-0.109499	0.0545857	-2.006	0.0448563	0.927236	REEP3
ENSG00000138496	278.087	-0.210997	0.105228	-2.00514	0.0449481	0.927522	PARP9
ENSG00000115963	1843.19	0.103377	0.0515743	2.00442	0.0450246	0.927522	RND3
ENSG00000198246	230.992	-0.233684	0.116733	-2.00187	0.0452984	0.930947	SLC29A3
ENSG00000116497	554.29	-0.161471	0.0806777	-2.00143	0.0453459	0.930947	S100PBP
ENSG00000105373	2118.73	-0.0925282	0.0462837	-1.99915	0.0455921	0.934124	NOP53
ENSG00000169967	2429.13	-0.10619	0.0531331	-1.99856	0.0456562	0.934124	MAP3K2
ENSG00000153406	1.69454	3.12931	1.56675	1.99733	0.0457891	NA	NMRAL1
ENSG00000115758	3755.07	0.0792905	0.0396984	1.99732	0.0457904	0.934458	ODC1
ENSG00000137673	389.747	0.178868	0.0895698	1.99697	0.0458281	0.934458	MMP7
ENSG00000251169	23.8049	0.721505	0.361454	1.99612	0.0459211	NA	LINC01843
ENSG00000234145	27.2217	-0.705811	0.353675	-1.99565	0.0459719	NA	NAP1L4P3
ENSG00000164983	1111.32	-0.126293	0.0633034	-1.99504	0.046038	0.937069	TMEM65
ENSG00000135870	1013.73	-0.121793	0.0610688	-1.99436	0.0461122	0.937069	RC3H1
ENSG00000070087	3422.73	-0.0793901	0.0398256	-1.99345	0.0462125	0.937521	PFN2
ENSG00000242060	1.73529	3.16186	1.58683	1.99256	0.0463095	NA	RPS3AP49
ENSG00000251102	23.7598	0.704965	0.354079	1.99098	0.0464826	NA	CTBP2P4
ENSG00000186907	1112.93	-0.136522	0.0685757	-1.99082	0.0465009	0.94027	RTN4RL2
ENSG00000089154	4964.28	0.0758358	0.0380934	1.99078	0.0465046	0.94027	GCN1
ENSG00000052841	1513.08	0.103487	0.0520623	1.98775	0.0468398	0.943181	TTC17
ENSG00000083857	10995.7	0.078769	0.0396287	1.98768	0.0468476	0.943181	FAT1
ENSG00000167720	179.597	-0.256934	0.129285	-1.98734	0.0468842	0.943181	SRR
ENSG00000260742	6.89205	1.3332	0.671059	1.98672	0.0469538	NA	AC009962.1
ENSG00000134058	3.37199	2.06745	1.04151	1.98506	0.0471381	NA	CDK7
ENSG00000164120	2635.98	-0.0985227	0.049641	-1.9847	0.0471775	0.94575	HPGD
ENSG00000267340	4.68347	1.64115	0.827031	1.98439	0.0472128	NA	AC060780.2
ENSG00000133083	15.1159	0.865137	0.436031	1.98412	0.0472426	NA	DCLK1
ENSG00000258096	2.38238	2.66722	1.34513	1.98287	0.0473825	NA	AC025031.2
ENSG00000204954	213.005	0.235298	0.118685	1.98254	0.047419	0.94575	C12orf73
ENSG00000065526	2914.38	0.08627	0.0435162	1.98248	0.0474256	0.94575	SPEN
ENSG00000169826	608.144	0.160944	0.0811984	1.98211	0.0474675	0.94575	CSGALNACT2
ENSG00000023839	10509.3	0.0660813	0.0333405	1.98201	0.0474778	0.94575	ABCC2
ENSG00000264112	447.528	-0.177254	0.089434	-1.98195	0.0474844	0.94575	AC015813.1
ENSG00000163661	6.54557	1.39806	0.706367	1.97923	0.0477905	NA	PTX3
ENSG00000124107	23.0555	0.699315	0.353438	1.9786	0.0478606	NA	SLPI
ENSG00000116604	1286.36	0.11183	0.0565347	1.97808	0.0479193	0.952833	MEF2D
ENSG00000232531	22.1617	-0.726688	0.367778	-1.97589	0.0481675	NA	AC027612.3
ENSG00000110696	3194.26	-0.0841336	0.0425829	-1.97576	0.0481818	0.954906	C11orf58
ENSG00000130208	359.35	0.192753	0.0975594	1.97575	0.0481826	0.954906	APOC1
ENSG00000235721	2.89904	2.28559	1.15729	1.97495	0.0482738	NA	AC013268.3
ENSG00000283162	23.266	-0.712259	0.360844	-1.97387	0.0483965	NA	AL390726.6
ENSG00000126878	59.0962	-0.446807	0.2265	-1.97266	0.0485348	0.959073	AIF1L
ENSG00000182087	1047.13	0.114955	0.0582789	1.9725	0.0485526	0.959073	TMEM259
ENSG00000227379	5.78756	-1.46131	0.741149	-1.97168	0.0486462	NA	PPIAP2
ENSG00000108509	534.659	0.154455	0.0784164	1.96967	0.0488757	0.963167	CAMTA2
ENSG00000065809	4586.4	0.0907637	0.0460897	1.96929	0.0489202	0.963167	FAM107B
ENSG00000253854	21.1742	-0.729701	0.370841	-1.96769	0.0491035	NA	AC010834.3
ENSG00000273017	5.13823	1.56118	0.793604	1.96721	0.0491593	NA	AP000240.1
ENSG00000154277	6454.12	0.0695958	0.0354231	1.9647	0.0494488	0.970905	UCHL1
ENSG00000259113	2.93553	-2.25352	1.14733	-1.96414	0.0495144	NA	AL118556.1
ENSG00000172939	1359.71	0.107896	0.0549546	1.96336	0.0496038	0.970905	OXSR1
ENSG00000158286	335.478	0.199202	0.101468	1.96319	0.0496239	0.970905	RNF207
ENSG00000112144	243.104	-0.224311	0.114369	-1.9613	0.0498445	0.970905	ICK
ENSG00000167522	3607.28	0.0860859	0.0438956	1.96115	0.0498612	0.970905	ANKRD11
ENSG00000088305	530.162	-0.151645	0.0773267	-1.96109	0.0498686	0.970905	DNMT3B
ENSG00000089916	1237.05	0.113676	0.0579683	1.961	0.0498791	0.970905	GPATCH2L
ENSG00000004777	99.1903	-0.333247	0.170076	-1.95941	0.0500652	0.971634	ARHGAP33
ENSG00000267530	260.554	-0.211827	0.108114	-1.95929	0.0500784	0.971634	LINC01836
ENSG00000057657	242.279	0.220304	0.112556	1.95729	0.0503137	0.973472	PRDM1
ENSG00000230084	105.659	-0.347141	0.177375	-1.9571	0.0503352	0.973472	AC006059.1
ENSG00000148634	2523.87	0.0890358	0.0455465	1.95483	0.0506028	0.975098	HERC4
ENSG00000196323	774.517	-0.145079	0.0742258	-1.95456	0.0506348	0.975098	ZBTB44
ENSG00000108306	539.037	-0.156994	0.0803437	-1.95404	0.050697	0.975098	FBXL20
ENSG00000136068	23731.4	0.0724007	0.0370594	1.95364	0.0507441	0.975098	FLNB
ENSG00000135097	14.0362	-0.889527	0.455532	-1.95272	0.0508526	NA	MSI1
ENSG00000109680	121.935	-0.337091	0.172727	-1.95158	0.0509877	0.975954	TBC1D19
ENSG00000105559	24.3317	0.662754	0.339603	1.95155	0.0509912	NA	PLEKHA4
ENSG00000244879	1450.31	-0.111819	0.0573009	-1.95144	0.0510045	0.975954	GABPB1-AS1
ENSG00000154529	330.201	0.191842	0.0983194	1.95121	0.0510324	0.975954	CNTNAP3B
ENSG00000155903	737.364	0.138852	0.0712191	1.94964	0.0512189	0.976947	RASA2
ENSG00000103044	505.085	0.154761	0.079396	1.94923	0.0512685	0.976947	HAS3
ENSG00000180185	686.843	-0.135177	0.0693754	-1.94849	0.0513567	0.976947	FAHD1
ENSG00000197746	11302.6	0.0638441	0.0327735	1.94804	0.0514097	0.976947	PSAP
ENSG00000174501	294.619	0.200427	0.102985	1.94617	0.0516341	0.978466	ANKRD36C
ENSG00000214654	176.349	-0.253369	0.130199	-1.94602	0.0516526	0.978466	B3GNT10
ENSG00000124067	582.252	0.145458	0.0748443	1.94348	0.0519582	0.979338	SLC12A4
ENSG00000235453	74.8994	0.388167	0.199749	1.94327	0.0519835	0.979338	SMIM27
ENSG00000164114	750.063	-0.151843	0.0781419	-1.94317	0.0519955	0.979338	MAP9
ENSG00000279289	86.5888	0.372227	0.191581	1.94293	0.0520248	0.979338	AL136164.3
ENSG00000289606	16.1351	0.823611	0.423948	1.94272	0.0520504	NA
ENSG00000044446	532.566	0.150657	0.077615	1.94108	0.0522488	0.982016	PHKA2
ENSG00000182224	51.0767	0.460071	0.237102	1.94039	0.0523321	0.982045	CYB5D1
ENSG00000168795	540.219	-0.149215	0.0769949	-1.93799	0.0526249	0.985999	ZBTB5
ENSG00000107929	2121.26	0.0926269	0.0478338	1.93643	0.0528151	0.987698	LARP4B
ENSG00000261587	1.64027	3.09459	1.59921	1.93508	0.0529809	NA	TMEM249
ENSG00000205336	1481.46	0.0996191	0.0514875	1.93482	0.0530121	0.987698	ADGRG1
ENSG00000106261	1183.74	-0.111809	0.0577921	-1.93467	0.0530306	0.987698	ZKSCAN1
ENSG00000137075	425.552	-0.176936	0.0914831	-1.93409	0.053102	0.987698	RNF38
ENSG00000163874	260.568	0.207199	0.107141	1.93389	0.0531268	0.987698	ZC3H12A
ENSG00000100142	527.523	0.156286	0.0808892	1.9321	0.0533468	0.988552	POLR2F
ENSG00000139182	510.103	0.156896	0.0812647	1.93068	0.0535222	0.988552	CLSTN3
ENSG00000092964	2448.72	-0.0918543	0.0475801	-1.93052	0.0535425	0.988552	DPYSL2
ENSG00000232956	377.611	0.180293	0.0933987	1.93036	0.0535616	0.988552	SNHG15
ENSG00000164040	1923.49	-0.0927722	0.048064	-1.93018	0.0535843	0.988552	PGRMC2
ENSG00000119048	848.75	-0.124139	0.0643643	-1.92869	0.0537688	0.990435	UBE2B
ENSG00000250869	4.23314	1.72573	0.895386	1.92736	0.0539351	NA	AC087359.1
ENSG00000270858	2.43183	-2.60917	1.35471	-1.926	0.0541048	NA	VDAC1P5
ENSG00000205208	451.874	-0.170925	0.0887575	-1.92575	0.0541352	0.995656	C4orf46
ENSG00000261553	12.2556	0.935701	0.48589	1.92575	0.0541361	NA	AL137782.1
ENSG00000271601	401.82	-0.176805	0.0919026	-1.92383	0.0543763	0.997726	LIX1L
ENSG00000008853	676.199	-0.13409	0.0697455	-1.92257	0.0545343	0.997726	RHOBTB2
ENSG00000117318	2724.78	-0.0905193	0.0471122	-1.92136	0.0546869	0.997726	ID3
ENSG00000235109	76.4428	-0.38331	0.199501	-1.92134	0.0546883	0.997726	ZSCAN31
ENSG00000135837	2099.9	0.0979895	0.0510087	1.92103	0.0547275	0.997726	CEP350
ENSG00000132170	839.169	0.123421	0.064264	1.92053	0.0547908	0.997726	PPARG
ENSG00000171552	2043.95	0.0953744	0.0496888	1.91944	0.0549292	0.997726	BCL2L1
ENSG00000163249	932.967	-0.122895	0.0640398	-1.91904	0.0549793	0.997726	CCNYL1
ENSG00000149547	2062.28	-0.0915815	0.0477257	-1.91891	0.0549954	0.997726	EI24
ENSG00000258539	7.11771	1.27363	0.664392	1.91699	0.0552398	NA	AC068896.1
ENSG00000196550	68.1608	-0.393868	0.205677	-1.91498	0.0554947	0.999559	FAM72A
ENSG00000124279	306.825	-0.195166	0.102048	-1.9125	0.0558115	0.999559	FASTKD3
ENSG00000262152	8.21442	1.21612	0.636073	1.91192	0.0558865	NA	LINC00514
ENSG00000171848	5286.25	-0.0736296	0.0385161	-1.91166	0.0559203	0.999559	RRM2
ENSG00000108773	1222.65	0.113873	0.0596617	1.90864	0.0563085	0.999559	KAT2A
ENSG00000127481	5685.18	0.0710737	0.0372532	1.90786	0.0564097	0.999559	UBR4
ENSG00000198658	20.271	-0.747694	0.391965	-1.90755	0.056449	NA	ABHD17AP1
ENSG00000243024	3.69949	1.8202	0.954471	1.90702	0.0565179	NA	RPS11P6
ENSG00000173065	474.144	-0.159834	0.0838511	-1.90616	0.0566297	0.999559	FAM222B
ENSG00000232460	1.65064	-3.01077	1.5797	-1.90591	0.0566614	NA	BMPR1APS2
ENSG00000083223	841.242	0.13173	0.069121	1.90578	0.0566785	0.999559	ZCCHC6
ENSG00000157216	203.4	-0.234949	0.123288	-1.9057	0.0566891	0.999559	SSBP3
ENSG00000156709	1667.91	0.0944458	0.049615	1.90358	0.0569655	0.999559	AIFM1
ENSG00000121274	905.866	-0.128604	0.0675654	-1.9034	0.056988	0.999559	PAPD5
ENSG00000100528	2506.68	-0.0825463	0.0433679	-1.9034	0.0569888	0.999559	CNIH1
ENSG00000104290	493.34	-0.156426	0.0821955	-1.9031	0.0570273	0.999559	FZD3
ENSG00000141279	2498.7	-0.085263	0.0448039	-1.90303	0.0570372	0.999559	NPEPPS
ENSG00000188033	25.0696	-0.63866	0.335821	-1.90179	0.0571991	NA	ZNF490
ENSG00000137561	32.6592	-0.562182	0.295648	-1.90152	0.0572336	NA	TTPA
ENSG00000107338	465.609	0.161022	0.084681	1.90151	0.0572357	0.999559	SHB
ENSG00000272333	1493.57	0.103972	0.0546789	1.9015	0.057236	0.999559	KMT2B
ENSG00000148411	1956.69	-0.0955926	0.0502756	-1.90137	0.0572533	0.999559	NACC2
ENSG00000097046	442.812	-0.168383	0.0885961	-1.90057	0.0573581	0.999559	CDC7
ENSG00000173674	2252.31	-0.0920236	0.0484393	-1.89977	0.0574628	0.999559	EIF1AX
ENSG00000059145	481.985	0.158742	0.0835714	1.89948	0.0575014	0.999559	UNKL
ENSG00000172927	1549.87	0.105361	0.0555237	1.89759	0.0577508	0.999559	MYEOV
ENSG00000285796	43.9501	-0.494124	0.260423	-1.89739	0.0577764	NA
ENSG00000081320	420.776	-0.169002	0.0890984	-1.89681	0.0578537	0.999559	STK17B
ENSG00000162734	1896.72	0.0975073	0.0514334	1.8958	0.057987	0.999559	PEA15
ENSG00000096654	112.209	-0.319214	0.168431	-1.89522	0.0580634	0.999559	ZNF184
ENSG00000109084	1977.72	-0.0971992	0.0513103	-1.89434	0.0581801	0.999559	TMEM97
ENSG00000188993	6.26936	-1.40419	0.741525	-1.89365	0.0582717	NA	LRRC66
ENSG00000275734	22.7618	-0.703152	0.371405	-1.89322	0.0583284	NA	AC010538.1
ENSG00000253390	1.62386	-2.99329	1.58222	-1.89183	0.058514	NA	AC104561.1
ENSG00000272189	13.5132	-0.908348	0.480256	-1.89138	0.0585733	NA	AL024508.2
ENSG00000265982	3.27177	-1.95279	1.03255	-1.89123	0.0585939	NA	AC103810.3
ENSG00000172667	464.525	-0.156966	0.0830353	-1.89035	0.0587108	0.999559	ZMAT3
ENSG00000112249	2109.67	0.0935124	0.0494694	1.89031	0.0587167	0.999559	ASCC3
ENSG00000165244	762.009	-0.132927	0.0703207	-1.8903	0.0587174	0.999559	ZNF367
ENSG00000120054	7.16179	1.28677	0.681283	1.88874	0.0589261	NA	CPN1
ENSG00000225377	146.116	-0.277685	0.147032	-1.8886	0.0589459	0.999559	NRSN2-AS1
ENSG00000280231	5.03432	1.55125	0.822002	1.88716	0.0591381	NA	AL031719.2
ENSG00000116514	386.13	0.171028	0.0906469	1.88675	0.0591938	0.999559	RNF19B
ENSG00000181827	1340.27	-0.108496	0.0575045	-1.88674	0.0591955	0.999559	RFX7
ENSG00000273492	2.79513	-2.16576	1.14966	-1.88383	0.0595882	NA	AP000229.1
ENSG00000128791	1023.99	-0.136587	0.0725074	-1.88376	0.0595972	0.999559	TWSG1
ENSG00000174844	3.78323	-1.77519	0.943192	-1.88211	0.0598216	NA	DNAH12
ENSG00000177685	77.0612	0.360042	0.191327	1.88182	0.0598611	0.999559	CRACR2B
ENSG00000198948	192.779	-0.231541	0.123103	-1.88087	0.05999	0.999559	MFAP3L
ENSG00000116711	839.304	0.135802	0.0722461	1.87971	0.0601475	0.999559	PLA2G4A
ENSG00000224470	1303.04	0.104534	0.0556164	1.87956	0.0601686	0.999559	ATXN1L
ENSG00000167772	380.233	0.171709	0.0913732	1.8792	0.0602171	0.999559	ANGPTL4
ENSG00000169902	160.051	-0.263095	0.140066	-1.87837	0.0603308	0.999559	TPST1
ENSG00000230002	43.0288	-0.493848	0.263029	-1.87754	0.0604435	NA	ALMS1-IT1
ENSG00000134215	241.102	-0.227334	0.12111	-1.87708	0.0605072	0.999559	VAV3
ENSG00000157600	1394.08	0.100379	0.0534834	1.87682	0.0605432	0.999559	TMEM164
ENSG00000170776	2736.52	0.0849898	0.0453074	1.87585	0.0606764	0.999559	AKAP13
ENSG00000267534	27.9967	-0.595573	0.317564	-1.87544	0.0607317	NA	S1PR2
ENSG00000278041	26.4666	0.623814	0.332677	1.87513	0.0607745	NA	AL133325.3
ENSG00000139324	1837.29	-0.101499	0.0541424	-1.87467	0.0608384	0.999559	TMTC3
ENSG00000108561	5500.71	-0.0691778	0.0369016	-1.87466	0.06084	0.999559	C1QBP
ENSG00000168152	101.025	-0.322427	0.172036	-1.87418	0.060905	0.999559	THAP9
ENSG00000169246	36.9032	0.570086	0.304268	1.87363	0.0609808	NA	NPIPB3
ENSG00000258655	115.545	0.293438	0.156615	1.87363	0.0609818	0.999559	ARHGAP5-AS1
ENSG00000174695	1960.76	-0.0918861	0.0490545	-1.87314	0.0610489	0.999559	TMEM167A
ENSG00000081019	225.668	-0.223742	0.119456	-1.87301	0.061067	0.999559	RSBN1
ENSG00000229419	50.1617	0.454568	0.243018	1.87051	0.0614124	0.999559	RALGAPA1P1
ENSG00000163960	846.962	-0.121591	0.0650457	-1.86932	0.061578	0.999559	UBXN7
ENSG00000197102	17268.9	0.0748277	0.0400539	1.86818	0.0617376	0.999559	DYNC1H1
ENSG00000111737	1506.16	0.0992709	0.0531699	1.86705	0.0618946	0.999559	RAB35
ENSG00000100092	17.8182	0.743925	0.39845	1.86705	0.0618951	NA	SH3BP1
ENSG00000112208	944.013	-0.116627	0.0624849	-1.86648	0.0619743	0.999559	BAG2
ENSG00000176386	145.323	0.275154	0.14747	1.86583	0.0620657	0.999559	CDC26
ENSG00000148843	2052.19	0.0874713	0.046889	1.8655	0.0621119	0.999559	PDCD11
ENSG00000165733	2285.12	0.0890951	0.0477696	1.8651	0.0621674	0.999559	BMS1
ENSG00000117906	1564.87	-0.116667	0.0625887	-1.86403	0.0623174	0.999559	RCN2
ENSG00000232952	92.4943	0.328405	0.176191	1.86391	0.0623342	0.999559	AL512844.1
ENSG00000218739	1475.08	-0.102932	0.0552264	-1.86382	0.0623469	0.999559	CEBPZOS
ENSG00000270482	2.79823	-2.1636	1.16159	-1.86261	0.0625172	NA	AC026367.1
ENSG00000143093	408.94	0.167032	0.0896978	1.86217	0.0625794	0.999559	STRIP1
ENSG00000149925	731.445	0.156473	0.0840495	1.86168	0.0626479	0.999559	ALDOA
ENSG00000142871	1705.96	0.0957045	0.0514531	1.86003	0.0628807	0.999559	CYR61
ENSG00000196636	291.263	-0.192534	0.103525	-1.85979	0.0629153	0.999559	SDHAF3
ENSG00000230020	1.64191	-3.00329	1.61494	-1.85969	0.0629296	NA	NHS-AS1
ENSG00000143390	1016.53	0.112871	0.0607173	1.85895	0.0630338	0.999559	RFX5
ENSG00000214796	12.1894	-0.919022	0.49457	-1.85823	0.063137	NA	AC098934.1
ENSG00000248896	15.887	-0.799008	0.430004	-1.85814	0.0631487	NA	AC105001.1
ENSG00000169758	31.6233	0.555267	0.298861	1.85794	0.0631769	NA	TMEM266
ENSG00000228955	2.75373	2.21015	1.18966	1.8578	0.0631976	NA	AL591623.2
ENSG00000079308	161.327	0.247536	0.133321	1.8567	0.0633544	0.999559	TNS1
ENSG00000144847	249.016	0.201924	0.108755	1.85668	0.063356	0.999559	IGSF11
ENSG00000224468	15.6785	0.832356	0.4484	1.85628	0.0634139	NA	LAMC1-AS1
ENSG00000107404	648.744	0.134074	0.0722625	1.85537	0.0635432	0.999559	DVL1
ENSG00000165698	74.5692	-0.362804	0.19557	-1.85511	0.0635805	0.999559	SPACA9
ENSG00000005810	1724.04	0.0916773	0.0494208	1.85503	0.0635913	0.999559	MYCBP2
ENSG00000100075	894.172	-0.120823	0.0651521	-1.85447	0.0636717	0.999559	SLC25A1
ENSG00000107362	467.133	-0.15545	0.0838359	-1.85422	0.0637079	0.999559	ABHD17B
ENSG00000148516	599.401	0.146161	0.0788585	1.85346	0.0638172	0.999559	ZEB1
ENSG00000105479	6.38556	-1.29798	0.70163	-1.84995	0.0643207	NA	CCDC114
ENSG00000247595	36.2649	0.513896	0.277797	1.8499	0.0643282	NA	SPTY2D1OS
ENSG00000138439	265.852	-0.204669	0.110678	-1.84923	0.0644244	0.999559	FAM117B
ENSG00000155957	249.497	-0.20475	0.110765	-1.8485	0.0645302	0.999559	TMBIM4
ENSG00000245060	68.4186	-0.380538	0.205888	-1.84828	0.0645622	0.999559	LINC00847
ENSG00000281732	2.18723	2.52171	1.36437	1.84826	0.0645655	NA	Z84468.1
ENSG00000177990	106.769	-0.314275	0.170089	-1.84771	0.0646442	0.999559	DPY19L2
ENSG00000119986	1454.92	0.1077	0.0582887	1.84769	0.0646466	0.999559	AVPI1
ENSG00000108799	446.721	0.155758	0.0843301	1.847	0.0647473	0.999559	EZH1
ENSG00000062716	7019.79	0.081128	0.0439323	1.84666	0.0647964	0.999559	VMP1
ENSG00000196834	3.25578	-1.92065	1.0401	-1.8466	0.0648048	NA	POTEI
ENSG00000022840	2451.15	-0.0833147	0.0451226	-1.84641	0.0648329	0.999559	RNF10
ENSG00000078725	3.13816	1.96333	1.06333	1.84639	0.0648353	NA	BRINP1
ENSG00000204604	18.2772	0.755262	0.409287	1.84531	0.0649924	NA	ZNF468
ENSG00000082146	469.575	-0.151486	0.0821109	-1.84489	0.0650538	0.999559	STRADB
ENSG00000113369	565.859	-0.150185	0.0814285	-1.84438	0.0651283	0.999559	ARRDC3
ENSG00000118513	18.635	0.733368	0.3977	1.84402	0.0651798	NA	MYB
ENSG00000265033	4.59329	-1.53271	0.831257	-1.84384	0.0652059	NA	RN7SL262P
ENSG00000120742	1905.26	-0.0972609	0.052767	-1.84321	0.0652977	0.999559	SERP1
ENSG00000117036	606.118	0.138646	0.075241	1.84269	0.0653748	0.999559	ETV3
ENSG00000127311	186.296	0.239064	0.129738	1.84267	0.065377	0.999559	HELB
ENSG00000164951	418.183	0.163126	0.0885832	1.8415	0.0655488	0.999559	PDP1
ENSG00000110427	412.43	0.169719	0.0921833	1.84111	0.0656061	0.999559	KIAA1549L
ENSG00000215182	830.979	0.28266	0.153565	1.84066	0.0656718	0.999559	MUC5AC
ENSG00000131944	289.334	-0.186149	0.10114	-1.8405	0.0656949	0.999559	FAAP24
ENSG00000178125	2.28719	-2.49713	1.35682	-1.84043	0.065705	NA	PPP1R42
ENSG00000184840	2053.83	0.0853503	0.0463805	1.84022	0.0657359	0.999559	TMED9
ENSG00000183833	5.40634	1.41744	0.770448	1.83976	0.065803	NA	MAATS1
ENSG00000248323	784.973	0.130853	0.0711295	1.83965	0.0658203	0.999559	LUCAT1
ENSG00000254780	3.14378	1.95339	1.06215	1.83909	0.0659025	NA	AC023232.1
ENSG00000233332	2.6604	2.16344	1.17648	1.83891	0.0659282	NA	AL122008.3
ENSG00000164442	165.329	0.250307	0.136148	1.83849	0.0659897	0.999559	CITED2
ENSG00000204956	28.5801	-0.592007	0.32217	-1.83756	0.0661277	NA	PCDHGA1
ENSG00000153207	2441.79	0.0872516	0.0474839	1.8375	0.0661361	0.999559	AHCTF1
ENSG00000111775	1067.43	0.126185	0.0686772	1.83737	0.0661556	0.999559	COX6A1
ENSG00000149499	366.673	0.168812	0.0919364	1.83619	0.06633	0.999559	EML3
ENSG00000259030	2.30073	-2.49893	1.36114	-1.8359	0.0663718	NA	FPGT-TNNI3K
ENSG00000205746	2.20507	2.53097	1.37862	1.83588	0.066376	NA	AC126755.1
ENSG00000170315	4216.54	0.0751641	0.0409444	1.83576	0.066393	0.999559	UBB
ENSG00000178184	61.8849	-0.396302	0.215911	-1.83549	0.0664332	0.999559	PARD6G
ENSG00000214063	1488.44	0.100838	0.0549421	1.83535	0.0664538	0.999559	TSPAN4
ENSG00000199130	2.19182	2.55069	1.38998	1.83505	0.0664981	NA	MIR365A
ENSG00000092445	287.388	0.188158	0.102555	1.83471	0.0665493	0.999559	TYRO3
ENSG00000105650	1.57896	-2.97847	1.62341	-1.8347	0.0665498	NA	PDE4C
ENSG00000105866	206.564	-0.223565	0.121877	-1.83435	0.0666018	0.999559	SP4
ENSG00000259820	123.13	-0.285969	0.15593	-1.83396	0.0666594	0.999559	AC083843.3
ENSG00000213221	4.43892	1.56221	0.851837	1.83393	0.0666651	NA	DNLZ
ENSG00000139438	124.736	0.281913	0.153749	1.83359	0.0667147	0.999559	FAM222A
ENSG00000176273	464.968	-0.15387	0.083938	-1.83313	0.0667826	0.999559	SLC35G1
ENSG00000235954	154.7	0.250709	0.136765	1.83313	0.0667831	0.999559	TTC28-AS1
ENSG00000127125	460.125	-0.153143	0.0835622	-1.83268	0.0668503	0.999559	PPCS
ENSG00000035141	2106.5	-0.0854436	0.0466584	-1.83126	0.0670615	0.999559	FAM136A
ENSG00000124313	409.305	0.17427	0.0952079	1.83041	0.0671885	0.999559	IQSEC2
ENSG00000118096	279.292	-0.191565	0.104671	-1.83017	0.0672246	0.999559	IFT46
ENSG00000238084	14.9662	0.830546	0.453944	1.82962	0.0673066	NA	AL031284.1
ENSG00000172845	2426.63	-0.0923861	0.0505453	-1.82779	0.0675812	0.999559	SP3
ENSG00000259921	4.55281	1.58015	0.865071	1.82662	0.0677576	NA	AC022819.1
ENSG00000113916	107.445	0.299101	0.163845	1.8255	0.067925	0.999559	BCL6
ENSG00000234800	3.83953	-1.81463	0.994366	-1.82491	0.0680148	NA	PCMTD1P3
ENSG00000132153	1555.21	0.0985375	0.054015	1.82426	0.0681126	0.999559	DHX30
ENSG00000166128	702.859	-0.132243	0.0724995	-1.82405	0.0681439	0.999559	RAB8B
ENSG00000134982	1313.71	0.125482	0.0688136	1.8235	0.0682271	0.999559	APC
ENSG00000078269	1779.79	0.0888175	0.0487361	1.82242	0.0683914	0.999559	SYNJ2
ENSG00000120690	793.728	-0.123271	0.0676686	-1.82169	0.0685023	0.999559	ELF1
ENSG00000251562	616.504	-0.243572	0.133709	-1.82165	0.0685078	0.999559	MALAT1
ENSG00000108176	378.705	0.16857	0.0925649	1.8211	0.0685921	0.999559	DNAJC12
ENSG00000038382	3721.7	0.0746582	0.0410455	1.81891	0.0689245	0.999559	TRIO
ENSG00000130177	1261.25	0.105199	0.0578487	1.81853	0.0689836	0.999559	CDC16
ENSG00000100364	1611.56	0.0954963	0.0525221	1.81821	0.0690316	0.999559	KIAA0930
ENSG00000205423	420.054	-0.156678	0.0861754	-1.81813	0.0690445	0.999559	CNEP1R1
ENSG00000116731	611.745	0.135321	0.0744388	1.81789	0.0690816	0.999559	PRDM2
ENSG00000123595	416.44	0.159477	0.0877476	1.81745	0.0691479	0.999559	RAB9A
ENSG00000134046	1194.72	-0.102026	0.0561463	-1.81715	0.0691947	0.999559	MBD2
ENSG00000250451	10.922	0.938599	0.516767	1.81629	0.0693257	NA	HOXC-AS1
ENSG00000259244	4.0836	-1.61551	0.890199	-1.81477	0.0695587	NA	AC048382.2
ENSG00000126822	1315.82	0.0999512	0.0550853	1.81448	0.0696037	0.999559	PLEKHG3
ENSG00000282951	5.05978	-1.47112	0.810786	-1.81443	0.0696114	NA	AC008537.4
ENSG00000166788	713.815	-0.123939	0.0683218	-1.81404	0.0696712	0.999559	SAAL1
ENSG00000105220	7565.15	-0.0785512	0.0433321	-1.81277	0.0698668	0.999559	GPI
ENSG00000184361	29.6355	0.561799	0.310346	1.81024	0.0702591	NA	SPATA32
ENSG00000172830	335.458	0.171897	0.0949618	1.81017	0.0702697	0.999559	SSH3
ENSG00000024422	2777.76	-0.0924041	0.0510503	-1.81006	0.0702863	0.999559	EHD2
ENSG00000187772	205.477	-0.219608	0.121333	-1.80996	0.0703027	0.999559	LIN28B
ENSG00000188522	1182.76	0.106951	0.0590921	1.8099	0.0703115	0.999559	FAM83G
ENSG00000232906	3.75439	-1.79191	0.990325	-1.80942	0.0703864	NA	AC092685.1
ENSG00000204899	549.891	-0.147402	0.0814694	-1.80929	0.0704053	0.999559	MZT1
ENSG00000076554	2224.53	-0.084451	0.0466775	-1.80924	0.070413	0.999559	TPD52
ENSG00000147459	7544.21	0.0613824	0.0339271	1.80924	0.0704133	0.999559	DOCK5
ENSG00000131507	1908.03	-0.0861698	0.0476316	-1.80909	0.070437	0.999559	NDFIP1
ENSG00000255326	2.26945	-2.48717	1.37529	-1.80847	0.0705327	NA	AP001922.5
ENSG00000166920	137.903	0.269513	0.149028	1.80847	0.0705328	0.999559	C15orf48
ENSG00000148840	1767.84	0.0870607	0.0481595	1.80776	0.0706442	0.999559	PPRC1
ENSG00000153904	408.61	-0.160799	0.088971	-1.80731	0.0707133	0.999559	DDAH1
ENSG00000197147	483.871	0.158216	0.0875518	1.80711	0.0707447	0.999559	LRRC8B
ENSG00000172339	189.761	-0.231344	0.128027	-1.807	0.0707624	0.999559	ALG14
ENSG00000237499	5.7701	1.3332	0.738335	1.80569	0.0709669	NA	AL357060.1
ENSG00000105516	43.7221	-0.474339	0.262742	-1.80534	0.0710214	NA	DBP
ENSG00000238829	2.13296	2.49442	1.3819	1.80506	0.071065	NA	RNU7-45P
ENSG00000131263	2259.12	-0.0908897	0.050374	-1.8043	0.0711844	0.999559	RLIM
ENSG00000143971	574.97	-0.149448	0.0828636	-1.80354	0.0713033	0.999559	ETAA1
ENSG00000123689	14.4598	0.814606	0.451838	1.80287	0.0714086	NA	G0S2
ENSG00000187735	2557.22	-0.0793835	0.0440418	-1.80246	0.0714731	0.999559	TCEA1
ENSG00000178917	64.1911	-0.395411	0.219424	-1.80204	0.0715393	0.999559	ZNF852
ENSG00000105887	4726.87	-0.0708296	0.0393245	-1.80116	0.0716784	0.999559	MTPN
ENSG00000278416	4.95361	1.49165	0.828249	1.80097	0.0717081	NA	PMS2P2
ENSG00000235142	83.4971	-0.331299	0.183962	-1.80091	0.0717164	0.999559	LINC02532
ENSG00000198208	17.6695	0.725196	0.402761	1.80056	0.0717718	NA	RPS6KL1
ENSG00000281357	14.1728	-0.868245	0.48224	-1.80044	0.0717908	NA	ARRDC3-AS1
ENSG00000179862	420.331	0.159312	0.0885323	1.79948	0.0719433	0.999559	CITED4
ENSG00000279894	5.40195	-1.37691	0.765174	-1.79947	0.0719443	NA	Z73965.1
ENSG00000066044	1625.58	-0.0910566	0.0506344	-1.79831	0.0721273	0.999559	ELAVL1
ENSG00000198586	1457.79	-0.0970452	0.0539687	-1.79818	0.0721492	0.999559	TLK1
ENSG00000123219	1000.43	-0.120073	0.0668111	-1.7972	0.0723034	0.999559	CENPK
ENSG00000176532	46.4907	-0.44357	0.246819	-1.79714	0.0723127	0.999559	PRR15
ENSG00000182628	1712.67	-0.0919955	0.0512289	-1.79577	0.0725308	0.999559	SKA2
ENSG00000279207	234.883	-0.210111	0.11706	-1.7949	0.0726695	0.999559	AC015813.6
ENSG00000134690	824.418	-0.115804	0.0645229	-1.79478	0.0726888	0.999559	CDCA8
ENSG00000125398	190.954	0.228335	0.127302	1.79365	0.0728684	0.999559	SOX9
ENSG00000154473	3510.45	-0.0733075	0.0408921	-1.79271	0.0730201	0.999559	BUB3
ENSG00000101856	2770.59	-0.0849302	0.0473829	-1.79242	0.0730654	0.999559	PGRMC1
ENSG00000260257	9.94437	-0.977294	0.545376	-1.79196	0.0731389	NA	AL035071.1
ENSG00000172955	6.54361	1.22292	0.683348	1.7896	0.0735187	NA	ADH6
ENSG00000116205	156.279	-0.252823	0.14134	-1.78876	0.0736539	0.999559	TCEANC2
ENSG00000185414	808.174	-0.118699	0.0664103	-1.78736	0.0738786	0.999559	MRPL30
ENSG00000163257	544.656	-0.143065	0.0801444	-1.78509	0.0742469	0.999559	DCAF16
ENSG00000185787	4684.3	-0.0673055	0.0377086	-1.78488	0.07428	0.999559	MORF4L1
ENSG00000280426	7.2884	1.25324	0.702256	1.78459	0.0743278	NA	AC084876.2
ENSG00000163093	67.9009	-0.36678	0.205544	-1.78444	0.0743528	0.999559	BBS5
ENSG00000117625	468.438	-0.146113	0.0819648	-1.78263	0.0746461	0.999559	RCOR3
ENSG00000125755	2102.53	0.0860673	0.0482883	1.78236	0.0746901	0.999559	SYMPK
ENSG00000008282	2159.62	-0.0906455	0.0508773	-1.78165	0.0748065	0.999559	SYPL1
ENSG00000272777	6.77181	-1.21206	0.680404	-1.78138	0.0748507	NA	AC019131.2
ENSG00000114999	1677.35	0.089899	0.050469	1.78127	0.074868	0.999559	TTL
ENSG00000272667	17.7521	-0.727981	0.408818	-1.78069	0.0749623	NA	AC012306.2
ENSG00000120942	399.381	0.162071	0.0910452	1.78012	0.0750564	0.999559	UBIAD1
ENSG00000100503	2454.02	0.084336	0.0473803	1.77998	0.0750792	0.999559	NIN
ENSG00000226053	7.03274	1.22855	0.690229	1.77991	0.0750904	NA	LINC01776
ENSG00000214810	18.0404	-0.71755	0.403214	-1.77958	0.0751449	NA	CYCSP55
ENSG00000052749	1680.27	0.0900725	0.0506273	1.77913	0.0752188	0.999559	RRP12
ENSG00000088256	1043.94	-0.107185	0.0602589	-1.77874	0.075283	0.999559	GNA11
ENSG00000147457	1041.74	0.108832	0.0611983	1.77836	0.0753453	0.999559	CHMP7
ENSG00000080845	683.472	0.12739	0.0716343	1.77834	0.0753485	0.999559	DLGAP4
ENSG00000179532	322.428	0.184852	0.103978	1.77781	0.0754358	0.999559	DNHD1
ENSG00000134308	12008.8	-0.0556197	0.031297	-1.77716	0.0755422	0.999559	YWHAQ
ENSG00000172053	1573.85	0.0922953	0.0519359	1.7771	0.0755516	0.999559	QARS
ENSG00000276168	581.043	0.341115	0.192046	1.77622	0.0756964	0.999559	RN7SL1
ENSG00000173273	1231.21	-0.0984992	0.0554623	-1.77597	0.0757386	0.999559	TNKS
ENSG00000130675	97.2627	-0.30627	0.172692	-1.77351	0.0761451	0.999559	MNX1
ENSG00000257830	7.51187	-1.20594	0.680232	-1.77284	0.0762559	NA	AC021066.1
ENSG00000182873	14.5613	0.798232	0.450405	1.77225	0.0763522	NA	PRKCZ-AS1
ENSG00000203791	229.408	-0.201971	0.113997	-1.77172	0.0764414	0.999559	EEF1AKMT2
ENSG00000203865	51.8855	0.413141	0.233243	1.77129	0.0765131	0.999559	ATP1A1-AS1
ENSG00000038274	1074.04	-0.10342	0.0584141	-1.77047	0.0766494	0.999559	MAT2B
ENSG00000129355	43.3946	-0.45443	0.2567	-1.77028	0.0766803	NA	CDKN2D
ENSG00000284753	85.7739	0.325042	0.183617	1.77022	0.0766912	0.999559	EEF1AKMT4
ENSG00000139168	1081.84	-0.103833	0.0586849	-1.76933	0.0768395	0.999559	ZCRB1
ENSG00000166803	958.746	-0.119447	0.0675221	-1.76901	0.0768927	0.999559	PCLAF
ENSG00000100591	3118.98	0.0759111	0.0429186	1.76872	0.0769402	0.999559	AHSA1
ENSG00000253971	3.59023	-1.72787	0.977092	-1.76838	0.0769982	NA	CDC42P3
ENSG00000133226	1510.77	-0.0931654	0.052691	-1.76814	0.0770367	0.999559	SRRM1
ENSG00000164924	14942.8	-0.0532618	0.0301549	-1.76627	0.0773498	0.999559	YWHAZ
ENSG00000264057	3.5617	-1.74402	0.987643	-1.76584	0.0774225	NA	AC103810.1
ENSG00000153767	405.756	-0.158141	0.0895619	-1.76572	0.0774434	0.999559	GTF2E1
ENSG00000289269	6.40563	-1.28218	0.726189	-1.76563	0.0774579	NA
ENSG00000051341	1375.49	0.0945461	0.0535543	1.76542	0.0774927	0.999559	POLQ
ENSG00000243323	2.11351	2.51149	1.42329	1.76457	0.077636	NA	PTPRVP
ENSG00000119335	9772.8	-0.0568035	0.0322032	-1.76391	0.0777478	0.999559	SET
ENSG00000112320	31.6093	0.533505	0.302575	1.76322	0.0778639	NA	SOBP
ENSG00000256967	92.3437	0.319863	0.181434	1.76297	0.0779054	0.999559	AC018653.3
ENSG00000158792	143.971	0.251163	0.142468	1.76294	0.0779098	0.999559	SPATA2L
ENSG00000172340	1136.48	-0.103757	0.0588563	-1.76289	0.0779192	0.999559	SUCLG2
ENSG00000126821	736.502	-0.119348	0.0677087	-1.76267	0.077956	0.999559	SGPP1
ENSG00000116251	1625.01	-0.0876066	0.0497126	-1.76226	0.0780252	0.999559	RPL22
ENSG00000035862	3728.53	-0.071563	0.040615	-1.76198	0.0780718	0.999559	TIMP2
ENSG00000147403	6733.53	0.0831326	0.0472108	1.76088	0.0782587	0.999559	RPL10
ENSG00000171298	892.633	0.117587	0.0668046	1.76017	0.0783798	0.999559	GAA
ENSG00000196456	78.9418	-0.345788	0.196584	-1.75898	0.0785807	0.999559	ZNF775
ENSG00000178502	303.912	-0.193907	0.110291	-1.75814	0.0787241	0.999559	KLHL11
ENSG00000186889	116.062	-0.279693	0.159094	-1.75803	0.0787418	0.999559	TMEM17
ENSG00000155755	554.865	-0.135907	0.0773205	-1.75771	0.0787971	0.999559	TMEM237
ENSG00000101911	1303.37	-0.10031	0.057108	-1.7565	0.0790038	0.999559	PRPS2
ENSG00000085978	1102.13	0.100074	0.0569777	1.75637	0.0790256	0.999559	ATG16L1
ENSG00000213761	2.13629	-2.41458	1.37498	-1.75608	0.0790742	NA	MT1P1
ENSG00000174456	133.315	-0.257661	0.1468	-1.75519	0.0792272	0.999559	C12orf76
ENSG00000282988	3.08055	-1.8788	1.07056	-1.75497	0.0792637	NA	AL031777.3
ENSG00000198791	2502.92	-0.0816027	0.0465011	-1.75486	0.0792838	0.999559	CNOT7
ENSG00000149212	111.342	-0.289795	0.16514	-1.75484	0.0792859	0.999559	SESN3
ENSG00000175782	572.744	-0.133697	0.0762004	-1.75455	0.0793363	0.999559	SLC35E3
ENSG00000100079	2.99841	1.85711	1.05861	1.75429	0.0793812	NA	LGALS2
ENSG00000083814	53.5706	-0.427143	0.24352	-1.75404	0.079424	0.999559	ZNF671
ENSG00000114268	109.937	0.28541	0.162749	1.75368	0.0794848	0.999559	PFKFB4
ENSG00000168374	1982.41	-0.0842396	0.0480511	-1.75313	0.0795804	0.999559	ARF4
ENSG00000115514	803.585	-0.114662	0.0654073	-1.75305	0.079593	0.999559	TXNDC9
ENSG00000068400	773.308	0.117354	0.0669677	1.75239	0.0797064	0.999559	GRIPAP1
ENSG00000082898	9293.53	-0.0675008	0.0385227	-1.75223	0.0797338	0.999559	XPO1
ENSG00000263278	12.9688	0.819816	0.468034	1.75162	0.0798398	NA	AC233701.1
ENSG00000185340	369.83	-0.160856	0.0918475	-1.75134	0.0798881	0.999559	GAS2L1
ENSG00000226126	2.11403	-2.40318	1.37238	-1.7511	0.0799286	NA	PSMC1P12
ENSG00000136478	715.36	0.121163	0.0692148	1.75054	0.080026	0.999559	TEX2
ENSG00000147130	824.512	-0.114738	0.0655657	-1.74997	0.0801236	0.999559	ZMYM3
ENSG00000231625	21.5057	0.648135	0.370447	1.7496	0.0801865	NA	AC115989.1
ENSG00000286369	6.19751	-1.24202	0.710053	-1.7492	0.0802569	NA
ENSG00000168497	704.483	-0.122508	0.0701043	-1.74751	0.0805496	0.999559	CAVIN2
ENSG00000168298	9.58326	-0.966969	0.553543	-1.74687	0.0806596	NA	HIST1H1E
ENSG00000100744	549.331	-0.135216	0.0774057	-1.74684	0.0806643	0.999559	GSKIP
ENSG00000266402	65.5002	0.387063	0.221702	1.74587	0.0808333	0.999559	SNHG25
ENSG00000260027	382.048	-0.16267	0.0931991	-1.7454	0.0809149	0.999559	HOXB7
ENSG00000139133	190.904	-0.222332	0.127526	-1.74342	0.0812597	0.999559	ALG10
ENSG00000255366	2.13489	-2.41443	1.38671	-1.74112	0.0816632	NA	AC120036.4
ENSG00000262503	16.325	0.732916	0.420979	1.74098	0.0816868	NA	AC027763.1
ENSG00000149636	802.256	-0.116897	0.0671598	-1.74058	0.0817574	0.999559	DSN1
ENSG00000116199	2456.58	-0.0843552	0.048467	-1.74047	0.0817769	0.999559	FAM20B
ENSG00000165704	1430.85	-0.0953898	0.0548263	-1.73986	0.0818844	0.999559	HPRT1
ENSG00000230623	23.334	0.60506	0.347841	1.73947	0.0819518	NA	AC104461.1
ENSG00000225339	14.5731	0.771121	0.44344	1.73895	0.0820427	NA	AL354740.1
ENSG00000155868	337.699	-0.168373	0.0968498	-1.7385	0.0821236	0.999559	MED7
ENSG00000162236	369.732	0.16	0.0920486	1.73821	0.0821738	0.999559	STX5
ENSG00000100403	1348.91	0.095785	0.0551195	1.73777	0.0822515	0.999559	ZC3H7B
ENSG00000168246	624.795	-0.129958	0.0747864	-1.73773	0.0822588	0.999559	UBTD2
ENSG00000197971	826.184	0.113005	0.0650365	1.73756	0.0822886	0.999559	MBP
ENSG00000105514	183.734	-0.233929	0.134667	-1.7371	0.0823704	0.999559	RAB3D
ENSG00000280183	9.27673	1.00907	0.581105	1.73647	0.0824816	NA	AC067852.4
ENSG00000198060	896.216	-0.110872	0.0638549	-1.73631	0.0825087	0.999559	2022-03-05
ENSG00000217128	1229.95	-0.0997068	0.0574253	-1.73629	0.0825131	0.999559	FNIP1
ENSG00000066654	1364.62	-0.0955556	0.0550609	-1.73546	0.0826602	0.999559	THUMPD1
ENSG00000115084	2095.84	-0.0866791	0.0499694	-1.73464	0.082804	0.999559	SLC35F5
ENSG00000164096	576.486	-0.131435	0.0758029	-1.73391	0.0829345	0.999559	C4orf3
ENSG00000272843	5.73544	-1.28013	0.738465	-1.73351	0.0830058	NA	AC211476.2
ENSG00000102098	482.802	-0.151634	0.0874977	-1.73301	0.0830938	0.999559	SCML2
ENSG00000232553	5.22686	1.37169	0.791642	1.73271	0.083147	NA	CLK2P1
ENSG00000167105	127.611	0.266174	0.15369	1.73189	0.0832933	0.999559	TMEM92
ENSG00000072364	3801.08	0.0769554	0.044447	1.7314	0.0833809	0.999559	AFF4
ENSG00000134363	76.6453	0.332869	0.192255	1.73139	0.0833819	0.999559	FST
ENSG00000135272	857.902	-0.117085	0.0676304	-1.73124	0.0834087	0.999559	MDFIC
ENSG00000289499	5.16977	1.36133	0.78649	1.73089	0.0834716	NA
ENSG00000288971	5.56886	1.30439	0.753801	1.73041	0.0835569	NA
ENSG00000183856	1245.5	0.108894	0.0629765	1.72912	0.083788	0.999559	IQGAP3
ENSG00000289917	2.13355	-2.3747	1.37421	-1.72805	0.0839786	NA
ENSG00000121060	2031.11	0.0818687	0.0473816	1.72786	0.0840135	0.999559	TRIM25
ENSG00000171105	308.118	0.177449	0.102728	1.72735	0.084104	0.999559	INSR
ENSG00000111666	1215.22	-0.0995877	0.0576594	-1.72717	0.0841366	0.999559	CHPT1
ENSG00000154743	554.614	-0.133402	0.0772514	-1.72685	0.0841945	0.999559	TSEN2
ENSG00000103852	335.895	0.165763	0.0960395	1.72599	0.0843493	0.999559	TTC23
ENSG00000139990	559.758	-0.135087	0.078268	-1.72595	0.0843557	0.999559	DCAF5
ENSG00000213290	25.5463	0.594472	0.34458	1.72521	0.0844902	NA	PGK1P2
ENSG00000084090	2989.02	-0.0728737	0.0422455	-1.725	0.0845267	0.999559	STARD7
ENSG00000103489	36.7331	0.487804	0.282855	1.72457	0.0846045	NA	XYLT1
ENSG00000163807	527.883	-0.135772	0.0787781	-1.72347	0.0848027	0.999559	KIAA1143
ENSG00000137770	968.918	-0.104772	0.0608569	-1.72161	0.0851393	0.999559	CTDSPL2
ENSG00000137203	698.462	-0.117985	0.0685357	-1.72151	0.0851589	0.999559	TFAP2A
ENSG00000171204	738.221	-0.119924	0.0697123	-1.72027	0.0853838	0.999559	TMEM126B
ENSG00000198853	1690.43	0.0861499	0.0500831	1.72014	0.0854072	0.999559	RUSC2
ENSG00000128805	69.4696	0.347344	0.202022	1.71934	0.0855529	0.999559	ARHGAP22
ENSG00000188266	131.856	-0.262	0.152407	-1.71908	0.0855998	0.999559	HYKK
ENSG00000188735	602.427	0.128165	0.0745687	1.71875	0.0856608	0.999559	TMEM120B
ENSG00000061794	2399.38	-0.0817618	0.0475756	-1.71857	0.0856931	0.999559	MRPS35
ENSG00000114978	4624.9	-0.0745007	0.0433613	-1.71814	0.0857714	0.999559	MOB1A
ENSG00000227632	2.56841	-2.06217	1.20078	-1.71736	0.0859125	NA	AC018804.1
ENSG00000283156	4.82198	-1.42668	0.831266	-1.71628	0.0861114	NA	AC068620.3
ENSG00000274750	48.4005	0.412876	0.240653	1.71565	0.0862267	0.999559	HIST1H3E
ENSG00000254166	147.294	0.257562	0.15022	1.71457	0.0864245	0.999559	CASC19
ENSG00000205268	476.627	-0.146337	0.0853618	-1.71431	0.0864712	0.999559	PDE7A
ENSG00000182718	28333.9	0.0696408	0.0406264	1.71418	0.0864965	0.999559	ANXA2
ENSG00000124508	156.429	0.240117	0.140081	1.71413	0.0865053	0.999559	BTN2A2
ENSG00000189306	835.999	0.121713	0.0710166	1.71387	0.086552	0.999559	RRP7A
ENSG00000115414	5459.5	0.139195	0.0812417	1.71334	0.0866498	0.999559	FN1
ENSG00000157500	1243.64	-0.0995176	0.0580948	-1.71302	0.0867087	0.999559	APPL1
ENSG00000170703	55.4706	0.386873	0.225846	1.713	0.0867129	0.999559	TTLL6
ENSG00000160223	11.7517	0.847822	0.494936	1.71299	0.0867142	NA	ICOSLG
ENSG00000137857	24.6909	0.5789	0.338157	1.71193	0.0869101	NA	DUOX1
ENSG00000197170	2957.79	-0.0734147	0.0428905	-1.71167	0.0869567	0.999559	PSMD12
ENSG00000123191	165.155	0.227456	0.132997	1.71023	0.0872232	0.999559	ATP7B
ENSG00000223510	4.84808	-1.39656	0.816795	-1.70981	0.0873019	NA	CDRT15
ENSG00000156500	29.3653	-0.530436	0.310285	-1.70951	0.0873559	NA	FAM122C
ENSG00000170100	239.196	0.196518	0.114975	1.70923	0.0874083	0.999559	ZNF778
ENSG00000136731	3693.02	-0.0720036	0.0421284	-1.70915	0.0874235	0.999559	UGGT1
ENSG00000266501	16.7429	0.709764	0.415305	1.70902	0.0874475	NA	AC025198.1
ENSG00000255284	98.7347	0.288963	0.169097	1.70885	0.0874778	0.999559	AP006621.3
ENSG00000099139	74.785	0.356766	0.208794	1.7087	0.0875066	0.999559	PCSK5
ENSG00000117523	7492.29	0.0597586	0.0349805	1.70834	0.0875734	0.999559	PRRC2C
ENSG00000151131	623.335	-0.124566	0.0729355	-1.70789	0.0876563	0.999559	C12orf45
ENSG00000077782	2904.28	0.0730588	0.042793	1.70726	0.0877737	0.999559	FGFR1
ENSG00000272645	65.348	-0.357263	0.209271	-1.70718	0.0877884	0.999559	GTF2IP20
ENSG00000170561	38.5969	-0.466584	0.273412	-1.70653	0.0879104	NA	IRX2
ENSG00000174738	803.55	-0.121562	0.0712655	-1.70576	0.0880532	0.999559	NR1D2
ENSG00000008300	338.276	0.172546	0.101181	1.70532	0.0881354	0.999559	CELSR3
ENSG00000261762	150.642	-0.237137	0.139071	-1.70515	0.0881661	0.999559	AC027228.2
ENSG00000179023	138.848	-0.256246	0.150295	-1.70496	0.0882022	0.999559	KLHDC7A
ENSG00000185596	32.2598	0.514944	0.302053	1.70482	0.0882287	NA	WASH3P
ENSG00000214708	3.06737	-1.84837	1.08428	-1.70469	0.0882517	NA	AC116407.1
ENSG00000073008	3112.5	0.0707582	0.0415175	1.7043	0.0883254	0.999559	PVR
ENSG00000197056	442.119	-0.144443	0.0847543	-1.70426	0.0883323	0.999559	ZMYM1
ENSG00000006118	1284.14	0.0956547	0.0561341	1.70404	0.088374	0.999559	TMEM132A
ENSG00000253227	82.7506	-0.318249	0.186869	-1.70306	0.0885563	0.999559	AC090192.2
ENSG00000286347	5.71044	-1.26163	0.741124	-1.70232	0.0886954	NA
ENSG00000109805	1665.65	-0.0848133	0.0498371	-1.70181	0.0887906	0.999559	NCAPG
ENSG00000012211	192.181	0.211345	0.124191	1.70177	0.0887976	0.999559	PRICKLE3
ENSG00000139405	449.807	-0.143142	0.0841362	-1.70131	0.0888855	0.999559	RITA1
ENSG00000229950	22.4619	-0.620521	0.364861	-1.70071	0.0889982	NA	TFAP2A-AS1
ENSG00000153071	567.73	0.130239	0.0765869	1.70053	0.0890306	0.999559	DAB2
ENSG00000229994	9.96497	-0.957758	0.56326	-1.70038	0.0890588	NA	RPL5P4
ENSG00000183535	16.7392	0.737387	0.433728	1.70011	0.0891096	NA	COL18A1-AS1
ENSG00000211455	697.332	0.121972	0.0717614	1.69969	0.0891884	0.999559	STK38L
ENSG00000254986	933.184	0.103948	0.0611573	1.69967	0.0891922	0.999559	DPP3
ENSG00000143590	28.7275	-0.555797	0.327035	-1.6995	0.0892243	NA	EFNA3
ENSG00000136141	468.63	0.14111	0.0830541	1.69901	0.0893178	0.999559	LRCH1
ENSG00000117597	1154.67	0.098907	0.0582279	1.69862	0.0893908	0.999559	DIEXF
ENSG00000238840	11.7772	-0.894783	0.526864	-1.69832	0.0894474	NA	RF00096
ENSG00000112742	1103.08	-0.0973925	0.0573649	-1.69777	0.0895507	0.999559	TTK
ENSG00000259556	28.0408	-0.549892	0.323938	-1.69752	0.0895975	NA	AC090971.3
ENSG00000271737	21.681	-0.62979	0.371159	-1.69682	0.0897312	NA	AC008608.2
ENSG00000135740	59.4537	0.36684	0.216199	1.69677	0.0897407	0.999559	SLC9A5
ENSG00000143416	119.622	0.2625	0.154736	1.69644	0.0898031	0.999559	SELENBP1
ENSG00000021355	1166.74	-0.0972583	0.0573392	-1.69619	0.0898497	0.999559	SERPINB1
ENSG00000164251	2684.89	0.0857469	0.0506113	1.69423	0.0902224	0.999559	F2RL1
ENSG00000103657	1844.55	0.0885371	0.0522611	1.69413	0.0902404	0.999559	HERC1
ENSG00000106070	1301.1	0.0951595	0.0561702	1.69413	0.0902412	0.999559	GRB10
ENSG00000120833	338.601	0.166773	0.0984437	1.6941	0.0902469	0.999559	SOCS2
ENSG00000279699	5.61681	1.27274	0.751316	1.69401	0.0902628	NA	AC004264.2
ENSG00000240682	163.997	-0.227023	0.134027	-1.69386	0.0902915	0.999559	ISY1
ENSG00000163877	279.33	-0.182461	0.107803	-1.69254	0.090543	0.999559	SNIP1
ENSG00000023734	4411.98	-0.062677	0.037048	-1.69178	0.0906888	0.999559	STRAP
ENSG00000077616	34.5478	-0.487224	0.288147	-1.69089	0.0908584	NA	NAALAD2
ENSG00000198740	596.538	-0.131127	0.0775621	-1.69061	0.0909122	0.999559	ZNF652
ENSG00000178752	55.27	0.382034	0.226052	1.69002	0.0910232	0.999559	ERFE
ENSG00000169504	1949.85	-0.0897556	0.0531241	-1.68955	0.0911148	0.999559	CLIC4
ENSG00000262119	5.3144	-1.30122	0.770175	-1.68951	0.091121	NA	AL079343.1
ENSG00000276600	15.973	0.730339	0.432373	1.68914	0.0911924	NA	RAB7B
ENSG00000159184	100.117	-0.286718	0.169805	-1.68852	0.091312	0.999559	HOXB13
ENSG00000006071	44.2647	0.431396	0.255575	1.68794	0.0914221	NA	ABCC8
ENSG00000070961	5670.19	0.0822496	0.0487318	1.6878	0.0914497	0.999559	ATP2B1
ENSG00000196338	41.518	0.445511	0.263988	1.68762	0.0914849	NA	NLGN3
ENSG00000169122	14.0041	-0.782642	0.463772	-1.68756	0.0914962	NA	FAM110B
ENSG00000164631	736.853	-0.116592	0.0691116	-1.68701	0.0916005	0.999559	ZNF12
ENSG00000233971	6.74252	1.12115	0.664642	1.68685	0.0916313	NA	RPS20P10
ENSG00000156869	86.4969	-0.30761	0.182483	-1.68569	0.0918564	0.999559	FRRS1
ENSG00000147162	3423.99	0.0771407	0.0457639	1.68562	0.0918683	0.999559	OGT
ENSG00000196072	958.981	-0.101987	0.0605392	-1.68465	0.092057	0.999559	BLOC1S2
ENSG00000277758	70.9687	-0.343324	0.203807	-1.68455	0.0920746	0.999559	FO681492.1
ENSG00000224081	9.50729	0.948059	0.5628	1.68454	0.0920775	NA	SLC44A3-AS1
ENSG00000182004	1471.63	-0.0934304	0.055476	-1.68416	0.0921506	0.999559	SNRPE
ENSG00000011405	2536.2	0.0827031	0.0491125	1.68395	0.0921908	0.999559	PIK3C2A
ENSG00000258701	7.12505	1.10474	0.656327	1.68321	0.0923343	NA	LINC00638
ENSG00000101126	2646.35	-0.074406	0.0442099	-1.68302	0.0923718	0.999559	ADNP
ENSG00000165516	501.421	-0.135259	0.080381	-1.68272	0.0924294	0.999559	KLHDC2
ENSG00000175970	768.596	-0.111529	0.0662835	-1.68261	0.0924511	0.999559	UNC119B
ENSG00000271714	4.81429	-1.44434	0.858586	-1.68223	0.0925234	NA	AC010501.1
ENSG00000167371	18.3992	0.699475	0.415863	1.68198	0.0925718	NA	PRRT2
ENSG00000055813	6.04865	-1.18558	0.705159	-1.6813	0.0927043	NA	CCDC85A
ENSG00000115275	725.055	0.118215	0.0703165	1.68119	0.0927267	0.999559	MOGS
ENSG00000185015	16.1945	0.709022	0.42178	1.68103	0.092758	NA	CA13
ENSG00000275393	1.99498	2.38186	1.41707	1.68083	0.0927959	NA	AC018695.6
ENSG00000132437	28.7899	0.525814	0.312861	1.68066	0.0928281	NA	DDC
ENSG00000027847	303.052	0.172506	0.102672	1.68016	0.0929256	0.999559	B4GALT7
ENSG00000226310	8.83154	-1.00582	0.598824	-1.67965	0.0930247	NA	AL022157.1
ENSG00000119682	1377.3	0.0898123	0.0535073	1.67851	0.0932483	0.999559	AREL1
ENSG00000135930	1305.45	0.0962955	0.0574369	1.67654	0.0936317	0.999559	EIF4E2
ENSG00000170312	2626.25	-0.0820621	0.0489713	-1.67572	0.0937939	0.999559	CDK1
ENSG00000235698	69.8659	-0.339473	0.20267	-1.675	0.0939333	0.999559	PA2G4P2
ENSG00000168792	558.583	-0.126882	0.0757515	-1.67498	0.093938	0.999559	ABHD15
ENSG00000123395	529.898	0.13149	0.0785157	1.6747	0.0939927	0.999559	ATG101
ENSG00000276131	2.60285	-2.04135	1.21935	-1.67413	0.0941053	NA	AC009118.2
ENSG00000168961	6.05324	-1.17595	0.702636	-1.67363	0.0942041	NA	LGALS9
ENSG00000262454	322.722	-0.169061	0.101018	-1.67358	0.0942141	0.999559	MIR193BHG
ENSG00000141741	612.138	0.122278	0.0730743	1.67334	0.0942613	0.999559	MIEN1
ENSG00000065615	740.545	-0.116279	0.0695057	-1.67294	0.0943401	0.999559	CYB5R4
ENSG00000067715	709.446	0.124796	0.0746218	1.67239	0.0944482	0.999559	SYT1
ENSG00000149313	1175.66	-0.0987862	0.0591563	-1.66992	0.0949357	0.999559	AASDHPPT
ENSG00000196850	1168.73	0.102906	0.0616294	1.66975	0.0949682	0.999559	PPTC7
ENSG00000197599	3.96927	-1.50919	0.904083	-1.66931	0.095056	NA	CCDC154
ENSG00000071626	1984.17	-0.0788281	0.0472262	-1.66916	0.0950854	0.999559	DAZAP1
ENSG00000105711	192.799	0.210257	0.125971	1.6691	0.0950984	0.999559	SCN1B
ENSG00000157800	693.232	0.122383	0.0733335	1.66886	0.0951449	0.999559	SLC37A3
ENSG00000163527	5082.97	-0.0646518	0.0387581	-1.66809	0.0952986	0.999559	STT3B
ENSG00000223496	666.061	-0.121377	0.0727661	-1.66805	0.0953068	0.999559	EXOSC6
ENSG00000092330	511.905	0.134764	0.0807968	1.66793	0.0953287	0.999559	TINF2
ENSG00000137491	123.64	0.257731	0.154537	1.66776	0.0953632	0.999559	SLCO2B1
ENSG00000186834	2269.37	-0.0759468	0.045547	-1.66744	0.0954276	0.999559	HEXIM1
ENSG00000126787	1876.6	-0.086831	0.0520975	-1.6667	0.0955738	0.999559	DLGAP5
ENSG00000101057	2238.84	-0.0834592	0.0500749	-1.66669	0.0955763	0.999559	MYBL2
ENSG00000105974	7577.1	-0.0589522	0.0353716	-1.66665	0.0955832	0.999559	CAV1
ENSG00000162607	1766.08	-0.0920544	0.0552419	-1.66639	0.0956365	0.999559	USP1
ENSG00000144824	2029.51	0.0782161	0.0469508	1.66592	0.0957301	0.999559	PHLDB2
ENSG00000259654	3.42964	-1.61645	0.970416	-1.66573	0.0957668	NA	AC115102.1
ENSG00000270210	12.2567	0.829944	0.498331	1.66545	0.0958232	NA	AC104695.3
ENSG00000251584	5.85933	1.19345	0.716606	1.66543	0.0958277	NA	AC096751.2
ENSG00000146151	6.05042	-1.17391	0.705024	-1.66507	0.0958988	NA	HMGCLL1
ENSG00000081665	42.6125	0.427661	0.25693	1.6645	0.0960121	NA	ZNF506
ENSG00000085998	832.827	0.111575	0.0671083	1.66261	0.096391	0.999559	POMGNT1
ENSG00000090621	2705.89	-0.0777406	0.0467644	-1.66239	0.0964353	0.999559	PABPC4
ENSG00000135919	1847.19	0.081416	0.0489829	1.66213	0.0964862	0.999559	SERPINE2
ENSG00000174151	204.916	-0.202208	0.121731	-1.6611	0.0966925	0.999559	CYB561D1
ENSG00000182013	390.323	0.15019	0.0904418	1.66062	0.0967894	0.999559	PNMA8A
ENSG00000066697	1255.11	0.0932955	0.0561977	1.66013	0.0968881	0.999559	MSANTD3
ENSG00000130165	494.675	0.142996	0.0861648	1.65957	0.0970019	0.999559	ELOF1
ENSG00000166224	1492.31	-0.0910402	0.0548682	-1.65925	0.097065	0.999559	SGPL1
ENSG00000183696	780.14	-0.114865	0.0692357	-1.65905	0.0971066	0.999559	UPP1
ENSG00000126457	3594.07	0.0806426	0.0486258	1.65843	0.0972302	0.999559	PRMT1
ENSG00000129951	41.9079	-0.431303	0.260122	-1.65808	0.0973013	NA	PLPPR3
ENSG00000150773	25.3607	-0.557577	0.336283	-1.65806	0.0973051	NA	PIH1D2
ENSG00000128272	3123.18	0.0787161	0.0474766	1.658	0.0973176	0.999559	ATF4
ENSG00000115827	650.273	-0.125187	0.0755074	-1.65794	0.0973297	0.999559	DCAF17
ENSG00000118515	416.464	0.144387	0.087154	1.65668	0.0975837	0.999559	SGK1
ENSG00000103064	849.171	0.106666	0.0644178	1.65585	0.0977531	0.999559	SLC7A6
ENSG00000214176	169.801	0.224643	0.135681	1.65568	0.097787	0.999559	PLEKHM1P1
ENSG00000143401	2621.74	-0.0854023	0.0515847	-1.65557	0.0978079	0.999559	ANP32E
ENSG00000148584	17.7226	0.666042	0.402407	1.65514	0.0978952	NA	A1CF
ENSG00000184363	680.775	-0.124939	0.0754985	-1.65486	0.0979529	0.999559	PKP3
ENSG00000287808	17.8444	-0.693155	0.418891	-1.65474	0.0979772	NA
ENSG00000111445	1269.95	-0.0919771	0.0556016	-1.65422	0.0980834	0.999559	RFC5
ENSG00000130147	1960.72	0.0794162	0.0480166	1.65393	0.0981411	0.999559	SH3BP4
ENSG00000289390	2.46948	2.01393	1.21767	1.65392	0.0981437	NA
ENSG00000134248	954.612	0.109672	0.0663163	1.65377	0.0981743	0.999559	LAMTOR5
ENSG00000064225	89.7179	0.300218	0.181548	1.65366	0.0981969	0.999559	ST3GAL6
ENSG00000165152	541.2	-0.126161	0.0763154	-1.65315	0.0983001	0.999559	TMEM246
ENSG00000122378	1465.1	-0.0851323	0.0515059	-1.65286	0.0983584	0.999559	FAM213A
ENSG00000175745	98.9934	-0.281769	0.17054	-1.65221	0.0984907	0.999559	NR2F1
ENSG00000120784	484.142	-0.144601	0.0875577	-1.65149	0.0986378	0.999559	ZFP30
ENSG00000143158	798.54	-0.111173	0.0673709	-1.65017	0.0989086	0.999559	MPC2
ENSG00000079156	110.484	-0.273288	0.165641	-1.64989	0.0989663	0.999559	OSBPL6
ENSG00000164815	820.017	-0.106468	0.0645559	-1.64924	0.099098	0.999559	ORC5
ENSG00000066855	1006.6	-0.103091	0.0625236	-1.64883	0.0991824	0.999559	MTFR1
ENSG00000179151	426.423	0.144555	0.0876733	1.6488	0.0991891	0.999559	EDC3
ENSG00000143815	2072.52	-0.0852942	0.0517366	-1.64862	0.0992246	0.999559	LBR
ENSG00000281501	19.9552	0.633954	0.384635	1.6482	0.0993126	NA	SEPSECS-AS1
ENSG00000286181	3.47454	-1.60959	0.976688	-1.64801	0.0993513	NA
ENSG00000237813	30.0556	0.536104	0.325418	1.64743	0.0994694	NA	AC002066.1
ENSG00000116005	3293.22	-0.068621	0.041662	-1.64709	0.0995395	0.999559	PCYOX1
ENSG00000115163	651.796	-0.129077	0.0783692	-1.64703	0.0995512	0.999559	CENPA
ENSG00000126214	840.898	0.111173	0.0675412	1.646	0.0997647	0.999559	KLC1
ENSG00000205213	5290.86	-0.0765444	0.0465075	-1.64585	0.099794	0.999559	LGR4
ENSG00000176396	637.143	-0.11809	0.0717578	-1.64567	0.0998311	0.999559	EID2
ENSG00000142330	297.169	0.166759	0.101384	1.64482	0.100007	0.999559	CAPN10
ENSG00000179456	321.86	-0.159191	0.0967854	-1.64478	0.100015	0.999559	ZBTB18
ENSG00000234985	4.23774	1.42372	0.865792	1.64441	0.100091	NA	AC074085.2
ENSG00000133030	8461.05	0.0567183	0.0345168	1.64321	0.10034	0.999559	MPRIP
ENSG00000106299	1214.21	-0.0961893	0.0585497	-1.64287	0.100411	0.999559	WASL
ENSG00000112541	1720.84	0.0812632	0.0494649	1.64285	0.100415	0.999559	PDE10A
ENSG00000101811	831.443	0.105452	0.064218	1.64209	0.100572	0.999559	CSTF2
ENSG00000260400	5.33741	-1.27564	0.776985	-1.64178	0.100636	NA	AL513534.1
ENSG00000150764	260.938	-0.176342	0.107418	-1.64164	0.100664	0.999559	DIXDC1
ENSG00000107890	676.42	0.11684	0.0712061	1.64088	0.100823	0.999559	ANKRD26
ENSG00000166839	113.718	0.263924	0.160892	1.64038	0.100927	0.999559	ANKDD1A
ENSG00000112874	112.548	-0.271099	0.165272	-1.64032	0.100939	0.999559	NUDT12
ENSG00000152413	515.932	0.131973	0.0805083	1.63925	0.101161	0.999559	HOMER1
ENSG00000262481	2.4774	-1.94704	1.18778	-1.63923	0.101165	NA	TMEM256-PLSCR3
ENSG00000213937	4.29821	1.44121	0.87921	1.63921	0.101171	NA	CLDN9
ENSG00000173698	546.414	-0.12696	0.0774574	-1.6391	0.101193	0.999559	ADGRG2
ENSG00000257556	96.4685	-0.27987	0.17075	-1.63906	0.101201	0.999559	LINC02298
ENSG00000215022	19.3905	0.640848	0.391008	1.63897	0.10122	NA	AL008729.1
ENSG00000104408	5480.23	-0.0605912	0.0369707	-1.6389	0.101235	0.999559	EIF3E
ENSG00000138032	565.206	-0.133065	0.0812536	-1.63766	0.101494	0.999559	PPM1B
ENSG00000237399	31.8867	0.498024	0.304227	1.63701	0.101628	NA	PITRM1-AS1
ENSG00000059915	21.2498	0.607867	0.371448	1.63648	0.101739	NA	PSD
ENSG00000130413	75.8565	0.329357	0.201367	1.63561	0.101922	0.999559	STK33
ENSG00000189042	363.36	-0.154807	0.094664	-1.63533	0.10198	0.999559	ZNF567
ENSG00000132463	2284.52	-0.0726566	0.0444338	-1.63517	0.102014	0.999559	GRSF1
ENSG00000072778	2630.54	0.0722275	0.0441761	1.63499	0.102051	0.999559	ACADVL
ENSG00000118900	1271.47	-0.0893193	0.0546437	-1.63457	0.102138	0.999559	UBN1
ENSG00000153107	1922.5	0.0800979	0.0490228	1.63389	0.102282	0.999559	ANAPC1
ENSG00000213693	25.6969	-0.54421	0.333124	-1.63366	0.102331	NA	SEC14L1P1
ENSG00000181514	4.32767	-1.45711	0.892074	-1.6334	0.102385	NA	FO393414.1
ENSG00000135924	514.458	0.132637	0.0812069	1.63332	0.102401	0.999559	DNAJB2
ENSG00000165338	383.857	-0.15095	0.0924778	-1.63228	0.102621	0.999559	HECTD2
ENSG00000290032	308.235	-0.165518	0.101419	-1.63202	0.102675	0.999559
ENSG00000170348	3453.19	-0.0728506	0.0446396	-1.63197	0.102686	0.999559	TMED10
ENSG00000041353	1684.27	-0.0889514	0.0545089	-1.63187	0.102707	0.999559	RAB27B
ENSG00000263711	707.681	-0.115618	0.0708566	-1.63172	0.102738	0.999559	AC079062.1
ENSG00000161202	744.389	-0.109553	0.0671508	-1.63145	0.102795	0.999559	DVL3
ENSG00000128965	55.6706	0.379647	0.232706	1.63145	0.102796	0.999559	CHAC1
ENSG00000175536	43.4113	-0.424595	0.260279	-1.63131	0.102826	NA	LIPT2
ENSG00000172354	2266.65	-0.0799556	0.0490187	-1.63112	0.102864	0.999559	GNB2
ENSG00000130741	6176.41	-0.0605899	0.0371505	-1.63093	0.102905	0.999559	EIF2S3
ENSG00000182093	395.029	-0.146468	0.0898107	-1.63085	0.102921	0.999559	WRB
ENSG00000269956	7.06101	1.06136	0.650825	1.63079	0.102935	NA	MKNK1-AS1
ENSG00000049759	1292.98	0.0947106	0.0581017	1.63008	0.103084	0.999559	NEDD4L
ENSG00000168758	329.507	0.157654	0.0967278	1.62987	0.103129	0.999559	SEMA4C
ENSG00000183474	8.23455	-1.03075	0.632544	-1.62953	0.103201	NA	GTF2H2C
ENSG00000064195	2.95685	-1.76916	1.08595	-1.62913	0.103285	NA	DLX3
ENSG00000262147	11.6868	0.81023	0.497668	1.62805	0.103514	NA	AC124283.2
ENSG00000168172	1745.39	-0.0897976	0.0551596	-1.62796	0.103533	0.999559	HOOK3
ENSG00000171208	3048.94	-0.0719497	0.0442032	-1.6277	0.103588	0.999559	NETO2
ENSG00000278876	6.98652	1.07174	0.658578	1.62736	0.103661	NA	AC145207.9
ENSG00000085449	1139.68	-0.0942242	0.0579116	-1.62703	0.10373	0.999559	WDFY1
ENSG00000172869	1128.11	0.0932266	0.0572996	1.627	0.103737	0.999559	DMXL1
ENSG00000146828	294.65	-0.16613	0.102112	-1.62695	0.103748	0.999559	SLC12A9
ENSG00000266171	1.97673	-2.27994	1.40217	-1.62601	0.103947	NA	AP001020.3
ENSG00000280351	16.2888	0.695392	0.427682	1.62596	0.103959	NA	AC127496.7
ENSG00000198420	651.234	0.116035	0.0713659	1.62591	0.103968	0.999559	TCAF1
ENSG00000205352	1349.97	-0.0895017	0.0550494	-1.62584	0.103983	0.999559	PRR13
ENSG00000164294	1021.72	-0.0962177	0.0591885	-1.62561	0.104032	0.999559	GPX8
ENSG00000088836	117.875	-0.259649	0.159731	-1.62554	0.104048	0.999559	SLC4A11
ENSG00000198860	813.589	-0.108513	0.0667592	-1.62544	0.104069	0.999559	TSEN15
ENSG00000270679	3.40428	-1.61039	0.990775	-1.62539	0.10408	NA	AC138473.1
ENSG00000105968	4057.65	-0.0644406	0.0396472	-1.62535	0.104088	0.999559	H2AFV
ENSG00000100852	2624.83	0.0834579	0.0513492	1.6253	0.104099	0.999559	ARHGAP5
ENSG00000139946	152.079	-0.23284	0.143271	-1.62517	0.104127	0.999559	PELI2
ENSG00000188167	80.6792	0.308361	0.189898	1.62382	0.104414	0.999559	TMPPE
ENSG00000169641	2177	0.0802868	0.0494438	1.6238	0.104418	0.999559	LUZP1
ENSG00000229931	12.5553	-0.785577	0.483899	-1.62343	0.104498	NA	AL137003.1
ENSG00000138459	651.582	-0.12002	0.0739477	-1.62304	0.104581	0.999559	SLC35A5
ENSG00000198728	701.145	0.113939	0.0702084	1.62287	0.104617	0.999559	LDB1
ENSG00000247774	12.4174	0.780735	0.481507	1.62144	0.104923	NA	PCED1B-AS1
ENSG00000281195	47.9919	0.399553	0.24646	1.62117	0.104982	0.999559	AC007878.1
ENSG00000135686	825.594	0.10565	0.0651899	1.62065	0.105094	0.999559	KLHL36
ENSG00000037474	2919.3	0.0697577	0.0430436	1.62063	0.105097	0.999559	NSUN2
ENSG00000160999	35.8778	-0.456688	0.281804	-1.62059	0.105106	NA	SH2B2
ENSG00000095203	377.161	-0.147466	0.0910102	-1.62032	0.105164	0.999559	EPB41L4B
ENSG00000072571	1581.29	-0.0939984	0.0580138	-1.62028	0.105173	0.999559	HMMR
ENSG00000266066	50.0417	-0.386521	0.238642	-1.61967	0.105304	0.999559	POLRMTP1
ENSG00000157379	134.92	0.240766	0.148674	1.61943	0.105355	0.999559	DHRS1
ENSG00000264577	188.489	0.226695	0.140021	1.61901	0.105446	0.999559	AC010761.1
ENSG00000235269	64.794	-0.35446	0.219093	-1.61785	0.105694	0.999559	LINC02331
ENSG00000078814	20.8079	0.621153	0.384	1.61759	0.105752	NA	MYH7B
ENSG00000134910	2307.1	0.0751137	0.0464572	1.61684	0.105913	0.999559	STT3A
ENSG00000231587	2.85162	1.7583	1.08751	1.61681	0.105919	NA	SNORD62B
ENSG00000121690	172.413	-0.215349	0.133199	-1.61675	0.105933	0.999559	DEPDC7
ENSG00000071054	3539.9	0.0639302	0.0395442	1.61668	0.105948	0.999559	MAP4K4
ENSG00000258279	7.6677	-1.04628	0.647296	-1.61639	0.106011	NA	LINC00592
ENSG00000225680	1.95586	-2.26806	1.40337	-1.61616	0.10606	NA	AL163953.1
ENSG00000031081	55.5991	0.388829	0.24068	1.61555	0.106193	0.999559	ARHGAP31
ENSG00000132849	720.841	0.112325	0.0695426	1.6152	0.106267	0.999559	PATJ
ENSG00000174010	556.971	-0.132394	0.0819982	-1.6146	0.106398	0.999559	KLHL15
ENSG00000170296	357.247	-0.149181	0.0923953	-1.61459	0.106399	0.999559	GABARAP
ENSG00000123364	230.107	-0.185943	0.115195	-1.61416	0.106494	0.999559	HOXC13
ENSG00000205531	33.8487	0.988146	0.612181	1.61414	0.106497	NA	NAP1L4
ENSG00000158773	409.55	0.145979	0.0904405	1.61409	0.106509	0.999559	USF1
ENSG00000132388	2309.4	-0.0739233	0.0458141	-1.61355	0.106625	0.999559	UBE2G1
ENSG00000117691	641.182	0.120463	0.0746615	1.61345	0.106646	0.999559	NENF
ENSG00000225891	8.2757	-0.996843	0.617984	-1.61306	0.106732	NA	AL513365.2
ENSG00000067066	595.579	0.118601	0.0735309	1.61294	0.106758	0.999559	SP100
ENSG00000148677	1014.97	0.1015	0.0629293	1.61293	0.106761	0.999559	ANKRD1
ENSG00000253406	2.40559	1.96085	1.21579	1.61283	0.106782	NA	AC012613.2
ENSG00000286813	11.1572	0.812453	0.503746	1.61282	0.106783	NA
ENSG00000165684	352.279	0.151859	0.094195	1.61218	0.106924	0.999559	SNAPC4
ENSG00000196227	498.128	-0.132935	0.0824702	-1.61191	0.106981	0.999559	FAM217B
ENSG00000231878	26.573	0.547479	0.339686	1.61172	0.107023	NA	SNRPFP1
ENSG00000205054	1.95447	-2.26757	1.40723	-1.61137	0.107099	NA	LINC01121
ENSG00000129173	357.563	-0.150817	0.0936292	-1.61079	0.107226	0.999559	E2F8
ENSG00000128534	871.946	-0.101435	0.0629901	-1.61034	0.107324	0.999559	LSM8
ENSG00000174206	361.004	-0.149082	0.0925878	-1.61017	0.10736	0.999559	C12orf66
ENSG00000136938	4632.33	-0.066241	0.0411438	-1.60999	0.107401	0.999559	ANP32B
ENSG00000166579	1002.4	0.0963057	0.0598281	1.60971	0.107462	0.999559	NDEL1
ENSG00000134291	1662.04	0.0810307	0.0503516	1.6093	0.107551	0.999559	TMEM106C
ENSG00000113742	1456.27	0.0912685	0.0567194	1.60912	0.10759	0.999559	CPEB4
ENSG00000231858	2.95262	-1.76119	1.09454	-1.60906	0.107603	NA	AC067945.3
ENSG00000103091	664.541	0.114533	0.0711837	1.60897	0.107622	0.999559	WDR59
ENSG00000246451	117.79	0.265012	0.164718	1.60889	0.107641	0.999559	AL049840.1
ENSG00000065833	2753.76	-0.0801145	0.0498083	-1.60846	0.107735	0.999559	ME1
ENSG00000134717	682.255	-0.112235	0.069784	-1.60832	0.107765	0.999559	BTF3L4
ENSG00000186088	187.4	0.207999	0.129344	1.6081	0.107813	0.999559	GSAP
ENSG00000140749	21.764	-0.588436	0.365923	-1.60809	0.107816	NA	IGSF6
ENSG00000167315	802.873	-0.104218	0.0648253	-1.60767	0.107907	0.999559	ACAA2
ENSG00000105223	2026.55	0.0835982	0.052017	1.60713	0.108025	0.999559	PLD3
ENSG00000021826	1604.6	0.0842858	0.0524576	1.60674	0.108111	0.999559	CPS1
ENSG00000147059	2.93355	-1.72997	1.07681	-1.60657	0.108149	NA	SPIN2A
ENSG00000170456	2432.96	-0.0742729	0.0462424	-1.60616	0.108238	0.999559	DENND5B
ENSG00000175573	390.28	0.143709	0.0895089	1.60553	0.108378	0.999559	C11orf68
ENSG00000184588	806.523	0.104943	0.0653715	1.60534	0.108419	0.999559	PDE4B
ENSG00000107020	250.268	-0.180144	0.112247	-1.60488	0.10852	0.999559	PLGRKT
ENSG00000259318	5.49858	-1.21579	0.757644	-1.60469	0.108562	NA	AL356801.1
ENSG00000178919	201.89	-0.194978	0.121522	-1.60447	0.10861	0.999559	FOXE1
ENSG00000117139	1036.16	0.0969319	0.0604184	1.60435	0.108638	0.999559	KDM5B
ENSG00000086619	282.008	-0.170156	0.106072	-1.60416	0.108678	0.999559	ERO1B
ENSG00000243156	1019.84	0.102079	0.0636357	1.60412	0.108687	0.999559	MICAL3
ENSG00000249252	2.44781	-1.92955	1.20307	-1.60386	0.108746	NA	AC098829.1
ENSG00000180628	1914.06	-0.0906698	0.0565398	-1.60365	0.108792	0.999559	PCGF5
ENSG00000188612	2053.77	-0.0776347	0.0484154	-1.60351	0.108822	0.999559	SUMO2
ENSG00000176243	4.96505	1.27603	0.796564	1.60192	0.109174	NA	CDV3P1
ENSG00000162337	1244.74	0.0991609	0.0619069	1.60177	0.109206	0.999559	LRP5
ENSG00000186130	363.115	-0.151089	0.0943512	-1.60134	0.109301	0.999559	ZBTB6
ENSG00000269397	4.31284	-1.386	0.866353	-1.59981	0.10964	NA	AC011503.2
ENSG00000173702	180.253	0.218784	0.136813	1.59915	0.109787	0.999559	MUC13
ENSG00000230815	2.40397	-1.98421	1.24089	-1.59903	0.109815	NA	AL807757.1
ENSG00000128915	2101.19	-0.0764618	0.0478264	-1.59874	0.109879	0.999559	ICE2
ENSG00000162929	777.022	-0.108547	0.0679137	-1.59831	0.109974	0.999559	KIAA1841
ENSG00000263874	14.484	0.703404	0.440184	1.59798	0.110048	NA	LINC00672
ENSG00000246859	29.5644	-0.497549	0.311412	-1.59772	0.110105	NA	STARD4-AS1
ENSG00000231158	5.30051	1.20003	0.751141	1.59762	0.110129	NA	PTP4A1P1
ENSG00000115145	898.488	-0.106061	0.066425	-1.59671	0.110331	0.999559	STAM2
ENSG00000105171	1362.73	-0.0913789	0.0572308	-1.59667	0.110339	0.999559	POP4
ENSG00000234281	10.0745	-0.860109	0.538955	-1.59588	0.110515	NA	LANCL1-AS1
ENSG00000135775	576.554	-0.127819	0.0801527	-1.59469	0.110781	0.999559	COG2
ENSG00000114302	1595.08	-0.0835729	0.0524101	-1.5946	0.110803	0.999559	PRKAR2A
ENSG00000145386	1726.14	-0.0812819	0.0509852	-1.59423	0.110885	0.999559	CCNA2
ENSG00000108389	642.861	-0.117479	0.0737169	-1.59365	0.111015	0.999559	MTMR4
ENSG00000140986	6.14016	1.10957	0.696307	1.59351	0.111045	NA	RPL3L
ENSG00000171045	102.03	0.266284	0.16717	1.59289	0.111185	0.999559	TSNARE1
ENSG00000141738	87.6089	-0.286468	0.179863	-1.5927	0.111227	0.999559	GRB7
ENSG00000186416	624.113	-0.115688	0.0726383	-1.59265	0.111238	0.999559	NKRF
ENSG00000068028	266.074	0.176766	0.111012	1.59231	0.111314	0.999559	RASSF1
ENSG00000147050	681.657	0.113	0.0709722	1.59217	0.111347	0.999559	KDM6A
ENSG00000180245	2.33778	1.94298	1.22042	1.59206	0.111371	NA	RRH
ENSG00000111725	553.921	-0.127725	0.080229	-1.592	0.111385	0.999559	PRKAB1
ENSG00000234899	2.32418	1.92191	1.20727	1.59195	0.111395	NA	SOX9-AS1
ENSG00000125835	5829.14	0.0630064	0.0395841	1.59171	0.11145	0.999559	SNRPB
ENSG00000028203	2689.14	0.0722767	0.045409	1.59168	0.111456	0.999559	VEZT
ENSG00000228507	6.57431	1.06999	0.672269	1.59161	0.111473	NA	DAP3P2
ENSG00000273820	152.016	0.219531	0.137951	1.59138	0.111525	0.999559	USP27X
ENSG00000124251	11.5542	-0.795612	0.500134	-1.5908	0.111655	NA	TP53TG5
ENSG00000180773	760.932	-0.113133	0.0711218	-1.59069	0.111679	0.999559	SLC36A4
ENSG00000159348	256.194	0.172736	0.108595	1.59064	0.111691	0.999559	CYB5R1
ENSG00000100714	4324.09	0.0597712	0.0375793	1.59053	0.111714	0.999559	MTHFD1
ENSG00000261123	2.43738	-1.92442	1.20995	-1.59049	0.111724	NA	AC009065.5
ENSG00000205269	439.843	-0.136689	0.0859467	-1.59039	0.111747	0.999559	TMEM170B
ENSG00000172732	394.568	0.141147	0.088752	1.59035	0.111756	0.999559	MUS81
ENSG00000179168	33.1927	0.479452	0.301541	1.59001	0.111833	NA	GGN
ENSG00000103126	729.205	0.110626	0.0695757	1.59001	0.111834	0.999559	AXIN1
ENSG00000273061	6.00732	1.19609	0.752345	1.58981	0.111877	NA	CDC37L1-AS1
ENSG00000242071	769.992	0.121705	0.076554	1.58979	0.111883	0.999559	RPL7AP6
ENSG00000119688	348.337	0.148807	0.0936075	1.58969	0.111905	0.999559	ABCD4
ENSG00000104299	333.773	-0.155302	0.0977449	-1.58885	0.112095	0.999559	INTS9
ENSG00000158571	6.50566	1.0693	0.673237	1.58829	0.11222	NA	PFKFB1
ENSG00000176058	124.579	-0.239949	0.151104	-1.58797	0.112294	0.999559	TPRN
ENSG00000223586	5.14167	-1.22051	0.768957	-1.58723	0.112461	NA	LINC01312
ENSG00000280120	75.9276	-0.311711	0.196393	-1.58718	0.112472	0.999559	AC073857.1
ENSG00000256862	2.40536	-1.9859	1.25158	-1.58671	0.112577	NA	AC005842.1
ENSG00000138160	3690	-0.0687749	0.0433778	-1.58549	0.112856	0.999559	KIF11
ENSG00000163605	1706.28	-0.0810555	0.0511543	-1.58453	0.113073	0.999559	PPP4R2
ENSG00000198026	494.649	0.130882	0.0826435	1.5837	0.113263	0.999559	ZNF335
ENSG00000205309	88.9153	-0.283276	0.178894	-1.58348	0.113311	0.999559	NT5M
ENSG00000162769	712.921	0.118962	0.0751305	1.58341	0.113329	0.999559	FLVCR1
ENSG00000147852	669.239	-0.110872	0.0700362	-1.58307	0.113406	0.999559	VLDLR
ENSG00000005884	8777.1	0.0607746	0.0383948	1.58288	0.113448	0.999559	ITGA3
ENSG00000132603	1314.32	0.0859301	0.0543046	1.58237	0.113564	0.999559	NIP7
ENSG00000168077	1159.77	0.0912276	0.0576547	1.58231	0.113579	0.999559	SCARA3
ENSG00000159202	3195.44	0.0705486	0.0445969	1.58192	0.113668	0.999559	UBE2Z
ENSG00000177854	101.881	-0.268826	0.169954	-1.58176	0.113705	0.999559	TMEM187
ENSG00000128989	5958.66	-0.0634722	0.040136	-1.58143	0.11378	0.999559	ARPP19
ENSG00000260038	5.63919	-1.20628	0.76296	-1.58105	0.113867	NA	AC009090.1
ENSG00000261308	9.96746	0.860132	0.54412	1.58078	0.113929	NA	FIGNL2
ENSG00000205133	310.265	-0.160605	0.101606	-1.58066	0.113955	0.999559	TRIQK
ENSG00000132000	9.30552	-0.896911	0.567599	-1.58018	0.114065	NA	PODNL1
ENSG00000168502	2635.99	0.0713813	0.0451765	1.58005	0.114094	0.999559	MTCL1
ENSG00000147202	627.585	-0.117946	0.0746513	-1.57996	0.114117	0.999559	DIAPH2
ENSG00000280401	1.84819	2.24231	1.41924	1.57994	0.114121	NA	AC022532.1
ENSG00000197446	2.3485	1.94144	1.22883	1.57991	0.114128	NA	CYP2F1
ENSG00000278133	126.864	-0.239793	0.151809	-1.57957	0.114206	0.999559	AC135050.6
ENSG00000228725	2.30783	1.93646	1.22635	1.57905	0.114325	NA	MTND2P12
ENSG00000131725	509.746	0.13093	0.082927	1.57886	0.114367	0.999559	WDR44
ENSG00000136521	494.45	-0.132369	0.0838584	-1.57848	0.114456	0.999559	NDUFB5
ENSG00000106799	1660.01	-0.0799479	0.0506602	-1.57812	0.114538	0.999559	TGFBR1
ENSG00000279821	33.1245	0.475042	0.30104	1.57801	0.114564	NA	AC145098.2
ENSG00000113734	225.863	0.18594	0.117833	1.578	0.114567	0.999559	BNIP1
ENSG00000197183	314.589	-0.153966	0.0975729	-1.57796	0.114574	0.999559	NOL4L
ENSG00000269994	11.0834	0.80273	0.508751	1.57785	0.114601	NA	AL513318.2
ENSG00000162687	8.87367	0.921633	0.584169	1.57768	0.114638	NA	KCNT2
ENSG00000240891	435.817	0.134482	0.0852736	1.57706	0.114781	0.999559	PLCXD2
ENSG00000136048	827.212	0.105311	0.0667797	1.57699	0.114798	0.999559	DRAM1
ENSG00000198846	9.58984	-0.867255	0.549954	-1.57696	0.114805	NA	TOX
ENSG00000119946	1070.38	-0.0915305	0.0580431	-1.57694	0.114809	0.999559	CNNM1
ENSG00000214380	1.90838	2.26889	1.43888	1.57684	0.114832	NA	AC068781.1
ENSG00000183508	2.46593	-1.905	1.20836	-1.57652	0.114906	NA	FAM46C
ENSG00000139318	153.466	0.225727	0.143203	1.57627	0.114963	0.999559	DUSP6
ENSG00000081307	733.767	-0.110869	0.0703449	-1.57608	0.115008	0.999559	UBA5
ENSG00000252707	1.88434	2.25393	1.43054	1.57559	0.115121	NA	RNU11-2P
ENSG00000168118	664.08	-0.110428	0.0701088	-1.5751	0.115234	0.999559	RAB4A
ENSG00000162695	621.639	-0.115126	0.0731021	-1.57486	0.115288	0.999559	SLC30A7
ENSG00000221983	3385.89	0.087411	0.0555064	1.57479	0.115305	0.999559	UBA52
ENSG00000177479	1363.43	0.0844171	0.0536078	1.57472	0.115322	0.999559	ARIH2
ENSG00000288973	199.151	-0.193969	0.123278	-1.57343	0.11562	0.999559
ENSG00000261799	113.878	-0.251647	0.159936	-1.57342	0.115621	0.999559	AC007406.5
ENSG00000110395	1164.36	0.092606	0.0588673	1.57313	0.115688	0.999559	CBL
ENSG00000233559	43.8308	0.404704	0.257278	1.57302	0.115714	NA	LINC00513
ENSG00000120549	318.246	0.15455	0.0982608	1.57285	0.115753	0.999559	KIAA1217
ENSG00000006534	2670.35	-0.0689923	0.0438673	-1.57275	0.115777	0.999559	ALDH3B1
ENSG00000130590	1.85721	2.23753	1.42283	1.57259	0.115814	NA	SAMD10
ENSG00000108602	11083.4	0.0563659	0.0358447	1.57251	0.115833	0.999559	ALDH3A1
ENSG00000147475	1065.26	-0.097337	0.0619015	-1.57245	0.115846	0.999559	ERLIN2
ENSG00000100226	352.504	0.146308	0.0930459	1.57242	0.115852	0.999559	GTPBP1
ENSG00000277715	11.4752	-0.798872	0.508091	-1.5723	0.115881	NA	AC079174.2
ENSG00000261535	2.36485	1.92632	1.22576	1.57153	0.116059	NA	AC005086.1
ENSG00000205274	16.8066	0.678961	0.43206	1.57145	0.116078	NA	TRBV20OR9-2
ENSG00000273079	347.927	0.153118	0.0974548	1.57117	0.116144	0.999559	GRIN2B
ENSG00000101935	706.16	-0.108632	0.0691526	-1.5709	0.116205	0.999559	AMMECR1
ENSG00000114529	278.884	0.165622	0.105431	1.5709	0.116206	0.999559	C3orf52
ENSG00000213516	296.158	-0.158539	0.100928	-1.57082	0.116224	0.999559	RBMXL1
ENSG00000136156	2246.96	-0.0772986	0.0492142	-1.57066	0.116262	0.999559	ITM2B
ENSG00000258177	1.89478	2.24091	1.42694	1.57043	0.116314	NA	AC008149.1
ENSG00000231187	15.6592	-0.681847	0.434189	-1.57039	0.116324	NA	AL356056.2
ENSG00000164509	66.3089	0.333309	0.212279	1.57015	0.116381	0.999559	IL31RA
ENSG00000128596	69.9155	0.319931	0.203763	1.57011	0.116389	0.999559	CCDC136
ENSG00000166402	766.366	0.107007	0.0681545	1.57006	0.1164	0.999559	TUB
ENSG00000288766	3.73176	-1.44492	0.920368	-1.56994	0.11643	NA
ENSG00000100867	52.0743	0.381924	0.243297	1.56978	0.116466	0.999559	DHRS2
ENSG00000231969	3.77806	-1.43955	0.917252	-1.56942	0.116551	NA	AC007364.1
ENSG00000172795	773.053	-0.104589	0.0666559	-1.56909	0.116626	0.999559	DCP2
ENSG00000279453	28.9249	-0.51547	0.32865	-1.56845	0.116776	NA	Z99129.4
ENSG00000255135	89.93	-0.278993	0.177885	-1.56839	0.116789	0.999559	AP002360.1
ENSG00000171970	8.8285	-0.928845	0.592244	-1.56835	0.1168	NA	ZNF57
ENSG00000142408	497.245	0.133101	0.0848774	1.56815	0.116846	0.999559	CACNG8
ENSG00000248705	1.86764	2.22482	1.41927	1.56758	0.116978	NA	AC114812.4
ENSG00000261499	1.86764	2.22482	1.41927	1.56758	0.116978	NA	AC233699.1
ENSG00000246422	3.20915	1.55606	0.992885	1.56721	0.117065	NA	AC008781.2
ENSG00000274721	1.8618	2.27128	1.44943	1.56701	0.117112	NA	RF02039
ENSG00000182934	1445.75	0.0817456	0.0521673	1.56699	0.117117	0.999559	SRPRA
ENSG00000196305	7768.18	0.0536741	0.0342538	1.56695	0.117126	0.999559	IARS
ENSG00000231344	4.28531	-1.35368	0.864097	-1.56658	0.117212	NA	AL020997.1
ENSG00000124496	367.876	-0.142882	0.0912122	-1.56648	0.117237	0.999559	TRERF1
ENSG00000113716	1298.52	0.0841426	0.0537146	1.56647	0.117238	0.999559	HMGXB3
ENSG00000109519	851.611	0.104156	0.0664983	1.5663	0.117279	0.999559	GRPEL1
ENSG00000162409	623.911	-0.117722	0.0751644	-1.5662	0.117302	0.999559	PRKAA2
ENSG00000103769	2831.42	-0.0717044	0.0457838	-1.56615	0.117313	0.999559	RAB11A
ENSG00000110536	259.618	-0.174154	0.111221	-1.56584	0.117385	0.999559	PTPMT1
ENSG00000133243	743.216	-0.105988	0.067691	-1.56577	0.117403	0.999559	BTBD2
ENSG00000171163	223.014	0.182631	0.116655	1.56556	0.117452	0.999559	ZNF692
ENSG00000196576	2683.94	0.0719998	0.0460075	1.56496	0.117592	0.999559	PLXNB2
ENSG00000183741	1623	-0.0816558	0.0521782	-1.56494	0.117597	0.999559	CBX6
ENSG00000152192	64.8111	0.331456	0.211845	1.56462	0.117673	0.999559	POU4F1
ENSG00000116127	1299.51	0.0847536	0.0541896	1.56402	0.117813	0.999559	ALMS1
ENSG00000179630	156.192	0.219972	0.140651	1.56395	0.117828	0.999559	LACC1
ENSG00000090487	2176.11	-0.0747331	0.0478256	-1.56262	0.118142	0.999559	SPG21
ENSG00000156973	273.313	-0.16509	0.105671	-1.5623	0.118217	0.999559	PDE6D
ENSG00000224505	22.3033	0.570502	0.365217	1.56209	0.118267	NA	AC138150.1
ENSG00000186082	16.6982	0.643808	0.412202	1.56188	0.118317	NA	KRT18P14
ENSG00000076928	1514.17	0.0792573	0.0507623	1.56134	0.118444	0.999559	ARHGEF1
ENSG00000275236	2.51468	-1.93475	1.23933	-1.56113	0.118493	NA	AC009120.5
ENSG00000103199	199.363	-0.188239	0.120612	-1.56071	0.118593	0.999559	ZNF500
ENSG00000267244	16.2406	-0.674287	0.432121	-1.56041	0.118662	NA	AC012615.6
ENSG00000238390	4.81512	-2.17125	1.39154	-1.56031	0.118686	NA	RF01241
ENSG00000113318	755.003	-0.104527	0.0670128	-1.5598	0.118807	0.999559	MSH3
ENSG00000286314	5.8507	1.1612	0.744628	1.55944	0.118893	NA
ENSG00000121931	493.545	-0.13476	0.086425	-1.55927	0.118933	0.999559	LRIF1
ENSG00000184985	75.4883	0.310454	0.199194	1.55855	0.119102	0.999559	SORCS2
ENSG00000227113	2.00526	-2.2475	1.44228	-1.55829	0.119164	NA	AC073210.1
ENSG00000182149	1729.5	0.078542	0.0504058	1.55819	0.119187	0.999559	IST1
ENSG00000268362	471.809	-0.133054	0.0853911	-1.55818	0.119192	0.999559	AC092279.1
ENSG00000111206	2347.73	-0.0789177	0.050661	-1.55776	0.11929	0.999559	FOXM1
ENSG00000221923	6.9004	1.01269	0.650217	1.55746	0.119361	NA	ZNF880
ENSG00000162368	2404.07	-0.0745982	0.0479028	-1.55728	0.119403	0.999559	CMPK1
ENSG00000214253	633.984	0.115648	0.0742641	1.55725	0.119411	0.999559	FIS1
ENSG00000121058	686.065	-0.111563	0.07168	-1.5564	0.119613	0.999559	COIL
ENSG00000104356	649.79	0.110011	0.0707191	1.55561	0.119801	0.999559	POP1
ENSG00000234261	1.8544	2.24663	1.44452	1.55528	0.11988	NA	AL138720.1
ENSG00000260459	4.51308	1.32294	0.85091	1.55474	0.120009	NA	FTLP14
ENSG00000173402	3035.08	-0.0667099	0.0429108	-1.55462	0.120037	0.999559	DAG1
ENSG00000172345	44.8155	0.39201	0.252382	1.55324	0.120366	NA	STARD5
ENSG00000168101	183.37	-0.196665	0.126639	-1.55296	0.120432	0.999559	NUDT16L1
ENSG00000254004	924.018	-0.105368	0.0678574	-1.55278	0.120476	0.999559	ZNF260
ENSG00000134508	500.22	-0.127243	0.0819532	-1.55264	0.12051	0.999559	CABLES1
ENSG00000183250	73.767	0.305841	0.197015	1.55237	0.120573	0.999559	LINC01547
ENSG00000121210	233.233	-0.175291	0.112934	-1.55215	0.120625	0.999559	TMEM131L
ENSG00000278864	291.863	0.158202	0.101934	1.552	0.120662	0.999559	AC055811.4
ENSG00000166166	508.082	0.132001	0.0850561	1.55193	0.12068	0.999559	TRMT61A
ENSG00000248866	28.3561	-0.488093	0.314699	-1.55098	0.120906	NA	USP46-AS1
ENSG00000091542	1416.08	-0.0852362	0.0549594	-1.55089	0.120927	0.999559	ALKBH5
ENSG00000260643	19.4941	0.60089	0.387495	1.5507	0.120973	NA	AC092718.3
ENSG00000235397	17.96	0.63062	0.406702	1.55057	0.121005	NA	EPN2-AS1
ENSG00000157851	154.213	-0.211247	0.136277	-1.55014	0.121109	0.999559	DPYSL5
ENSG00000134602	612.302	-0.113429	0.0731769	-1.55007	0.121124	0.999559	STK26
ENSG00000251533	4.00989	1.34458	0.867591	1.54979	0.121192	NA	LINC00605
ENSG00000257103	28.4992	-0.537469	0.346842	-1.54961	0.121236	NA	LSM14A
ENSG00000072786	528.102	0.120098	0.0775172	1.54931	0.121306	0.999559	STK10
ENSG00000183066	4.04436	1.34683	0.869324	1.54929	0.121312	NA	WBP2NL
ENSG00000147164	1499.51	0.0818579	0.0528597	1.54859	0.121481	0.999559	SNX12
ENSG00000219682	26.7538	0.513193	0.33144	1.54837	0.121532	NA	AL133268.1
ENSG00000240854	29.1429	0.483916	0.312643	1.54782	0.121665	NA	AC117409.1
ENSG00000265574	43.612	0.394663	0.25498	1.54782	0.121666	NA	WDR45BP1
ENSG00000116095	419.063	-0.13447	0.086906	-1.5473	0.121791	0.999559	PLEKHA3
ENSG00000213465	636.086	0.111149	0.0718385	1.5472	0.121814	0.999559	ARL2
ENSG00000118777	2283.53	-0.0777759	0.0502688	-1.5472	0.121815	0.999559	ABCG2
ENSG00000150394	8.09408	0.951027	0.614756	1.547	0.121863	NA	CDH8
ENSG00000084093	1140.17	-0.0950278	0.0614293	-1.54695	0.121876	0.999559	REST
ENSG00000110063	381.399	0.142008	0.0918057	1.54683	0.121904	0.999559	DCPS
ENSG00000108839	45.0112	0.388007	0.250887	1.54654	0.121974	NA	ALOX12
ENSG00000235726	14.6957	-0.688807	0.445395	-1.54651	0.121981	NA	AC010148.1
ENSG00000262333	48.1941	-0.374443	0.242131	-1.54645	0.121996	0.999559	HNRNPA1P16
ENSG00000173933	241.122	-0.170955	0.110564	-1.54621	0.122054	0.999559	RBM4
ENSG00000260830	5.69729	1.13953	0.73718	1.5458	0.122153	NA	AL135744.1
ENSG00000072858	74.8093	0.302849	0.195922	1.54576	0.122162	0.999559	SIDT1
ENSG00000126773	1533.4	-0.0800258	0.0517729	-1.54571	0.122175	0.999559	PCNX4
ENSG00000101230	10.2615	0.813358	0.526299	1.54543	0.122242	NA	ISM1
ENSG00000160214	628.754	0.116378	0.0753239	1.54504	0.122337	0.999559	RRP1
ENSG00000139637	11.7502	-0.772958	0.500296	-1.545	0.122346	NA	C12orf10
ENSG00000153560	2220.43	-0.071403	0.0462598	-1.54352	0.122704	0.999559	UBP1
ENSG00000249258	3.21338	1.54749	1.00261	1.54346	0.122719	NA	AC079193.2
ENSG00000101347	503.543	-0.123641	0.0801077	-1.54344	0.122725	0.999559	SAMHD1
ENSG00000188687	13.0186	0.747913	0.484717	1.54299	0.122834	NA	SLC4A5
ENSG00000049540	7.97022	0.926276	0.600329	1.54295	0.122843	NA	ELN
ENSG00000228716	1072.18	-0.0940338	0.0609496	-1.54281	0.122876	0.999559	DHFR
ENSG00000165494	1283.98	-0.0862037	0.0558771	-1.54274	0.122895	0.999559	PCF11
ENSG00000223942	1.81372	2.24177	1.45332	1.54251	0.122949	NA	AL590302.1
ENSG00000140416	10638.9	0.0547181	0.0354892	1.54182	0.123117	0.999559	TPM1
ENSG00000250337	572.898	-0.136474	0.0885365	-1.54145	0.123208	0.999559	PURPL
ENSG00000183778	75.3555	-0.302984	0.196586	-1.54123	0.123261	0.999559	B3GALT5
ENSG00000101361	5394.4	0.0623532	0.0404597	1.54112	0.123288	0.999559	NOP56
ENSG00000162642	233.576	0.178489	0.115835	1.54089	0.123343	0.999559	C1orf52
ENSG00000120314	777.476	0.102722	0.0666908	1.54028	0.123493	0.999559	WDR55
ENSG00000115641	772.924	0.102444	0.0665116	1.54025	0.1235	0.999559	FHL2
ENSG00000112706	3.27977	1.56652	1.01742	1.5397	0.123634	NA	IMPG1
ENSG00000253392	3.20146	1.53729	0.998698	1.53929	0.123733	NA	AC119403.1
ENSG00000174327	171.121	-0.206309	0.13405	-1.53905	0.123791	0.999559	SLC16A13
ENSG00000116473	547.733	-0.120244	0.0781305	-1.53901	0.123801	0.999559	RAP1A
ENSG00000109929	573.223	-0.117197	0.0761647	-1.53873	0.123869	0.999559	SC5D
ENSG00000168772	20.8465	-0.584823	0.380069	-1.53873	0.123871	NA	CXXC4
ENSG00000066557	534.965	-0.127743	0.0830244	-1.53862	0.123897	0.999559	LRRC40
ENSG00000182489	4.18333	-1.38099	0.897669	-1.53842	0.123946	NA	XKRX
ENSG00000143476	1625.53	-0.0828134	0.0538304	-1.53841	0.123948	0.999559	DTL
ENSG00000140443	5460.75	0.0571919	0.0371794	1.53827	0.123983	0.999559	IGF1R
ENSG00000231607	238.215	-0.174202	0.11325	-1.53821	0.123997	0.999559	DLEU2
ENSG00000225159	258.946	0.168959	0.109864	1.53789	0.124076	0.999559	NPM1P39
ENSG00000126581	890.652	0.0956144	0.0621752	1.53782	0.124092	0.999559	BECN1
ENSG00000166260	1744.12	-0.0779117	0.0506805	-1.53731	0.124217	0.999559	COX11
ENSG00000230650	51.7	-0.366971	0.238837	-1.53649	0.124417	0.999559	AC140479.2
ENSG00000026025	10842.6	-0.0529648	0.0344755	-1.5363	0.124464	0.999559	VIM
ENSG00000178429	51.7947	0.357071	0.232449	1.53613	0.124507	0.999559	RPS3AP5
ENSG00000188486	1502.39	-0.0833704	0.0542763	-1.53604	0.124529	0.999559	H2AFX
ENSG00000114850	3255.08	-0.0648347	0.0422144	-1.53584	0.124577	0.999559	SSR3
ENSG00000168310	214.37	0.180322	0.117418	1.53573	0.124603	0.999559	IRF2
ENSG00000051009	350.686	0.143358	0.0933505	1.5357	0.124613	0.999559	FAM160A2
ENSG00000056736	61.5145	0.332114	0.216266	1.53568	0.124618	0.999559	IL17RB
ENSG00000174343	4.99338	-1.24668	0.812107	-1.53512	0.124754	NA	CHRNA9
ENSG00000111328	1788.85	-0.0754604	0.04916	-1.53499	0.124785	0.999559	CDK2AP1
ENSG00000163472	86.8665	0.275273	0.179373	1.53464	0.124873	0.999559	TMEM79
ENSG00000274020	36.8391	0.434884	0.2834	1.53452	0.124901	NA	LINC01138
ENSG00000163513	2893.58	-0.0713667	0.0465277	-1.53385	0.125066	0.999559	TGFBR2
ENSG00000268350	23.0911	-0.574146	0.37432	-1.53384	0.12507	NA	FAM156A
ENSG00000148655	29.0178	0.488063	0.31821	1.53378	0.125085	NA	LRMDA
ENSG00000230453	398.421	-0.13566	0.0884573	-1.53363	0.125121	0.999559	ANKRD18B
ENSG00000129084	1190.53	-0.0939476	0.0612685	-1.53337	0.125184	0.999559	PSMA1
ENSG00000264647	2.04528	-2.27607	1.48493	-1.53278	0.12533	NA	AC104564.4
ENSG00000203722	27.5848	0.497822	0.324805	1.53268	0.125354	NA	RAET1G
ENSG00000136450	3343.86	-0.0673122	0.0439204	-1.53259	0.125376	0.999559	SRSF1
ENSG00000181744	433.338	-0.140935	0.091979	-1.53225	0.125461	0.999559	C3orf58
ENSG00000274995	5.39536	-1.16814	0.762466	-1.53206	0.125508	NA	AC013564.1
ENSG00000049246	120.157	-0.237696	0.15516	-1.53194	0.125538	0.999559	PER3
ENSG00000241362	3.30142	-1.51229	0.98765	-1.5312	0.12572	NA	RPL36AP43
ENSG00000159403	264.321	0.166065	0.108455	1.53118	0.125724	0.999559	C1R
ENSG00000162783	1046.53	0.0937569	0.0612322	1.53117	0.125727	0.999559	IER5
ENSG00000164400	4.0204	1.35646	0.885927	1.53112	0.125741	NA	CSF2
ENSG00000090530	835.261	0.10032	0.0655263	1.531	0.12577	0.999559	P3H2
ENSG00000122966	1594.66	-0.0817225	0.0533829	-1.53087	0.125801	0.999559	CIT
ENSG00000272529	4.56482	-1.2531	0.818693	-1.5306	0.125867	NA	AC090948.3
ENSG00000247570	1.83149	2.21296	1.44594	1.53047	0.125901	NA	SDCBPP2
ENSG00000089127	625.893	0.111849	0.0731	1.53008	0.125996	0.999559	OAS1
ENSG00000128266	74.8015	-0.300997	0.196755	-1.52981	0.126064	0.999559	GNAZ
ENSG00000004961	867.914	-0.0964761	0.0631115	-1.52866	0.126349	0.999559	HCCS
ENSG00000204922	215.963	-0.180097	0.117862	-1.52803	0.126504	0.999559	UQCC3
ENSG00000133056	321.086	-0.150296	0.0983793	-1.52772	0.126583	0.999559	PIK3C2B
ENSG00000102393	2097.6	0.0854053	0.0559073	1.52762	0.126606	0.999559	GLA
ENSG00000070756	16937.7	-0.0507535	0.0332274	-1.52746	0.126647	0.999559	PABPC1
ENSG00000169718	1059.38	0.0900815	0.0589847	1.5272	0.126711	0.999559	DUS1L
ENSG00000101104	316.291	0.157508	0.103144	1.52707	0.126743	0.999559	PABPC1L
ENSG00000259877	35.0771	0.443137	0.290189	1.52707	0.126745	NA	AC009113.1
ENSG00000262766	13.6409	0.706708	0.462995	1.52638	0.126914	NA	AC135050.5
ENSG00000123080	330.997	-0.14762	0.0967377	-1.52598	0.127015	0.999559	CDKN2C
ENSG00000074410	8906.51	0.0538391	0.0352839	1.52588	0.127039	0.999559	CA12
ENSG00000119820	1401.06	-0.0828801	0.054318	-1.52583	0.127052	0.999559	YIPF4
ENSG00000107485	112.092	-0.247074	0.161936	-1.52575	0.127071	0.999559	GATA3
ENSG00000104331	3420.25	-0.0705944	0.0462764	-1.52549	0.127136	0.999559	IMPAD1
ENSG00000164023	774.998	0.100913	0.0661543	1.52542	0.127154	0.999559	SGMS2
ENSG00000127084	10.7785	-0.819619	0.537315	-1.5254	0.12716	NA	FGD3
ENSG00000125871	1160.36	-0.0875947	0.0574499	-1.52471	0.127331	0.999559	MGME1
ENSG00000197321	804.731	0.11253	0.0738247	1.52428	0.127438	0.999559	SVIL
ENSG00000139636	151.68	0.213749	0.14027	1.52384	0.127549	0.999559	LMBR1L
ENSG00000138380	93.3635	-0.28401	0.186383	-1.5238	0.127559	0.999559	CARF
ENSG00000164066	202.703	-0.197323	0.129504	-1.52369	0.127587	0.999559	INTU
ENSG00000249855	41.2424	0.403511	0.264936	1.52305	0.127746	NA	EEF1A1P19
ENSG00000198435	70.4118	-0.311099	0.204381	-1.52215	0.127972	0.999559	NRARP
ENSG00000270926	3.28507	-1.50633	0.98969	-1.52202	0.128003	NA	AC008013.3
ENSG00000183691	18.3665	-0.630878	0.414558	-1.52181	0.128057	NA	NOG
ENSG00000225733	2918.84	-0.0669497	0.0440088	-1.52128	0.12819	0.999559	FGD5-AS1
ENSG00000201458	2.25666	1.91101	1.2562	1.52125	0.128196	NA	RNU4-4P
ENSG00000116678	137.107	0.220242	0.144783	1.52118	0.128215	0.999559	LEPR
ENSG00000151689	194.676	0.187336	0.123185	1.52077	0.128318	0.999559	INPP1
ENSG00000107099	32.7243	-0.451664	0.297002	-1.52074	0.128325	NA	DOCK8
ENSG00000289840	2.70603	1.66537	1.0952	1.52061	0.128359	NA
ENSG00000169609	433.538	-0.134392	0.0883947	-1.52036	0.128421	0.999559	C15orf40
ENSG00000279006	4.1277	1.37597	0.905037	1.52035	0.128423	NA	AL022323.2
ENSG00000167925	263.271	0.163059	0.107278	1.51996	0.128522	0.999559	GHDC
ENSG00000096092	474.312	-0.128625	0.0846271	-1.51991	0.128534	0.999559	TMEM14A
ENSG00000138185	114.982	-0.247124	0.162602	-1.5198	0.12856	0.999559	ENTPD1
ENSG00000101306	7.16947	0.962611	0.633394	1.51977	0.12857	NA	MYLK2
ENSG00000142864	5803.01	-0.0588189	0.0387036	-1.51973	0.12858	0.999559	SERBP1
ENSG00000260672	3.82993	-1.46241	0.96265	-1.51915	0.128724	NA	AC100827.4
ENSG00000103549	1388.48	0.084398	0.0555619	1.51899	0.128765	0.999559	RNF40
ENSG00000140905	119.472	-0.235769	0.155232	-1.51882	0.128809	0.999559	GCSH
ENSG00000205155	775.341	0.107203	0.0705982	1.51849	0.12889	0.999559	PSENEN
ENSG00000196693	389.644	-0.14301	0.0941893	-1.51833	0.128932	0.999559	ZNF33B
ENSG00000267141	5.97541	1.06793	0.703489	1.51805	0.129001	NA	AC012615.4
ENSG00000160145	38.9514	0.405751	0.267377	1.51752	0.129134	NA	KALRN
ENSG00000187498	1256.7	0.0872538	0.0574995	1.51747	0.129148	0.999559	COL4A1
ENSG00000238832	11.0821	-0.788564	0.519829	-1.51697	0.129275	NA	RF01233
ENSG00000141384	347.885	0.144064	0.0950111	1.51629	0.129446	0.999559	TAF4B
ENSG00000132357	171.37	0.203362	0.134134	1.51611	0.129491	0.999559	CARD6
ENSG00000146083	820.505	0.101436	0.0669192	1.5158	0.12957	0.999559	RNF44
ENSG00000272750	15.7492	0.641914	0.423669	1.51513	0.129739	NA	AL592148.3
ENSG00000176155	767.297	0.106564	0.0703349	1.5151	0.129748	0.999559	CCDC57
ENSG00000108960	1082.88	-0.0898523	0.0593187	-1.51474	0.129839	0.999559	MMD
ENSG00000268686	8.22144	-0.904776	0.597506	-1.51426	0.129961	NA	AC010643.1
ENSG00000281404	29.4199	0.468084	0.309275	1.51349	0.130155	NA	LINC01176
ENSG00000147649	3971.61	-0.0648467	0.0428497	-1.51335	0.13019	0.999559	MTDH
ENSG00000008517	32.1997	0.457887	0.302712	1.51262	0.130377	NA	IL32
ENSG00000086848	127.639	-0.22993	0.152012	-1.51258	0.130387	0.999559	ALG9
ENSG00000107821	54.0083	0.360326	0.238225	1.51254	0.130396	0.999559	KAZALD1
ENSG00000142192	7718.09	0.0547815	0.0362198	1.51247	0.130413	0.999559	APP
ENSG00000151882	4.07703	-1.3233	0.874945	-1.51244	0.130422	NA	CCL28
ENSG00000229036	74.8849	-0.297896	0.197061	-1.51169	0.130612	0.999559	VDAC1P8
ENSG00000033178	1387.93	-0.0840867	0.0556276	-1.5116	0.130636	0.999559	UBA6
ENSG00000112531	2767.67	-0.0666543	0.0440968	-1.51154	0.13065	0.999559	QKI
ENSG00000260423	19.2098	0.592757	0.392296	1.51099	0.13079	NA	LINC02367
ENSG00000232742	26.8371	0.497492	0.329253	1.51097	0.130795	NA	RHOQP2
ENSG00000277566	3.27215	-1.5828	1.04785	-1.51053	0.130909	NA	AC089999.2
ENSG00000135913	675.565	0.120829	0.0800145	1.51009	0.13102	0.999559	USP37
ENSG00000276934	2.25976	1.9124	1.26648	1.51002	0.131039	NA	AC009704.2
ENSG00000278376	12.5506	-0.748754	0.495995	-1.5096	0.131145	NA	AP004609.3
ENSG00000140297	2773.18	0.067837	0.0449454	1.50932	0.131217	0.999559	GCNT3
ENSG00000228153	2.67889	1.65379	1.09579	1.50921	0.131244	NA	AL161793.1
ENSG00000157014	575.98	0.115091	0.0762607	1.50918	0.131253	0.999559	TATDN2
ENSG00000184939	436.441	-0.131102	0.0869031	-1.5086	0.1314	0.999559	ZFP90
ENSG00000196700	558.439	0.118215	0.0783653	1.50852	0.131423	0.999559	ZNF512B
ENSG00000132359	358.081	0.14319	0.0949374	1.50826	0.131489	0.999559	RAP1GAP2
ENSG00000068323	1440.77	0.0807136	0.0535179	1.50816	0.131514	0.999559	TFE3
ENSG00000198399	1425.85	0.0914388	0.0606364	1.50799	0.131558	0.999559	ITSN2
ENSG00000141338	10.5	0.832138	0.551936	1.50767	0.131639	NA	ABCA8
ENSG00000229867	14.3049	0.66933	0.444099	1.50717	0.131768	NA	STEAP3-AS1
ENSG00000236330	38.2348	-0.415331	0.275571	-1.50716	0.131769	NA	RPL5P9
ENSG00000145087	14.3738	-0.679531	0.450975	-1.5068	0.131861	NA	STXBP5L
ENSG00000231395	5.17466	1.14313	0.758661	1.50677	0.13187	NA	ARL4AP4
ENSG00000176182	143.2	0.212079	0.140754	1.50673	0.131881	0.999559	MYPOP
ENSG00000249609	1.80745	2.19753	1.45867	1.50652	0.131933	NA	AC080188.1
ENSG00000272779	13.066	-0.713078	0.473368	-1.50639	0.131967	NA	AC245060.4
ENSG00000181409	20.8126	0.558705	0.371041	1.50577	0.132125	NA	AATK
ENSG00000156030	956.16	0.0920931	0.0611684	1.50557	0.132179	0.999559	ELMSAN1
ENSG00000230046	2.78678	-1.68632	1.12013	-1.50547	0.132203	NA	BIRC6-AS1
ENSG00000179134	2513.52	0.0683689	0.0454244	1.50511	0.132295	0.999559	SAMD4B
ENSG00000257681	16.0791	0.662783	0.44049	1.50465	0.132414	NA	AC025265.1
ENSG00000164938	144.415	-0.21331	0.141781	-1.5045	0.132452	0.999559	TP53INP1
ENSG00000160131	1522.66	-0.0919305	0.0611068	-1.50442	0.132472	0.999559	VMA21
ENSG00000186187	362.303	-0.145647	0.0968367	-1.50405	0.13257	0.999559	ZNRF1
ENSG00000171241	1734.04	-0.0779737	0.051879	-1.50299	0.132842	0.999559	SHCBP1
ENSG00000197816	7.85845	-0.93694	0.623471	-1.50278	0.132895	NA	CCDC180
ENSG00000286104	17.395	0.615946	0.409879	1.50275	0.132903	NA
ENSG00000244128	124.005	0.255126	0.169881	1.50179	0.133151	0.999559	LINC01322
ENSG00000123384	1206.86	0.0864524	0.0575666	1.50178	0.133154	0.999559	LRP1
ENSG00000177732	1244.91	-0.0881301	0.0586945	-1.5015	0.133225	0.999559	SOX12
ENSG00000257740	21.3659	-0.559663	0.372789	-1.50129	0.133281	NA	AC073896.3
ENSG00000112081	5340.54	-0.0547691	0.0364893	-1.50096	0.133365	0.999559	SRSF3
ENSG00000196295	350.783	-0.14186	0.0945308	-1.50067	0.133441	0.999559	AC005154.1
ENSG00000274213	32.5897	0.463546	0.308919	1.50054	0.133474	NA	AC015912.3
ENSG00000219481	463.995	0.123773	0.0825245	1.49983	0.133657	0.999559	NBPF1
ENSG00000249661	2.75571	1.6681	1.11229	1.4997	0.133691	NA	TNRC18P1
ENSG00000116237	2168.21	-0.0700069	0.0466885	-1.49945	0.133758	0.999559	ICMT
ENSG00000229447	3.93927	1.33623	0.891376	1.49906	0.133858	NA	AC114495.2
ENSG00000158301	159.759	0.203166	0.135541	1.49892	0.133894	0.999559	GPRASP2
ENSG00000169439	5.73337	-1.08836	0.726138	-1.49883	0.133918	NA	SDC2
ENSG00000231700	9.36386	-0.838396	0.55941	-1.49872	0.133947	NA	AL356276.2
ENSG00000213799	348.74	-0.142611	0.09518	-1.49833	0.134049	0.999559	ZNF845
ENSG00000188283	228.818	-0.173505	0.115818	-1.49807	0.134114	0.999559	ZNF383
ENSG00000117877	303.74	0.15041	0.100413	1.4979	0.134158	0.999559	CD3EAP
ENSG00000237943	210.838	-0.178215	0.118997	-1.49765	0.134225	0.999559	PRKCQ-AS1
ENSG00000010322	487.824	0.123091	0.0821971	1.49751	0.134262	0.999559	NISCH
ENSG00000183150	34.142	-0.432098	0.288595	-1.49724	0.13433	NA	GPR19
ENSG00000165105	1174.54	0.0885421	0.0591392	1.49718	0.134346	0.999559	RASEF
ENSG00000197063	2224.47	0.075691	0.0505777	1.49653	0.134516	0.999559	MAFG
ENSG00000104738	5763.55	-0.0522663	0.0349291	-1.49636	0.134561	0.999559	MCM4
ENSG00000142207	1599.96	0.0781156	0.0522131	1.49609	0.13463	0.999559	URB1
ENSG00000128242	130.278	-0.221532	0.14808	-1.49603	0.134646	0.999559	GAL3ST1
ENSG00000065802	1048.93	0.088898	0.0594322	1.49579	0.134709	0.999559	ASB1
ENSG00000118160	4.45453	1.29557	0.866196	1.49569	0.134733	NA	SLC8A2
ENSG00000123144	1136.57	0.0965811	0.0645767	1.4956	0.134757	0.999559	TRIR
ENSG00000232176	149.998	-0.209727	0.140248	-1.4954	0.13481	0.999559	AL161909.1
ENSG00000099795	567.779	0.121498	0.0812509	1.49534	0.134826	0.999559	NDUFB7
ENSG00000138119	16593.3	0.044952	0.0300736	1.49473	0.134984	0.999559	MYOF
ENSG00000176101	707.878	0.102125	0.0683638	1.49384	0.135217	0.999559	SSNA1
ENSG00000156017	906.499	-0.102472	0.0686269	-1.49317	0.135393	0.999559	CARNMT1
ENSG00000132963	1660.82	-0.080627	0.0540329	-1.49218	0.135652	0.999559	POMP
ENSG00000071082	5114.78	0.0713999	0.0478507	1.49214	0.135662	0.999559	RPL31
ENSG00000156966	39.143	0.404484	0.27111	1.49196	0.135711	NA	B3GNT7
ENSG00000255774	59.7349	-0.323564	0.216881	-1.4919	0.135725	0.999559	AP000439.2
ENSG00000092208	256.21	-0.161877	0.108517	-1.49171	0.135775	0.999559	GEMIN2
ENSG00000205488	3.09778	1.52018	1.01935	1.49132	0.135877	NA	CALML3-AS1
ENSG00000265791	8.36861	0.892831	0.598699	1.49128	0.135887	NA	AC127024.4
ENSG00000197930	2273.73	-0.0720333	0.0483031	-1.49128	0.135888	0.999559	ERO1A
ENSG00000100813	3002.55	0.062378	0.0418349	1.49105	0.135948	0.999559	ACIN1
ENSG00000172301	939.031	0.0921343	0.0617976	1.4909	0.135987	0.999559	COPRS
ENSG00000101474	2779.77	0.0627393	0.0420828	1.49085	0.136	0.999559	APMAP
ENSG00000236480	12.9243	0.714741	0.479447	1.49076	0.136024	NA	PKMP1
ENSG00000151025	3.62768	1.4303	0.959526	1.49064	0.136057	NA	GPR158
ENSG00000233974	3.59528	1.45432	0.975761	1.49045	0.136106	NA	AC138951.1
ENSG00000104549	2379.56	-0.0677618	0.0454676	-1.49033	0.136137	0.999559	SQLE
ENSG00000172059	221.712	0.173149	0.116186	1.49027	0.136153	0.999559	KLF11
ENSG00000258102	75.5717	-0.287688	0.19309	-1.48992	0.136246	0.999559	MAP1LC3B2
ENSG00000251459	2.66106	1.64602	1.1049	1.48974	0.136292	NA	AC013724.1
ENSG00000152076	58.538	0.334288	0.224474	1.48921	0.136433	0.999559	CCDC74B
ENSG00000104365	866.894	0.0960005	0.0644813	1.48881	0.136537	0.999559	IKBKB
ENSG00000171160	111.19	0.23979	0.161094	1.48851	0.136615	0.999559	MORN4
ENSG00000163879	7.21889	0.960427	0.645256	1.48844	0.136634	NA	DNALI1
ENSG00000165175	780.023	-0.104928	0.0704954	-1.48844	0.136635	0.999559	MID1IP1
ENSG00000168807	1285.23	-0.0823177	0.0553136	-1.4882	0.136698	0.999559	SNTB2
ENSG00000186364	37.968	0.410855	0.276163	1.48773	0.136823	NA	NUDT17
ENSG00000164406	17.1529	0.602947	0.405365	1.48742	0.136904	NA	LEAP2
ENSG00000215817	32.4452	0.44069	0.296351	1.48705	0.137001	NA	ZC3H11B
ENSG00000165732	9282.3	0.0511549	0.0344095	1.48665	0.137108	0.999559	DDX21
ENSG00000140545	2619.46	0.0748548	0.0503618	1.48634	0.137189	0.999559	MFGE8
ENSG00000233330	2.75994	1.65727	1.11508	1.48623	0.137218	NA	AL078581.1
ENSG00000121897	247.719	-0.164427	0.110639	-1.48615	0.137238	0.999559	LIAS
ENSG00000178567	891.875	-0.0927877	0.0624432	-1.48595	0.137292	0.999559	EPM2AIP1
ENSG00000143751	465.399	-0.12192	0.0820502	-1.48593	0.137299	0.999559	SDE2
ENSG00000183023	85.7273	0.270997	0.182391	1.4858	0.137332	0.999559	SLC8A1
ENSG00000273314	65.7644	-0.314149	0.211467	-1.48557	0.137392	0.999559	AC005229.4
ENSG00000140092	40.0948	-0.405177	0.272797	-1.48527	0.137473	NA	FBLN5
ENSG00000178691	2471.89	-0.0708735	0.0477235	-1.48509	0.137521	0.999559	SUZ12
ENSG00000240905	1.80673	-2.12472	1.43075	-1.48504	0.137533	NA	RN7SL798P
ENSG00000211513	1.80673	-2.12472	1.43075	-1.48504	0.137533	NA	MIR320E
ENSG00000157895	422.178	0.128297	0.0864088	1.48477	0.137605	0.999559	C12orf43
ENSG00000168300	458.987	-0.12981	0.0874349	-1.48465	0.137637	0.999559	PCMTD1
ENSG00000255306	24.2555	-0.510274	0.343762	-1.48438	0.137708	NA	AC004923.4
ENSG00000268655	7.42062	-0.944852	0.636603	-1.48421	0.137754	NA	AC008687.4
ENSG00000200888	2.32065	-1.82932	1.23288	-1.48378	0.137868	NA	RF00019
ENSG00000143149	1105.23	0.0941405	0.0634544	1.48359	0.137917	0.999559	ALDH9A1
ENSG00000116001	1377.31	-0.0838038	0.0564921	-1.48346	0.137952	0.999559	TIA1
ENSG00000186020	234.269	-0.166918	0.112529	-1.48334	0.137985	0.999559	ZNF529
ENSG00000289558	12.8624	0.707692	0.477127	1.48323	0.138012	NA
ENSG00000100836	431.654	0.126976	0.0856248	1.48293	0.138092	0.999559	PABPN1
ENSG00000168763	571.083	-0.111656	0.0752943	-1.48293	0.138093	0.999559	CNNM3
ENSG00000175826	1864.97	-0.0738542	0.0498102	-1.48271	0.13815	0.999559	CTDNEP1
ENSG00000137824	322.394	0.144488	0.0974628	1.48249	0.13821	0.999559	RMDN3
ENSG00000259075	3.96295	1.32203	0.892032	1.48204	0.138329	NA	POC1B-GALNT4
ENSG00000029363	3708.33	-0.0671309	0.0452978	-1.48199	0.138343	0.999559	BCLAF1
ENSG00000117528	1488.75	-0.0797337	0.0538083	-1.48181	0.138391	0.999559	ABCD3
ENSG00000288744	8.24752	-0.887713	0.599269	-1.48133	0.138519	NA
ENSG00000265366	1.81856	-2.13219	1.43963	-1.48106	0.138589	NA	GLUD1P2
ENSG00000158615	1686.38	0.0721426	0.048712	1.481	0.138606	0.999559	PPP1R15B
ENSG00000092853	1231.45	-0.0846002	0.057132	-1.48078	0.138664	0.999559	CLSPN
ENSG00000280387	2.28796	-1.81273	1.22446	-1.48044	0.138757	NA	AL109806.1
ENSG00000111642	362.448	0.137621	0.0929608	1.48042	0.138762	0.999559	CHD4
ENSG00000138709	388.683	0.131591	0.0889237	1.47982	0.138922	0.999559	LARP1B
ENSG00000135316	1935.53	-0.0744177	0.050293	-1.47968	0.138958	0.999559	SYNCRIP
ENSG00000279456	9.47763	-0.837971	0.566577	-1.47901	0.139139	NA	AL353763.1
ENSG00000243433	4.92644	-1.1739	0.793889	-1.47867	0.139228	NA	AC010973.1
ENSG00000286315	12.8689	0.709687	0.480025	1.47844	0.139291	NA
ENSG00000132964	382.171	-0.131664	0.0890686	-1.47824	0.139345	0.999559	CDK8
ENSG00000271554	1.78551	-2.16299	1.46347	-1.47799	0.139411	NA	AL138787.2
ENSG00000140534	1061.87	-0.0864616	0.0585043	-1.47787	0.139443	0.999559	TICRR
ENSG00000059378	253.683	0.165962	0.112314	1.47766	0.139498	0.999559	PARP12
ENSG00000274712	12.4736	-0.71114	0.481273	-1.47762	0.139509	NA	AC005332.5
ENSG00000135245	455.763	-0.126818	0.0858333	-1.47749	0.139544	0.999559	HILPDA
ENSG00000110171	244.222	-0.164476	0.111324	-1.47745	0.139555	0.999559	TRIM3
ENSG00000175595	555.97	-0.116139	0.0786326	-1.47698	0.139681	0.999559	ERCC4
ENSG00000116690	11.2577	0.748344	0.506789	1.47664	0.139773	NA	PRG4
ENSG00000255302	2184.54	-0.07077	0.047928	-1.47659	0.139785	0.999559	EID1
ENSG00000125652	195.251	-0.181791	0.123116	-1.47658	0.139788	0.999559	ALKBH7
ENSG00000287348	3.49175	1.38283	0.936784	1.47615	0.139903	NA
ENSG00000244405	863.416	-0.0937121	0.0634842	-1.47615	0.139904	0.999559	ETV5
ENSG00000232564	23.4817	-0.527942	0.357667	-1.47607	0.139924	NA	AL031594.1
ENSG00000115129	1457.64	0.0814811	0.0552095	1.47585	0.139983	0.999559	TP53I3
ENSG00000229677	6.01824	-1.15233	0.781135	-1.47519	0.14016	NA	AC018644.1
ENSG00000124193	3067.6	-0.060864	0.0412634	-1.47501	0.14021	0.999559	SRSF6
ENSG00000180747	73.4954	0.304612	0.206541	1.47483	0.14026	0.999559	SMG1P3
ENSG00000164109	1285.84	-0.0804137	0.054527	-1.47475	0.140279	0.999559	MAD2L1
ENSG00000186564	17.0635	-0.630772	0.427733	-1.47469	0.140297	NA	FOXD2
ENSG00000140279	2.63392	1.6342	1.10827	1.47455	0.140334	NA	DUOX2
ENSG00000162521	1851.81	-0.0730689	0.0495535	-1.47454	0.140335	0.999559	RBBP4
ENSG00000183283	3297.38	-0.0623204	0.0422747	-1.47418	0.140434	0.999559	DAZAP2
ENSG00000075461	299.91	-0.1527	0.103608	-1.47382	0.14053	0.999559	CACNG4
ENSG00000287957	36.851	-0.409549	0.277908	-1.47369	0.140566	NA
ENSG00000258424	10.5361	0.777495	0.527596	1.47366	0.140574	NA	AL512791.1
ENSG00000289135	31.5171	-0.451619	0.306493	-1.4735	0.140615	NA
ENSG00000135069	3964.44	-0.064173	0.0435522	-1.47347	0.140624	0.999559	PSAT1
ENSG00000272677	5.72749	1.13286	0.76885	1.47345	0.140629	NA	AC124016.1
ENSG00000079462	1047.01	-0.0900397	0.0611171	-1.47323	0.140689	0.999559	PAFAH1B3
ENSG00000250318	12.9266	-0.699043	0.474509	-1.47319	0.140699	NA	AC003072.1
ENSG00000142444	182.807	-0.187481	0.127306	-1.47269	0.140836	0.999559	TIMM29
ENSG00000161888	441.65	-0.133053	0.0903536	-1.47258	0.140865	0.999559	SPC24
ENSG00000099284	572.723	-0.11247	0.0763817	-1.47248	0.140892	0.999559	H2AFY2
ENSG00000217835	20.1328	-0.564482	0.383402	-1.4723	0.140941	NA	AL034397.1
ENSG00000138764	106.116	-0.241628	0.164124	-1.47223	0.140959	0.999559	CCNG2
ENSG00000235043	15.1744	-0.674694	0.458293	-1.47219	0.14097	NA	TECRP1
ENSG00000120075	82.7587	-0.273967	0.186105	-1.47211	0.140992	0.999559	HOXB5
ENSG00000206052	1.77995	-2.10806	1.43279	-1.4713	0.141211	NA	DOK6
ENSG00000152926	35.3828	-0.428306	0.291126	-1.4712	0.141236	NA	ZNF117
ENSG00000270739	2.76586	1.65275	1.12355	1.471	0.14129	NA	AC090953.1
ENSG00000141524	146.932	0.216042	0.146887	1.47081	0.141343	0.999559	TMC6
ENSG00000266111	2.19522	1.80416	1.22675	1.47068	0.141379	NA	AC068025.2
ENSG00000132254	830.127	0.0961221	0.0653805	1.47019	0.141509	0.999559	ARFIP2
ENSG00000165282	1119.1	0.087684	0.0596615	1.46969	0.141645	0.999559	PIGO
ENSG00000211452	2.27752	1.8881	1.28473	1.46965	0.141658	NA	DIO1
ENSG00000225920	15.735	0.648498	0.441343	1.46937	0.141732	NA	RIMKLBP2
ENSG00000228540	2.24949	1.83307	1.24796	1.46886	0.141871	NA	AC073326.1
ENSG00000240522	2.24949	1.83307	1.24796	1.46886	0.141871	NA	RPL7AP10
ENSG00000068078	78.7991	-0.282702	0.192495	-1.46862	0.141935	0.999559	FGFR3
ENSG00000146281	1096.23	-0.0856601	0.0583292	-1.46856	0.141951	0.999559	PM20D2
ENSG00000167716	49.7054	-0.358085	0.243834	-1.46856	0.141952	0.999559	WDR81
ENSG00000247271	176.566	0.196337	0.133707	1.46841	0.141992	0.999559	ZBED5-AS1
ENSG00000125798	433.809	-0.131734	0.0897357	-1.46802	0.142099	0.999559	FOXA2
ENSG00000135334	607.051	-0.10826	0.0737594	-1.46775	0.142173	0.999559	AKIRIN2
ENSG00000232118	2.63815	1.62359	1.10717	1.46643	0.142531	NA	BACH1-AS1
ENSG00000138193	1413.84	0.0785462	0.0535636	1.46641	0.142537	0.999559	PLCE1
ENSG00000171608	218.266	0.170061	0.116022	1.46576	0.142713	0.999559	PIK3CD
ENSG00000108984	850.691	-0.0964456	0.0658074	-1.46557	0.142765	0.999559	MAP2K6
ENSG00000112651	93.6298	-0.262931	0.17942	-1.46545	0.142799	0.999559	MRPL2
ENSG00000163635	623.814	-0.115935	0.0791342	-1.46505	0.142907	0.999559	ATXN7
ENSG00000273247	49.4431	-0.349701	0.238705	-1.46499	0.142924	0.999559	AC097376.2
ENSG00000116809	181.448	0.191678	0.130916	1.46412	0.14316	0.999559	ZBTB17
ENSG00000288612	41.2211	0.385399	0.263257	1.46397	0.143203	NA
ENSG00000050393	777.775	-0.0959335	0.0655373	-1.4638	0.143249	0.999559	MCUR1
ENSG00000253789	2.6249	1.63718	1.11862	1.46357	0.143313	NA	NARSP2
ENSG00000054392	92.2769	0.262886	0.179652	1.46331	0.143383	0.999559	HHAT
ENSG00000124762	1065.41	0.0884973	0.0604929	1.46294	0.143485	0.999559	CDKN1A
ENSG00000152749	520.012	-0.124213	0.0849281	-1.46257	0.143585	0.999559	GPR180
ENSG00000148358	2107.3	0.0686478	0.0469369	1.46255	0.14359	0.999559	GPR107
ENSG00000176928	34.1007	0.418881	0.286411	1.46252	0.1436	NA	GCNT4
ENSG00000124920	1052.94	0.0868287	0.0594	1.46176	0.143806	0.999559	MYRF
ENSG00000170262	3.51543	1.36735	0.935463	1.46168	0.143828	NA	MRAP
ENSG00000243155	4.11494	-1.29063	0.882998	-1.46164	0.14384	NA	AL162431.2
ENSG00000070214	1822.34	-0.0734632	0.05027	-1.46137	0.143913	0.999559	SLC44A1
ENSG00000101255	1031.01	-0.0886516	0.0606793	-1.46099	0.144019	0.999559	TRIB3
ENSG00000145416	97.2975	-0.250223	0.171291	-1.4608	0.14407	0.999559	2022-03-01
ENSG00000167378	493.458	-0.12902	0.0883375	-1.46054	0.144142	0.999559	IRGQ
ENSG00000136854	686.639	-0.109138	0.0747255	-1.46052	0.144147	0.999559	STXBP1
ENSG00000150782	1489.03	0.0845146	0.0578778	1.46023	0.144228	0.999559	IL18
ENSG00000289914	2.32692	-1.79359	1.22861	-1.45986	0.144329	NA
ENSG00000091129	5881.05	0.0619706	0.0424596	1.45952	0.144422	0.999559	NRCAM
ENSG00000154646	1.79003	-2.16859	1.48595	-1.4594	0.144454	NA	TMPRSS15
ENSG00000289507	8.84826	-0.833206	0.57095	-1.45933	0.144473	NA
ENSG00000167257	235.24	0.168904	0.115741	1.45933	0.144474	0.999559	RNF214
ENSG00000266993	28.4373	-0.504845	0.345986	-1.45915	0.144523	NA	AL050343.1
ENSG00000143376	728.793	-0.113538	0.0778266	-1.45886	0.144603	0.999559	SNX27
ENSG00000101224	4197.99	-0.0611295	0.0419064	-1.45871	0.144644	0.999559	CDC25B
ENSG00000254635	391.028	-0.132728	0.091	-1.45855	0.144689	0.999559	WAC-AS1
ENSG00000067057	7618.38	0.0554801	0.0380557	1.45786	0.144878	0.999559	PFKP
ENSG00000171681	1001.19	-0.0929161	0.0637377	-1.45779	0.144899	0.999559	ATF7IP
ENSG00000122574	27.8476	0.465812	0.319647	1.45727	0.145042	NA	WIPF3
ENSG00000079150	125.799	0.222631	0.15278	1.45721	0.14506	0.999559	FKBP7
ENSG00000280287	30.2052	0.453406	0.311192	1.457	0.145117	NA	AC131212.3
ENSG00000123297	67.7616	0.299299	0.205441	1.45686	0.145156	0.999559	TSFM
ENSG00000236021	2.75762	-1.61203	1.10653	-1.45684	0.14516	NA	AL359265.3
ENSG00000174840	806.547	-0.109106	0.0748952	-1.45678	0.145176	0.999559	PDE12
ENSG00000237328	4.45711	-1.19571	0.820893	-1.4566	0.145226	NA	RAI1-AS1
ENSG00000154727	505.837	-0.128489	0.0882162	-1.45652	0.145249	0.999559	GABPA
ENSG00000176826	31.322	-0.444573	0.305254	-1.4564	0.145282	NA	FKBP9P1
ENSG00000181027	477.148	0.125491	0.0861715	1.45629	0.145312	0.999559	FKRP
ENSG00000271303	448.629	0.125464	0.0861718	1.45597	0.145401	0.999559	SRXN1
ENSG00000196998	302.142	0.156268	0.10733	1.45596	0.145404	0.999559	WDR45
ENSG00000213977	351.89	-0.135897	0.093339	-1.45595	0.145405	0.999559	TAX1BP3
ENSG00000289306	6.10162	-1.01015	0.693864	-1.45584	0.145437	NA
ENSG00000251205	2.2688	-1.79882	1.23563	-1.4558	0.145449	NA	AC016598.2
[truncated: 21,310 more rows]

## Sheet: Cu2h200uM_fullgeneslist
accession	baseMean	log2FoldChange	lfcSE	stat	pvalue	padj	accession
ENSG00000169429	1039.16	2.56371	0.073366	34.9441	1.59e-267	1.91e-263	CXCL8
ENSG00000023445	4231.82	1.19218	0.0497126	23.9815	4.34e-127	2.61e-123	BIRC3
ENSG00000170385	2861.57	1.04202	0.0504351	20.6607	7.82e-95	3.14e-91	SLC30A1
ENSG00000108691	1004.41	1.25959	0.0664691	18.95	4.42e-80	1.33e-76	CCL2
ENSG00000187193	279.485	2.05908	0.118451	17.3834	1.1e-67	2.65e-64	MT1X
ENSG00000073756	2119.31	1.03646	0.0609115	17.0158	6.27e-65	1.26e-61	PTGS2
ENSG00000118503	474.725	1.61451	0.0956958	16.8713	7.32e-64	1.26e-60	TNFAIP3
ENSG00000112096	2470.58	0.735894	0.0455186	16.1669	8.64e-59	1.3e-55	SOD2
ENSG00000100906	1536.82	0.932739	0.0580134	16.078	3.64e-58	4.87e-55	NFKBIA
ENSG00000124145	1444.79	0.807797	0.0536565	15.055	3.2e-51	3.85e-48	SDC4
ENSG00000163739	285.579	1.79354	0.121531	14.7579	2.74e-49	2.99e-46	CXCL1
ENSG00000169242	662.652	1.10605	0.0759859	14.556	5.35e-48	5.36e-45	EFNA1
ENSG00000166886	1117.97	0.880117	0.0618503	14.2298	5.99e-46	5.54e-43	NAB2
ENSG00000090339	124.808	2.56939	0.18666	13.7651	4.13e-43	3.55e-40	ICAM1
ENSG00000134070	848.97	0.949556	0.0694064	13.6811	1.32e-42	1.06e-39	IRAK2
ENSG00000175592	1152.18	0.770552	0.0598863	12.8669	6.91e-38	5.2e-35	FOSL1
ENSG00000077150	2142.79	0.62251	0.0487247	12.7761	2.23e-37	1.58e-34	NFKB2
ENSG00000125968	2028.42	-0.645344	0.0508263	-12.697	6.14e-37	4.1e-34	ID1
ENSG00000124882	4011.99	0.690759	0.0556206	12.4191	2.06e-35	1.3e-32	EREG
ENSG00000109321	1503.84	0.673986	0.0543085	12.4103	2.3e-35	1.38e-32	AREG
ENSG00000185215	6763.1	0.484793	0.0402923	12.0319	2.41e-33	1.38e-30	TNFAIP2
ENSG00000109320	1269.63	0.673716	0.058375	11.5412	8.18e-31	4.47e-28	NFKB1
ENSG00000134954	1438.4	0.658701	0.0573031	11.495	1.4e-30	7.31e-28	ETS1
ENSG00000163734	149.276	1.8323	0.159707	11.4729	1.81e-30	9.05e-28	CXCL3
ENSG00000138166	1331.28	0.681019	0.059703	11.4068	3.87e-30	1.83e-27	DUSP5
ENSG00000185022	395.221	1.06506	0.0933869	11.4048	3.96e-30	1.83e-27	MAFF
ENSG00000163735	4418.38	0.537113	0.0474478	11.3201	1.04e-29	4.65e-27	CXCL5
ENSG00000132510	445.62	0.995925	0.0880521	11.3106	1.16e-29	4.99e-27	KDM6B
ENSG00000125148	1452.42	0.621776	0.0555637	11.1903	4.55e-29	1.89e-26	MT2A
ENSG00000143384	5147.84	0.502399	0.0449781	11.1699	5.73e-29	2.3e-26	MCL1
ENSG00000162924	728.09	0.811941	0.0739554	10.9788	4.83e-28	1.88e-25	REL
ENSG00000056558	230.581	1.33951	0.122936	10.896	1.2e-27	4.53e-25	TRAF1
ENSG00000163347	2830.93	0.524892	0.0494119	10.6228	2.33e-26	8.51e-24	CLDN1
ENSG00000139289	2839.4	0.479553	0.0453112	10.5835	3.55e-26	1.26e-23	PHLDA1
ENSG00000075426	4757.93	0.432889	0.0418712	10.3386	4.71e-25	1.62e-22	FOSL2
ENSG00000122861	1574.24	0.544984	0.0530683	10.2695	9.67e-25	3.23e-22	PLAU
ENSG00000115738	1836.62	-0.503049	0.0494721	-10.1683	2.75e-24	8.93e-22	ID2
ENSG00000104856	657.522	0.740825	0.073232	10.1161	4.69e-24	1.48e-21	RELB
ENSG00000087074	966.516	0.64685	0.063978	10.1105	4.96e-24	1.53e-21	PPP1R15A
ENSG00000125347	413.945	0.915242	0.0943788	9.69754	3.09e-22	9.29e-20	IRF1
ENSG00000115009	52.9268	3.02293	0.313019	9.65734	4.58e-22	1.34e-19	CCL20
ENSG00000020577	1029.61	0.593893	0.0615114	9.655	4.68e-22	1.34e-19	SAMD4A
ENSG00000011422	657.709	0.693099	0.0732001	9.46855	2.84e-21	7.94e-19	PLAUR
ENSG00000081041	162.84	1.34754	0.142983	9.42443	4.32e-21	1.17e-18	CXCL2
ENSG00000142627	3159.13	0.420618	0.044635	9.42349	4.36e-21	1.17e-18	EPHA2
ENSG00000159167	379.069	0.958281	0.103146	9.2905	1.54e-20	4.02e-18	STC1
ENSG00000131016	6491.73	0.38801	0.0438746	8.8436	9.27e-19	2.37e-16	AKAP12
ENSG00000077044	3393.97	0.369917	0.0421412	8.77803	1.66e-18	4.17e-16	DGKD
ENSG00000008086	1593.55	0.520397	0.0602922	8.63125	6.07e-18	1.49e-15	CDKL5
ENSG00000145632	4768.65	0.336781	0.0391985	8.59169	8.57e-18	2.06e-15	PLK2
ENSG00000123358	1993.03	0.919287	0.107403	8.5592	1.14e-17	2.68e-15	NR4A1
ENSG00000034152	1334.86	0.497361	0.0587625	8.46392	2.59e-17	5.98e-15	MAP2K3
ENSG00000128342	1446.96	0.447448	0.0529166	8.45572	2.77e-17	6.3e-15	LIF
ENSG00000137801	3410.83	0.389976	0.0462419	8.43338	3.36e-17	7.48e-15	THBS1
ENSG00000118523	2104.31	0.41114	0.0510558	8.05275	8.1e-16	1.77e-13	CTGF
ENSG00000143322	2979.65	0.362308	0.0461307	7.85393	4.03e-15	8.66e-13	ABL2
ENSG00000125740	126.846	1.37596	0.175844	7.82488	5.08e-15	1.07e-12	FOSB
ENSG00000139926	1161.63	0.447128	0.057296	7.80382	6.01e-15	1.25e-12	FRMD6
ENSG00000146232	313.696	0.847095	0.108613	7.79919	6.23e-15	1.27e-12	NFKBIE
ENSG00000123908	3307.05	0.33793	0.0435298	7.76321	8.28e-15	1.66e-12	AGO2
ENSG00000067082	1568.24	0.414572	0.0538319	7.70123	1.35e-14	2.66e-12	KLF6
ENSG00000106366	8339.12	0.288238	0.0374847	7.68947	1.48e-14	2.87e-12	SERPINE1
ENSG00000157168	5700.32	0.281029	0.0372434	7.54574	4.5e-14	8.59e-12	NRG1
ENSG00000120889	3454.85	0.308535	0.0422202	7.30774	2.72e-13	5.11e-11	TNFRSF10B
ENSG00000184743	2558.17	-0.340569	0.0466188	-7.3054	2.76e-13	5.12e-11	ATL3
ENSG00000003402	1967.81	0.351574	0.0481758	7.29773	2.93e-13	5.33e-11	CFLAR
ENSG00000013619	244.281	0.832613	0.114658	7.26172	3.82e-13	6.86e-11	MAMLD1
ENSG00000170525	6302.72	-0.281035	0.0387579	-7.25105	4.14e-13	7.32e-11	PFKFB3
ENSG00000113070	166.124	0.989497	0.136798	7.23325	4.72e-13	8.22e-11	HBEGF
ENSG00000169908	10145.7	0.335055	0.0463398	7.23038	4.82e-13	8.27e-11	TM4SF1
ENSG00000131459	839.023	0.480132	0.0664209	7.22863	4.88e-13	8.27e-11	GFPT2
ENSG00000095752	450.241	0.612557	0.0847768	7.22553	4.99e-13	8.34e-11	IL11
ENSG00000010818	731.068	0.595261	0.0831759	7.15665	8.27e-13	1.36e-10	HIVEP2
ENSG00000140379	172.579	0.963205	0.135705	7.09778	1.27e-12	2.06e-10	BCL2A1
ENSG00000105825	5693.13	0.304351	0.0431949	7.04599	1.84e-12	2.95e-10	TFPI2
ENSG00000006062	3039.62	0.320455	0.0466744	6.86575	6.61e-12	1.05e-09	MAP3K14
ENSG00000213859	393.191	0.648479	0.0950732	6.82084	9.05e-12	1.41e-09	KCTD11
ENSG00000119508	735.076	1.02012	0.149888	6.80585	1e-11	1.55e-09	NR4A3
ENSG00000147454	1648.77	0.344201	0.0506483	6.79592	1.08e-11	1.64e-09	SLC25A37
ENSG00000084112	2400.68	0.317739	0.0469997	6.76045	1.38e-11	2.07e-09	SSH1
ENSG00000162772	212.746	0.814047	0.120602	6.74986	1.48e-11	2.2e-09	ATF3
ENSG00000138386	1905	0.417658	0.0627784	6.65289	2.87e-11	4.22e-09	NAB1
ENSG00000145860	3687.69	0.260921	0.0397188	6.5692	5.06e-11	7.33e-09	RNF145
ENSG00000088826	2015.61	0.332131	0.0507266	6.54747	5.85e-11	8.38e-09	SMOX
ENSG00000176597	356.947	0.626023	0.0956607	6.54421	5.98e-11	8.47e-09	B3GNT5
ENSG00000111912	3308.88	0.303746	0.0464688	6.53655	6.3e-11	8.81e-09	NCOA7
ENSG00000104885	796.975	0.441044	0.0675634	6.52786	6.67e-11	9.23e-09	DOT1L
ENSG00000117318	2565.2	-0.327252	0.0505522	-6.47355	9.57e-11	1.31e-08	ID3
ENSG00000145901	1976.21	0.352139	0.0544754	6.46417	1.02e-10	1.38e-08	TNIP1
ENSG00000006327	2779.32	0.299728	0.0464145	6.45764	1.06e-10	1.42e-08	TNFRSF12A
ENSG00000058085	829.874	0.425223	0.0658672	6.45577	1.08e-10	1.42e-08	LAMC2
ENSG00000110047	1903.27	0.367831	0.0571561	6.43555	1.23e-10	1.61e-08	EHD1
ENSG00000110330	1393.09	0.373486	0.0590404	6.32594	2.52e-10	3.26e-08	BIRC2
ENSG00000137834	2293.11	-0.32076	0.0508307	-6.31036	2.78e-10	3.56e-08	SMAD6
ENSG00000171223	1125.15	0.428786	0.068064	6.29974	2.98e-10	3.78e-08	JUNB
ENSG00000090924	1523.21	0.326116	0.0522582	6.24047	4.36e-10	5.47e-08	PLEKHG2
ENSG00000180263	3304.65	0.298139	0.0479631	6.21601	5.1e-10	6.32e-08	FGD6
ENSG00000185551	580.132	-0.473454	0.0769498	-6.15277	7.61e-10	9.35e-08	NR2F2
ENSG00000184371	823.871	0.405544	0.0660935	6.13591	8.47e-10	1.03e-07	CSF1
ENSG00000108854	1673.14	0.322777	0.0529236	6.09893	1.07e-09	1.28e-07	SMURF2
ENSG00000004799	541.119	-0.530494	0.088006	-6.02794	1.66e-09	1.96e-07	PDK4
ENSG00000170500	1562.94	0.332082	0.0550929	6.02767	1.66e-09	1.96e-07	LONRF2
ENSG00000157654	1321.8	0.375486	0.0623886	6.01849	1.76e-09	2.06e-07	PALM2-AKAP2
ENSG00000159176	6723.4	0.220755	0.0367537	6.00633	1.9e-09	2.2e-07	CSRP1
ENSG00000164171	1946.1	0.322031	0.0540164	5.96172	2.5e-09	2.86e-07	ITGA2
ENSG00000274070	416.755	-0.579968	0.097841	-5.92765	3.07e-09	3.49e-07	CASTOR2
ENSG00000116717	485.907	0.492233	0.0836347	5.88552	3.97e-09	4.46e-07	GADD45A
ENSG00000198517	2215.51	0.302483	0.0519559	5.82192	5.82e-09	6.48e-07	MAFK
ENSG00000118985	924.895	0.376238	0.0649341	5.79415	6.87e-09	7.58e-07	ELL2
ENSG00000177606	1322.71	0.351578	0.0606972	5.79232	6.94e-09	7.59e-07	JUN
ENSG00000178538	1069.95	0.342618	0.0595997	5.74864	9e-09	9.75e-07	CA8
ENSG00000149289	895.069	0.387212	0.0686317	5.64189	1.68e-08	1.81e-06	ZC3H12C
ENSG00000145911	55.6192	1.33252	0.236905	5.62471	1.86e-08	1.98e-06	N4BP3
ENSG00000172403	547.237	0.441372	0.078555	5.61864	1.92e-08	2.03e-06	SYNPO2
ENSG00000198355	425.77	0.488409	0.088918	5.4928	3.96e-08	4.14e-06	PIM3
ENSG00000163814	493.086	0.447945	0.0819097	5.46876	4.53e-08	4.7e-06	CDCP1
ENSG00000198142	823.611	0.387024	0.0713144	5.42701	5.73e-08	5.89e-06	SOWAHC
ENSG00000170542	466.084	0.447593	0.0827537	5.40874	6.35e-08	6.47e-06	SERPINB9
ENSG00000148841	911.291	0.35682	0.066111	5.39729	6.77e-08	6.84e-06	ITPRIP
ENSG00000187678	286.957	0.557002	0.104365	5.33706	9.45e-08	9.47e-06	SPRY4
ENSG00000130164	1615.76	0.308402	0.0578128	5.33448	9.58e-08	9.53e-06	LDLR
ENSG00000109079	1678.59	0.31374	0.05887	5.32937	9.86e-08	9.72e-06	TNFAIP1
ENSG00000143067	147.075	0.762854	0.143414	5.31925	1.04e-07	1.02e-05	ZNF697
ENSG00000073712	2142.16	0.269599	0.0507519	5.31211	1.08e-07	1.05e-05	FERMT2
ENSG00000145390	1854.59	0.320167	0.0605412	5.28841	1.23e-07	1.19e-05	USP53
ENSG00000165997	1884.66	0.311532	0.0591153	5.2699	1.36e-07	1.3e-05	ARL5B
ENSG00000173334	740.707	0.358542	0.0688807	5.20526	1.94e-07	1.84e-05	TRIB1
ENSG00000130066	3576.66	0.260395	0.0501106	5.19642	2.03e-07	1.91e-05	SAT1
ENSG00000196639	233.086	0.592344	0.114056	5.19346	2.06e-07	1.92e-05	HRH1
ENSG00000136560	869.225	0.332765	0.0644342	5.16441	2.41e-07	2.23e-05	TANK
ENSG00000088305	494.402	-0.427054	0.0829018	-5.15132	2.59e-07	2.38e-05	DNMT3B
ENSG00000141232	1064.81	-0.322737	0.0631285	-5.11238	3.18e-07	2.9e-05	TOB1
ENSG00000067798	860.065	0.329798	0.064553	5.10895	3.24e-07	2.93e-05	NAV3
ENSG00000136603	3577.21	-0.241767	0.047447	-5.09553	3.48e-07	3.12e-05	SKIL
ENSG00000116044	3125.41	0.219072	0.043015	5.09291	3.53e-07	3.14e-05	NFE2L2
ENSG00000169826	670.6	0.377336	0.0744229	5.07016	3.97e-07	3.52e-05	CSGALNACT2
ENSG00000197019	509.697	0.408282	0.0807135	5.05841	4.23e-07	3.71e-05	SERTAD1
ENSG00000150347	180.65	0.699395	0.138519	5.04907	4.44e-07	3.87e-05	ARID5B
ENSG00000164327	2563.91	0.238151	0.0473141	5.03341	4.82e-07	4.17e-05	RICTOR
ENSG00000126561	131.15	0.76514	0.152466	5.01844	5.21e-07	4.48e-05	STAT5A
ENSG00000185697	1101.51	0.310389	0.0618994	5.01441	5.32e-07	4.54e-05	MYBL1
ENSG00000168874	279.955	-0.54024	0.108306	-4.98809	6.1e-07	5.17e-05	ATOH8
ENSG00000077238	458.969	0.426052	0.0856119	4.97656	6.47e-07	5.45e-05	IL4R
ENSG00000150991	7280.19	0.253369	0.0509884	4.96915	6.72e-07	5.62e-05	UBC
ENSG00000176907	2988.93	0.230161	0.0463764	4.96288	6.95e-07	5.76e-05	TCIM
ENSG00000134294	9619.79	0.216226	0.043585	4.96103	7.01e-07	5.78e-05	SLC38A2
ENSG00000089916	1335.06	0.274821	0.05551	4.95083	7.39e-07	6.05e-05	GPATCH2L
ENSG00000177565	1635.89	-0.262666	0.0531965	-4.93766	7.91e-07	6.43e-05	TBL1XR1
ENSG00000085063	3109.81	0.20436	0.0417755	4.89185	9.99e-07	8.06e-05	CD59
ENSG00000147324	1758.92	0.269743	0.0551728	4.88905	1.01e-06	8.13e-05	MFHAS1
ENSG00000165757	656.579	0.362523	0.0746789	4.85443	1.21e-06	9.62e-05	JCAD
ENSG00000196352	1692.89	0.259577	0.0536335	4.83983	1.3e-06	0.000102849	CD55
ENSG00000159110	300.506	0.498069	0.103022	4.83461	1.33e-06	0.000104897	IFNAR2
ENSG00000163661	14.0687	2.74517	0.568617	4.8278	1.38e-06	NA	PTX3
ENSG00000166592	88.7831	0.907756	0.188254	4.82198	1.42e-06	0.000111035	RRAD
ENSG00000132481	788.532	0.321653	0.0669249	4.80617	1.54e-06	0.000119407	TRIM47
ENSG00000006459	227.279	0.559623	0.116516	4.80297	1.56e-06	0.000120554	KDM7A
ENSG00000111266	1010.33	0.293794	0.0612032	4.8003	1.58e-06	0.000121394	DUSP16
ENSG00000112149	59.469	1.16488	0.243319	4.78746	1.69e-06	0.000128603	CD83
ENSG00000179833	985.62	0.314703	0.0659657	4.7707	1.84e-06	0.000138904	SERTAD2
ENSG00000069399	487.429	0.418638	0.087848	4.76548	1.88e-06	0.000141659	BCL3
ENSG00000151014	432.451	0.443758	0.0932331	4.75966	1.94e-06	0.000144896	NOCT
ENSG00000167528	412.923	0.417572	0.0880845	4.74058	2.13e-06	0.000158249	ZNF641
ENSG00000116584	607.876	0.369708	0.0781679	4.72967	2.25e-06	0.000165977	ARHGEF2
ENSG00000153234	133.458	0.714655	0.151467	4.71823	2.38e-06	0.000174511	NR4A2
ENSG00000185900	628.004	-0.420983	0.0894925	-4.70412	2.55e-06	0.000185894	POMK
ENSG00000141682	384.767	0.448681	0.0955695	4.69482	2.67e-06	0.000192736	PMAIP1
ENSG00000172201	182.513	-0.641636	0.136685	-4.69427	2.68e-06	0.000192736	ID4
ENSG00000134686	892.897	0.303284	0.0652537	4.64777	3.36e-06	0.000240273	PHC2
ENSG00000185033	1160.29	0.26912	0.0579692	4.64246	3.44e-06	0.000245079	SEMA4B
ENSG00000173575	1928.59	0.235541	0.0508368	4.63327	3.6e-06	0.000254708	CHD2
ENSG00000225614	1147.48	0.297376	0.0642101	4.63129	3.63e-06	0.000255648	ZNF469
ENSG00000131323	1691.35	0.228762	0.0497653	4.59682	4.29e-06	0.000300046	TRAF3
ENSG00000145623	2883.91	0.20375	0.0443956	4.58942	4.44e-06	0.000309074	OSMR
ENSG00000144802	275.426	0.48245	0.105202	4.58592	4.52e-06	0.000312492	NFKBIZ
ENSG00000145365	151.644	0.655521	0.143171	4.57858	4.68e-06	0.000321812	TIFA
ENSG00000166949	7339.22	0.173352	0.0378955	4.57447	4.77e-06	0.000325243	SMAD3
ENSG00000102554	2064.39	0.24935	0.0545148	4.57398	4.79e-06	0.000325243	KLF5
ENSG00000109814	8187.35	-0.162292	0.0356763	-4.549	5.39e-06	0.000364281	UGDH
ENSG00000175505	638.061	0.346918	0.0763123	4.54603	5.47e-06	0.000367399	CLCF1
ENSG00000035403	9324.49	0.176308	0.0389736	4.52377	6.07e-06	0.000406004	VCL
ENSG00000138061	1470.32	-0.252615	0.0559574	-4.51441	6.35e-06	0.000421996	CYP1B1
ENSG00000113645	2971.33	0.196315	0.0435184	4.51109	6.45e-06	0.000426303	WWC1
ENSG00000198774	153.519	0.628583	0.139392	4.50947	6.5e-06	0.000427222	RASSF9
ENSG00000076604	964.976	0.294422	0.0653659	4.50422	6.66e-06	0.000435555	TRAF4
ENSG00000146648	7748.2	0.187617	0.0416765	4.50174	6.74e-06	0.000438271	EGFR
ENSG00000105339	1254.92	0.259383	0.0577524	4.4913	7.08e-06	0.000457638	DENND3
ENSG00000156273	659.379	0.341475	0.0760511	4.49007	7.12e-06	0.000457638	BACH1
ENSG00000101447	1291.59	-0.254877	0.0567767	-4.48912	7.15e-06	0.000457638	FAM83D
ENSG00000069869	4891.47	0.22123	0.0494819	4.47092	7.79e-06	0.000495735	NEDD4
ENSG00000133816	2107.17	0.213429	0.0478703	4.45848	8.25e-06	0.000522626	MICAL2
ENSG00000164023	845.554	0.293562	0.0659202	4.45329	8.46e-06	0.000532612	SGMS2
ENSG00000112658	785.931	0.297488	0.0668596	4.44944	8.61e-06	0.000539438	SRF
ENSG00000132003	141.958	0.680786	0.153785	4.42688	9.56e-06	0.000595928	ZSWIM4
ENSG00000107290	3127.07	0.198392	0.0448594	4.42253	9.76e-06	0.000604921	SETX
ENSG00000104998	232.098	0.508987	0.115171	4.41941	9.9e-06	0.000610149	IL27RA
ENSG00000141905	1705.42	-0.246354	0.0557556	-4.41845	9.94e-06	0.000610149	NFIC
ENSG00000107554	1499.64	0.241862	0.0548689	4.40799	1.04e-05	0.000637133	DNMBP
ENSG00000177469	11506.7	0.173585	0.0394135	4.4042	1.06e-05	0.000645104	CAVIN1
ENSG00000144655	413.76	0.390408	0.0888582	4.39361	1.11e-05	0.000673146	CSRNP1
ENSG00000120738	54.3511	1.03596	0.235833	4.39278	1.12e-05	0.000673146	EGR1
ENSG00000197261	774.191	0.314881	0.0721253	4.36575	1.27e-05	0.000758219	C6orf141
ENSG00000198959	5975.77	0.171423	0.0394819	4.3418	1.41e-05	0.000841605	TGM2
ENSG00000163171	912.685	-0.294145	0.0681405	-4.31674	1.58e-05	0.000938396	CDC42EP3
ENSG00000214548	888.434	0.300407	0.0699895	4.29218	1.77e-05	0.00104337	MEG3
ENSG00000162783	1124.21	0.247194	0.0579594	4.26495	2e-05	0.00117335	IER5
ENSG00000171793	5222.81	0.168766	0.0395955	4.26226	2.02e-05	0.0011818	CTPS1
ENSG00000180340	1040.22	-0.281739	0.0661334	-4.26016	2.04e-05	0.00118717	FZD2
ENSG00000121060	2163.81	0.212049	0.049859	4.25297	2.11e-05	0.00122008	TRIM25
ENSG00000120833	374.79	0.393239	0.092747	4.23991	2.24e-05	0.00128707	SOCS2
ENSG00000143398	1727.6	0.234878	0.0554187	4.23825	2.25e-05	0.00129048	PIP5K1A
ENSG00000158615	1798.6	0.205752	0.0488961	4.20795	2.58e-05	0.00146925	PPP1R15B
ENSG00000182752	3484.43	0.197996	0.0473562	4.18099	2.9e-05	0.00164701	PAPPA
ENSG00000114315	128.006	-0.642002	0.153622	-4.17911	2.93e-05	0.0016529	HES1
ENSG00000164951	456.521	0.354346	0.0851291	4.16246	3.15e-05	0.00176988	PDP1
ENSG00000141458	3612.45	0.19955	0.0480241	4.15521	3.25e-05	0.00181846	NPC1
ENSG00000143674	1082.1	-0.246657	0.0594633	-4.14806	3.35e-05	0.00186748	MAP3K21
ENSG00000275993	411.729	-0.3574	0.0868433	-4.11546	3.86e-05	0.00214217	SIK1B
ENSG00000185920	322.294	-0.413784	0.100601	-4.11312	3.9e-05	0.0021541	PTCH1
ENSG00000251562	606.047	-0.353941	0.0861115	-4.11026	3.95e-05	0.00217097	MALAT1
ENSG00000136244	17.2785	1.82865	0.445664	4.1032	4.07e-05	NA	IL6
ENSG00000158792	165.342	0.559888	0.136529	4.10087	4.12e-05	0.00225072	SPATA2L
ENSG00000110367	2691.74	-0.19041	0.0464556	-4.09875	4.15e-05	0.00226115	DDX6
ENSG00000101665	466.985	-0.338693	0.0828754	-4.08677	4.37e-05	0.0023703	SMAD7
ENSG00000115963	1948.43	0.212087	0.0519208	4.08482	4.41e-05	0.0023796	RND3
ENSG00000166401	272.949	0.440493	0.108006	4.07842	4.53e-05	0.00243516	SERPINB8
ENSG00000049249	59.8201	0.924117	0.226838	4.07392	4.62e-05	0.00247173	TNFRSF9
ENSG00000262454	303.447	-0.420988	0.103378	-4.07231	4.65e-05	0.00247186	MIR193BHG
ENSG00000134363	91.9093	0.735228	0.180564	4.07184	4.66e-05	0.00247186	FST
ENSG00000155903	795.524	0.298193	0.073367	4.0644	4.82e-05	0.00253105	RASA2
ENSG00000175793	1219.11	0.251595	0.0619039	4.06428	4.82e-05	0.00253105	SFN
ENSG00000198417	44.6219	1.05157	0.259001	4.06008	4.91e-05	NA	MT1F
ENSG00000106546	1223.02	0.263756	0.0650272	4.05608	4.99e-05	0.00261011	AHR
ENSG00000178860	354.359	0.38942	0.0965805	4.03208	5.53e-05	0.00287918	MSC
ENSG00000165895	683.721	0.303959	0.0758471	4.00752	6.14e-05	0.0031817	ARHGAP42
ENSG00000133121	282.79	0.434472	0.108496	4.00452	6.21e-05	0.00320858	STARD13
ENSG00000114529	310.766	0.407003	0.101973	3.99129	6.57e-05	0.00337842	C3orf52
ENSG00000095739	557.36	-0.324857	0.0818858	-3.96719	7.27e-05	0.00372289	BAMBI
ENSG00000183337	1111.74	-0.240547	0.0609857	-3.94432	8e-05	0.00407929	BCOR
ENSG00000197622	1539.88	0.219001	0.0557133	3.93086	8.46e-05	0.00429649	CDC42SE1
ENSG00000128016	342.484	0.412004	0.105234	3.91513	9.04e-05	0.00456717	ZFP36
ENSG00000116514	419.2	0.349272	0.0893327	3.90979	9.24e-05	0.00464975	RNF19B
ENSG00000153094	213.3	-0.47486	0.121696	-3.90201	9.54e-05	0.00477863	BCL2L11
ENSG00000029153	1779.19	0.196446	0.0503668	3.90031	9.61e-05	0.00477863	ARNTL2
ENSG00000136802	1313.53	0.213433	0.0547241	3.90016	9.61e-05	0.00477863	LRRC8A
ENSG00000104689	783.937	0.256192	0.0659838	3.88265	0.000103322	0.00511509	TNFRSF10A
ENSG00000146072	1149.7	0.227121	0.0585634	3.8782	0.000105231	0.00518826	TNFRSF21
ENSG00000138336	78.9528	-0.754878	0.194768	-3.87577	0.000106288	0.00521895	TET1
ENSG00000005889	1156.95	-0.224691	0.0580761	-3.86891	0.000109324	0.00532994	ZFX
ENSG00000072364	3998.69	0.172539	0.044599	3.86866	0.000109434	0.00532994	AFF4
ENSG00000143376	696.561	-0.30804	0.0797745	-3.86138	0.000112747	0.00546916	SNX27
ENSG00000135604	50.405	0.973547	0.252239	3.85962	0.000113563	0.0054866	STX11
ENSG00000008294	5267.78	0.166275	0.0431257	3.85559	0.000115452	0.00555556	SPAG9
ENSG00000143190	897.723	-0.26423	0.0687797	-3.84168	0.000122193	0.00585651	POU2F1
ENSG00000163435	1316.22	-0.216845	0.0565694	-3.83326	0.000126457	0.00603681	ELF3
ENSG00000177732	1206.94	-0.231343	0.0605102	-3.82321	0.000131727	0.00626353	SOX12
ENSG00000110880	6393.87	0.140599	0.0370755	3.79224	0.000149296	0.00704394	CORO1C
ENSG00000125089	209.724	0.477958	0.126037	3.79221	0.00014931	0.00704394	SH3TC1
ENSG00000160209	6106.47	-0.153853	0.0405917	-3.79026	0.00015049	0.00705655	PDXK
ENSG00000151835	4330.08	0.205909	0.0543321	3.78983	0.000150751	0.00705655	SACS
ENSG00000148154	726.55	0.265497	0.0702091	3.78152	0.000155874	0.00726808	UGCG
ENSG00000124067	622.28	0.278907	0.0738025	3.7791	0.000157395	0.00731065	SLC12A4
ENSG00000160352	318.224	-0.371429	0.098449	-3.77281	0.000161418	0.0074687	ZNF714
ENSG00000139514	2519.94	0.184874	0.0490932	3.76578	0.000166029	0.00765261	SLC7A1
ENSG00000263528	266.515	0.426603	0.113769	3.74971	0.000177036	0.00812879	IKBKE
ENSG00000143079	534.208	0.308398	0.0823918	3.74307	0.000181789	0.0083153	CTTNBP2NL
ENSG00000179820	4522.68	0.184824	0.0494371	3.73857	0.000185068	0.00843319	MYADM
ENSG00000139112	608.823	0.277983	0.0744892	3.73186	0.000190069	0.00862843	GABARAPL1
ENSG00000069275	10781	-0.129637	0.0348087	-3.72427	0.000195882	0.00885886	NUCKS1
ENSG00000179431	564.077	0.294787	0.0791976	3.72217	0.000197519	0.00889946	FJX1
ENSG00000185650	2984.93	0.16667	0.0448251	3.71823	0.000200623	0.00900557	ZFP36L1
ENSG00000007968	253.323	-0.409727	0.110246	-3.71649	0.000202012	0.00901054	E2F2
ENSG00000104825	855.277	0.24786	0.0666968	3.71621	0.000202231	0.00901054	NFKBIB
ENSG00000150907	184.68	0.486357	0.131276	3.70486	0.00021151	0.00938917	FOXO1
ENSG00000050405	435.46	0.318702	0.086253	3.69497	0.000219913	0.00972628	LIMA1
ENSG00000138134	782.985	0.250724	0.0679754	3.68845	0.000225625	0.00994239	STAMBPL1
ENSG00000155256	556.027	0.291751	0.0792928	3.67941	0.000233772	0.0102638	ZFYVE27
ENSG00000099992	118.722	0.594336	0.162256	3.66295	0.000249327	0.0109069	TBC1D10A
ENSG00000125637	252.566	0.445485	0.121797	3.65759	0.000254596	0.0110971	PSD4
ENSG00000092964	2392.34	-0.210654	0.057819	-3.64334	0.000269124	0.0116792	DPYSL2
ENSG00000146278	518.965	0.347883	0.0955039	3.6426	0.000269893	0.0116792	PNRC1
ENSG00000163874	283.437	0.384281	0.105887	3.62915	0.000284357	0.012261	ZC3H12A
ENSG00000173918	297.034	0.384721	0.106126	3.62512	0.000288824	0.0124091	C1QTNF1
ENSG00000113716	1373.15	0.194466	0.0540928	3.59505	0.000324326	0.0138848	HMGXB3
ENSG00000139278	759.953	0.244252	0.0681621	3.5834	0.000339156	0.0144333	GLIPR1
ENSG00000148634	2629.46	0.15792	0.0440735	3.5831	0.000339536	0.0144333	HERC4
ENSG00000153443	560.197	0.287315	0.0803906	3.57399	0.000351587	0.0148929	UBALD1
ENSG00000221869	289.112	0.375876	0.105237	3.57173	0.000354635	0.0149693	CEBPD
ENSG00000182963	1751.38	0.183034	0.051373	3.56284	0.000366859	0.015402	GJC1
ENSG00000178607	385.826	0.331089	0.0929391	3.56242	0.000367446	0.015402	ERN1
ENSG00000121236	561.45	-0.274589	0.0774287	-3.54635	0.000390606	0.0163159	TRIM6
ENSG00000116285	2676.13	0.174881	0.0493907	3.54078	0.000398951	0.0166068	ERRFI1
ENSG00000138834	668.77	0.279499	0.0790496	3.53574	0.000406637	0.0168684	MAPK8IP3
ENSG00000136153	1260.19	0.209166	0.0591979	3.53334	0.000410351	0.016964	LMO7
ENSG00000261150	23.5853	1.33466	0.378597	3.52529	0.000423023	NA	EPPK1
ENSG00000108840	249.738	0.385218	0.109684	3.51206	0.000444647	0.0183189	HDAC5
ENSG00000213186	505.096	-0.281869	0.0804344	-3.50434	0.000457746	0.0187941	TRIM59
ENSG00000100221	1141.49	0.203298	0.0580571	3.50169	0.000462317	0.0189172	JOSD1
ENSG00000085662	15041.2	0.164198	0.0470595	3.48916	0.000484549	0.0197597	AKR1B1
ENSG00000086544	370.297	0.334524	0.0959255	3.48733	0.000487873	0.0198281	ITPKC
ENSG00000179862	450.552	0.305006	0.0877391	3.47628	0.000508427	0.0205939	CITED4
ENSG00000074527	2373.95	0.160493	0.0462624	3.4692	0.000522011	0.0210731	NTN4
ENSG00000205268	460.567	-0.306996	0.088811	-3.45674	0.000546758	0.0219983	PDE7A
ENSG00000213965	1158.14	-0.195793	0.0567622	-3.44936	0.000561921	0.0225331	NUDT19
ENSG00000112972	4062.48	0.155934	0.0452449	3.44645	0.000567997	0.022701	HMGCS1
ENSG00000188522	1239.83	0.19405	0.0563342	3.44461	0.000571874	0.0227803	FAM83G
ENSG00000008517	40.1077	0.940337	0.273057	3.44374	0.000573722	NA	IL32
ENSG00000121895	700.095	0.254514	0.0739971	3.43951	0.000582761	0.0230988	TMEM156
ENSG00000141582	598.78	-0.256893	0.0746983	-3.43907	0.000583709	0.0230988	CBX4
ENSG00000135766	889.979	0.258505	0.0752192	3.43668	0.000588881	0.023227	EGLN1
ENSG00000171604	552.101	-0.271312	0.0790593	-3.43175	0.000599693	0.0235722	CXXC5
ENSG00000186834	2241.67	-0.160624	0.0468168	-3.43091	0.000601564	0.0235722	HEXIM1
ENSG00000142065	239.877	-0.407919	0.118926	-3.43003	0.00060351	0.0235722	ZFP14
ENSG00000124942	26360	0.128288	0.0374143	3.42885	0.000606138	0.0235982	AHNAK
ENSG00000067048	1671.29	0.177796	0.0519224	3.42427	0.000616455	0.0239224	DDX3Y
ENSG00000188042	2384.62	-0.154336	0.0450889	-3.42293	0.000619499	0.0239632	ARL4C
ENSG00000107338	496.885	0.289781	0.0847718	3.41837	0.000629981	0.0242906	SHB
ENSG00000268362	454.556	-0.301324	0.0883721	-3.40972	0.000650286	0.0249934	AC092279.1
ENSG00000135119	199.006	-0.450193	0.132122	-3.40741	0.000655819	0.0251258	RNFT2
ENSG00000157483	8150.16	0.119022	0.0350911	3.3918	0.000694356	0.0265178	MYO1E
ENSG00000077684	1710.44	-0.173324	0.0511197	-3.39055	0.000697529	0.0265547	JADE1
ENSG00000152782	156.5	-0.525482	0.155025	-3.38966	0.000699791	0.0265567	PANK1
ENSG00000225840	12.7537	3.0994	0.915346	3.38605	0.000709076	NA	AC010970.1
ENSG00000119986	1521.94	0.18721	0.055402	3.37913	0.000727166	0.0274794	AVPI1
ENSG00000181143	82.4044	4.18488	1.23868	3.3785	0.000728817	0.0274794	MUC16
ENSG00000196083	233.397	0.385952	0.114265	3.3777	0.000730957	0.0274794	IL1RAP
ENSG00000196576	2813.28	0.158633	0.0470312	3.37293	0.000743726	0.0278723	PLXNB2
ENSG00000023171	2475.64	0.152325	0.0451759	3.37181	0.000746761	0.0278992	GRAMD1B
ENSG00000170315	4388.21	0.141737	0.0421524	3.3625	0.000772398	0.0286849	UBB
ENSG00000169213	1442.94	0.199347	0.0592863	3.36244	0.000772561	0.0286849	RAB3B
ENSG00000166016	968.938	0.209291	0.0623467	3.3569	0.00078823	0.0291766	ABTB2
ENSG00000107404	684.016	0.235075	0.0701348	3.35176	0.000802988	0.029603	DVL1
ENSG00000241878	371.309	0.327296	0.0976657	3.35118	0.000804671	0.029603	PISD
ENSG00000184226	3502.16	-0.145442	0.0434433	-3.34787	0.000814363	0.0298682	PCDH9
ENSG00000122966	1569.62	-0.178206	0.0532434	-3.34701	0.000816876	0.0298694	CIT
ENSG00000100852	2759.92	0.177889	0.0532091	3.34321	0.000828163	0.0301903	ARHGAP5
ENSG00000172216	979.008	0.234838	0.0702758	3.34166	0.000832787	0.0302671	CEBPB
ENSG00000117597	1214.26	0.192771	0.0577186	3.33985	0.000838241	0.0303736	DIEXF
ENSG00000261578	163.022	-0.464013	0.139087	-3.33614	0.000849496	0.030689	AP003119.3
ENSG00000181722	602.571	0.283854	0.0852008	3.33159	0.000863512	0.0310426	ZBTB20
ENSG00000103319	691.324	-0.242513	0.0727986	-3.33129	0.000864446	0.0310426	EEF2K
ENSG00000105997	170.086	-0.450736	0.135576	-3.32459	0.000885487	0.031674	HOXA3
ENSG00000171552	2131.11	0.167071	0.0502702	3.32346	0.000889075	0.031674	BCL2L1
ENSG00000196850	1227.45	0.192071	0.057797	3.32319	0.000889927	0.031674	PPTC7
ENSG00000049759	1358.64	0.186281	0.0560849	3.3214	0.000895666	0.0317842	NEDD4L
ENSG00000267530	252.204	-0.368868	0.11128	-3.31478	0.000917159	0.0324512	LINC01836
ENSG00000114771	336.641	0.339709	0.102569	3.31201	0.000926282	0.0326779	AADAC
ENSG00000112837	1426.53	-0.187789	0.0567739	-3.30767	0.000940752	0.0330914	TBX18
ENSG00000104369	4.15851	4.49134	1.36248	3.29644	0.000979183	NA	JPH1
ENSG00000100003	225.857	0.401105	0.121796	3.29325	0.000990377	0.0347354	SEC14L2
ENSG00000138434	2574.76	0.16413	0.0498658	3.29144	0.000996769	0.0347797	SSFA2
ENSG00000167191	947.451	0.231502	0.0703386	3.29125	0.000997423	0.0347797	GPRC5B
ENSG00000239521	417.023	-0.285862	0.0870936	-3.28223	0.00102988	0.0358077	CASTOR3
ENSG00000127191	971.694	0.209037	0.063844	3.27419	0.00105964	0.0367363	TRAF2
ENSG00000175182	112.197	0.5729	0.175399	3.26626	0.00108978	0.0376725	FAM131A
ENSG00000164400	7.36159	2.4319	0.745708	3.2612	0.00110941	NA	CSF2
ENSG00000240602	663.764	0.265358	0.0815641	3.25337	0.00114044	0.0393109	AADACP1
ENSG00000125398	207.347	0.402298	0.124032	3.2435	0.00118069	0.0405821	SOX9
ENSG00000173391	27.7426	1.08897	0.335902	3.24192	0.00118728	NA	OLR1
ENSG00000052749	1754.15	0.165447	0.0510644	3.23998	0.00119539	0.0409257	RRP12
ENSG00000013588	10839.4	0.135343	0.0417793	3.23948	0.00119749	0.0409257	GPRC5A
ENSG00000033627	1271.41	0.18493	0.0571161	3.23778	0.00120462	0.0410528	ATP6V0A1
ENSG00000131979	151.929	0.46403	0.14357	3.23209	0.00122887	0.0417607	GCH1
ENSG00000159840	2216.47	0.190885	0.0590916	3.23031	0.00123654	0.041903	ZYX
ENSG00000005884	9169.76	0.138444	0.0428961	3.22744	0.00124904	0.0422077	ITGA3
ENSG00000222041	677.075	0.246292	0.0763769	3.22469	0.0012611	0.0424959	CYTOR
ENSG00000056586	2193.55	0.159215	0.0494366	3.22058	0.0012793	0.042926	RC3H2
ENSG00000110888	1000.02	0.212765	0.0660719	3.2202	0.001281	0.042926	CAPRIN2
ENSG00000091542	1392.86	-0.183699	0.0570941	-3.21748	0.00129322	0.0432151	ALKBH5
ENSG00000131669	605.117	0.23734	0.074121	3.20206	0.00136447	0.0454699	NINJ1
ENSG00000115520	590.247	0.24155	0.0755023	3.19924	0.00137789	0.0457302	COQ10B
ENSG00000159216	625.455	0.239656	0.0749234	3.19868	0.0013806	0.0457302	RUNX1
ENSG00000106665	598.285	0.243127	0.0760365	3.1975	0.00138624	0.0457302	CLIP2
ENSG00000231721	390.934	0.299695	0.0937356	3.19724	0.00138749	0.0457302	LINC-PINT
ENSG00000277443	1642.5	-0.186896	0.0587622	-3.18055	0.00146994	0.0483153	MARCKS
ENSG00000127666	151.498	0.464741	0.146429	3.17383	0.0015044	0.049313	TICAM1
ENSG00000164949	186.902	0.40002	0.12619	3.16998	0.0015245	0.0498361	GEM
ENSG00000183386	98.8034	0.556127	0.175701	3.16519	0.0015498	0.0505259	FHL3
ENSG00000149115	1658.34	0.178527	0.0567147	3.14781	0.00164497	0.0534837	TNKS1BP1
ENSG00000168610	4067.26	0.130552	0.0415257	3.14388	0.00166721	0.0540608	STAT3
ENSG00000188483	819.74	-0.223743	0.0712587	-3.13987	0.00169024	0.0546602	IER5L
ENSG00000162496	1296.76	-0.198493	0.063286	-3.13644	0.0017101	0.0551541	DHRS3
ENSG00000197586	1518.73	0.163794	0.0522564	3.13442	0.00172194	0.0553874	ENTPD6
ENSG00000059145	509.707	0.266204	0.0849683	3.13298	0.00173039	0.0555108	UNKL
ENSG00000198796	1084.83	0.199041	0.0635659	3.13125	0.00174063	0.0556396	ALPK2
ENSG00000131746	1825.88	0.163442	0.0522076	3.13061	0.00174444	0.0556396	TNS4
ENSG00000179023	131.865	-0.474358	0.151554	-3.12996	0.00174828	0.0556396	KLHDC7A
ENSG00000092853	1210.02	-0.188218	0.0603017	-3.12127	0.00180073	0.0570284	CLSPN
ENSG00000213639	4984.67	-0.123879	0.0396901	-3.12116	0.0018014	0.0570284	PPP1CB
ENSG00000159128	44.9533	0.800166	0.25722	3.11083	0.00186564	NA	IFNGR2
ENSG00000120054	9.88359	1.85244	0.595922	3.10852	0.00188025	NA	CPN1
ENSG00000123240	1199.45	0.17912	0.0579265	3.0922	0.00198679	0.0627326	OPTN
ENSG00000072134	506.36	0.251645	0.0814403	3.08993	0.00200204	0.0627662	EPN2
ENSG00000168092	1972.55	-0.149732	0.0484603	-3.08978	0.00200304	0.0627662	PAFAH1B2
ENSG00000047365	132.963	0.469176	0.151869	3.08936	0.00200589	0.0627662	ARAP2
ENSG00000182263	367.731	-0.295497	0.0956847	-3.08824	0.00201346	0.0627662	FIGN
ENSG00000168488	2189.34	0.15425	0.0499486	3.08817	0.00201395	0.0627662	ATXN2L
ENSG00000167657	761.209	0.212468	0.0689857	3.07988	0.00207083	0.0642263	DAPK3
ENSG00000126822	1370.71	0.170089	0.0552276	3.07979	0.00207147	0.0642263	PLEKHG3
ENSG00000055483	2017.05	0.155479	0.0505232	3.07738	0.00208831	0.0645394	USP36
ENSG00000142634	2521.46	0.143235	0.0465532	3.07681	0.0020923	0.0645394	EFHD2
ENSG00000287037	50.6223	0.744824	0.242797	3.06769	0.00215723	0.066372
ENSG00000114268	121.672	0.498558	0.162649	3.06524	0.00217492	0.0667456	PFKFB4
ENSG00000089902	1237.31	0.182434	0.0596211	3.0599	0.00221412	0.0677757	RCOR1
ENSG00000173120	2028.23	0.157284	0.0514168	3.05901	0.00222072	0.0678053	KDM2A
ENSG00000172869	1184.56	0.181646	0.0595242	3.05163	0.00227601	0.0693176	DMXL1
ENSG00000134250	2200	0.150243	0.0492669	3.04957	0.00229167	0.0696181	NOTCH2
ENSG00000109099	1644.44	0.157678	0.0517908	3.04451	0.00233056	0.0706214	PMP22
ENSG00000168758	351.186	0.285751	0.0940927	3.03691	0.00239016	0.0722453	SEMA4C
ENSG00000116741	224.412	0.359453	0.11882	3.02519	0.00248479	0.0749174	RGS2
ENSG00000132639	1049.42	0.189428	0.0626592	3.02315	0.00250161	0.0752359	SNAP25
ENSG00000171488	775.899	0.212024	0.0703094	3.01558	0.00256485	0.0769455	LRRC8C
ENSG00000258655	126.042	0.470767	0.1562	3.01387	0.0025794	0.0771433	ARHGAP5-AS1
ENSG00000167378	481.504	-0.257056	0.0853085	-3.01325	0.00258463	0.0771433	IRGQ
ENSG00000289839	156.662	0.422172	0.140138	3.01254	0.00259068	0.0771433
ENSG00000165105	1232.85	0.178155	0.0592688	3.00588	0.00264816	0.0786601	RASEF
ENSG00000100403	1403.03	0.159815	0.0532054	3.00374	0.00266687	0.0789896	ZC3H7B
ENSG00000109881	987.371	-0.193786	0.0645422	-3.00247	0.00267794	0.0789896	CCDC34
ENSG00000105939	2243.56	-0.144603	0.0481632	-3.00236	0.00267895	0.0789896	ZC3HAV1
ENSG00000129657	1484.01	0.171329	0.0571015	3.00043	0.00269601	0.0792983	SEC14L1
ENSG00000055332	2938.88	-0.131529	0.0438499	-2.99952	0.00270409	0.0793421	EIF2AK2
ENSG00000174206	351.651	-0.282692	0.0942984	-2.99784	0.00271896	0.0795842	C12orf66
ENSG00000213923	627.008	0.223804	0.0748024	2.99193	0.00277215	0.0809442	CSNK1E
ENSG00000139722	427.194	0.259988	0.0871004	2.98492	0.00283653	0.0826235	VPS37B
ENSG00000163545	1364.34	0.172171	0.0577705	2.98027	0.00287998	0.0835382	NUAK2
ENSG00000147650	792.837	0.206477	0.0692933	2.97975	0.00288482	0.0835382	LRP12
ENSG00000172602	274.497	0.336409	0.112914	2.97933	0.00288877	0.0835382	RND1
ENSG00000240498	190.276	0.39349	0.132134	2.97796	0.0029017	0.0837108	CDKN2B-AS1
ENSG00000160326	374.191	0.289819	0.0974052	2.97539	0.00292611	0.0841029	SLC2A6
ENSG00000197343	1782.61	0.153208	0.0514975	2.97506	0.00292927	0.0841029	ZNF655
ENSG00000111799	402.754	0.276741	0.0930812	2.97311	0.00294799	0.0844388	COL12A1
ENSG00000157764	640.081	0.215162	0.0724472	2.96991	0.00297883	0.0849181	BRAF
ENSG00000152661	2993.41	0.136328	0.0459029	2.96991	0.00297884	0.0849181	GJA1
ENSG00000183421	112.217	-0.486536	0.163963	-2.96735	0.0030038	0.0852358	RIPK4
ENSG00000090530	881.154	0.202686	0.0683061	2.96731	0.00300415	0.0852358	P3H2
ENSG00000164111	4704.93	0.115199	0.0388815	2.96283	0.00304824	0.0862832	ANXA5
ENSG00000156030	1003.74	0.182422	0.0615923	2.96177	0.00305881	0.086379	ELMSAN1
ENSG00000134352	5670.91	0.142963	0.0483644	2.95596	0.00311698	0.0878155	IL6ST
ENSG00000113368	1844.93	-0.156892	0.0531616	-2.95122	0.0031652	0.0889657	LMNB1
ENSG00000111252	254.565	0.326696	0.110826	2.94783	0.00320016	0.0896086	SH2B3
ENSG00000183779	174.459	-0.388366	0.131759	-2.94756	0.00320297	0.0896086	ZNF703
ENSG00000108021	3991.99	0.129679	0.0440071	2.94678	0.003211	0.0896248	FAM208B
ENSG00000069956	3011.91	0.133528	0.0453381	2.94517	0.00322777	0.0898844	MAPK6
ENSG00000120217	54.3042	0.698186	0.237359	2.94148	0.0032665	0.0907349	CD274
ENSG00000145386	1714.29	-0.149298	0.0507679	-2.9408	0.00327369	0.0907349	CCNA2
ENSG00000211455	731.311	0.208666	0.0709881	2.93946	0.00328787	0.0907349	STK38L
ENSG00000124789	2943.21	0.126557	0.0430555	2.9394	0.00328848	0.0907349	NUP153
ENSG00000213064	1985.53	-0.165341	0.0563153	-2.93598	0.00332494	0.0915309	SFT2D2
ENSG00000114554	1343.67	0.168208	0.0573065	2.93523	0.00333301	0.0915437	PLXNA1
ENSG00000113328	1960.72	-0.153449	0.0524234	-2.92712	0.0034212	0.0937517	CCNG1
ENSG00000198853	1759.69	0.153065	0.0523145	2.92586	0.0034351	0.0939186	RUSC2
ENSG00000240476	206.905	0.356856	0.122022	2.92452	0.00344989	0.0941091	LINC00973
ENSG00000122515	838.784	0.191448	0.0655083	2.9225	0.00347238	0.0945085	ZMIZ2
ENSG00000135679	1792.11	-0.154661	0.0530322	-2.91635	0.00354152	0.0959683	MDM2
ENSG00000168398	196.895	0.362381	0.12428	2.91585	0.00354717	0.0959683	BDKRB2
ENSG00000107175	798.679	0.202072	0.069307	2.91561	0.00354995	0.0959683	CREB3
ENSG00000133226	1503.93	-0.155296	0.0532832	-2.91454	0.00356216	0.0960825	SRRM1
ENSG00000163807	519.642	-0.231544	0.079509	-2.91218	0.00358918	0.0965946	KIAA1143
ENSG00000144824	2108.13	0.139546	0.0479754	2.90871	0.00362925	0.0973753	PHLDB2
ENSG00000072422	353.003	-0.271642	0.0934033	-2.90827	0.00363438	0.0973753	RHOBTB1
ENSG00000126457	3716.6	0.130223	0.0447966	2.90698	0.0036494	0.0975607	PRMT1
ENSG00000277534	311.462	-0.294789	0.101528	-2.90354	0.00368974	0.098368	AC007996.1
ENSG00000160888	504.072	0.23235	0.0800412	2.90288	0.00369753	0.098368	IER2
ENSG00000107984	5865.94	0.125189	0.0431343	2.90232	0.00370413	0.098368	DKK1
ENSG00000164211	962.437	0.190203	0.065608	2.89908	0.00374259	0.0991704	STARD4
ENSG00000149657	530.595	-0.232056	0.080148	-2.89534	0.00378749	0.0999386	LSM14B
ENSG00000134690	817.522	-0.189491	0.0654557	-2.89495	0.00379215	0.0999386	CDCA8
ENSG00000254166	160.297	0.43356	0.149783	2.89459	0.0037965	0.0999386	CASC19
ENSG00000160113	964.232	-0.1977	0.0683556	-2.89223	0.00382513	0.100271	NR2F6
ENSG00000174373	665.872	0.211416	0.0731031	2.89202	0.00382776	0.100271	RALGAPA1
ENSG00000115919	5508.27	0.112785	0.0390059	2.8915	0.00383413	0.100271	KYNU
ENSG00000170852	1345.58	0.163817	0.0566807	2.89018	0.00385024	0.100332	KBTBD2
ENSG00000054967	242.732	0.322545	0.11161	2.88994	0.00385315	0.100332	RELT
ENSG00000173559	663.401	0.214026	0.0740893	2.88876	0.00386768	0.100493	NABP1
ENSG00000154640	396.526	0.257173	0.0891135	2.88591	0.00390285	0.101188	BTG3
ENSG00000162888	12.8793	1.43505	0.497475	2.88467	0.00391828	NA	C1orf147
ENSG00000196878	324.164	0.299154	0.103883	2.87972	0.00398024	0.102973	LAMB3
ENSG00000130517	201.269	-0.353555	0.122839	-2.87821	0.0039994	0.103016	PGPEP1
ENSG00000172927	1604.71	0.157831	0.0548424	2.8779	0.00400333	0.103016	MYEOV
ENSG00000032219	419.797	-0.262512	0.0912273	-2.87756	0.00400761	0.103016	ARID4A
ENSG00000130559	1527.65	0.171359	0.0596191	2.87423	0.0040501	0.103748	CAMSAP1
ENSG00000204186	484.969	0.245341	0.0853673	2.87395	0.00405375	0.103748	ZDBF2
ENSG00000113916	116.722	0.465817	0.162118	2.87331	0.00406196	0.103748	BCL6
ENSG00000275216	327.879	0.300437	0.104625	2.87155	0.00408468	0.104107	AL161431.1
ENSG00000173258	195.157	-0.372197	0.130038	-2.86222	0.00420687	0.106974	ZNF483
ENSG00000179046	1086.4	0.168202	0.0587787	2.86161	0.00421494	0.106974	TRIML2
ENSG00000164104	1474.9	-0.151325	0.0529533	-2.8577	0.00426728	0.108075	HMGB2
ENSG00000108551	25.8914	0.978282	0.34363	2.84691	0.00441463	NA	RASD1
ENSG00000087510	547.95	-0.219807	0.077299	-2.8436	0.0044607	0.112736	TFAP2C
ENSG00000113580	4579.43	-0.124621	0.0438397	-2.84264	0.00447413	0.112838	NR3C1
ENSG00000143367	1288.94	0.163799	0.0576845	2.83956	0.00451753	0.113694	TUFT1
ENSG00000287825	8.80817	-1.7687	0.623546	-2.83653	0.00456073	NA
ENSG00000091527	3835.93	0.119661	0.0422525	2.83204	0.00462524	0.116162	CDV3
ENSG00000124151	6433.42	0.111755	0.0395483	2.82578	0.00471655	0.118209	NCOA3
ENSG00000272398	4124.79	-0.127549	0.0451554	-2.82466	0.00473304	0.118375	CD24
ENSG00000171206	576.685	0.222492	0.0789053	2.81974	0.00480629	0.119958	TRIM8
ENSG00000229953	122.961	0.456659	0.162128	2.81665	0.00485268	0.120865	AL590666.2
ENSG00000072786	556.81	0.220978	0.0785708	2.81247	0.00491622	0.122194	STK10
ENSG00000187079	9433.05	0.11153	0.0396771	2.81094	0.00493975	0.122526	TEAD1
ENSG00000111859	2744.97	0.129	0.0459396	2.80804	0.00498438	0.123379	NEDD9
ENSG00000076928	1574.79	0.144129	0.0514798	2.79973	0.0051146	0.126342	ARHGEF1
ENSG00000134215	237.176	-0.335257	0.119783	-2.79888	0.00512808	0.126416	VAV3
ENSG00000171246	1334.38	0.1588	0.0567915	2.7962	0.00517075	0.127207	NPTX1
ENSG00000101126	2639.11	-0.130323	0.0466467	-2.79384	0.00520868	0.127777	ADNP
ENSG00000183778	70.8214	-0.56642	0.202768	-2.79343	0.00521518	0.127777	B3GALT5
ENSG00000173327	1025.37	0.171879	0.061585	2.79092	0.00525592	0.128514	MAP3K11
ENSG00000281344	155.999	-0.381752	0.136873	-2.7891	0.00528545	0.128974	HELLPAR
ENSG00000139318	166.496	0.395724	0.141935	2.78807	0.00530239	0.129125	DUSP6
ENSG00000121897	239.951	-0.313171	0.112614	-2.78093	0.00542038	0.131542	LIAS
ENSG00000128272	3232.48	0.130257	0.0468426	2.78074	0.00542352	0.131542	ATF4
ENSG00000188643	1919.87	0.138647	0.04991	2.77795	0.00547036	0.132411	S100A16
ENSG00000095564	2058.84	0.157708	0.0567955	2.77676	0.00549029	0.132627	BTAF1
ENSG00000010322	513.519	0.220754	0.0795825	2.77391	0.00553873	0.133529	NISCH
ENSG00000130749	1009.04	-0.172547	0.0622195	-2.7732	0.00555079	0.133552	ZC3H4
ENSG00000160223	14.7456	1.28418	0.463282	2.77191	0.00557285	NA	ICOSLG
ENSG00000113448	6227.21	-0.112398	0.0405572	-2.77135	0.00558252	0.133739	PDE4D
ENSG00000078269	1840.31	0.136742	0.0493427	2.77127	0.0055838	0.133739	SYNJ2
ENSG00000105732	690.389	0.199046	0.0718372	2.7708	0.00559192	0.133739	ZNF574
ENSG00000144959	1763.55	0.152779	0.0552272	2.76638	0.0056683	0.135162	NCEH1
ENSG00000176170	142.355	0.399872	0.144564	2.76606	0.00567387	0.135162	SPHK1
ENSG00000138448	7704.18	0.138847	0.0502177	2.7649	0.0056941	0.135376	ITGAV
ENSG00000165494	1273.05	-0.16009	0.0580033	-2.76002	0.00577974	0.137141	PCF11
ENSG00000162407	475.306	0.231784	0.0840046	2.75918	0.00579463	0.137223	PLPP3
ENSG00000143669	474.97	0.230347	0.0836286	2.75441	0.00587984	0.13873	LYST
ENSG00000068489	2628.31	-0.135462	0.0491888	-2.75391	0.00588871	0.13873	PRR11
ENSG00000248323	818.864	0.202045	0.0733726	2.75369	0.00589284	0.13873	LUCAT1
ENSG00000108509	554.924	0.211183	0.0767293	2.75231	0.00591764	0.139041	CAMTA2
ENSG00000185129	660.706	-0.210533	0.0765117	-2.75165	0.00592959	0.139051	PURA
ENSG00000128965	61.5368	0.591906	0.215186	2.75067	0.00594738	0.139157	CHAC1
ENSG00000184014	1429.63	0.148786	0.0541015	2.75012	0.00595726	0.139157	DENND5A
ENSG00000115760	5418.47	0.118564	0.0431259	2.74924	0.00597332	0.139262	BIRC6
ENSG00000075223	4954.64	0.121978	0.0444513	2.74409	0.00606788	0.141193	SEMA3C
ENSG00000161011	10884.6	0.102982	0.0375609	2.74173	0.00611165	0.141828	SQSTM1
ENSG00000065526	3003.54	0.12629	0.0460687	2.74135	0.00611874	0.141828	SPEN
ENSG00000166881	1525.83	0.152335	0.0556498	2.73739	0.00619286	0.14327	NEMP1
ENSG00000106714	678.334	-0.203682	0.0744363	-2.73632	0.00621301	0.14346	CNTNAP3
ENSG00000034677	1457.58	0.156178	0.0571371	2.73339	0.00626851	0.144464	RNF19A
ENSG00000168209	1138.45	-0.17208	0.0630664	-2.72855	0.00636141	0.146325	DDIT4
ENSG00000135245	446.353	-0.239851	0.0880492	-2.72406	0.00644844	0.148043	HILPDA
ENSG00000168685	40.489	0.73928	0.271394	2.72401	0.00644942	NA	IL7R
ENSG00000067057	7885.35	0.107501	0.0394874	2.7224	0.00648088	0.14828	PFKP
ENSG00000184661	1540.58	-0.148671	0.0546126	-2.72227	0.00648342	0.14828	CDCA2
ENSG00000129173	349.475	-0.268173	0.0985398	-2.72146	0.00649933	0.148362	E2F8
ENSG00000100065	496.817	0.227196	0.0835122	2.72052	0.006518	0.148507	CARD10
ENSG00000269653	14.5586	-1.2965	0.477211	-2.71682	0.00659127	NA	AC011479.3
ENSG00000104368	69.764	0.557136	0.205096	2.71647	0.00659828	0.150052	PLAT
ENSG00000110958	8531.4	-0.103851	0.0382471	-2.71527	0.00662226	0.150313	PTGES3
ENSG00000130147	2027.6	0.128725	0.0474514	2.71278	0.00667207	0.150938	SH3BP4
ENSG00000196422	595.296	0.203251	0.0749426	2.71208	0.00668621	0.150938	PPP1R26
ENSG00000008710	689.876	0.209218	0.0771445	2.71202	0.00668743	0.150938	PKD1
ENSG00000223875	2.965	-3.96878	1.46363	-2.71161	0.00669582	NA	NBEAP3
ENSG00000019186	14714.7	-0.089511	0.0330245	-2.71044	0.00671941	0.151376	CYP24A1
ENSG00000147459	7768.59	0.0985812	0.0363801	2.70975	0.0067333	0.151405	DOCK5
ENSG00000179134	2607.1	0.125929	0.0464937	2.70853	0.00675824	0.151668	SAMD4B
ENSG00000170802	931.774	0.173232	0.0639717	2.70794	0.00677021	0.151668	FOXN2
ENSG00000164251	2769.95	0.128196	0.0474682	2.70066	0.00692017	0.154739	F2RL1
ENSG00000181026	1518.81	0.142737	0.0529705	2.69464	0.00704637	0.157269	AEN
ENSG00000136048	861.33	0.174276	0.0647686	2.69074	0.00712929	0.15882	DRAM1
ENSG00000120875	3578.87	0.135421	0.0503397	2.69014	0.0071423	0.15882	DUSP4
ENSG00000206560	2849.91	0.129767	0.0482947	2.68698	0.00721013	0.15996	ANKRD28
ENSG00000169967	2450.35	-0.128834	0.0479593	-2.68631	0.00722466	0.15996	MAP3K2
ENSG00000103335	2034.72	0.135357	0.0503977	2.68578	0.00723604	0.15996	PIEZO1
ENSG00000006118	1331.65	0.151663	0.0564893	2.6848	0.00725727	0.15996	TMEM132A
ENSG00000153767	401.271	-0.24128	0.089873	-2.68467	0.00726004	0.15996	GTF2E1
ENSG00000178502	299.927	-0.289898	0.108023	-2.68366	0.00728209	0.160153	KLHL11
ENSG00000223799	20.2594	1.06414	0.397279	2.67856	0.00739397	NA	IL10RB-AS1
ENSG00000164442	174.928	0.360812	0.135175	2.66922	0.00760276	0.1669	CITED2
ENSG00000171310	811.134	0.177685	0.066593	2.66822	0.00762546	0.167093	CHST11
ENSG00000173320	289.563	-0.277173	0.103962	-2.6661	0.0076738	0.167847	STOX2
ENSG00000124641	283.315	-0.281416	0.105629	-2.6642	0.00771708	0.168275	MED20
ENSG00000083223	871.125	0.18246	0.0685021	2.66357	0.00773159	0.168275	ZCCHC6
ENSG00000138449	275.902	-0.290217	0.108964	-2.66341	0.00773534	0.168275	SLC40A1
ENSG00000162734	1952.03	0.133378	0.0501257	2.66088	0.00779368	0.169135	PEA15
ENSG00000242498	840.207	-0.172424	0.0648096	-2.66048	0.00780299	0.169135	ARPIN
ENSG00000232385	1.68182	4.20271	1.57982	2.66024	0.00780846	NA	RPS3AP25
ENSG00000157014	603.673	0.200445	0.0753851	2.65895	0.00783847	0.169456	TATDN2
ENSG00000167604	136.272	0.399094	0.150113	2.65863	0.00784597	0.169456	NFKBID
ENSG00000129673	16.104	1.19463	0.449441	2.65803	0.00785996	NA	AANAT
ENSG00000135241	643.436	0.19612	0.0740127	2.64982	0.00805353	0.173627	PNPLA8
ENSG00000006634	918.426	-0.169249	0.0639658	-2.64592	0.00814685	0.175325	DBF4
ENSG00000253227	79.4698	-0.509082	0.192584	-2.64343	0.00820715	0.176154	AC090192.2
ENSG00000241388	55.4161	-0.631256	0.2389	-2.64234	0.00823351	0.176154	HNF1A-AS1
ENSG00000081154	2861.56	-0.11359	0.042999	-2.6417	0.0082492	0.176154	PCNP
ENSG00000187498	1309.83	0.158413	0.0599667	2.64168	0.00824956	0.176154	COL4A1
ENSG00000083799	652.531	0.201054	0.0761217	2.64122	0.00826073	0.176154	CYLD
ENSG00000276600	19.0145	1.07645	0.407614	2.64085	0.00826975	NA	RAB7B
ENSG00000215301	12420	0.097244	0.0368249	2.64071	0.00827326	0.176154	DDX3X
ENSG00000161638	884.137	0.192771	0.0730424	2.63917	0.00831101	0.176339	ITGA5
ENSG00000115758	3858.7	0.110442	0.0418559	2.63863	0.00832418	0.176339	ODC1
ENSG00000135002	1753.47	-0.139122	0.0527264	-2.63856	0.00832592	0.176339	RFK
ENSG00000148840	1826.22	0.133587	0.0506953	2.6351	0.00841126	0.177834	PPRC1
ENSG00000124508	166.338	0.359962	0.136754	2.63218	0.00848393	0.179056	BTN2A2
ENSG00000105514	179.61	-0.358616	0.136297	-2.63113	0.00851012	0.179294	RAB3D
ENSG00000181467	876.911	0.177775	0.0676277	2.62873	0.00857044	0.180249	RAP2B
ENSG00000164430	381.451	0.243938	0.0928342	2.62768	0.00859703	0.180493	CGAS
ENSG00000008853	674.087	-0.191058	0.0727411	-2.62656	0.0086254	0.180773	RHOBTB2
ENSG00000261609	931.056	0.161444	0.0615562	2.6227	0.00872349	0.182511	GAN
ENSG00000139182	531.175	0.221454	0.0844809	2.62135	0.00875815	0.182918	CLSTN3
ENSG00000138675	14.8286	1.22884	0.468863	2.62089	0.00876999	NA	FGF5
ENSG00000175602	686.023	0.185255	0.0707232	2.61944	0.00880751	0.183411	CCDC85B
ENSG00000177697	3934.15	0.117338	0.0447983	2.61925	0.00881225	0.183411	CD151
ENSG00000172081	223.992	-0.317807	0.121384	-2.61819	0.00883978	0.183666	MOB3A
ENSG00000259426	94.5605	0.45845	0.175154	2.61741	0.00886003	0.183769	AC027237.3
ENSG00000066697	1301.41	0.149969	0.0573455	2.61519	0.00891784	0.184294	MSANTD3
ENSG00000148411	1963.6	-0.132917	0.0508252	-2.61517	0.00891827	0.184294	NACC2
ENSG00000097046	441.209	-0.228823	0.0875151	-2.61467	0.00893128	0.184294	CDC7
ENSG00000139083	492.271	-0.231423	0.0885457	-2.6136	0.00895949	0.184559	ETV6
ENSG00000114019	2597.62	0.133861	0.0512436	2.61226	0.0089947	0.184968	AMOTL2
ENSG00000135269	1287.75	0.148469	0.056887	2.6099	0.00905689	0.185929	TES
ENSG00000135047	7751.32	0.104861	0.0401929	2.60895	0.00908197	0.186126	CTSL
ENSG00000103966	625.156	0.189974	0.0729171	2.60535	0.00917814	0.187777	EHD4
ENSG00000122085	469.558	-0.218577	0.0839515	-2.60361	0.00922478	0.188411	MTERF4
ENSG00000132170	868.532	0.1726	0.0664164	2.59876	0.0093561	0.190678	PPARG
ENSG00000165891	548.219	-0.20746	0.0798433	-2.59834	0.00936748	0.190678	E2F7
ENSG00000173406	1.67647	4.19987	1.6173	2.59685	0.00940842	NA	DAB1
ENSG00000027697	864.24	0.170826	0.0657917	2.59646	0.00941889	0.191401	IFNGR1
ENSG00000134571	2.59125	-3.77064	1.4552	-2.59114	0.00956578	NA	MYBPC3
ENSG00000164649	421.629	-0.224482	0.0866956	-2.58931	0.00961684	0.195094	CDCA7L
ENSG00000182010	165.461	-0.381357	0.147401	-2.58721	0.00967565	0.195816	RTKN2
ENSG00000111145	1653.38	0.143577	0.0555019	2.58688	0.00968501	0.195816	ELK3
ENSG00000134046	1192.93	-0.154399	0.0597367	-2.58466	0.00974754	0.19675	MBD2
ENSG00000139354	731.001	-0.181112	0.070233	-2.57873	0.00991647	0.199824	GAS2L3
ENSG00000080986	432.047	-0.222712	0.0863977	-2.57775	0.00994456	0.200055	NDC80
ENSG00000273820	162.699	0.355205	0.138033	2.57334	0.0100722	0.202185	USP27X
ENSG00000099194	16969.3	-0.110845	0.0430813	-2.57293	0.0100841	0.202185	SCD
ENSG00000108984	843.029	-0.173848	0.0676307	-2.57055	0.0101537	0.203243	MAP2K6
ENSG00000175311	12.791	-1.29114	0.50293	-2.56723	0.0102514	NA	ANKS4B
ENSG00000126787	1874.83	-0.138021	0.0537916	-2.56585	0.0102923	0.205675	DLGAP5
ENSG00000261220	25.2098	0.879694	0.343223	2.56304	0.010376	NA	AC103706.1
ENSG00000184792	277.006	0.27695	0.108145	2.56091	0.0104397	0.208275	OSBP2
ENSG00000042286	993.316	0.153867	0.0601261	2.55908	0.0104951	0.209033	AIFM2
ENSG00000214944	1612.62	0.145656	0.0570073	2.55504	0.0106176	0.211124	ARHGEF28
ENSG00000198742	1188.17	0.152028	0.0595179	2.55433	0.0106392	0.211204	SMURF1
ENSG00000122912	349.366	-0.247481	0.0969353	-2.55305	0.0106783	0.211631	SLC25A16
ENSG00000256139	10.7382	1.39145	0.545032	2.55297	0.0106809	NA	AC007637.1
ENSG00000133275	740.466	0.177669	0.0696506	2.55086	0.0107458	0.212618	CSNK1G2
ENSG00000274422	43.9386	-0.651221	0.255454	-2.54927	0.0107949	NA	AC245060.5
ENSG00000153207	2513.61	0.123097	0.0483251	2.54726	0.0108572	0.21447	AHCTF1
ENSG00000180447	4.59318	2.58067	1.01351	2.54627	0.0108881	NA	GAS1
ENSG00000278864	307.758	0.258484	0.101531	2.54588	0.0109004	0.214969	AC055811.4
ENSG00000174738	800.023	-0.185281	0.0728049	-2.54489	0.0109312	0.215224	NR1D2
ENSG00000133056	315.18	-0.256763	0.100921	-2.54419	0.010953	0.215302	PIK3C2B
ENSG00000171608	231.647	0.287606	0.113077	2.54345	0.0109764	0.215411	PIK3CD
ENSG00000183741	1621.47	-0.13188	0.0518886	-2.54159	0.0110348	0.216203	CBX6
ENSG00000224470	1343.76	0.144677	0.0569382	2.54094	0.0110555	0.216256	ATXN1L
ENSG00000145723	147.791	-0.358425	0.141214	-2.53817	0.0111434	0.217623	GIN1
ENSG00000169083	982.626	-0.17292	0.0682306	-2.53434	0.0112659	0.21963	AR
ENSG00000119946	1063.05	-0.160237	0.0632393	-2.53382	0.0112827	0.21963	CNNM1
ENSG00000125633	931.141	0.158094	0.0624323	2.53225	0.0113333	0.220258	CCDC93
ENSG00000142867	334.204	0.255193	0.100858	2.53022	0.011399	0.220707	BCL10
ENSG00000196227	492.747	-0.2143	0.0846994	-2.53013	0.011402	0.220707	FAM217B
ENSG00000033867	2750.68	0.133049	0.0525919	2.52984	0.0114115	0.220707	SLC4A7
ENSG00000283162	22.4315	-0.91091	0.360314	-2.5281	0.0114682	NA	AL390726.6
ENSG00000121690	168.654	-0.340516	0.134693	-2.5281	0.0114682	0.221448	DEPDC7
ENSG00000242372	2283.02	0.142677	0.0564835	2.52599	0.0115372	0.222423	EIF6
ENSG00000165732	9558.91	0.0888029	0.0351962	2.52308	0.0116332	0.223916	DDX21
ENSG00000227036	437.05	-0.219892	0.0871742	-2.52244	0.0116544	0.223966	LINC00511
ENSG00000169180	2094.75	0.121815	0.048389	2.5174	0.0118224	0.226832	XPO6
ENSG00000166333	151.083	0.367314	0.146031	2.51532	0.0118924	0.227812	ILK
ENSG00000180592	112.585	-0.406329	0.161689	-2.51302	0.0119702	0.228938	SKIDA1
ENSG00000164040	1935.87	-0.121974	0.048554	-2.51214	0.0120001	0.229145	PGRMC2
ENSG00000173465	307.911	0.257842	0.102675	2.51123	0.0120311	0.229251	SSSCA1
ENSG00000144233	849.619	0.166629	0.0663633	2.51086	0.0120438	0.229251	AMMECR1L
ENSG00000117602	519.915	-0.197533	0.0787167	-2.50942	0.012093	0.229824	RCAN3
ENSG00000167772	393.605	0.224293	0.0894424	2.50768	0.0121527	0.230594	ANGPTL4
ENSG00000106772	6.42367	1.94768	0.776963	2.50678	0.0121837	NA	PRUNE2
ENSG00000038382	3824.44	0.105976	0.0423014	2.50526	0.012236	0.23181	TRIO
ENSG00000135686	856.631	0.162919	0.0651162	2.50197	0.0123506	0.233613	KLHL36
ENSG00000266074	481.112	0.211323	0.0845485	2.49943	0.0124393	0.234826	BAHCC1
ENSG00000168792	555.351	-0.192353	0.0769714	-2.49902	0.0124538	0.234826	ABHD15
ENSG00000166477	1164.03	-0.146569	0.0586872	-2.49746	0.0125086	0.235491	LEO1
ENSG00000136938	4629.22	-0.11521	0.0461469	-2.4966	0.0125392	0.235697	ANP32B
ENSG00000148339	267.871	0.266825	0.10699	2.49393	0.0126336	0.237102	SLC25A25
ENSG00000140743	931.275	0.169372	0.0679577	2.49231	0.0126914	0.237573	CDR2
ENSG00000120129	2660.01	0.121851	0.0488944	2.49212	0.0126982	0.237573	DUSP1
ENSG00000234460	47.6095	0.61214	0.245887	2.48952	0.0127916	0.238949	AL772337.3
ENSG00000173846	172.497	0.345827	0.138947	2.48892	0.0128132	0.23898	PLK3
ENSG00000175573	407.956	0.222559	0.0895159	2.48625	0.0129098	0.240409	C11orf68
ENSG00000197971	854.034	0.160008	0.0643784	2.48544	0.0129392	0.240586	MBP
ENSG00000105220	7615.67	-0.106483	0.0429008	-2.48208	0.0130619	0.242492	GPI
ENSG00000138439	264.757	-0.269262	0.108535	-2.48086	0.0131065	0.242945	FAM117B
ENSG00000125945	270.685	0.265444	0.107058	2.47944	0.013159	0.243543	ZNF436
ENSG00000189060	1679.87	-0.131547	0.0531016	-2.47727	0.0132391	0.244649	H1F0
ENSG00000264364	1421.32	-0.13148	0.0531396	-2.47423	0.0133525	0.246366	DYNLL2
ENSG00000028203	2767.31	0.107384	0.0434747	2.47005	0.0135096	0.248882	VEZT
ENSG00000166920	144.444	0.351373	0.14234	2.46855	0.0135662	0.249544	C15orf48
ENSG00000173039	1204.43	0.145766	0.0591141	2.46584	0.0136691	0.251052	RELA
ENSG00000159202	3294.85	0.111515	0.0452541	2.4642	0.0137319	0.251822	UBE2Z
ENSG00000259354	13.3127	1.23232	0.501112	2.45916	0.0139262	NA	AC025580.2
ENSG00000116574	182.624	-0.320513	0.130592	-2.45431	0.0141156	0.258127	RHOU
ENSG00000154727	500.984	-0.209222	0.0852579	-2.45399	0.0141283	0.258127	GABPA
ENSG00000272405	699.527	0.179963	0.0733438	2.45368	0.0141401	0.258127	AL365181.3
ENSG00000260757	19.6926	-0.993354	0.40487	-2.45351	0.0141469	NA	AC093520.1
ENSG00000154114	326.085	-0.246908	0.100821	-2.44898	0.0143261	0.261125	TBCEL
ENSG00000175782	571.487	-0.192221	0.0785122	-2.4483	0.0143534	0.261227	SLC35E3
ENSG00000168172	1749.53	-0.131507	0.0537295	-2.44758	0.0143818	0.26135	HOOK3
ENSG00000265096	5.21911	2.1018	0.860835	2.44159	0.0146229	NA	C1QTNF1-AS1
ENSG00000247556	2345.95	-0.117401	0.0481057	-2.44049	0.0146676	0.26614	OIP5-AS1
ENSG00000117625	467.503	-0.202056	0.0828452	-2.43896	0.0147296	0.266863	RCOR3
ENSG00000083844	394.58	-0.223717	0.0917865	-2.43736	0.0147949	0.266882	ZNF264
ENSG00000117308	776.67	0.165361	0.0678539	2.43701	0.0148093	0.266882	GALE
ENSG00000099814	927.595	0.160472	0.0658627	2.43646	0.014832	0.266882	CEP170B
ENSG00000119231	696.128	0.169275	0.0694817	2.43625	0.0148405	0.266882	SENP5
ENSG00000176915	2842.98	0.108909	0.0447039	2.43622	0.0148416	0.266882	ANKLE2
ENSG00000125170	767.832	-0.166159	0.0682382	-2.43498	0.0148926	0.2674	DOK4
ENSG00000225313	63.8787	0.518091	0.213035	2.43195	0.0150178	0.269246	AL513327.1
ENSG00000196371	133.401	0.361776	0.148811	2.43111	0.0150525	0.269419	FUT4
ENSG00000271601	402.261	-0.224564	0.0923888	-2.43064	0.0150722	0.269419	LIX1L
ENSG00000139496	1786.69	0.134374	0.0553234	2.42888	0.0151456	0.270329	NUP58
ENSG00000100292	4244.22	-0.105509	0.0434631	-2.42755	0.0152013	0.27092	HMOX1
ENSG00000078725	4.14489	2.41517	0.994956	2.42741	0.0152071	NA	BRINP1
ENSG00000258659	2.31903	-3.57788	1.47579	-2.42438	0.0153347	NA	TRIM34
ENSG00000187109	13355	-0.0840141	0.0346543	-2.42435	0.015336	0.272916	NAP1L1
ENSG00000161010	404.527	0.218956	0.0903878	2.4224	0.0154182	0.273974	MRNIP
ENSG00000133065	811.712	0.171634	0.0709026	2.42071	0.0154904	0.274492	SLC41A1
ENSG00000070404	1675.01	0.123829	0.0511555	2.42065	0.015493	0.274492	FSTL3
ENSG00000198435	67.2556	-0.515051	0.213575	-2.41157	0.0158841	0.280543	NRARP
ENSG00000126012	2169.13	0.111299	0.0461566	2.41133	0.0158943	0.280543	KDM5C
ENSG00000179523	116.928	-0.378289	0.156895	-2.4111	0.0159044	0.280543	EIF3J-AS1
ENSG00000196693	383.813	-0.237604	0.0986407	-2.40878	0.0160059	0.28192	ZNF33B
ENSG00000115641	801.53	0.159072	0.0661188	2.40586	0.0161345	0.28377	FHL2
ENSG00000212396	21.0258	-0.899205	0.374099	-2.40366	0.0162321	NA	RNA5SP323
ENSG00000230613	2.37171	-3.60096	1.49834	-2.4033	0.0162476	NA	HM13-AS1
ENSG00000129925	609.739	0.182935	0.0762322	2.3997	0.0164083	0.288163	TMEM8A
ENSG00000163510	649.7	0.173989	0.0725241	2.39905	0.0164375	0.288255	CWC22
ENSG00000250337	565.727	-0.228293	0.0951847	-2.39842	0.0164659	0.288332	PURPL
ENSG00000196935	1823.22	0.115763	0.0484306	2.39029	0.0168351	0.29437	SRGAP1
ENSG00000140937	4.11771	2.3978	1.00376	2.38881	0.016903	NA	CDH11
ENSG00000115163	653.012	-0.169632	0.0710172	-2.38861	0.0169122	0.295289	CENPA
ENSG00000151689	205.335	0.289313	0.121201	2.38705	0.0169844	0.295895	INPP1
ENSG00000142279	537.305	0.190709	0.0799017	2.38679	0.0169961	0.295895	WTIP
ENSG00000142330	310.368	0.239213	0.100256	2.38603	0.0170316	0.296084	CAPN10
ENSG00000183018	61.6619	0.520853	0.218544	2.38329	0.0171585	0.29786	SPNS2
ENSG00000158470	2086.48	0.122654	0.0515188	2.38076	0.0172771	0.299487	B4GALT5
ENSG00000244128	133.017	0.394335	0.165786	2.37858	0.0173793	0.300825	LINC01322
ENSG00000237054	8.16094	1.50239	0.631815	2.3779	0.0174116	NA	PRMT5-AS1
ENSG00000169641	2247.58	0.125309	0.0527135	2.37717	0.017446	0.301545	LUZP1
ENSG00000262152	9.35813	1.44659	0.608706	2.3765	0.017478	NA	LINC00514
ENSG00000141556	1223.11	0.138177	0.0581628	2.37569	0.0175161	0.302323	TBCD
ENSG00000149925	753.552	0.194102	0.081814	2.37249	0.0176688	0.304522	ALDOA
ENSG00000160214	651.091	0.170841	0.0720339	2.37168	0.0177075	0.304752	RRP1
ENSG00000168310	225.538	0.272226	0.114882	2.36961	0.0178069	0.30595	IRF2
ENSG00000110395	1202.6	0.136511	0.0576288	2.3688	0.017846	0.30595	CBL
ENSG00000270605	12.445	-1.16304	0.490998	-2.36872	0.0178498	NA	AL353622.1
ENSG00000144597	607.51	0.180376	0.0761536	2.36858	0.0178564	0.30595	EAF1
ENSG00000119878	679.158	-0.165924	0.0700656	-2.36812	0.0178789	0.30595	CRIPT
ENSG00000224821	3.50432	2.6081	1.10435	2.36166	0.0181933	NA	COL4A2-AS2
ENSG00000100311	142.822	0.350363	0.148446	2.3602	0.018265	0.311432	PDGFB
ENSG00000124243	242.358	0.266749	0.113063	2.35928	0.0183102	0.311432	BCAS4
ENSG00000255112	1156	0.134964	0.0572069	2.35923	0.018313	0.311432	CHMP1B
ENSG00000128567	1239.06	0.141488	0.0599775	2.35902	0.0183235	0.311432	PODXL
ENSG00000137710	4676.21	-0.0943561	0.0400009	-2.35885	0.0183318	0.311432	RDX
ENSG00000189410	524.249	0.185626	0.0787197	2.35807	0.0183704	0.311432	SH2D5
ENSG00000253944	8.5809	-1.43151	0.607103	-2.35793	0.0183771	NA	AC027117.2
ENSG00000198431	38274.7	0.0759621	0.0322182	2.35774	0.0183867	0.311432	TXNRD1
ENSG00000162063	684.734	-0.176497	0.074879	-2.35709	0.0184185	0.311432	CCNF
ENSG00000186480	722.826	-0.179258	0.0760593	-2.35682	0.0184322	0.311432	INSIG1
ENSG00000127152	19.2096	-0.948963	0.402745	-2.35624	0.018461	NA	BCL11B
ENSG00000168495	826.971	0.153833	0.0652914	2.3561	0.0184681	0.3116	POLR3D
ENSG00000196236	528.88	-0.18917	0.0804096	-2.35258	0.0186436	0.314121	XPNPEP3
ENSG00000197965	2980.19	-0.100971	0.0429298	-2.35201	0.0186724	0.314156	MPZL1
ENSG00000110218	546.186	0.18588	0.0790474	2.3515	0.0186979	0.314156	PANX1
ENSG00000118515	432.542	0.205157	0.0872884	2.35033	0.0187567	0.314704	SGK1
ENSG00000204956	27.864	-0.759291	0.323399	-2.34785	0.0188823	NA	PCDHGA1
ENSG00000188910	37.9913	0.667028	0.284239	2.34672	0.0189396	NA	GJB3
ENSG00000152137	252.137	0.282108	0.120241	2.34619	0.0189663	0.317777	HSPB8
ENSG00000039560	4363.03	0.105044	0.0447895	2.34528	0.019013	0.318118	RAI14
ENSG00000108389	642.254	-0.169364	0.0722611	-2.34378	0.0190893	0.318914	MTMR4
ENSG00000157800	718.459	0.175317	0.0748162	2.34331	0.0191136	0.318914	SLC37A3
ENSG00000280303	42.8641	0.609026	0.260007	2.34234	0.019163	NA	ERICD
ENSG00000123364	226.574	-0.280044	0.119644	-2.34065	0.0192503	0.320603	HOXC13
ENSG00000185222	979	-0.156044	0.0666823	-2.34012	0.0192778	0.320603	TCEAL9
ENSG00000102931	127.37	-0.350699	0.149885	-2.33979	0.0192948	0.320603	ARL2BP
ENSG00000131747	16838.1	-0.0806597	0.0344966	-2.33819	0.0193772	0.321177	TOP2A
ENSG00000163430	1808.83	0.121512	0.0519752	2.33789	0.0193931	0.321177	FSTL1
ENSG00000160131	1525.55	-0.136721	0.0584941	-2.33734	0.0194213	0.321177	VMA21
ENSG00000113300	1415.19	-0.125704	0.0537871	-2.33706	0.0194361	0.321177	CNOT6
ENSG00000155850	4692.33	0.0981077	0.0420201	2.33478	0.019555	0.322697	SLC26A2
ENSG00000222460	5.3743	1.89854	0.814344	2.33137	0.0197337	NA	RN7SKP271
ENSG00000233237	823.828	0.184562	0.0791676	2.33128	0.0197386	0.325055	LINC00472
ENSG00000164985	2688.68	-0.108906	0.0467203	-2.33103	0.0197519	0.325055	PSIP1
ENSG00000101040	691.347	-0.166844	0.0716464	-2.32871	0.0198744	0.326624	ZMYND8
ENSG00000273973	3.44385	-2.58571	1.11057	-2.32829	0.0198969	NA	AC025162.2
ENSG00000286846	26.2614	0.793661	0.340999	2.32746	0.0199407	NA
ENSG00000011132	143.953	0.34185	0.146926	2.32667	0.0199827	0.327956	APBA3
ENSG00000137575	3119.18	0.109852	0.0472395	2.32542	0.0200493	0.328601	SDCBP
ENSG00000189306	856.877	0.147839	0.0637716	2.31826	0.0204353	0.334472	RRP7A
ENSG00000135919	1898.55	0.113566	0.0491002	2.31293	0.0207263	0.338774	SERPINE2
ENSG00000244879	1464.65	-0.132134	0.0571535	-2.31191	0.0207828	0.339122	GABPB1-AS1
ENSG00000152413	533.996	0.181705	0.0786083	2.31152	0.020804	0.339122	HOMER1
ENSG00000186871	1003.82	-0.148693	0.0643604	-2.31032	0.0208704	0.339569	ERCC6L
ENSG00000070159	1004.56	0.140862	0.0609811	2.30994	0.0208917	0.339569	PTPN3
ENSG00000039068	460.654	-0.201157	0.0870999	-2.3095	0.0209161	0.339569	CDH1
ENSG00000138413	3125.82	-0.10405	0.0450763	-2.30831	0.0209818	0.340177	IDH1
ENSG00000166579	1034.44	0.139664	0.0605219	2.30765	0.0210184	0.340311	NDEL1
ENSG00000225793	16.7706	-0.98259	0.425847	-2.30738	0.0210336	NA	AL080250.1
ENSG00000080031	90.9831	0.412518	0.17896	2.30508	0.0211619	0.342034	PTPRH
ENSG00000116497	559.727	-0.179662	0.0779536	-2.30473	0.0211817	0.342034	S100PBP
ENSG00000087494	175.146	0.301685	0.130963	2.30359	0.0212455	0.342147	PTHLH
ENSG00000106261	1194.4	-0.133611	0.0580012	-2.30359	0.0212456	0.342147	ZKSCAN1
ENSG00000138018	2481.89	0.109345	0.0474997	2.30202	0.0213341	0.342841	SELENOI
ENSG00000187446	3097.57	-0.116939	0.0508093	-2.30152	0.0213622	0.342841	CHP1
ENSG00000086062	5781.88	0.107291	0.0466215	2.30131	0.0213741	0.342841	B4GALT1
ENSG00000156671	957.945	0.142755	0.0620746	2.29973	0.0214636	0.343185	SAMD8
ENSG00000167785	251.157	0.251545	0.109406	2.29919	0.0214944	0.343185	ZNF558
ENSG00000123575	1958.08	-0.118211	0.0514168	-2.29907	0.0215011	0.343185	FAM199X
ENSG00000090621	2715.24	-0.114708	0.0498967	-2.29892	0.0215097	0.343185	PABPC4
ENSG00000180537	128.651	0.343057	0.149327	2.29736	0.0215983	0.344143	RNF182
ENSG00000170961	206.986	0.297456	0.129656	2.29419	0.0217796	0.346572	HAS2
ENSG00000179542	3.48308	2.61365	1.13978	2.29312	0.0218409	NA	SLITRK4
ENSG00000121486	651.068	-0.171557	0.0748233	-2.29283	0.0218576	0.34664	TRMT1L
ENSG00000167747	2112.64	0.124464	0.0542865	2.29272	0.021864	0.34664	C19orf48
ENSG00000080822	791.021	0.168423	0.0734675	2.29248	0.0218778	0.34664	CLDND1
ENSG00000127481	5825.07	0.0945991	0.0412716	2.29211	0.0218991	0.34664	UBR4
ENSG00000152484	1467.93	0.127627	0.0557017	2.29125	0.0219487	0.346693	USP12
ENSG00000165244	767.04	-0.161066	0.0703022	-2.29106	0.0219601	0.346693	ZNF367
ENSG00000196923	683.165	0.167091	0.0730007	2.2889	0.0220854	0.347825	PDLIM7
ENSG00000107185	880.253	0.147572	0.0644749	2.28882	0.0220896	0.347825	RGP1
ENSG00000272777	6.33235	-1.66628	0.728327	-2.28782	0.0221478	NA	AC019131.2
ENSG00000146676	1812.47	0.11217	0.0490375	2.28743	0.022171	0.348649	PURB
ENSG00000227474	2.17726	-3.48593	1.52518	-2.28558	0.0222789	NA	RPL6P24
ENSG00000289030	2.14516	3.48416	1.52459	2.28531	0.0222948	NA
ENSG00000166483	977.086	-0.140777	0.0616172	-2.2847	0.0223307	0.350545	WEE1
ENSG00000188266	130.303	-0.351937	0.154063	-2.28437	0.0223498	0.350545	HYKK
ENSG00000122482	1040.31	0.145634	0.0637756	2.28355	0.0223982	0.350847	ZNF644
ENSG00000268222	11.4773	-1.17253	0.51378	-2.28216	0.0224797	NA	EEF1A1P7
ENSG00000108312	2531.77	-0.112354	0.0492345	-2.28203	0.0224878	0.351544	UBTF
ENSG00000205903	574.704	0.213346	0.0934992	2.2818	0.0225012	0.351544	ZNF316
ENSG00000173214	422.137	-0.20808	0.0912119	-2.28128	0.0225319	0.351568	MFSD4B
ENSG00000245060	67.5187	-0.477538	0.20942	-2.28029	0.0225906	0.352027	LINC00847
ENSG00000008300	350.445	0.22383	0.0981957	2.27943	0.0226416	0.352365	CELSR3
ENSG00000164938	141.188	-0.334625	0.146977	-2.27672	0.0228032	0.354422	TP53INP1
ENSG00000100991	1831.63	0.113217	0.0498107	2.27294	0.0230296	0.357479	TRPC4AP
ENSG00000151012	12624.3	0.107323	0.0472582	2.271	0.0231471	0.358419	SLC7A11
ENSG00000168264	1120.81	-0.134777	0.0593481	-2.27095	0.0231497	0.358419	IRF2BP2
ENSG00000255248	204.918	0.276141	0.121701	2.26901	0.023268	0.359787	MIR100HG
ENSG00000205746	2.8413	2.92765	1.29323	2.26382	0.023585	NA	AC126755.1
ENSG00000130706	1666.77	0.118769	0.0524651	2.26377	0.0235883	0.364271	ADRM1
ENSG00000253671	62.6487	-0.493911	0.218444	-2.26104	0.0237565	0.366106	AC027117.1
ENSG00000140406	589.331	0.181604	0.0803253	2.26086	0.023768	0.366106	TLNRD1
ENSG00000029993	2146.25	-0.106897	0.0473218	-2.25894	0.0238872	0.367472	HMGB3
ENSG00000120784	483.617	-0.199247	0.0882245	-2.25841	0.0239198	0.367504	ZFP30
ENSG00000141384	362.907	0.215946	0.0957084	2.2563	0.0240521	0.369065	TAF4B
ENSG00000104081	34.2307	-0.67082	0.297397	-2.25564	0.0240933	NA	BMF
ENSG00000196668	60.0666	-0.514424	0.228654	-2.24979	0.0244624	0.37442	LINC00173
ENSG00000057657	249.137	0.254241	0.113007	2.24977	0.0244634	0.37442	PRDM1
ENSG00000172795	773.155	-0.153487	0.0682677	-2.24831	0.0245561	0.375363	DCP2
ENSG00000112414	6640.56	0.0912998	0.0406543	2.24576	0.0247193	0.376601	ADGRG6
ENSG00000178980	967.102	0.144215	0.0642174	2.24572	0.0247217	0.376601	SELENOW
ENSG00000114796	213.505	-0.265643	0.118305	-2.24541	0.0247416	0.376601	KLHL24
ENSG00000083168	1866.22	0.113454	0.0505344	2.24509	0.0247623	0.376601	KAT6A
ENSG00000112715	609.479	0.178308	0.0794896	2.24316	0.0248863	0.378008	VEGFA
ENSG00000064601	1134.92	0.13643	0.0608914	2.24055	0.0250555	0.380097	CTSA
ENSG00000238084	16.52	1.00916	0.450424	2.24047	0.0250602	NA	AL031284.1
ENSG00000108819	1139.98	-0.131246	0.0585945	-2.2399	0.0250972	0.380251	PPP1R9B
ENSG00000089057	1333.54	0.130411	0.0583168	2.23625	0.0253351	0.383145	SLC23A2
ENSG00000099875	595.805	-0.173862	0.077756	-2.236	0.0253519	0.383145	MKNK2
ENSG00000119969	2010.12	-0.110224	0.0493937	-2.23154	0.0256456	0.387097	HELLS
ENSG00000110060	128.052	-0.334277	0.149853	-2.2307	0.0257007	0.387308	PUS3
ENSG00000111276	620.818	-0.177094	0.0794016	-2.23035	0.025724	0.387308	CDKN1B
ENSG00000141664	459.647	0.184354	0.0827245	2.22853	0.0258452	0.388647	ZCCHC2
ENSG00000288971	6.53392	1.58519	0.711461	2.22808	0.025875	NA
ENSG00000273270	72.6137	-0.47848	0.214798	-2.22758	0.0259082	0.389109	AC090114.2
ENSG00000183091	75.6196	-0.439736	0.197542	-2.22604	0.0260114	0.390171	NEB
ENSG00000174485	823.286	0.155132	0.0697077	2.22546	0.0260505	0.390271	DENND4A
ENSG00000165175	777.385	-0.16299	0.0732729	-2.22442	0.0261201	0.390827	MID1IP1
ENSG00000240891	452.788	0.192825	0.0867427	2.22296	0.0262186	0.391813	PLCXD2
ENSG00000261693	2.84552	-2.91356	1.31075	-2.22282	0.0262282	NA	AC134682.1
ENSG00000167513	638.254	-0.182278	0.0820304	-2.22208	0.0262777	0.392209	CDT1
ENSG00000108179	1637.66	0.121723	0.0548064	2.22097	0.0263529	0.392845	PPIF
ENSG00000140545	2699.39	0.113683	0.0512502	2.2182	0.0265411	0.395161	MFGE8
ENSG00000270210	13.8919	1.06992	0.482366	2.21807	0.0265498	NA	AC104695.3
ENSG00000223960	327.723	-0.230112	0.103901	-2.21472	0.026779	0.39777	AC009948.1
ENSG00000107341	1948.15	-0.118357	0.0534559	-2.21411	0.026821	0.39777	UBE2R2
ENSG00000187257	595.674	-0.169687	0.0766424	-2.21402	0.0268277	0.39777	RSBN1L
ENSG00000262265	11.0485	-1.191	0.538067	-2.21347	0.0268651	NA	AC002558.3
ENSG00000092330	529.005	0.182133	0.082314	2.21266	0.0269213	0.39777	TINF2
ENSG00000125798	429.827	-0.208291	0.0941399	-2.21257	0.0269273	0.39777	FOXA2
ENSG00000102786	606.963	-0.166894	0.0754534	-2.21187	0.0269753	0.39777	INTS6
ENSG00000089818	437.141	0.191125	0.0864117	2.2118	0.0269807	0.39777	NECAP1
ENSG00000100422	861.092	0.145793	0.065916	2.21179	0.0269809	0.39777	CERK
ENSG00000160691	3351.23	0.095987	0.0434406	2.20962	0.0271319	0.397843	SHC1
ENSG00000182326	983.891	0.133357	0.0603568	2.20948	0.0271415	0.397843	C1S
ENSG00000158717	212.782	-0.264491	0.119727	-2.20912	0.0271662	0.397843	RNF166
ENSG00000151151	387.413	-0.212426	0.0961738	-2.20878	0.0271902	0.397843	IPMK
ENSG00000162929	777.987	-0.154052	0.0697524	-2.20855	0.0272057	0.397843	KIAA1841
ENSG00000165271	1765.81	0.123636	0.0559899	2.20819	0.0272312	0.397843	NOL6
ENSG00000151131	624.7	-0.167872	0.0760404	-2.20766	0.0272679	0.397843	C12orf45
ENSG00000160551	5674.54	0.0951608	0.0431052	2.20764	0.0272694	0.397843	TAOK1
ENSG00000178726	667.343	0.172428	0.0781121	2.20744	0.0272835	0.397843	THBD
ENSG00000058063	846.22	0.169302	0.0767943	2.20461	0.0274813	0.399395	ATP11B
ENSG00000113318	754.872	-0.151399	0.0686815	-2.20436	0.0274989	0.399395	MSH3
ENSG00000185716	436.289	0.197901	0.0897921	2.20399	0.0275252	0.399395	MOSMO
ENSG00000198586	1471.54	-0.117802	0.0534542	-2.20379	0.0275392	0.399395	TLK1
ENSG00000182253	2173.01	-0.107053	0.048595	-2.20297	0.0275968	0.399395	SYNM
ENSG00000183853	2326	0.102342	0.0464576	2.20292	0.0276001	0.399395	KIRREL1
ENSG00000096092	473.669	-0.182631	0.0829157	-2.20261	0.0276223	0.399395	TMEM14A
ENSG00000110906	1111.84	0.136244	0.0618915	2.20133	0.0277124	0.400217	KCTD10
ENSG00000287126	58.7175	-0.512202	0.232754	-2.20061	0.0277636	0.400281
ENSG00000289579	81.6352	0.413624	0.187982	2.20033	0.0277835	0.400281
ENSG00000200888	2.01998	-3.35188	1.52377	-2.19973	0.0278258	NA	RF00019
ENSG00000158286	347.848	0.245854	0.111778	2.19948	0.0278436	0.400668	RNF207
ENSG00000216775	58.323	-0.507135	0.230692	-2.19832	0.027926	0.401374	AL109918.1
ENSG00000143842	346.173	0.223655	0.101827	2.19642	0.0280617	0.402843	SOX13
ENSG00000168246	627.103	-0.166801	0.0760291	-2.19391	0.0282419	0.404946	UBTD2
ENSG00000062716	7171.05	0.0956952	0.043639	2.19288	0.0283157	0.405521	VMP1
ENSG00000182580	10.0768	-1.23714	0.564646	-2.19101	0.0284514	NA	EPHB3
ENSG00000173442	1474.76	0.122711	0.056012	2.19081	0.0284658	0.407187	EHBP1L1
ENSG00000196605	25.3213	-0.742057	0.339062	-2.18856	0.028629	NA	ZNF846
ENSG00000163719	560.767	0.169327	0.0774091	2.18744	0.0287108	0.410203	MTMR14
ENSG00000168389	51.6177	0.53463	0.244593	2.1858	0.0288305	0.411425	MFSD2A
ENSG00000224644	8.02911	-1.42946	0.654096	-2.1854	0.0288594	NA	AL135787.1
ENSG00000105976	8083.09	0.08488	0.0388915	2.18248	0.0290738	0.414154	MET
ENSG00000149591	235.445	0.257938	0.118233	2.18161	0.0291384	0.414154	TAGLN
ENSG00000287191	18.1737	-0.887485	0.40683	-2.18146	0.0291493	NA
ENSG00000205339	9553.4	0.0810262	0.0371459	2.1813	0.0291614	0.414154	IPO7
ENSG00000105855	123.969	0.362358	0.166172	2.18061	0.029212	0.414154	ITGB8
ENSG00000134697	1166.07	0.131251	0.060202	2.18017	0.0292447	0.414154	GNL2
ENSG00000067992	568.904	-0.176511	0.0809642	-2.18011	0.0292493	0.414154	PDK3
ENSG00000183072	187.048	0.285896	0.131153	2.17987	0.0292669	0.414154	NKX2-5
ENSG00000179630	163.58	0.296487	0.136037	2.17946	0.0292972	0.414154	LACC1
ENSG00000103264	410.227	0.19396	0.0890586	2.17789	0.0294143	0.415037	FBXO31
ENSG00000123080	328.725	-0.215618	0.0990121	-2.1777	0.0294287	0.415037	CDKN2C
ENSG00000275734	22.3714	-0.818425	0.376188	-2.17557	0.0295873	NA	AC010538.1
ENSG00000138757	4101.24	-0.108239	0.0497883	-2.17397	0.029707	0.418472	G3BP2
ENSG00000204160	517.365	0.193759	0.0891981	2.17223	0.0298381	0.419296	ZDHHC18
ENSG00000163602	983.602	0.146127	0.0672717	2.17219	0.029841	0.419296	RYBP
ENSG00000143971	577.911	-0.182738	0.0841407	-2.17181	0.0298701	0.419296	ETAA1
ENSG00000175866	371.996	0.210739	0.097085	2.17067	0.0299562	0.420015	BAIAP2
ENSG00000189159	3076.23	-0.0987153	0.0455267	-2.1683	0.0301362	0.422047	JPT1
ENSG00000137491	129.724	0.340033	0.157025	2.16548	0.0303513	0.424565	SLCO2B1
ENSG00000198346	34.4755	-0.62943	0.290865	-2.16399	0.0304652	NA	ZNF813
ENSG00000180953	127.823	0.334486	0.154608	2.16345	0.0305067	0.425768	ST20
ENSG00000173611	265.478	-0.235556	0.108881	-2.16343	0.030508	0.425768	SCAI
ENSG00000152926	33.9589	-0.645626	0.29858	-2.16232	0.0305937	NA	ZNF117
ENSG00000176101	732.53	0.151294	0.0699926	2.16157	0.0306515	0.427275	SSNA1
ENSG00000065809	4679.35	0.102064	0.0472317	2.16093	0.0307007	0.427465	FAM107B
ENSG00000172466	1572.35	0.111606	0.0516588	2.16045	0.0307377	0.427485	ZNF24
ENSG00000096070	566.102	0.167847	0.0777523	2.15874	0.0308703	0.428833	BRPF3
ENSG00000269343	827.193	-0.142763	0.0661608	-2.15781	0.0309425	0.429222	ZNF587B
ENSG00000090447	286.343	-0.231737	0.107451	-2.15668	0.0310306	0.429222	TFAP4
ENSG00000171658	452.109	-0.185195	0.0858762	-2.15653	0.0310423	0.429222	NMRAL2P
ENSG00000198740	599.577	-0.165773	0.0768892	-2.156	0.0310838	0.429222	ZNF652
ENSG00000081019	226.849	-0.25202	0.116919	-2.15551	0.031122	0.429222	RSBN1
ENSG00000124224	198.277	0.287599	0.133442	2.15523	0.0311442	0.429222	PPP4R1L
ENSG00000120690	798.971	-0.15231	0.0706715	-2.15518	0.031148	0.429222	ELF1
ENSG00000198113	743.001	0.153198	0.0711256	2.15391	0.0312474	0.4296	TOR4A
ENSG00000171848	5346.29	-0.0873249	0.0405434	-2.15386	0.0312509	0.4296	RRM2
ENSG00000123485	2946.41	-0.0914055	0.0424472	-2.15339	0.0312879	0.4296	HJURP
ENSG00000123395	545.849	0.169701	0.0788206	2.153	0.0313183	0.4296	ATG101
ENSG00000100418	683.354	0.153726	0.0714516	2.15148	0.0314386	0.430759	DESI1
ENSG00000164164	1511.04	0.116792	0.0543035	2.15073	0.0314977	0.431078	OTUD4
ENSG00000131504	3478.75	0.095696	0.0445343	2.14882	0.0316491	0.432402	DIAPH1
ENSG00000254986	960.875	0.142233	0.0662034	2.14842	0.0316805	0.432402	DPP3
ENSG00000224468	16.6144	0.934383	0.434951	2.14825	0.0316939	NA	LAMC1-AS1
ENSG00000013810	1860.61	-0.104663	0.0487226	-2.14814	0.0317023	0.432402	TACC3
ENSG00000196247	404.496	-0.203581	0.0948587	-2.14615	0.0318613	0.434079	ZNF107
ENSG00000078687	132.836	-0.320001	0.149175	-2.14514	0.0319416	0.434627	TNRC6C
ENSG00000140519	85.3897	0.397788	0.185505	2.14436	0.0320044	0.434627	RHCG
ENSG00000108039	820.802	0.141386	0.0659493	2.14386	0.0320438	0.434627	XPNPEP1
ENSG00000168661	174.325	-0.282722	0.131877	-2.14384	0.0320461	0.434627	ZNF30
ENSG00000086712	991.013	0.133805	0.0624359	2.14308	0.0321069	0.434962	TXLNG
ENSG00000196526	840.597	0.148416	0.0692909	2.14192	0.0321997	0.435728	AFAP1
ENSG00000235084	44.3195	0.554034	0.258753	2.14117	0.0322602	NA	CHCHD2P6
ENSG00000148677	1042.32	0.13169	0.0615856	2.13832	0.032491	0.439176	ANKRD1
ENSG00000198753	32.2265	0.651592	0.304759	2.13806	0.032512	NA	PLXNB3
ENSG00000182004	1481.19	-0.122325	0.0572338	-2.13729	0.0325743	0.439739	SNRPE
ENSG00000186812	367.274	-0.19577	0.0916419	-2.13625	0.032659	0.439739	ZNF397
ENSG00000068366	1675.01	0.116817	0.0546927	2.13588	0.0326895	0.439739	ACSL4
ENSG00000101076	508.296	-0.174855	0.0818687	-2.13579	0.0326962	0.439739	HNF4A
ENSG00000162458	562.544	0.163057	0.0763573	2.13545	0.0327246	0.439739	FBLIM1
ENSG00000037474	2992.69	0.0947097	0.0443582	2.13511	0.032752	0.439739	NSUN2
ENSG00000232553	5.91516	1.59643	0.748114	2.13394	0.0328476	NA	CLK2P1
ENSG00000150782	1529.63	0.114232	0.0535321	2.1339	0.0328507	0.439948	IL18
ENSG00000088451	196.308	-0.267106	0.125204	-2.13336	0.0328955	0.439948	TGDS
ENSG00000168497	709.251	-0.150338	0.0704809	-2.13303	0.0329226	0.439948	CAVIN2
ENSG00000270231	94.0505	0.373371	0.175065	2.13275	0.0329452	0.439948	NBPF8
ENSG00000115145	903.443	-0.137511	0.064478	-2.13269	0.0329504	0.439948	STAM2
ENSG00000189403	3796.79	-0.0845765	0.0396751	-2.13173	0.0330291	0.440217	HMGB1
ENSG00000182087	1068.4	0.127039	0.0596074	2.13127	0.033067	0.440217	TMEM259
ENSG00000081791	905.932	0.135291	0.0635458	2.12903	0.033252	0.440217	KIAA0141
ENSG00000246705	822.52	-0.145066	0.0681408	-2.12891	0.0332618	0.440217	H2AFJ
ENSG00000181827	1358.35	-0.117038	0.054977	-2.12885	0.0332666	0.440217	RFX7
ENSG00000182628	1730.51	-0.109342	0.051362	-2.12884	0.0332671	0.440217	SKA2
ENSG00000166938	1884.03	-0.107383	0.0504482	-2.12859	0.0332884	0.440217	DIS3L
ENSG00000143756	1061.16	0.130418	0.0612726	2.12849	0.0332962	0.440217	FBXO28
ENSG00000235105	59.0216	-0.470342	0.221007	-2.12818	0.033322	0.440217	AL356968.2
ENSG00000125753	1957.46	0.105771	0.0497045	2.12801	0.0333365	0.440217	VASP
ENSG00000196670	383.918	-0.205154	0.0964892	-2.12618	0.0334879	0.441732	ZFP62
ENSG00000130449	1116.42	0.133768	0.0629309	2.12563	0.0335338	0.44175	ZSWIM6
ENSG00000235609	104.985	-0.357404	0.168172	-2.12523	0.0335678	0.44175	AF127577.4
ENSG00000197815	28.7623	-0.678848	0.31944	-2.12512	0.0335766	NA	AC122129.1
ENSG00000174943	420.375	0.19587	0.092181	2.12485	0.0335994	0.44175	KCTD13
ENSG00000174996	807.3	0.151353	0.0713036	2.12266	0.0337826	0.443673	KLC2
ENSG00000249019	3.15706	-2.43005	1.14484	-2.12262	0.033786	NA	AC108471.1
ENSG00000270228	3.15266	-2.4284	1.14498	-2.12091	0.0339291	NA	AC079880.1
ENSG00000255135	88.1188	-0.391382	0.184543	-2.12081	0.0339375	0.445221	AP002360.1
ENSG00000176692	16.0433	0.904006	0.426289	2.12064	0.033952	NA	FOXC2
ENSG00000059758	830.505	0.142295	0.0671876	2.11787	0.0341861	0.447995	CDK17
ENSG00000136169	115.546	-0.345332	0.163131	-2.1169	0.0342685	0.448305	SETDB2
ENSG00000251867	5.61714	-1.68492	0.795998	-2.11674	0.0342822	NA	AC009812.1
ENSG00000139132	254.261	-0.247381	0.116878	-2.11657	0.0342964	0.448305	FGD4
ENSG00000154447	787.422	0.142816	0.0674848	2.11627	0.0343216	0.448305	SH3RF1
ENSG00000127311	191.651	0.270019	0.127686	2.1147	0.0344554	0.449565	HELB
ENSG00000182459	4.59518	-1.84567	0.873162	-2.11378	0.0345342	NA	TEX19
ENSG00000173812	8025.16	0.0823962	0.0389823	2.11368	0.0345424	0.450211	EIF1
ENSG00000140859	4111.28	0.0889875	0.0421473	2.11134	0.0347427	0.452332	KIFC3
ENSG00000105483	562.891	-0.162153	0.0768238	-2.11071	0.0347969	0.452548	CARD8
ENSG00000109971	26484.6	0.077957	0.0369791	2.10814	0.035019	0.454944	HSPA8
ENSG00000006210	4.95382	1.72123	0.81648	2.10811	0.0350214	NA	CX3CL1
ENSG00000287141	1.87455	3.2555	1.54533	2.10667	0.0351464	NA
ENSG00000103126	749.589	0.14513	0.0689472	2.10495	0.0352957	0.458044	AXIN1
ENSG00000129315	1557.56	0.113169	0.0537849	2.1041	0.0353696	0.458509	CCNT1
ENSG00000140950	701.148	0.150761	0.0716881	2.10302	0.0354642	0.459136	TLDC1
ENSG00000108654	13129.3	0.0781236	0.0371544	2.10267	0.0354943	0.459136	DDX5
ENSG00000139734	895.882	-0.142744	0.0679512	-2.10069	0.0356683	0.460627	DIAPH3
ENSG00000131263	2282.62	-0.108942	0.0518651	-2.10049	0.0356862	0.460627	RLIM
ENSG00000176058	123.38	-0.320587	0.152714	-2.09926	0.0357936	0.461518	TPRN
ENSG00000228716	1073.7	-0.135431	0.0645466	-2.09818	0.0358891	0.462255	DHFR
ENSG00000178184	61.6669	-0.456112	0.217522	-2.09685	0.0360064	0.46327	PARD6G
ENSG00000197879	6469.93	0.0883504	0.0421436	2.09641	0.0360455	0.463277	MYO1C
ENSG00000101104	329.13	0.217514	0.103838	2.09474	0.036194	0.464452	PABPC1L
ENSG00000151748	734.814	0.152638	0.0728752	2.09451	0.0362142	0.464452	SAV1
ENSG00000138119	16998.7	0.068133	0.0325526	2.09301	0.0363484	0.465678	MYOF
ENSG00000232479	1.85997	3.24354	1.54971	2.09301	0.0363486	NA	AC010900.1
ENSG00000166845	291.947	-0.214402	0.102486	-2.09202	0.0364369	0.466315	C18orf54
ENSG00000152580	104.939	0.378189	0.180871	2.09094	0.0365336	0.466827	IGSF10
ENSG00000101464	505.395	0.171492	0.0820259	2.0907	0.0365545	0.466827	PIGU
ENSG00000083099	794.184	-0.149338	0.0714765	-2.08933	0.0366777	0.467903	LYRM2
ENSG00000166888	1569.03	0.10902	0.052205	2.0883	0.0367708	0.468593	STAT6
ENSG00000222112	12.4066	1.01728	0.48744	2.087	0.0368886	NA	RN7SKP16
ENSG00000171681	1000.58	-0.141353	0.0677893	-2.08519	0.0370522	0.471602	ATF7IP
ENSG00000073008	3184.5	0.0904035	0.043363	2.08481	0.0370868	0.471602	PVR
ENSG00000137936	808.781	0.142822	0.068524	2.08426	0.0371364	0.471602	BCAR3
ENSG00000145604	648.134	-0.159783	0.0766804	-2.08375	0.037183	0.471602	SKP2
ENSG00000170917	65.8148	-0.435546	0.209042	-2.08353	0.0372028	0.471602	NUDT6
ENSG00000221676	1.81724	3.22849	1.54992	2.083	0.0372509	NA	RNU6ATAC
ENSG00000145495	3055.08	0.0982392	0.0471625	2.08299	0.0372517	0.471724	2022-03-06
ENSG00000117036	620.087	0.158028	0.075916	2.08162	0.0373773	0.472817	ETV3
ENSG00000143845	64.4056	0.436971	0.209965	2.08116	0.0374189	0.472846	ETNK2
ENSG00000100364	1647.7	0.113483	0.0545438	2.08059	0.0374714	0.472959	KIAA0930
ENSG00000089159	2060.85	0.107481	0.0516684	2.08021	0.0375065	0.472959	PXN
ENSG00000135334	604.949	-0.164715	0.0792204	-2.0792	0.0375992	0.473631	AKIRIN2
ENSG00000186364	40.9826	0.558672	0.268699	2.07917	0.0376014	NA	NUDT17
ENSG00000051825	1283.38	-0.116898	0.0562452	-2.07837	0.0376752	0.474093	MPHOSPH9
ENSG00000104880	958.25	0.133708	0.0643882	2.07659	0.0378396	0.475414	ARHGEF18
ENSG00000146374	2605.54	-0.104746	0.0504465	-2.07638	0.0378592	0.475414	RSPO3
ENSG00000117479	261.948	0.221149	0.10655	2.07553	0.0379376	0.475761	SLC19A2
ENSG00000137449	841.542	-0.154813	0.0746008	-2.07522	0.037966	0.475761	CPEB2
ENSG00000270917	1.82784	-3.20163	1.54341	-2.07439	0.0380427	NA	AL161911.1
ENSG00000225339	15.9695	0.935075	0.450776	2.07437	0.0380452	NA	AL354740.1
ENSG00000228630	4.49078	-1.79576	0.866062	-2.07348	0.0381277	NA	HOTAIR
ENSG00000065802	1084.28	0.134773	0.0650038	2.07331	0.038143	0.47726	ASB1
ENSG00000012211	198.739	0.259968	0.12542	2.07279	0.0381922	0.47726	PRICKLE3
ENSG00000138138	1784.15	0.106023	0.0511533	2.07265	0.0382046	0.47726	ATAD1
ENSG00000231625	22.8541	0.748951	0.361555	2.07147	0.0383147	NA	AC115989.1
ENSG00000136367	67.7585	0.437401	0.211224	2.07079	0.0383784	0.478934	ZFHX2
ENSG00000135625	2.56803	2.78356	1.34564	2.06858	0.0385859	NA	EGR4
ENSG00000177459	90.8481	-0.375061	0.181316	-2.06855	0.0385884	0.48073	ERICH5
ENSG00000143575	924.858	0.152043	0.0735077	2.0684	0.0386023	0.48073	HAX1
ENSG00000223573	33.6938	0.61524	0.297937	2.065	0.0389227	NA	TINCR
ENSG00000266717	17.2112	-0.843688	0.4087	-2.06432	0.0389871	NA	AC134407.1
ENSG00000136935	719.705	-0.145518	0.0705152	-2.06364	0.0390521	0.485044	GOLGA1
ENSG00000119900	1251.14	0.136668	0.0662274	2.06361	0.0390547	0.485044	OGFRL1
ENSG00000136240	3631.51	-0.0935712	0.045355	-2.06308	0.0391048	0.485044	KDELR2
ENSG00000184897	1340.87	-0.120653	0.0584837	-2.06303	0.0391099	0.485044	H1FX
ENSG00000164916	1695.52	-0.113867	0.05523	-2.06168	0.0392378	0.486128	FOXK1
ENSG00000206538	1260.7	0.126776	0.0615078	2.06114	0.0392894	0.486267	VGLL3
ENSG00000124766	987.489	-0.128648	0.062463	-2.05959	0.0394379	0.487603	SOX4
ENSG00000134504	842.238	-0.140174	0.068096	-2.05848	0.0395445	0.487867	KCTD1
ENSG00000158850	386.989	0.183807	0.0893088	2.05811	0.0395795	0.487867	B4GALT3
ENSG00000169184	103.924	0.348819	0.169486	2.0581	0.0395809	0.487867	MN1
ENSG00000100796	2124.35	-0.0997262	0.0484791	-2.0571	0.039677	0.488208	PPP4R3A
ENSG00000117862	166.744	0.301048	0.146355	2.05696	0.0396897	0.488208	TXNDC12
ENSG00000116141	3.54508	2.12166	1.03157	2.05672	0.0397132	NA	MARK1
ENSG00000156467	2371.94	-0.108869	0.0529711	-2.05524	0.0398556	0.489748	UQCRB
ENSG00000206140	3.17931	-2.3841	1.16033	-2.05467	0.0399112	NA	TMEM191C
ENSG00000237328	3.98478	-1.92042	0.935051	-2.05381	0.039994	NA	RAI1-AS1
ENSG00000264230	102.498	0.350961	0.170924	2.05331	0.0400426	0.491543	ANXA8L1
ENSG00000171320	963	-0.126623	0.0616899	-2.05257	0.0401141	0.491581	ESCO2
ENSG00000139725	219.778	0.247405	0.120558	2.05216	0.0401538	0.491581	RHOF
ENSG00000153162	138.45	0.30474	0.148508	2.05201	0.0401683	0.491581	BMP6
ENSG00000280206	1.86998	-3.22507	1.57278	-2.05056	0.0403101	NA	AC026401.3
ENSG00000182197	1315.73	0.112875	0.0550734	2.04954	0.0404097	0.493494	EXT1
ENSG00000163625	1247.76	0.118134	0.0576485	2.04922	0.040441	0.493494	WDFY3
ENSG00000165416	924.272	-0.132758	0.0647869	-2.04915	0.0404476	0.493494	SUGT1
ENSG00000168152	101.679	-0.346951	0.169596	-2.04575	0.0407808	0.496653	THAP9
ENSG00000113441	1730.9	-0.110622	0.0540777	-2.04561	0.040795	0.496653	LNPEP
ENSG00000114988	557.316	0.174519	0.0853345	2.04512	0.0408429	0.496653	LMAN2L
ENSG00000090863	2972.81	-0.0958156	0.0468575	-2.04483	0.0408717	0.496653	GLG1
ENSG00000250271	128.219	0.326295	0.159653	2.04377	0.0409761	0.497344	AC068647.2
ENSG00000101138	692.88	-0.148762	0.0728172	-2.04294	0.0410579	0.497344	CSTF1
ENSG00000197226	2448.19	0.0924122	0.0452428	2.04258	0.0410939	0.497344	TBC1D9B
ENSG00000178401	918.587	-0.131988	0.0646184	-2.04258	0.041094	0.497344	DNAJC22
ENSG00000138623	20.8996	0.7593	0.371809	2.04218	0.0411339	NA	SEMA7A
ENSG00000147642	85.2403	-0.385986	0.189037	-2.04186	0.0411657	0.497712	SYBU
ENSG00000196295	350.386	-0.194081	0.0950918	-2.04099	0.0412521	0.498061	AC005154.1
ENSG00000268621	534.595	-0.160329	0.0785645	-2.04073	0.0412774	0.498061	IGFL2-AS1
ENSG00000164366	491.548	-0.164062	0.0804678	-2.03885	0.0414652	0.499826	CCDC127
ENSG00000139194	139.57	0.292974	0.143764	2.03788	0.0415616	0.500085	RBP5
ENSG00000130675	96.9357	-0.366179	0.179693	-2.0378	0.0415698	0.500085	MNX1
ENSG00000063978	1269.59	0.115888	0.0568874	2.03715	0.0416353	0.500372	RNF4
ENSG00000196155	310.731	0.200406	0.0984052	2.03654	0.0416965	0.500608	PLEKHG4
ENSG00000134222	274.056	-0.218501	0.107326	-2.03587	0.0417638	0.500916	PSRC1
ENSG00000199753	5.56158	-1.63639	0.804271	-2.03462	0.0418888	NA	SNORD104
ENSG00000261799	113.045	-0.327976	0.161274	-2.03366	0.0419856	0.501812	AC007406.5
ENSG00000177311	4081.84	0.0926832	0.0456023	2.03242	0.0421109	0.501812	ZBTB38
ENSG00000243479	54.4152	-0.463124	0.227874	-2.03237	0.0421166	0.501812	MNX1-AS1
ENSG00000139718	661.999	-0.154918	0.0762409	-2.03195	0.0421585	0.501812	SETD1B
ENSG00000280187	90.1728	-0.370177	0.182182	-2.03191	0.0421627	0.501812	AC022107.1
ENSG00000213694	1649.44	0.107423	0.0528726	2.03173	0.0421811	0.501812	S1PR3
ENSG00000066422	948.579	0.130787	0.0643857	2.03131	0.0422236	0.501812	ZBTB11
ENSG00000173041	156.995	-0.282313	0.138999	-2.03104	0.0422514	0.501812	ZNF680
ENSG00000267121	112.636	0.348703	0.171697	2.03091	0.0422637	0.501812	AC008105.3
ENSG00000196418	136.354	-0.296411	0.145976	-2.03055	0.0423009	0.501812	ZNF124
ENSG00000233695	72.666	-0.404666	0.199319	-2.03025	0.0423315	0.501812	GAS6-AS1
ENSG00000168811	18.5281	0.80662	0.397316	2.03017	0.042339	NA	IL12A
ENSG00000100401	2155.94	0.100048	0.0492804	2.03017	0.042339	0.501812	RANGAP1
ENSG00000278090	13.2144	-1.00209	0.493673	-2.02986	0.0423707	NA	AC036108.4
ENSG00000133030	8644.49	0.0722892	0.035616	2.02969	0.0423885	0.501903	MPRIP
ENSG00000008323	135.852	-0.29913	0.14745	-2.02869	0.0424895	0.502604	PLEKHG6
ENSG00000217653	2.96991	-2.3027	1.136	-2.02703	0.0426594	NA	AL353692.1
ENSG00000225195	5.84211	-1.50831	0.744817	-2.02507	0.0428602	NA	AC078962.1
ENSG00000108773	1245.02	0.12143	0.059975	2.02467	0.0429014	0.506978	KAT2A
ENSG00000176396	641.09	-0.14708	0.072676	-2.02378	0.0429928	0.50756	EID2
ENSG00000008405	877.075	0.130448	0.0645888	2.01966	0.0434183	0.51178	CRY1
ENSG00000137819	2599.14	0.0944967	0.0467958	2.01934	0.043452	0.51178	PAQR5
ENSG00000279289	89.2547	0.404372	0.200275	2.01909	0.0434779	0.51178	AL136164.3
ENSG00000088325	5066	-0.0809252	0.0401	-2.01809	0.0435823	0.512425	TPX2
ENSG00000198948	194.71	-0.247068	0.122448	-2.01774	0.0436178	0.512425	MFAP3L
ENSG00000196456	78.9592	-0.394353	0.195488	-2.01728	0.0436663	0.512457	ZNF775
ENSG00000140534	1062.91	-0.130841	0.0648724	-2.0169	0.0437058	0.512457	TICRR
ENSG00000260121	24.9017	0.683444	0.338964	2.01627	0.0437713	NA	AC138028.4
ENSG00000132153	1582.99	0.104225	0.0516999	2.01597	0.0438035	0.51291	DHX30
ENSG00000163932	264.332	0.21722	0.107784	2.01532	0.043871	0.51291	PRKCD
ENSG00000141179	325.709	-0.198901	0.098695	-2.01531	0.0438724	0.51291	PCTP
ENSG00000133619	92.6505	0.352505	0.174963	2.01474	0.0439324	0.513113	KRBA1
ENSG00000240751	4.46893	-1.78831	0.887885	-2.01412	0.0439971	NA	AC026348.1
ENSG00000185596	33.8886	0.599603	0.297781	2.01357	0.0440549	NA	WASH3P
ENSG00000136108	1826.26	-0.111974	0.0556364	-2.01261	0.0441559	0.515224	CKAP2
ENSG00000007372	20.7598	-0.78198	0.388599	-2.0123	0.0441879	NA	PAX6
ENSG00000165959	659.644	-0.154803	0.0769354	-2.01212	0.0442071	0.515322	CLMN
ENSG00000214357	111.11	-0.325465	0.161791	-2.01164	0.0442579	0.515414	NEURL1B
ENSG00000185088	3150.68	-0.0922811	0.0459058	-2.01023	0.044407	0.51646	RPS27L
ENSG00000238840	11.6634	-1.03423	0.514714	-2.00932	0.044503	NA	RF00096
ENSG00000174010	561.637	-0.157583	0.0784292	-2.00925	0.0445111	0.51646	KLHL15
ENSG00000105643	610.008	0.147784	0.0735592	2.00905	0.0445315	0.51646	ARRDC2
ENSG00000129422	5099.66	-0.0950411	0.0473175	-2.00858	0.0445813	0.51646	MTUS1
ENSG00000155115	852.891	-0.131434	0.0654394	-2.00848	0.0445918	0.51646	GTF3C6
ENSG00000095794	617.243	0.152872	0.0761258	2.00815	0.0446277	0.51646	CREM
ENSG00000157851	153.139	-0.283716	0.141296	-2.00795	0.0446482	0.51646	DPYSL5
ENSG00000092969	2085.88	0.112247	0.0559423	2.00648	0.044805	0.517775	TGFB2
ENSG00000263220	4.40523	1.8021	0.898163	2.00643	0.0448106	NA	AC015727.1
ENSG00000276214	2.4616	-2.72449	1.35838	-2.0057	0.0448883	NA	AC008833.1
ENSG00000050820	1232.47	0.12846	0.0640496	2.00564	0.0448952	0.51803	BCAR1
ENSG00000161996	319.143	0.217211	0.108309	2.00547	0.0449132	0.51803	WDR90
ENSG00000101187	156.342	0.283975	0.141648	2.00479	0.0449858	0.518371	SLCO4A1
ENSG00000170100	245.863	0.225469	0.112498	2.00421	0.0450479	0.51859	ZNF778
ENSG00000249609	2.47086	2.6987	1.34727	2.00309	0.0451671	NA	AC080188.1
ENSG00000141551	2216.69	0.0918437	0.0458686	2.00232	0.0452504	0.520423	CSNK1D
ENSG00000175727	1369.19	-0.107857	0.0539096	-2.00071	0.0454239	0.52192	MLXIP
ENSG00000276180	4.79792	-1.64469	0.822055	-2.0007	0.0454243	NA	HIST1H4I
ENSG00000123689	15.1398	0.888571	0.444212	2.00033	0.0454646	NA	G0S2
ENSG00000179388	4.05167	1.93513	0.967867	1.99938	0.0455674	NA	EGR3
ENSG00000161888	440.542	-0.185593	0.0928303	-1.99927	0.0455786	0.523197	SPC24
ENSG00000100242	736.881	0.144435	0.0722821	1.99822	0.0456931	0.524011	SUN2
ENSG00000228290	10.6968	-1.06102	0.531473	-1.99639	0.045892	NA	TBX18-AS1
ENSG00000143514	963.326	0.130875	0.0655806	1.99564	0.0459735	0.52603	TP53BP2
ENSG00000129187	1063.85	0.126102	0.0631975	1.99537	0.0460027	0.52603	DCTD
ENSG00000156304	746.807	0.154364	0.0773763	1.99497	0.0460457	0.52603	SCAF4
ENSG00000162999	72.4208	-0.396667	0.198864	-1.99467	0.0460791	0.52603	DUSP19
ENSG00000103064	870.266	0.129632	0.0649917	1.99459	0.0460878	0.52603	SLC7A6
ENSG00000091656	290.257	-0.209053	0.104849	-1.99384	0.0461693	0.526462	ZFHX4
ENSG00000108671	4518.14	-0.0861747	0.0432433	-1.99279	0.0462846	0.527276	PSMD11
ENSG00000153922	2383.56	0.102337	0.0513658	1.99233	0.0463352	0.527354	CHD1
ENSG00000279880	15.0032	-0.900429	0.452147	-1.99145	0.0464314	NA	AC134407.3
ENSG00000156650	634.619	-0.147021	0.0738325	-1.99127	0.0464512	0.528174	KAT6B
ENSG00000164828	1870.28	0.0993653	0.049915	1.99069	0.046515	0.528399	SUN1
ENSG00000123595	424.959	0.172152	0.0865151	1.98985	0.0466076	0.528478	RAB9A
ENSG00000204175	1558.9	-0.104482	0.0525078	-1.98983	0.0466098	0.528478	GPRIN2
ENSG00000288880	25.0388	0.679299	0.341506	1.98913	0.0466871	NA
ENSG00000140320	276.043	0.213246	0.107228	1.98871	0.0467333	0.52938	BAHD1
ENSG00000151176	1366.66	-0.121732	0.0613124	-1.98544	0.0470958	0.532985	PLBD2
ENSG00000124762	1097.57	0.128135	0.0645728	1.98435	0.0472172	0.533456	CDKN1A
ENSG00000085563	3.03543	-2.2963	1.15722	-1.98432	0.0472204	NA	ABCB1
ENSG00000150593	610.508	-0.155021	0.0781565	-1.98347	0.0473154	0.533456	PDCD4
ENSG00000107331	706.688	0.140669	0.0709212	1.98345	0.0473169	0.533456	ABCA2
ENSG00000105245	877.737	0.138918	0.0700472	1.98321	0.0473444	0.533456	NUMBL
ENSG00000157106	6164.41	0.0835419	0.0421275	1.98307	0.0473592	0.533456	SMG1
ENSG00000177542	453.546	0.173022	0.0872969	1.982	0.0474792	0.53421	SLC25A22
ENSG00000247934	11.0461	-1.08228	0.546173	-1.98157	0.0475278	NA	AC022364.1
ENSG00000206527	2371.9	-0.0954468	0.0481715	-1.98139	0.0475472	0.53421	HACD2
ENSG00000155252	590.718	0.153988	0.0777298	1.98106	0.0475843	0.53421	PI4K2A
ENSG00000047346	298.507	-0.206534	0.104263	-1.98089	0.0476038	0.53421	FAM214A
ENSG00000204977	439.245	-0.17104	0.0864485	-1.97852	0.0478704	0.536702	TRIM13
ENSG00000031081	57.4213	0.440717	0.222857	1.97758	0.0479761	0.537385	ARHGAP31
ENSG00000068323	1476.52	0.104743	0.0530016	1.97622	0.0481294	0.538602	TFE3
ENSG00000204604	18.7879	0.77002	0.389716	1.97585	0.048172	NA	ZNF468
ENSG00000209482	3.48589	2.10375	1.065	1.97535	0.0482286	NA	SNORD83A
ENSG00000133612	741.892	0.135941	0.0688253	1.97516	0.0482498	0.539163	AGAP3
ENSG00000174839	545.347	-0.158533	0.0802702	-1.97499	0.0482692	0.539163	DENND6A
ENSG00000007545	298.493	0.201303	0.101952	1.97448	0.0483274	0.539312	CRAMP1
ENSG00000227666	5.54435	-1.59834	0.809693	-1.97401	0.0483804	NA	CYCSP24
ENSG00000067167	10361.7	-0.0691316	0.0350363	-1.97315	0.048479	0.540503	TRAM1
ENSG00000278616	36.2	0.565838	0.286897	1.97227	0.0485791	NA	BEND3P3
ENSG00000138764	104.88	-0.328642	0.166659	-1.97194	0.0486164	0.540954	CCNG2
ENSG00000068650	1135.27	0.115407	0.0585331	1.97165	0.0486492	0.540954	ATP11A
ENSG00000152952	7086.27	0.0816041	0.0413896	1.97161	0.0486544	0.540954	PLOD2
ENSG00000215251	1091.18	0.118211	0.0599862	1.97063	0.0487658	0.541692	FASTKD5
ENSG00000139793	1011.95	0.124683	0.0633001	1.96972	0.0488705	0.542354	MBNL2
ENSG00000128283	509.486	0.171819	0.0872547	1.96917	0.048934	0.542559	CDC42EP1
ENSG00000179151	437.86	0.173126	0.0879551	1.96835	0.0490277	0.543096	EDC3
ENSG00000130584	42.2804	0.535298	0.272079	1.96744	0.0491331	NA	ZBTB46
ENSG00000196182	233.252	0.221334	0.112508	1.96728	0.0491513	0.543782	STK40
ENSG00000137574	821.653	-0.132183	0.067205	-1.96686	0.0491988	0.543782	TGS1
ENSG00000184564	152.805	-0.285678	0.145264	-1.96661	0.0492277	0.543782	SLITRK6
ENSG00000005059	391.176	-0.177395	0.0902202	-1.96624	0.0492704	0.543782	MCUB
ENSG00000197050	194.862	-0.240079	0.122133	-1.96572	0.0493308	0.543816	ZNF420
ENSG00000104936	628.343	0.151394	0.0770282	1.96544	0.0493639	0.543816	DMPK
ENSG00000148362	376.035	0.187853	0.0956104	1.96478	0.0494402	0.544159	PAXX
ENSG00000110921	329.828	-0.201818	0.102757	-1.96403	0.0495262	0.544607	MVK
ENSG00000214655	501.718	0.158126	0.0805494	1.96309	0.0496356	0.545312	ZSWIM8
ENSG00000289627	1.68022	3.08448	1.57126	1.96305	0.0496399	NA
ENSG00000131100	1389.41	0.119359	0.0608194	1.96252	0.049702	0.545543	ATP6V1E1
ENSG00000130513	485.933	0.174576	0.0889794	1.96199	0.0497641	0.545727	GDF15
ENSG00000186105	1.67409	3.08448	1.57217	1.96192	0.0497713	NA	LRRC70
ENSG00000167553	3709.15	0.0951373	0.048513	1.96107	0.049871	0.545738	TUBA1C
ENSG00000162878	325.473	-0.196271	0.100089	-1.96096	0.0498837	0.545738	PKDCC
ENSG00000176410	192.929	-0.256663	0.130924	-1.9604	0.0499491	0.545738	DNAJC30
ENSG00000170921	1505.51	0.10477	0.0534452	1.96032	0.0499584	0.545738	TANC2
ENSG00000155744	505.692	0.157074	0.0801653	1.95937	0.0500692	0.545738	FAM126B
ENSG00000215041	553.288	0.154576	0.0788933	1.9593	0.0500776	0.545738	NEURL4
ENSG00000101236	457.106	0.176254	0.0899597	1.95926	0.0500827	0.545738	RNF24
ENSG00000198832	232.478	0.243151	0.124159	1.95838	0.0501849	0.546357	SELENOM
ENSG00000271303	462.94	0.16813	0.0858887	1.95754	0.0502845	0.546793	SRXN1
ENSG00000139645	3870.74	0.0853105	0.0435865	1.95727	0.0503158	0.546793	ANKRD52
ENSG00000169605	1.70283	3.1029	1.58564	1.95688	0.0503618	NA	GKN1
ENSG00000214063	1514.9	0.106799	0.0546384	1.95464	0.0506255	0.549661	TSPAN4
ENSG00000172667	470.72	-0.164451	0.0842015	-1.95306	0.050812	0.551189	ZMAT3
ENSG00000237943	210.122	-0.237012	0.121402	-1.95229	0.0509041	0.55169	PRKCQ-AS1
ENSG00000165730	43.4738	-0.503109	0.25773	-1.95208	0.0509292	NA	STOX1
ENSG00000178966	693.03	-0.147375	0.075557	-1.95051	0.0511151	0.553478	RMI1
ENSG00000259645	16.7603	0.826303	0.423673	1.95033	0.0511366	NA	AC027237.4
ENSG00000167565	433.241	-0.176419	0.0904675	-1.95008	0.0511669	0.553542	SERTAD3
ENSG00000197181	5.27576	-1.56797	0.804059	-1.95007	0.0511678	NA	PIWIL2
ENSG00000160207	17.0185	-0.811504	0.416538	-1.94821	0.0513895	NA	HSF2BP
ENSG00000121281	228.808	0.230002	0.118072	1.94798	0.0514173	0.554457	ADCY7
ENSG00000278600	147.169	0.286275	0.14697	1.94785	0.0514333	0.554457	AC015871.3
ENSG00000130202	1159.76	0.130975	0.0672545	1.94745	0.0514806	0.554457	NECTIN2
ENSG00000052802	895.993	-0.126032	0.064721	-1.94732	0.0514965	0.554457	MSMO1
ENSG00000051009	361.13	0.18147	0.0931946	1.94722	0.0515089	0.554457	FAM160A2
ENSG00000095951	937.139	0.136601	0.0701578	1.94706	0.0515281	0.554457	HIVEP1
ENSG00000154274	3.85069	1.85707	0.954129	1.94635	0.0516127	NA	C4orf19
ENSG00000075461	298.631	-0.21156	0.10872	-1.94592	0.0516648	0.555333	CACNG4
ENSG00000056736	64.5579	0.412519	0.21208	1.94511	0.0517622	0.555333	IL17RB
ENSG00000140481	68.086	0.440723	0.226586	1.94505	0.0517686	0.555333	CCDC33
ENSG00000235655	50.9754	-0.460877	0.237012	-1.94453	0.0518315	0.555333	H3F3AP4
ENSG00000173402	3059.54	-0.0900293	0.0463005	-1.94446	0.0518404	0.555333	DAG1
ENSG00000290098	2.35608	2.62248	1.34929	1.94359	0.0519444	NA
ENSG00000200156	1.73502	3.12048	1.60634	1.9426	0.0520645	NA	RNU5B-1
ENSG00000100226	363.339	0.187412	0.0965059	1.94198	0.05214	0.558046	GTPBP1
ENSG00000205250	850.901	0.130478	0.0672108	1.94132	0.0522193	0.558398	E2F4
ENSG00000170348	3493.56	-0.0853313	0.0440139	-1.93874	0.0525336	0.56126	TMED10
ENSG00000259345	13.3161	0.905376	0.467159	1.93805	0.0526176	NA	AC013652.1
ENSG00000091009	684.059	-0.143097	0.0738395	-1.93794	0.0526307	0.561333	RBM27
ENSG00000157216	206.768	-0.232299	0.119875	-1.93784	0.0526425	0.561333	SSBP3
ENSG00000168005	584.145	0.149019	0.0769119	1.93753	0.0526804	0.561333	SPINDOC
ENSG00000122218	3931.39	0.0820785	0.0424004	1.93579	0.0528929	0.563099	COPA
ENSG00000144028	7763.18	0.0734733	0.0380065	1.93318	0.0532141	0.565763	SNRNP200
ENSG00000120594	9.74279	1.09375	0.565842	1.93296	0.0532417	NA	PLXDC2
ENSG00000188130	275.152	0.203016	0.105037	1.9328	0.0532606	0.565763	MAPK12
ENSG00000230084	107.954	-0.338751	0.17531	-1.9323	0.0533229	0.565763	AC006059.1
ENSG00000214253	652.147	0.14868	0.0769474	1.93223	0.0533313	0.565763	FIS1
ENSG00000223510	4.75731	-1.61728	0.837105	-1.93199	0.0533607	NA	CDRT15
ENSG00000177034	773.869	-0.141218	0.0731959	-1.92931	0.0536924	0.568535	MTX3
ENSG00000107036	993.197	0.122858	0.0636858	1.92912	0.053716	0.568535	RIC1
ENSG00000143815	2091.43	-0.107572	0.0557667	-1.92897	0.0537343	0.568535	LBR
ENSG00000152104	2063.6	0.0990053	0.0513459	1.9282	0.05383	0.569046	PTPN14
ENSG00000140297	2847.77	0.0968031	0.0502142	1.9278	0.0538798	0.569073	GCNT3
ENSG00000137962	2066.81	0.103299	0.0536099	1.92686	0.0539968	0.569808	ARHGAP29
ENSG00000143847	12.6435	-0.937062	0.486366	-1.92666	0.0540222	NA	PPFIA4
ENSG00000205336	1514.09	0.116514	0.0605202	1.9252	0.0542038	0.571152	ADGRG1
ENSG00000040199	1002.33	0.116856	0.060715	1.92466	0.0542718	0.571152	PHLPP2
ENSG00000182022	365.382	0.177688	0.0923546	1.92397	0.0543578	0.571152	CHST15
ENSG00000189180	803.012	-0.141867	0.0737608	-1.92334	0.0544379	0.571152	ZNF33A
ENSG00000125378	106.387	-0.31861	0.16566	-1.92328	0.0544454	0.571152	BMP4
ENSG00000107372	5472.44	0.0795852	0.0413835	1.92311	0.0544659	0.571152	ZFAND5
ENSG00000163319	340.995	-0.192975	0.100358	-1.92286	0.0544979	0.571152	MRPS18C
ENSG00000127603	7623.59	0.0829569	0.0431436	1.92281	0.054504	0.571152	MACF1
ENSG00000117281	21.5103	-0.726859	0.378219	-1.9218	0.0546314	NA	CD160
ENSG00000114999	1708.94	0.097651	0.0508141	1.92173	0.0546394	0.571616	TTL
ENSG00000182768	871.662	0.123926	0.0644887	1.92166	0.0546481	0.571616	NGRN
ENSG00000117228	15.0207	0.903126	0.470082	1.92121	0.0547053	NA	GBP1
ENSG00000133703	1601.25	-0.0989524	0.0515072	-1.92114	0.0547146	0.571616	KRAS
ENSG00000169991	1109.67	0.114916	0.059829	1.92074	0.0547648	0.571616	IFFO2
ENSG00000275703	12.8726	-0.952146	0.49581	-1.92039	0.0548092	NA	U47924.3
ENSG00000168615	6054.5	0.0740894	0.03859	1.91991	0.054869	0.571616	ADAM9
ENSG00000204666	1.66558	-3.05177	1.58963	-1.9198	0.0548827	NA	AC010624.1
ENSG00000279059	174.23	-0.270147	0.140735	-1.91955	0.0549153	0.571616	AC007485.2
ENSG00000224251	76.9269	-0.387699	0.202024	-1.91907	0.0549752	0.571616	AL391427.1
ENSG00000103089	491.775	0.167899	0.0874994	1.91885	0.0550027	0.571616	FA2H
ENSG00000146083	842.041	0.129288	0.0674147	1.9178	0.055137	0.571616	RNF44
ENSG00000253981	7.76979	-1.24338	0.648398	-1.91762	0.0551588	NA	ALG1L13P
ENSG00000196305	7930.35	0.0671131	0.035	1.91752	0.0551724	0.571616	IARS
ENSG00000120549	327.588	0.190491	0.0993506	1.91736	0.055192	0.571616	KIAA1217
ENSG00000156170	389.08	-0.17313	0.0903149	-1.91696	0.0552429	0.571616	NDUFAF6
ENSG00000280515	2.87285	2.24141	1.16928	1.91692	0.0552482	NA	SALRNA2
ENSG00000249992	88.6328	0.350671	0.182965	1.9166	0.0552892	0.571616	TMEM158
ENSG00000183023	89.7521	0.349769	0.182514	1.9164	0.0553144	0.571616	SLC8A1
ENSG00000174804	73.6857	-0.38597	0.201416	-1.91628	0.0553298	0.571616	FZD4
ENSG00000235651	8.59577	-1.16553	0.608239	-1.91624	0.0553341	NA	AC064850.1
ENSG00000150594	1.63482	3.06596	1.60004	1.91618	0.055342	NA	ADRA2A
ENSG00000285854	1.62465	3.05246	1.59308	1.91607	0.0553556	NA
ENSG00000080546	148.108	-0.280897	0.146612	-1.91592	0.0553754	0.571616	SESN1
ENSG00000196659	129.608	-0.295627	0.154309	-1.91581	0.0553887	0.571616	TTC30B
ENSG00000182512	902.232	-0.126971	0.066279	-1.9157	0.0554035	0.571616	GLRX5
ENSG00000289904	2.35073	2.62094	1.36848	1.91522	0.0554639	NA
ENSG00000164713	881.589	-0.125856	0.0657192	-1.91505	0.0554858	0.571974	BRI3
ENSG00000011523	498.676	-0.156396	0.0817061	-1.91413	0.0556031	0.572209	CEP68
ENSG00000138771	578.348	0.146367	0.0764748	1.91392	0.0556298	0.572209	SHROOM3
ENSG00000213442	1263.13	0.11805	0.0616849	1.91376	0.0556513	0.572209	RPL18AP3
ENSG00000147457	1063.79	0.122696	0.0641687	1.91209	0.0558651	0.573917	CHMP7
ENSG00000254505	49.7746	-0.465982	0.243815	-1.91121	0.0559775	0.574279	CHMP4A
ENSG00000102531	1412.1	0.117709	0.0615948	1.91102	0.0560022	0.574279	FNDC3A
ENSG00000100034	669.205	0.142379	0.0745168	1.9107	0.0560436	0.574279	PPM1F
ENSG00000144043	2105.26	0.0953802	0.0499302	1.91027	0.0560981	0.574349	TEX261
ENSG00000235453	75.8021	0.377804	0.19783	1.90974	0.0561663	0.574558	SMIM27
ENSG00000221968	334.756	0.181697	0.0952549	1.90748	0.056459	0.576958	FADS3
ENSG00000125835	5970.13	0.085168	0.0446564	1.90718	0.0564968	0.576958	SNRPB
ENSG00000132334	24.9913	0.675417	0.354424	1.90568	0.0566923	NA	PTPRE
ENSG00000290039	2.33766	-2.59	1.35944	-1.90519	0.0567553	NA
ENSG00000125812	656.536	-0.137269	0.0720559	-1.90504	0.0567749	0.579306	GZF1
ENSG00000188801	1.63665	-3.03105	1.59225	-1.90363	0.0569582	NA	ZNF322P1
ENSG00000286629	3.3399	-1.98635	1.04356	-1.90343	0.056985	NA
ENSG00000089154	5060.47	0.0851592	0.0447498	1.90301	0.0570398	0.581273	GCN1
ENSG00000165506	317.549	-0.185923	0.0977094	-1.90282	0.0570643	0.581273	DNAAF2
ENSG00000280047	6.85991	-1.29978	0.683379	-1.90198	0.0571733	NA	AC091825.1
ENSG00000287454	11.8399	0.978441	0.514444	1.90194	0.0571793	NA
ENSG00000186082	17.9448	0.776518	0.40854	1.90071	0.0573394	NA	KRT18P14
ENSG00000064195	2.81052	-2.23676	1.17704	-1.90033	0.0573899	NA	DLX3
ENSG00000170523	39.6168	-0.527756	0.277798	-1.89979	0.0574612	NA	KRT83
ENSG00000013441	707.64	0.136562	0.071905	1.89921	0.0575372	0.585594	CLK1
ENSG00000214776	34.2586	-0.555843	0.292971	-1.89726	0.0577933	NA	AC092821.1
ENSG00000100075	906.782	-0.12462	0.0656891	-1.89711	0.0578131	0.587904	SLC25A1
ENSG00000156453	21.2082	0.705791	0.3724	1.89525	0.0580592	NA	PCDH1
ENSG00000198879	899.836	0.122113	0.0644349	1.89514	0.0580736	0.589875	SFMBT2
ENSG00000085840	746.114	-0.130164	0.0686916	-1.89491	0.0581049	0.589875	ORC1
ENSG00000280351	17.1837	0.785706	0.414642	1.8949	0.0581053	NA	AC127496.7
ENSG00000136158	207.748	0.232686	0.122855	1.894	0.0582253	0.590599	SPRY2
ENSG00000139168	1095.27	-0.114158	0.0603029	-1.89307	0.0583483	0.591348	ZCRB1
ENSG00000129204	10.2127	-1.04781	0.55378	-1.8921	0.0584773	NA	USP6
ENSG00000163293	64.5035	0.424745	0.22461	1.89103	0.0586203	0.592823	NIPAL1
ENSG00000166508	5537.17	0.0699758	0.0370056	1.89095	0.0586305	0.592823	MCM7
ENSG00000110422	1934.69	0.0968889	0.0512404	1.89087	0.0586416	0.592823	HIPK3
ENSG00000268069	2.35491	-2.56253	1.35522	-1.89085	0.0586442	NA	AC004466.1
ENSG00000178150	102.68	-0.320898	0.169786	-1.89002	0.0587553	0.593473	ZNF114
ENSG00000288851	207.236	0.240221	0.127147	1.88932	0.0588495	0.593742
ENSG00000188735	615.442	0.141706	0.075021	1.88888	0.0589082	0.593742	TMEM120B
ENSG00000100558	156.97	0.257618	0.136399	1.88872	0.05893	0.593742	PLEK2
ENSG00000180694	805.444	-0.128371	0.0679853	-1.88822	0.0589967	0.593917	TMEM64
ENSG00000116833	613.823	-0.137988	0.0730981	-1.88771	0.0590651	0.594108	NR5A2
ENSG00000226245	2.79979	-2.19774	1.1646	-1.88712	0.059144	NA	ZNF32-AS1
ENSG00000215068	110.279	-0.311371	0.165135	-1.88555	0.059355	0.596098	AC025171.2
ENSG00000265033	4.65731	-1.56643	0.830806	-1.88544	0.0593708	NA	RN7SL262P
ENSG00000172432	408.958	0.171666	0.0910589	1.88522	0.0594001	0.596098	GTPBP2
ENSG00000228223	257.219	-0.211153	0.11201	-1.88513	0.0594116	0.596098	HCG11
ENSG00000126464	1150.64	-0.123675	0.0656552	-1.8837	0.059605	0.597061	PRR12
ENSG00000198001	284.546	-0.193549	0.10275	-1.88369	0.0596069	0.597061	IRAK4
ENSG00000105516	44.2928	-0.475389	0.252561	-1.88228	0.0597985	NA	DBP
ENSG00000203411	4.63533	1.58457	0.84216	1.88155	0.0598971	NA	RF00017
ENSG00000186628	5.57018	1.44435	0.767742	1.8813	0.0599307	NA	FSD2
ENSG00000110104	1229.73	0.112185	0.0596532	1.88063	0.0600227	0.600726	CCDC86
ENSG00000197056	447.07	-0.159216	0.0846891	-1.88	0.0601078	0.600983	ZMYM1
ENSG00000165417	1043.16	-0.121257	0.0645085	-1.87971	0.0601482	0.600983	GTF2A1
ENSG00000232618	3.44482	2.0423	1.08652	1.87967	0.0601525	NA	AL355304.1
ENSG00000068078	77.8302	-0.36855	0.196144	-1.87898	0.0602474	0.601041	FGFR3
ENSG00000238266	543.143	0.14989	0.0797785	1.87883	0.0602672	0.601041	LINC00707
ENSG00000279170	126.021	-0.28957	0.154219	-1.87766	0.0604283	0.601041	AL137784.3
ENSG00000116977	944.204	0.117735	0.0627151	1.8773	0.0604767	0.601041	LGALS8
ENSG00000125386	442.378	-0.161269	0.0859085	-1.87722	0.0604886	0.601041	FAM193A
ENSG00000183691	17.7864	-0.798225	0.425227	-1.87718	0.0604939	NA	NOG
ENSG00000011105	316.244	0.184408	0.0982398	1.87712	0.0605015	0.601041	TSPAN9
ENSG00000101856	2814.32	-0.0857584	0.0456866	-1.8771	0.0605038	0.601041	PGRMC1
ENSG00000155367	7.2083	1.23734	0.659257	1.87686	0.0605369	NA	PPM1J
ENSG00000230202	378.064	-0.197729	0.105364	-1.87662	0.0605697	0.601199	AL450405.1
ENSG00000135052	3976.85	-0.0755831	0.040289	-1.87602	0.0606519	0.601519	GOLM1
ENSG00000259548	4.22873	1.72038	0.91743	1.87522	0.0607628	NA	AC021483.1
ENSG00000140451	260.324	-0.2228	0.118857	-1.87452	0.0608583	0.602426	PIF1
ENSG00000103194	2111.9	0.0908543	0.0484717	1.87438	0.0608784	0.602426	USP10
ENSG00000143013	517.955	-0.147896	0.0789086	-1.87427	0.0608936	0.602426	LMO4
ENSG00000114346	6444.62	0.0810166	0.0432601	1.87278	0.0610989	0.603869	ECT2
ENSG00000136830	3679.32	0.0791191	0.0422536	1.87248	0.0611399	0.603869	FAM129B
ENSG00000183010	904.523	0.123484	0.0659607	1.87209	0.061194	0.603908	PYCR1
ENSG00000253552	113.721	-0.2988	0.159669	-1.87137	0.0612943	0.604402	HOXA-AS2
ENSG00000151461	1430.67	-0.114522	0.0612183	-1.87072	0.0613841	0.604791	UPF2
ENSG00000109323	231.221	-0.215777	0.115404	-1.86976	0.0615176	0.605401	MANBA
ENSG00000106070	1326.24	0.104735	0.0560248	1.86944	0.0615613	0.605401	GRB10
ENSG00000174718	1050.1	0.138072	0.0738675	1.86919	0.0615969	0.605401	KIAA1551
ENSG00000157741	729.558	-0.141757	0.0758841	-1.86807	0.0617517	0.606344	UBN2
ENSG00000092871	764.055	0.137266	0.0734915	1.86777	0.0617936	0.606344	RFFL
ENSG00000165935	3.66902	1.79899	0.963248	1.86763	0.0618142	NA	SMCO2
ENSG00000036672	18.0763	-0.76578	0.410071	-1.86743	0.0618411	NA	USP2
ENSG00000136867	9.03494	-1.09373	0.585904	-1.86674	0.0619384	NA	SLC31A2
ENSG00000163348	498.794	-0.151678	0.0813155	-1.8653	0.0621394	0.609239	PYGO2
ENSG00000289045	5.91093	-1.35757	0.727843	-1.86519	0.0621544	NA
ENSG00000205464	10.0261	1.03378	0.554439	1.86456	0.0622436	NA	ATP6AP1L
ENSG00000165410	2718.2	-0.0865236	0.046408	-1.86441	0.0622642	0.609434	CFL2
ENSG00000224699	33.5797	-0.555482	0.297948	-1.86436	0.0622715	NA	LAMTOR5-AS1
ENSG00000273749	1426.04	0.105521	0.056603	1.86423	0.0622888	0.609434	CYFIP1
ENSG00000127528	100.509	-0.32095	0.172201	-1.86381	0.062348	0.609434	KLF2
ENSG00000115297	4.61484	1.61043	0.864052	1.86381	0.0623487	NA	TLX2
ENSG00000149177	4677.5	-0.0708089	0.0379984	-1.86347	0.0623958	0.609434	PTPRJ
ENSG00000197102	17619.1	0.0863665	0.04635	1.86335	0.0624126	0.609434	DYNC1H1
ENSG00000271888	7.58072	-1.17197	0.62921	-1.8626	0.0625185	NA	AL136162.1
ENSG00000185875	244.125	-0.218175	0.117153	-1.86232	0.0625584	0.610225	THNSL1
ENSG00000162927	132.32	0.280406	0.15059	1.86206	0.062595	0.610225	PUS10
ENSG00000130827	107.4	0.311453	0.167358	1.86099	0.0627452	0.611194	PLXNA3
ENSG00000136068	24203.6	0.0828597	0.0445598	1.85952	0.062954	0.612569	FLNB
ENSG00000173145	1293.86	0.10991	0.0591144	1.85927	0.0629882	0.612569	NOC3L
ENSG00000249119	7.12803	1.23345	0.663617	1.85868	0.0630724	NA	MTND6P4
ENSG00000182473	1139.41	0.109922	0.0591787	1.85745	0.0632466	0.614481	EXOC7
ENSG00000169490	1192.77	0.10659	0.0574056	1.85679	0.0633414	0.614481	TM2D2
ENSG00000188549	394.165	0.16816	0.090566	1.85677	0.0633436	0.614481	CCDC9B
ENSG00000090905	2355.22	-0.0897091	0.0483346	-1.856	0.0634533	0.614481	TNRC6A
ENSG00000120942	406.172	0.166571	0.08975	1.85594	0.0634622	0.614481	UBIAD1
ENSG00000138180	3035.59	-0.0797698	0.0429856	-1.85574	0.0634913	0.614481	CEP55
ENSG00000143751	468.095	-0.152699	0.0823024	-1.85534	0.0635479	0.614535	SDE2
ENSG00000163125	845.972	-0.125442	0.0676417	-1.8545	0.0636671	0.614842	RPRD2
ENSG00000111737	1530.35	0.0999071	0.0538757	1.8544	0.0636819	0.614842	RAB35
ENSG00000135541	931.169	0.121075	0.0653214	1.85352	0.0638072	0.615557	AHI1
ENSG00000112983	1101.2	-0.108412	0.0585336	-1.85213	0.0640077	0.616958	BRD8
ENSG00000254370	2.26832	-2.56107	1.38305	-1.85175	0.0640616	NA	AC025871.2
ENSG00000041982	64.1993	0.406674	0.21962	1.85172	0.0640661	0.616958	TNC
ENSG00000258102	74.9464	-0.364024	0.196616	-1.85144	0.0641062	0.616958	MAP1LC3B2
ENSG00000184984	3.2007	1.93399	1.04511	1.85051	0.06424	NA	CHRM5
ENSG00000133789	1949.68	0.0925621	0.0500509	1.84936	0.0644061	0.619349	SWAP70
ENSG00000100060	20.2623	0.737408	0.398867	1.84876	0.0644932	NA	MFNG
ENSG00000072110	8373.84	0.0826843	0.0447254	1.84871	0.0644999	0.619481	ACTN1
ENSG00000140367	1415.84	-0.102439	0.0554157	-1.84855	0.0645228	0.619481	UBE2Q2
ENSG00000198018	695.36	0.127749	0.0691235	1.84812	0.0645846	0.61958	ENTPD7
ENSG00000272142	40.9811	0.498301	0.269627	1.84812	0.0645856	NA	AL359643.3
ENSG00000147439	415.663	0.168191	0.0910642	1.84694	0.0647552	0.620232	BIN3
ENSG00000109103	379.547	0.175491	0.0950174	1.84694	0.0647558	0.620232	UNC119
ENSG00000187720	2072.58	0.0901705	0.0488411	1.8462	0.0648632	0.620767	THSD4
ENSG00000272382	3.30081	-1.99811	1.08267	-1.84554	0.064959	NA	AC025171.5
ENSG00000204588	7.93727	-1.13591	0.615826	-1.84453	0.0651055	NA	LINC01123
ENSG00000109390	444.916	-0.155553	0.0843355	-1.84445	0.0651177	0.622707	NDUFC1
ENSG00000105146	5.53551	1.42328	0.771837	1.84402	0.0651809	NA	AURKC
ENSG00000134717	688.731	-0.132694	0.0720362	-1.84204	0.0654686	0.625099	BTF3L4
ENSG00000147010	2386.02	0.0866011	0.0470141	1.84202	0.0654717	0.625099	SH3KBP1
ENSG00000109519	869.142	0.117706	0.0639157	1.84158	0.0655372	0.625228	GRPEL1
ENSG00000168916	47.6056	-0.457883	0.248795	-1.84041	0.0657085	0.62608	ZNF608
ENSG00000135596	237.956	0.216665	0.117738	1.84022	0.0657362	0.62608	MICAL1
ENSG00000184209	231.484	-0.208308	0.113217	-1.8399	0.0657826	0.62608	SNRNP35
ENSG00000166337	280.812	-0.19591	0.106536	-1.83891	0.0659289	0.626976	TAF10
ENSG00000231344	4.11185	-1.6381	0.891009	-1.83848	0.0659917	NA	AL020997.1
ENSG00000040275	2261.38	-0.0939694	0.0511127	-1.83848	0.0659924	0.627084	SPDL1
ENSG00000162434	8012.39	0.0687387	0.0373976	1.83805	0.0660551	0.627184	JAK1
ENSG00000169607	1102.98	-0.117723	0.0640775	-1.8372	0.0661803	0.627878	CKAP2L
ENSG00000188033	25.6923	-0.609072	0.33163	-1.8366	0.0662694	NA	ZNF490
ENSG00000180066	37.4256	-0.504119	0.274536	-1.83626	0.0663189	NA	C10orf91
ENSG00000234608	336.94	-0.177724	0.0968152	-1.83571	0.0664008	0.629474	MAPKAPK5-AS1
ENSG00000236581	11.9884	0.915862	0.499024	1.8353	0.0664606	NA	STARD13-AS
ENSG00000159217	3622.42	-0.0933457	0.0509028	-1.8338	0.0666836	0.630746	IGF2BP1
ENSG00000166170	1301.48	-0.104469	0.0569736	-1.83365	0.0667066	0.630746	BAG5
ENSG00000182718	28861.8	0.0765363	0.0417456	1.8334	0.0667432	0.630746	ANXA2
ENSG00000112183	606.311	0.144799	0.0789787	1.83339	0.0667447	0.630746	RBM24
ENSG00000152931	13.4789	-0.885707	0.484169	-1.82933	0.0673497	NA	PART1
ENSG00000111678	531.387	0.148216	0.0810306	1.82913	0.06738	0.636249	C12orf57
ENSG00000233056	3.65758	-1.76168	0.963496	-1.82842	0.0674859	NA	ERVH48-1
ENSG00000121274	921.606	-0.123642	0.0676342	-1.82809	0.0675357	0.637126	PAPD5
ENSG00000136231	763.077	-0.125907	0.0688948	-1.82753	0.0676197	0.637126	IGF2BP3
ENSG00000167461	698.29	-0.143693	0.078634	-1.82736	0.0676457	0.637126	RAB8A
ENSG00000163380	1.57521	3.01655	1.65097	1.82714	0.0676794	NA	LMOD3
ENSG00000089022	792.094	-0.125613	0.0687498	-1.8271	0.0676847	0.637126	MAPKAPK5
ENSG00000225138	72.5848	0.371869	0.203601	1.82646	0.0677809	0.637532	SLC9A3-AS1
ENSG00000196924	43039.7	0.0818423	0.0448285	1.82568	0.067899	0.638145	FLNA
ENSG00000132846	237.216	-0.207348	0.113685	-1.82388	0.0681698	0.639772	ZBED3
ENSG00000151718	1261.28	0.110742	0.0607303	1.8235	0.068227	0.639772	WWC2
ENSG00000160360	213.061	0.224579	0.123183	1.82313	0.0682841	0.639772	GPSM1
ENSG00000264112	454.755	-0.184631	0.101272	-1.82312	0.0682849	0.639772	AC015813.1
ENSG00000172939	1379.37	0.104513	0.0573404	1.82268	0.0683525	0.639907	OXSR1
ENSG00000256223	63.9123	-0.387621	0.212717	-1.82224	0.0684193	0.640035	ZNF10
ENSG00000071794	1466.13	-0.100752	0.0553126	-1.8215	0.0685314	0.640061	HLTF
ENSG00000104859	559.613	0.139123	0.0763879	1.82127	0.0685653	0.640061	CLASRP
ENSG00000019144	275.416	0.200228	0.109945	1.82116	0.0685818	0.640061	PHLDB1
ENSG00000213139	15.0776	-0.795159	0.436814	-1.82036	0.0687042	NA	CRYGS
ENSG00000129474	2531.27	-0.082992	0.0455948	-1.82021	0.0687272	0.640905	AJUBA
ENSG00000223496	675.017	-0.131902	0.0724902	-1.81959	0.0688217	0.640905	EXOSC6
ENSG00000105426	2225.24	0.0890586	0.0489462	1.81952	0.068832	0.640905	PTPRS
ENSG00000253406	2.65383	2.12653	1.16905	1.81902	0.0689086	NA	AC012613.2
ENSG00000168672	200.277	-0.223177	0.122765	-1.81792	0.0690762	0.642023	FAM84B
ENSG00000170619	341.438	0.173136	0.0952673	1.81737	0.0691608	0.642023	COMMD5
ENSG00000169249	185.134	-0.239319	0.131699	-1.81717	0.0691918	0.642023	ZRSR2
ENSG00000156509	152.652	-0.260308	0.143308	-1.81642	0.0693053	0.642023	FBXO43
ENSG00000074755	2093.48	0.09226	0.0507943	1.81634	0.0693175	0.642023	ZZEF1
ENSG00000233757	100.156	-0.314259	0.17302	-1.81632	0.0693212	0.642023	AC092835.1
ENSG00000105011	527.888	-0.149862	0.0825266	-1.81593	0.0693817	0.642023	ASF1B
ENSG00000135870	1034.27	-0.11143	0.0613681	-1.81576	0.0694076	0.642023	RC3H1
ENSG00000092140	968.278	-0.120173	0.0661892	-1.8156	0.0694324	0.642023	G2E3
ENSG00000148737	766.126	-0.127385	0.0701806	-1.8151	0.0695086	0.642199	TCF7L2
ENSG00000066855	1019.9	-0.109149	0.0601507	-1.81458	0.0695878	0.642199	MTFR1
ENSG00000165688	1174.97	0.110132	0.0606981	1.81443	0.0696116	0.642199	PMPCA
ENSG00000225264	16.0678	-0.778975	0.429686	-1.81289	0.0698482	NA	ZNRF2P2
ENSG00000197375	993.848	-0.110763	0.0610977	-1.81289	0.0698487	0.64329	SLC22A5
ENSG00000101577	888.302	0.121197	0.0668683	1.81247	0.0699129	0.64329	LPIN2
ENSG00000128159	369.237	0.168557	0.0930134	1.81218	0.0699587	0.64329	TUBGCP6
ENSG00000138107	2188.77	0.0887999	0.0490061	1.81202	0.0699835	0.64329	ACTR1A
ENSG00000134940	6.05633	-1.3738	0.758171	-1.81199	0.0699876	NA	ACRV1
ENSG00000135862	7360.94	0.0737239	0.0406881	1.81193	0.0699973	0.64329	LAMC1
ENSG00000156973	274.928	-0.192923	0.106519	-1.81115	0.0701173	0.643902	PDE6D
ENSG00000286112	2.15563	2.48158	1.3705	1.8107	0.0701867	NA
ENSG00000005189	132.498	-0.269706	0.148979	-1.81036	0.0702395	0.644465	REXO5
ENSG00000248019	9.5977	-1.01664	0.561601	-1.81025	0.0702566	NA	FAM13A-AS1
ENSG00000183474	8.05604	-1.18441	0.654296	-1.81021	0.070263	NA	GTF2H2C
ENSG00000124688	298.334	0.19006	0.105002	1.81006	0.0702858	0.644465	MAD2L1BP
ENSG00000106404	187.083	0.23053	0.127402	1.80947	0.0703788	0.644826	CLDN15
ENSG00000162521	1869.06	-0.0936957	0.0518012	-1.80876	0.0704889	0.645344	RBBP4
ENSG00000198785	15.187	-0.799268	0.442203	-1.80747	0.070689	NA	GRIN3A
ENSG00000163535	1129.13	-0.127041	0.0702879	-1.80743	0.0706948	0.646404	SGO2
ENSG00000102804	1691.58	0.0927027	0.0512929	1.80732	0.0707121	0.646404	TSC22D1
ENSG00000126749	462.047	0.161133	0.0892056	1.80631	0.0708698	0.646518	EMG1
ENSG00000198218	1162.47	0.104198	0.0576878	1.80625	0.0708798	0.646518	QRICH1
ENSG00000145476	112.766	-0.288737	0.159867	-1.80611	0.0709017	0.646518	CYP4V2
ENSG00000184307	295.349	0.19058	0.105534	1.80586	0.0709396	0.646518	ZDHHC23
ENSG00000164185	3.16097	-1.88865	1.04588	-1.8058	0.0709496	NA	ZNF474
ENSG00000230409	248.628	-0.20463	0.113357	-1.80517	0.0710474	0.64701	TCEA1P2
ENSG00000178074	634.288	-0.135434	0.0750803	-1.80386	0.0712538	0.64776	C2orf69
ENSG00000164902	1145.13	-0.107504	0.0595992	-1.80378	0.0712662	0.64776	PHAX
ENSG00000077092	364.387	-0.170568	0.0946105	-1.80284	0.0714133	0.64776	RARB
ENSG00000143494	131.194	-0.290274	0.16101	-1.80283	0.0714145	0.64776	VASH2
ENSG00000101003	1639.25	-0.0947135	0.052544	-1.80256	0.0714578	0.64776	GINS1
ENSG00000161800	2635.98	-0.0850977	0.0472104	-1.80252	0.0714638	0.64776	RACGAP1
ENSG00000176428	38.3372	-0.513782	0.285075	-1.80227	0.0715031	NA	VPS37D
ENSG00000141580	1926.57	0.0866982	0.0481056	1.80225	0.0715067	0.64776	WDR45B
ENSG00000148358	2155.01	0.0871689	0.0483773	1.80186	0.0715677	0.647825	GPR107
ENSG00000164509	68.2956	0.377988	0.209933	1.80052	0.0717785	0.649245	IL31RA
ENSG00000219507	307.552	-0.179526	0.0997331	-1.80006	0.0718507	0.64941	FTH1P8
ENSG00000099250	5990.31	-0.0726507	0.0403691	-1.79966	0.071914	0.649494	NRP1
ENSG00000247872	2.16711	2.47815	1.3774	1.79915	0.0719943	NA	SPCS2P3
ENSG00000166106	104.59	-0.297151	0.165169	-1.79908	0.0720066	0.649842	ADAMTS15
ENSG00000132906	215.671	0.219969	0.122359	1.79774	0.072218	0.650706	CASP9
ENSG00000116273	400.094	0.161509	0.089842	1.7977	0.0722243	0.650706	PHF13
ENSG00000213759	3.15925	-1.88812	1.05033	-1.79764	0.072234	NA	UGT2B11
ENSG00000218586	10.7542	-0.948594	0.52779	-1.79729	0.0722888	NA	AC006971.1
ENSG00000137309	6428.61	0.0926493	0.051555	1.7971	0.07232	0.650706	HMGA1
ENSG00000127586	352.935	0.170832	0.0950722	1.79687	0.0723566	0.650706	CHTF18
ENSG00000172995	4.95799	1.47029	0.818271	1.79683	0.0723631	NA	ARPP21
ENSG00000179818	146.083	-0.262533	0.146114	-1.79677	0.0723728	0.650706	PCBP1-AS1
ENSG00000166313	322.01	-0.179338	0.099894	-1.79528	0.072609	0.652343	APBB1
ENSG00000245937	543.957	-0.1464	0.0815744	-1.79468	0.0727043	0.652381	LINC01184
ENSG00000196199	822.995	-0.120763	0.0672934	-1.79457	0.0727218	0.652381	MPHOSPH8
ENSG00000130590	2.13838	2.46366	1.37334	1.79391	0.0728275	NA	SAMD10
ENSG00000198498	551.122	-0.140759	0.0784744	-1.79369	0.0728623	0.65305	TMA16
ENSG00000215182	826.59	0.226257	0.126159	1.79343	0.0729049	0.65305	MUC5AC
ENSG00000254290	19.7233	-0.741248	0.413401	-1.79305	0.0729651	NA	AC124067.4
ENSG00000148843	2083.1	0.0857231	0.0478115	1.79294	0.0729823	0.653157	PDCD11
ENSG00000146457	1233.62	0.10218	0.0570041	1.7925	0.0730525	0.653157	WTAP
ENSG00000132300	2046.15	-0.0858305	0.0478876	-1.79233	0.0730797	0.653157	PTCD3
ENSG00000108375	31.7145	-0.536162	0.299178	-1.79212	0.0731144	NA	RNF43
ENSG00000106078	301.604	0.18184	0.101522	1.79114	0.0732709	0.654379	COBL
ENSG00000124201	1348.77	0.103245	0.0576606	1.79057	0.0733627	0.654713	ZNFX1
ENSG00000287603	4.9545	-1.42809	0.79756	-1.79057	0.0733627	NA
ENSG00000123144	1162.39	0.115467	0.0645107	1.78989	0.0734721	0.655204	TRIR
ENSG00000244184	9.11717	-1.0233	0.571799	-1.78961	0.0735168	NA	AC091153.3
ENSG00000112742	1117.26	-0.107626	0.060143	-1.78951	0.0735333	0.655263	TTK
ENSG00000127080	158.805	0.24489	0.136967	1.78795	0.0737836	0.656483	IPPK
ENSG00000102226	1228.25	0.118796	0.0664546	1.78763	0.0738363	0.656483	USP11
ENSG00000177685	77.7817	0.34303	0.191962	1.78697	0.0739422	0.656483	CRACR2B
ENSG00000123416	5129.67	0.0750376	0.0419989	1.78666	0.0739929	0.656483	TUBA1B
ENSG00000159792	401.038	0.158902	0.0889537	1.78634	0.0740438	0.656483	PSKH1
ENSG00000169018	2069.54	0.0862783	0.0483036	1.78617	0.0740724	0.656483	FEM1B
ENSG00000232564	23.1963	-0.640767	0.358778	-1.78597	0.0741039	NA	AL031594.1
ENSG00000184922	832.537	0.118706	0.0664692	1.78588	0.0741181	0.656483	FMNL1
ENSG00000260778	17.7575	0.73676	0.412624	1.78555	0.0741723	NA	AC009065.4
ENSG00000144559	111.626	-0.311436	0.174435	-1.7854	0.0741966	0.656483	TAMM41
ENSG00000188283	229.473	-0.209798	0.117516	-1.78527	0.0742182	0.656483	ZNF383
ENSG00000107362	475.467	-0.148895	0.0834121	-1.78506	0.0742518	0.656483	ABHD17B
ENSG00000143850	772.209	-0.119036	0.0666966	-1.78474	0.0743035	0.656483	PLEKHA6
ENSG00000118620	103.372	-0.338921	0.190051	-1.78332	0.0745344	0.656483	ZNF430
ENSG00000015475	719.568	0.132025	0.074037	1.78324	0.0745477	0.656483	BID
ENSG00000175745	99.7901	-0.30626	0.171752	-1.78315	0.0745613	0.656483	NR2F1
ENSG00000213003	2.63045	-2.09166	1.17302	-1.78314	0.0745633	NA	BTF3P12
ENSG00000272734	58.8778	0.419179	0.235083	1.78311	0.0745678	0.656483	ADIRF-AS1
ENSG00000178295	1948.95	-0.0953171	0.0534558	-1.7831	0.0745699	0.656483	GEN1
ENSG00000157625	812.199	0.122226	0.0685536	1.78293	0.0745978	0.656483	TAB3
ENSG00000162545	920.724	-0.120583	0.0676693	-1.78194	0.0747589	0.656533	CAMK2N1
ENSG00000105993	1358.41	0.0992208	0.0556814	1.78194	0.0747595	0.656533	DNAJB6
ENSG00000173457	1150.54	-0.108066	0.060647	-1.78189	0.0747672	0.656533	PPP1R14B
ENSG00000115602	4.44254	1.51935	0.852811	1.78158	0.0748184	NA	IL1RL1
ENSG00000174500	43.7697	0.466022	0.261646	1.78112	0.0748928	NA	GCSAM
ENSG00000171302	1849.9	0.0936813	0.0526112	1.78064	0.0749719	0.65785	CANT1
ENSG00000130741	6270.23	-0.0634259	0.0356277	-1.78024	0.0750368	0.657939	EIF2S3
ENSG00000225652	2.18384	-2.4341	1.3676	-1.77984	0.0751028	NA	KCNMA1-AS3
ENSG00000143473	98.3613	0.317562	0.178501	1.77904	0.0752324	0.659174	KCNH1
ENSG00000261770	24.6969	-0.612103	0.34456	-1.77648	0.075654	NA	AC006504.1
ENSG00000105327	107.313	0.296346	0.166881	1.77579	0.0757679	0.663382	BBC3
ENSG00000259024	16.8556	0.74104	0.417433	1.77523	0.0758599	NA	TVP23C-CDRT4
ENSG00000205871	11.3598	-0.898982	0.506527	-1.77479	0.0759318	NA	RPS3AP47
ENSG00000102393	2142.81	0.100343	0.0565427	1.77464	0.0759571	0.664241	GLA
ENSG00000134531	989.053	0.12247	0.0690154	1.77452	0.0759764	0.664241	EMP1
ENSG00000221978	1220.71	0.115304	0.0649903	1.77417	0.0760351	0.664271	CCNL2
ENSG00000286162	13.649	0.810144	0.456836	1.77338	0.0761656	NA
ENSG00000118162	181.132	0.240438	0.135599	1.77315	0.0762038	0.665263	KPTN
ENSG00000280181	2.17152	2.47266	1.3948	1.77277	0.0762665	NA	AC025262.2
ENSG00000235112	2.20051	-2.4421	1.37823	-1.77192	0.0764084	NA	HSPE1P27
ENSG00000128951	1289.21	-0.101741	0.0574223	-1.77181	0.0764259	0.666203	DUT
ENSG00000129473	663.226	0.14002	0.0790464	1.77136	0.0765004	0.666203	BCL2L2
ENSG00000163605	1729.25	-0.0897817	0.0506958	-1.77099	0.0765625	0.666203	PPP4R2
ENSG00000115419	4605	0.0914879	0.0516639	1.77083	0.0765894	0.666203	GLS
ENSG00000076554	2260.64	-0.083776	0.0473108	-1.77076	0.0766009	0.666203	TPD52
ENSG00000235142	85.0704	-0.329703	0.186226	-1.77044	0.0766532	0.666203	LINC02532
ENSG00000205213	5365.57	-0.0823529	0.0465227	-1.77017	0.0766992	0.666203	LGR4
ENSG00000284024	570.823	0.137783	0.0778568	1.7697	0.0767768	0.666396	HSPA14
ENSG00000197889	5.80558	-1.3178	0.744925	-1.76903	0.0768884	NA	MEIG1
ENSG00000175536	43.7774	-0.45323	0.256243	-1.76875	0.0769355	NA	LIPT2
ENSG00000178105	988.29	0.117003	0.0661855	1.7678	0.0770949	0.668106	DDX10
ENSG00000182810	328.102	-0.179571	0.10158	-1.76779	0.0770961	0.668106	DDX28
ENSG00000185324	441.979	0.151097	0.0854916	1.76739	0.0771632	0.668106	CDK10
ENSG00000126453	464.516	0.154767	0.0875965	1.76682	0.0772587	0.668106	BCL2L12
ENSG00000153107	1957.84	0.0868973	0.0491861	1.7667	0.0772777	0.668106	ANAPC1
ENSG00000116679	2141.51	-0.0824419	0.0466689	-1.76653	0.077307	0.668106	IVNS1ABP
ENSG00000117226	43.3395	0.464841	0.263356	1.76507	0.0775524	NA	GBP3
ENSG00000105559	24.1848	0.606637	0.343737	1.76483	0.0775923	NA	PLEKHA4
ENSG00000198576	2.17272	-2.47097	1.40129	-1.76335	0.0778418	NA	ARC
ENSG00000186010	353.24	0.167797	0.0951672	1.76319	0.0778691	0.671451	NDUFA13
ENSG00000072571	1602.12	-0.102055	0.0578821	-1.76315	0.0778755	0.671451	HMMR
ENSG00000123570	2.12285	2.43822	1.38292	1.76309	0.0778856	NA	RAB9B
ENSG00000092820	8968.17	0.0618119	0.0350665	1.7627	0.0779506	0.671451	EZR
ENSG00000196396	1201.4	0.104132	0.0590869	1.76236	0.0780087	0.671451	PTPN1
ENSG00000171824	1234.77	0.0975798	0.0553699	1.76233	0.0780144	0.671451	EXOSC10
ENSG00000197147	490.994	0.153682	0.0872083	1.76224	0.078029	0.671451	LRRC8B
ENSG00000222881	11.1941	-0.94542	0.536531	-1.7621	0.0780531	NA	RF00019
ENSG00000274024	9.46626	-0.981246	0.557088	-1.76138	0.0781735	NA	AL590282.1
ENSG00000188856	8.247	1.08266	0.614744	1.76116	0.0782109	NA	RPSAP47
ENSG00000253854	22.0477	-0.647751	0.367901	-1.76067	0.078295	NA	AC010834.3
ENSG00000071127	5932.56	0.0680497	0.0386697	1.75977	0.0784468	0.674141	WDR1
ENSG00000120802	6328.37	-0.0680469	0.0386713	-1.75962	0.0784717	0.674141	TMPO
ENSG00000153201	4259.36	0.0760344	0.0432161	1.7594	0.0785097	0.674141	RANBP2
ENSG00000123388	11.0102	-0.916801	0.52127	-1.75879	0.0786139	NA	HOXC11
ENSG00000287808	17.9859	-0.712739	0.405325	-1.75844	0.0786725	NA
ENSG00000286984	5.7302	1.32203	0.751934	1.75818	0.0787177	NA
ENSG00000164543	1287.66	0.106723	0.0607184	1.75768	0.0788027	0.676174	STK17A
ENSG00000125779	1041.08	-0.107409	0.0611237	-1.75725	0.0788755	0.676317	PANK2
ENSG00000260278	2.20664	-2.44474	1.39155	-1.75685	0.0789434	NA	AC098818.2
ENSG00000158669	1672.27	0.0932683	0.0531006	1.75645	0.0790123	0.676756	GPAT4
ENSG00000250222	13.4305	-0.82033	0.467064	-1.75635	0.0790278	NA	AC008443.5
ENSG00000111110	718.068	-0.121598	0.0692359	-1.75629	0.0790392	0.676756	PPM1H
ENSG00000134508	504.848	-0.147722	0.0841432	-1.75561	0.0791555	0.676835	CABLES1
ENSG00000225377	149.663	-0.248004	0.141267	-1.75558	0.079161	0.676835	NRSN2-AS1
ENSG00000100147	182.106	-0.227812	0.1298	-1.7551	0.079243	0.676862	CCDC134
ENSG00000112078	1280.08	0.0989008	0.056357	1.7549	0.0792767	0.676862	KCTD20
ENSG00000168763	574.79	-0.140319	0.0799953	-1.7541	0.0794142	0.677555	CNNM3
ENSG00000101361	5511.02	0.0772657	0.0440579	1.75373	0.0794768	0.677608	NOP56
ENSG00000018189	405.018	-0.154182	0.0879886	-1.75229	0.0797233	0.679229	RUFY3
ENSG00000105404	569.368	0.152871	0.0872635	1.75183	0.0798026	0.679343	RABAC1
ENSG00000087077	699.407	0.127598	0.0728483	1.75156	0.0798497	0.679343	TRIP6
ENSG00000166135	1395.4	-0.0974527	0.0556536	-1.75106	0.0799359	0.679596	HIF1AN
ENSG00000259953	93.5134	-0.307764	0.175821	-1.75044	0.0800431	0.67973	AL138756.1
ENSG00000118096	284.545	-0.184787	0.105577	-1.75025	0.0800745	0.67973	IFT46
ENSG00000139990	568.039	-0.13729	0.078468	-1.74963	0.0801823	0.67973	DCAF5
ENSG00000278771	59.4011	0.384684	0.219894	1.74941	0.0802208	0.67973	RN7SL3
ENSG00000117143	690.642	0.127338	0.0727925	1.74933	0.0802342	0.67973	UAP1
ENSG00000198554	1383.71	-0.094934	0.0542871	-1.74874	0.0803359	0.680114	WDHD1
ENSG00000142178	42.7512	-0.455921	0.260763	-1.74841	0.0803935	NA	SIK1
ENSG00000132359	366.861	0.166751	0.0953755	1.74836	0.0804014	0.680189	RAP1GAP2
ENSG00000143933	11857.4	-0.0654244	0.0374452	-1.7472	0.0806018	0.681077	CALM2
ENSG00000269044	49.8968	-0.429201	0.245749	-1.7465	0.0807234	0.681077	AC024075.2
ENSG00000085415	1218.98	0.102695	0.058808	1.74628	0.0807621	0.681077	SEH1L
ENSG00000147799	349.565	0.171754	0.0983631	1.74613	0.0807891	0.681077	ARHGAP39
ENSG00000181481	516.108	-0.150854	0.0863934	-1.74612	0.0807895	0.681077	RNF135
ENSG00000289067	7.82886	-1.08143	0.619358	-1.74605	0.0808028	NA
ENSG00000204682	939.612	-0.109005	0.0624583	-1.74525	0.0809415	0.681881	CASC10
ENSG00000170786	10.1037	0.937966	0.537625	1.74465	0.0810462	NA	SDR16C5
ENSG00000123384	1237.75	0.113119	0.0648458	1.74443	0.0810842	0.682056	LRP1
ENSG00000102241	1909.93	-0.0962491	0.0551814	-1.74423	0.0811186	0.682056	HTATSF1
ENSG00000205208	461.762	-0.154204	0.0884153	-1.74408	0.0811448	0.682056	C4orf46
ENSG00000280347	165.053	0.235831	0.135238	1.74383	0.0811891	0.682056	AC000123.3
ENSG00000147003	24.6715	-0.595802	0.341681	-1.74374	0.0812049	NA	CLTRN
ENSG00000011405	2575.16	0.0800175	0.0459045	1.74313	0.0813109	0.682538	PIK3C2A
ENSG00000150457	1088.47	0.106322	0.0610048	1.74285	0.0813599	0.682538	LATS2
ENSG00000279623	2.12018	2.43587	1.3979	1.74253	0.0814165	NA	AL359697.1
ENSG00000234806	3.97411	-1.56754	0.899886	-1.74194	0.0815196	NA	RPL26P29
ENSG00000157456	1712.79	-0.0936312	0.0537949	-1.74052	0.0817671	0.684942	CCNB2
ENSG00000163249	951.205	-0.111447	0.0640375	-1.74034	0.0817985	0.684942	CCNYL1
ENSG00000123219	1020.86	-0.108898	0.062586	-1.73997	0.0818644	0.684942	CENPK
ENSG00000136908	449.825	0.147398	0.0847158	1.73991	0.0818742	0.684942	DPM2
ENSG00000286360	23.566	0.62866	0.361372	1.73965	0.0819207	NA
ENSG00000280385	224.374	-0.200377	0.115273	-1.73828	0.0821619	0.686363	AP000648.3
ENSG00000149380	323.339	0.171506	0.0986802	1.73799	0.0822121	0.686363	P4HA3
ENSG00000137409	1973.97	0.0911795	0.0524631	1.73798	0.0822152	0.686363	MTCH1
ENSG00000163577	447.795	0.146632	0.0843968	1.73741	0.0823147	0.686501	EIF5A2
ENSG00000288806	6.12478	-1.22551	0.705405	-1.73731	0.0823326	NA
ENSG00000243156	1039.51	0.112567	0.0648046	1.73703	0.0823823	0.686501	MICAL3
ENSG00000166073	196.9	0.211468	0.121749	1.73691	0.0824029	0.686501	GPR176
ENSG00000104635	3253.72	0.0835219	0.0481024	1.73633	0.0825048	0.686653	SLC39A14
ENSG00000138175	696.286	-0.124773	0.0718674	-1.73616	0.0825353	0.686653	ARL3
ENSG00000273079	354.851	0.162281	0.0935619	1.73448	0.0828336	0.687828	GRIN2B
ENSG00000105173	454.422	-0.149527	0.0862115	-1.73442	0.0828437	0.687828	CCNE1
ENSG00000007202	5169.23	0.0754693	0.0435139	1.73437	0.0828524	0.687828	KIAA0100
ENSG00000144426	1210.45	0.109906	0.0633819	1.73403	0.0829129	0.687828	NBEAL1
ENSG00000109920	1426.57	-0.0922738	0.0532319	-1.73343	0.0830193	0.687828	FNBP4
ENSG00000049449	1808.01	-0.0895218	0.0516444	-1.73343	0.0830196	0.687828	RCN1
ENSG00000205041	47.4574	-0.447433	0.258173	-1.73307	0.0830825	0.687875	AC118344.1
ENSG00000196482	2.65247	-2.09769	1.21055	-1.73283	0.0831255	NA	ESRRG
ENSG00000101608	2468.78	0.0787614	0.0454545	1.73275	0.0831399	0.687877	MYL12A
ENSG00000120057	11.7341	0.875992	0.505562	1.73271	0.0831473	NA	SFRP5
ENSG00000273017	4.82538	1.39785	0.806819	1.73254	0.0831776	NA	AP000240.1
ENSG00000269901	7.31903	1.13202	0.65364	1.73186	0.0832977	NA	AC010531.5
ENSG00000183255	2322.91	0.0836983	0.0483502	1.73108	0.0834368	0.689859	PTTG1IP
ENSG00000083814	54.3727	-0.426001	0.246143	-1.7307	0.0835048	0.689947	ZNF671
ENSG00000185359	1477.91	0.093315	0.0539568	1.72944	0.0837309	0.69134	HGS
ENSG00000114742	780.205	0.118442	0.0685185	1.72862	0.0838778	0.692078	WDR48
ENSG00000115844	16.294	0.765012	0.442565	1.72859	0.0838833	NA	DLX2
ENSG00000146242	886.097	0.109743	0.0634994	1.72826	0.0839422	0.692135	TPBG
ENSG00000225693	7.82409	-1.07232	0.620536	-1.72805	0.0839791	NA	LAGE3P1
ENSG00000137767	507.922	0.138864	0.0803733	1.72773	0.0840363	0.692436	SQOR
ENSG00000140057	72.2483	-0.350625	0.202992	-1.72728	0.0841167	0.692624	AK7
ENSG00000247903	25.9304	-0.605399	0.350535	-1.72707	0.0841546	NA	AC024896.1
ENSG00000203709	67.0148	0.355257	0.205742	1.72671	0.08422	0.693	MIR29B2CHG
ENSG00000186198	75.2882	-0.357455	0.207101	-1.72599	0.0843485	0.693202	SLC51B
ENSG00000117691	655.479	0.135876	0.0787329	1.72578	0.0843867	0.693202	NENF
ENSG00000164418	36.221	-0.498459	0.288858	-1.72562	0.0844158	NA	GRIK2
ENSG00000170584	763.504	-0.121343	0.070319	-1.72561	0.0844173	0.693202	NUDCD2
ENSG00000229298	9.22878	0.970137	0.56223	1.72552	0.0844346	NA	TUBB8P1
ENSG00000152291	6815.71	0.0699313	0.0405357	1.72518	0.0844951	0.693367	TGOLN2
ENSG00000223044	3.97698	-1.59221	0.923311	-1.72445	0.0846261	NA	RNU6-130P
ENSG00000166046	67.1352	-0.375353	0.217712	-1.72408	0.084694	0.693785	TCP11L2
ENSG00000170430	75.845	0.334164	0.193824	1.72406	0.0846965	0.693785	MGMT
ENSG00000104976	214.829	0.20834	0.120887	1.72343	0.0848117	0.693785	SNAPC2
ENSG00000163681	1016.88	0.109681	0.0636457	1.72331	0.0848322	0.693785	SLMAP
ENSG00000176142	520.492	0.136065	0.078957	1.72328	0.084837	0.693785	TMEM39A
ENSG00000136270	1642.92	0.0917501	0.0532508	1.72298	0.0848921	0.693785	TBRG4
ENSG00000226180	17.7873	-0.699162	0.405807	-1.72289	0.0849076	NA	AC010536.1
ENSG00000177875	56.55	-0.385296	0.223755	-1.72195	0.0850777	0.694513	CCDC184
ENSG00000181027	488.649	0.145165	0.0843152	1.72169	0.0851259	0.694513	FKRP
ENSG00000140307	1596.74	-0.0960284	0.0557808	-1.72153	0.0851544	0.694513	GTF2A2
ENSG00000015133	291.471	-0.176818	0.102753	-1.72081	0.0852848	0.695106	CCDC88C
ENSG00000196365	1742.77	0.0918927	0.0534138	1.72039	0.0853613	0.695208	LONP1
ENSG00000175087	125.979	-0.260708	0.151565	-1.72011	0.085413	0.695208	PDIK1L
ENSG00000252147	2.99757	1.82145	1.05925	1.71956	0.0855131	NA	RNY3P16
ENSG00000287016	4.51765	-1.4815	0.861694	-1.71929	0.0855619	NA
ENSG00000116001	1393.1	-0.098789	0.0574664	-1.71907	0.0856009	0.696267	TIA1
ENSG00000204128	120.259	-0.272422	0.158508	-1.71867	0.0856745	0.696394	C2orf72
ENSG00000183458	4.37317	1.49531	0.870289	1.71818	0.0857644	NA	AC138932.1
ENSG00000104228	453.625	0.148156	0.0862349	1.71806	0.0857866	0.696835	TRIM35
ENSG00000162928	713.545	-0.120021	0.069881	-1.71751	0.0858861	0.697172	PEX13
ENSG00000160124	391.708	-0.164162	0.0956027	-1.71713	0.0859558	0.697268	CCDC58
ENSG00000287935	7.09617	-1.16502	0.678821	-1.71624	0.0861175	NA
ENSG00000213347	157.449	-0.246624	0.143783	-1.71525	0.0862995	0.699585	MXD3
ENSG00000260643	20.2114	0.643379	0.375333	1.71416	0.0865001	NA	AC092718.3
ENSG00000163811	3762.91	0.0678075	0.0395598	1.71405	0.0865195	0.700896	WDR43
ENSG00000106554	1782.9	-0.0973826	0.0568398	-1.71328	0.0866608	0.701183	CHCHD3
ENSG00000260807	11.6289	0.860316	0.502149	1.71327	0.0866634	NA	AC009041.2
ENSG00000171045	104.533	0.285071	0.166395	1.71322	0.0866715	0.701183	TSNARE1
ENSG00000170291	776.29	0.117065	0.0683691	1.71224	0.0868518	0.701583	ELP5
ENSG00000277701	6.58769	-1.19768	0.699485	-1.71223	0.086855	NA	AC159540.2
ENSG00000134058	3.01922	1.8349	1.0717	1.71214	0.0868712	NA	CDK7
ENSG00000076555	521.809	-0.138404	0.0808504	-1.71185	0.0869243	0.701583	ACACB
ENSG00000127083	4.9436	1.41656	0.827546	1.71176	0.0869404	NA	OMD
ENSG00000143344	113.361	-0.279494	0.163311	-1.71142	0.0870036	0.701583	RGL1
ENSG00000072778	2678.91	0.0779674	0.0455665	1.71107	0.0870683	0.701583	ACADVL
ENSG00000168646	62.7332	-0.371501	0.21712	-1.71104	0.0870736	0.701583	AXIN2
ENSG00000172757	11123.4	0.0678049	0.0396303	1.71093	0.0870932	0.701583	CFL1
ENSG00000156876	418.233	-0.148923	0.0870571	-1.71064	0.0871482	0.701583	SASS6
ENSG00000173530	546.121	0.137766	0.0805449	1.71042	0.0871876	0.701583	TNFRSF10D
ENSG00000181274	119.701	-0.268914	0.157278	-1.7098	0.0873034	0.702045	FRAT2
ENSG00000169403	10.7594	0.892511	0.522024	1.70971	0.0873194	NA	PTAFR
ENSG00000158710	6663.51	0.0653236	0.0382205	1.70913	0.0874276	0.702574	TAGLN2
ENSG00000196313	591.675	0.128337	0.075138	1.70801	0.0876341	0.703764	POM121
ENSG00000204592	4.36971	1.4711	0.861389	1.70782	0.087669	NA	HLA-E
ENSG00000232593	183.952	-0.232941	0.136415	-1.7076	0.0877112	0.703913	KANTR
ENSG00000122490	185.218	0.216841	0.127067	1.7065	0.0879142	0.705072	PQLC1
ENSG00000289164	14.4416	-0.76181	0.446535	-1.70605	0.0879989	NA
ENSG00000231925	3.45794	-1.68295	0.987201	-1.70476	0.0882384	NA	TAPBP
ENSG00000107796	67.4003	0.352109	0.206615	1.70418	0.0883475	0.708075	ACTA2
ENSG00000178694	433.698	0.146352	0.0859011	1.70372	0.088433	0.708288	NSUN3
ENSG00000146909	907.892	-0.111935	0.0657178	-1.70326	0.088519	0.708505	NOM1
ENSG00000166025	927.42	0.112269	0.0659759	1.70167	0.0888168	0.709432	AMOTL1
ENSG00000136490	89.7646	0.307485	0.180739	1.70126	0.0888933	0.709432	LIMD2
ENSG00000126368	85.3479	0.316015	0.185763	1.70117	0.0889107	0.709432	NR1D1
ENSG00000137809	103.658	-0.298634	0.175564	-1.70099	0.0889441	0.709432	ITGA11
ENSG00000269959	46.0064	-0.424316	0.249537	-1.70041	0.0890529	0.709432	SPACA6P-AS
ENSG00000237976	8.14272	1.05176	0.618592	1.70025	0.0890834	NA	AL391069.3
ENSG00000104356	662.829	0.121309	0.071349	1.70022	0.0890891	0.709432	POP1
ENSG00000140575	9011.32	0.0696502	0.0409677	1.70013	0.0891074	0.709432	IQGAP1
ENSG00000103994	1479.35	0.0927427	0.0545517	1.70009	0.0891145	0.709432	ZNF106
ENSG00000266708	4.47665	1.49823	0.881271	1.70008	0.0891164	NA	AP001793.1
ENSG00000113594	665.646	0.124866	0.0734586	1.69982	0.0891656	0.709432	LIFR
ENSG00000246422	3.4565	1.6816	0.989305	1.69977	0.0891734	NA	AC008781.2
ENSG00000172059	227.798	0.202918	0.1194	1.69948	0.0892289	0.709467	KLF11
ENSG00000133983	160.072	-0.236902	0.13947	-1.69858	0.0893975	0.710127	COX16
ENSG00000164889	4008.59	0.0747777	0.044028	1.69841	0.08943	0.710127	SLC4A2
ENSG00000130311	610.554	0.135444	0.0797702	1.69792	0.0895221	0.710213	DDA1
ENSG00000203896	37.1984	0.473303	0.278796	1.69767	0.0895702	NA	LIME1
ENSG00000100258	607.976	0.136635	0.0804993	1.69735	0.0896311	0.710213	LMF2
ENSG00000229539	51.0849	-0.40395	0.237993	-1.69732	0.0896369	0.710213	AL353194.1
ENSG00000148175	1838.89	-0.0863792	0.050898	-1.6971	0.0896769	0.710213	STOM
ENSG00000075420	2973.5	0.0763073	0.0449722	1.69677	0.0897411	0.710253	FNDC3B
ENSG00000155959	1596.09	-0.0889656	0.0524531	-1.6961	0.0898678	0.710789	VBP1
ENSG00000080845	694.545	0.130424	0.0769497	1.69492	0.0900902	0.711477	DLGAP4
ENSG00000166197	5508.65	0.063403	0.0374128	1.69469	0.0901344	0.711477	NOLC1
ENSG00000163156	231.375	0.198871	0.117388	1.69414	0.0902392	0.711477	SCNM1
ENSG00000108219	3381.1	0.0727338	0.0429334	1.69411	0.0902449	0.711477	TSPAN14
ENSG00000081692	189.197	0.210197	0.124096	1.69383	0.0902982	0.711477	JMJD4
ENSG00000103091	677.31	0.121817	0.0719209	1.69377	0.0903096	0.711477	WDR59
ENSG00000140022	97.5482	-0.298516	0.176337	-1.69287	0.0904795	0.712018	STON2
ENSG00000128928	327.88	0.169587	0.100199	1.69251	0.0905497	0.712018	IVD
ENSG00000205885	398.691	0.156883	0.0926947	1.69247	0.0905559	0.712018	C1RL-AS1
ENSG00000103021	123.504	-0.26218	0.154978	-1.69173	0.090698	0.712669	CCDC113
ENSG00000112335	1578.53	-0.0911556	0.0539013	-1.69116	0.0908064	0.713056	SNX3
ENSG00000090612	541.866	-0.134077	0.0793081	-1.69059	0.0909158	0.713448	ZNF268
ENSG00000156265	24.9281	-0.571928	0.338337	-1.69041	0.0909497	NA	MAP3K7CL
ENSG00000197301	21.2701	-0.655594	0.388002	-1.68966	0.0910921	NA	AC090673.1
ENSG00000138794	258.674	-0.184612	0.109269	-1.68952	0.0911202	0.713626	CASP6
ENSG00000278192	12.4951	-0.823574	0.487482	-1.68944	0.0911342	NA	AL118505.1
ENSG00000138032	575.103	-0.129962	0.0769321	-1.6893	0.0911617	0.713626	PPM1B
ENSG00000086300	216.258	-0.201021	0.118998	-1.68928	0.0911653	0.713626	SNX10
ENSG00000028528	1992.09	0.0840834	0.0497762	1.68923	0.0911757	0.713626	SNX1
ENSG00000184925	12.3304	0.820338	0.485677	1.68906	0.0912079	NA	LCN12
ENSG00000103489	37.2764	0.485568	0.287502	1.68892	0.0912349	NA	XYLT1
ENSG00000120539	1190.77	0.097406	0.057705	1.688	0.0914115	0.714445	MASTL
ENSG00000133069	86.7935	0.314504	0.186319	1.68799	0.091414	0.714445	TMCC2
ENSG00000152078	1542.63	-0.102183	0.0605524	-1.68751	0.0915057	0.714445	TMEM56
ENSG00000287878	19.4935	0.651696	0.386204	1.68744	0.0915191	NA
ENSG00000269904	2.94698	1.83169	1.08557	1.68731	0.0915443	NA	MAP2K4P1
ENSG00000171132	476.033	0.140471	0.0832681	1.68697	0.0916089	0.714445	PRKCE
ENSG00000099942	1234.5	-0.100237	0.0594187	-1.68696	0.0916113	0.714445	CRKL
ENSG00000115756	1175.39	0.106267	0.0630131	1.68643	0.0917128	0.714445	HPCAL1
ENSG00000090615	2285.01	-0.0845142	0.050129	-1.68593	0.0918088	0.714445	GOLGA3
ENSG00000052126	432.03	-0.145869	0.0865365	-1.68564	0.091866	0.714445	PLEKHA5
ENSG00000102974	1674.09	-0.0902467	0.0535391	-1.68562	0.0918684	0.714445	CTCF
ENSG00000182324	92.6227	-0.299869	0.17792	-1.68542	0.0919084	0.714445	KCNJ14
ENSG00000184619	122.112	-0.273968	0.162565	-1.68529	0.0919336	0.714445	KRBA2
ENSG00000168591	547.175	0.132604	0.0787061	1.6848	0.0920272	0.714674	TMUB2
ENSG00000185624	7933.39	0.0632747	0.0375625	1.68452	0.0920818	0.714674	P4HB
ENSG00000175449	36.8706	-0.497881	0.295698	-1.68375	0.0922307	NA	RFESD
ENSG00000005194	1147	0.110614	0.065696	1.68373	0.0922345	0.715398	CIAPIN1
ENSG00000288999	17.9351	0.671201	0.398733	1.68333	0.0923105	NA
ENSG00000013573	837.841	0.115903	0.0688687	1.68295	0.0923849	0.715687	DDX11
ENSG00000143942	310.416	-0.1727	0.10262	-1.68292	0.0923908	0.715687	CHAC2
ENSG00000273204	3.52692	-1.68483	1.0012	-1.6828	0.0924136	NA	AC104506.1
ENSG00000129654	5.33082	-1.34783	0.800969	-1.68274	0.0924245	NA	FOXJ1
ENSG00000172732	402.363	0.150376	0.0893803	1.68243	0.092485	0.715934	MUS81
ENSG00000140525	4548.13	0.0682353	0.0405646	1.68214	0.0925418	0.715934	FANCI
ENSG00000114302	1613.69	-0.0960911	0.0571442	-1.68155	0.0926552	0.716351	PRKAR2A
ENSG00000122728	3.90447	1.54178	0.917209	1.68094	0.0927736	NA	TAF1L
ENSG00000129116	4526.08	0.0724069	0.0430916	1.6803	0.0928987	0.717422	PALLD
ENSG00000232065	3.17477	-1.85906	1.10644	-1.68023	0.0929135	NA	LINC01063
ENSG00000148120	2331.89	-0.0784292	0.0466805	-1.68013	0.0929328	0.717422	C9orf3
ENSG00000171097	22.8844	0.600357	0.357352	1.68002	0.0929542	NA	KYAT1
ENSG00000108510	3456.54	0.0760696	0.0452816	1.67992	0.0929727	0.717422	MED13
ENSG00000196455	737.87	0.117408	0.0699144	1.67931	0.093091	0.717796	PIK3R4
ENSG00000104312	794.959	0.113952	0.0678678	1.67903	0.0931454	0.717796	RIPK2
ENSG00000164764	9.78546	-0.937924	0.558656	-1.67889	0.0931727	NA	SBSPON
ENSG00000239264	144.959	-0.239485	0.1427	-1.67824	0.0933003	0.717796	TXNDC5
ENSG00000112159	2283.76	0.082663	0.0492571	1.6782	0.093309	0.717796	MDN1
ENSG00000102935	2.06019	2.37494	1.4152	1.67816	0.0933154	NA	ZNF423
ENSG00000008513	429.896	0.146707	0.0874221	1.67814	0.0933194	0.717796	ST3GAL1
ENSG00000063244	5159.2	0.0708274	0.0422288	1.67723	0.0934973	0.717803	U2AF2
ENSG00000241468	1392.73	0.115609	0.0689313	1.67716	0.0935119	0.717803	ATP5MF
ENSG00000106483	166.491	-0.224159	0.133667	-1.67699	0.0935438	0.717803	SFRP4
ENSG00000260834	6.81389	1.1149	0.664883	1.67683	0.0935761	NA	AC009055.2
ENSG00000264644	22.7508	-0.618914	0.369134	-1.67666	0.0936083	NA	KRT18P8
ENSG00000185670	49.0183	-0.40945	0.244209	-1.67664	0.0936127	0.717803	ZBTB3
ENSG00000135108	1756.85	0.0877768	0.0523537	1.67661	0.0936187	0.717803	FBXO21
ENSG00000128713	12.361	-0.817797	0.487775	-1.67659	0.0936233	NA	HOXD11
ENSG00000286276	3.06713	1.82345	1.08812	1.67578	0.0937821	NA
ENSG00000272163	2.9326	-1.81905	1.08588	-1.67518	0.0938986	NA	AF106564.1
ENSG00000107937	2946.84	0.0736012	0.0439375	1.67513	0.0939083	0.719565	GTPBP4
ENSG00000128585	2432.71	0.081405	0.0486169	1.67442	0.094049	0.720184	MKLN1
ENSG00000160685	484.707	-0.143577	0.0857662	-1.67405	0.0941214	0.72028	ZBTB7B
ENSG00000133687	5.1954	1.3549	0.809508	1.67374	0.0941826	NA	TMTC1
ENSG00000137075	437.002	-0.146391	0.087479	-1.67344	0.0942406	0.720427	RNF38
ENSG00000158716	317.274	0.168254	0.10055	1.67334	0.0942604	0.720427	DUSP23
ENSG00000276997	11.1349	0.8742	0.522551	1.67295	0.0943379	NA	AL513314.2
ENSG00000198556	205.068	-0.201736	0.120608	-1.67266	0.0943936	0.720988	ZNF789
ENSG00000166436	296.261	-0.170161	0.101766	-1.67207	0.0945099	0.721418	TRIM66
ENSG00000163083	734.595	-0.114454	0.0684835	-1.67126	0.0946698	0.721705	INHBB
ENSG00000171163	227.761	0.19378	0.115964	1.67103	0.0947149	0.721705	ZNF692
ENSG00000147162	3481.56	0.0785489	0.0470143	1.67075	0.094772	0.721705	OGT
ENSG00000213540	1.98391	2.34169	1.40204	1.67021	0.0948787	NA	AL359504.1
ENSG00000162975	277.594	0.180151	0.107862	1.6702	0.09488	0.721705	KCNF1
ENSG00000135083	410.405	-0.145045	0.0868579	-1.66991	0.0949374	0.721705	CCNJL
ENSG00000143476	1644.17	-0.0954938	0.0571969	-1.66956	0.095006	0.721705	DTL
ENSG00000076067	1472	-0.0924362	0.0553726	-1.66935	0.0950485	0.721705	RBMS2
ENSG00000033011	445.082	0.145303	0.0870445	1.66929	0.09506	0.721705	ALG1
ENSG00000135912	754.306	0.126883	0.0760165	1.66915	0.0950874	0.721705	TTLL4
ENSG00000240729	1.99676	2.36776	1.4188	1.66884	0.0951484	NA	AC146507.2
ENSG00000248965	1.9979	2.32186	1.39133	1.66881	0.0951548	NA	AC011389.2
ENSG00000179611	131.498	0.249003	0.14925	1.66836	0.0952438	0.722435	DGKZP1
ENSG00000260731	37.8002	-0.461769	0.276794	-1.66828	0.0952599	NA	KRT8P22
ENSG00000163870	459.545	0.137913	0.0827432	1.66676	0.0955622	0.72368	TPRA1
ENSG00000187605	1017.11	0.103237	0.0619474	1.66652	0.0956093	0.72368	TET3
ENSG00000113361	25.0041	-0.596684	0.358074	-1.66637	0.095639	NA	CDH6
ENSG00000100219	728	0.117875	0.0707618	1.6658	0.0957542	0.72368	XBP1
ENSG00000170456	2465.29	-0.082589	0.0495799	-1.66578	0.0957582	0.72368	DENND5B
ENSG00000152443	363.733	-0.155334	0.0932509	-1.66577	0.0957601	0.72368	ZNF776
ENSG00000187134	3769.43	-0.0747005	0.0448473	-1.66566	0.0957805	0.72368	AKR1C1
ENSG00000216425	2.45873	1.99756	1.19932	1.66558	0.0957979	NA	AC004066.1
ENSG00000126458	691.802	0.121902	0.0732045	1.66523	0.0958666	0.72368	RRAS
ENSG00000261236	2302.76	0.0879933	0.0528489	1.665	0.0959131	0.72368	BOP1
ENSG00000148335	538.272	0.138709	0.0833237	1.6647	0.095972	0.72368	NTMT1
ENSG00000135314	75.3245	-0.333451	0.200329	-1.66452	0.0960094	0.72368	KHDC1
ENSG00000085276	4.37013	1.50976	0.907292	1.66402	0.0961075	NA	MECOM
ENSG00000053747	2925.01	0.0790052	0.0474952	1.66343	0.0962254	0.724401	LAMA3
ENSG00000254635	394.409	-0.154131	0.0926623	-1.66336	0.0962395	0.724401	WAC-AS1
ENSG00000178409	220.929	-0.19376	0.116503	-1.66313	0.0962857	0.724401	BEND3
ENSG00000261124	3.49936	-1.65733	0.996918	-1.66246	0.0964213	NA	AC135050.4
ENSG00000125354	319.403	-0.164425	0.098936	-1.66193	0.0965273	0.725765	2022-09-06
ENSG00000180638	16.6283	-0.693718	0.417815	-1.66035	0.0968448	NA	SLC47A2
ENSG00000228818	22.7291	-0.606711	0.365532	-1.6598	0.096954	NA	AL359918.1
ENSG00000005436	720.109	-0.116105	0.0699564	-1.65967	0.0969802	0.728562	GCFC2
ENSG00000174791	226.9	0.190602	0.114857	1.65947	0.0970204	0.728562	RIN1
ENSG00000173237	103.148	0.288133	0.173729	1.65852	0.0972118	0.729543	C11orf86
ENSG00000156049	2.01515	2.34118	1.41184	1.65825	0.0972666	NA	GNA14
ENSG00000234857	1.97886	-2.31804	1.39812	-1.65796	0.0973246	NA	HNRNPUL2-BSCL2
ENSG00000121957	426.948	-0.144694	0.0873051	-1.65733	0.0974522	0.730356	GPSM2
ENSG00000177106	1316.95	0.0962099	0.0580571	1.65716	0.0974874	0.730356	EPS8L2
ENSG00000240828	2.96365	-1.77368	1.07034	-1.65712	0.0974953	NA	RPL21P4
ENSG00000159199	1645.58	0.0947502	0.0571805	1.65704	0.0975119	0.730356	ATP5MC1
ENSG00000259986	2.44826	-2.00216	1.20828	-1.65702	0.0975147	NA	AC103876.1
ENSG00000059804	338.167	0.167229	0.100936	1.65679	0.0975629	0.730356	SLC2A3
ENSG00000137713	958.73	0.104862	0.063325	1.65594	0.0977338	0.730606	PPP2R1B
ENSG00000125871	1175.31	-0.0976984	0.0590048	-1.65577	0.0977685	0.730606	MGME1
ENSG00000148400	389.822	-0.158937	0.0959953	-1.65568	0.0977869	0.730606	NOTCH1
ENSG00000265817	166.172	-0.219358	0.132509	-1.65542	0.0978392	0.730606	FSBP
ENSG00000268756	7.61124	-1.02811	0.62115	-1.65517	0.0978908	NA	AC104534.1
ENSG00000086189	618.461	0.128692	0.0777621	1.65495	0.0979345	0.730789	DIMT1
ENSG00000198040	636.267	-0.122561	0.0740685	-1.6547	0.0979853	0.730789	ZNF84
ENSG00000148926	689.8	-0.12893	0.0779714	-1.65356	0.0982166	0.732061	ADM
ENSG00000127334	803.724	0.114224	0.0691161	1.65264	0.0984047	0.732404	DYRK2
ENSG00000086758	10446.6	0.0672726	0.0407132	1.65235	0.0984623	0.732404	HUWE1
ENSG00000137364	353.011	-0.153857	0.0931139	-1.65235	0.0984636	0.732404	TPMT
ENSG00000136141	475.525	0.13813	0.0836069	1.65214	0.0985062	0.732404	LRCH1
ENSG00000257671	852.507	-0.119222	0.0721789	-1.65176	0.0985839	0.732421	KRT7-AS
ENSG00000132640	1058.75	0.0981011	0.0594038	1.65143	0.0986515	0.732421	BTBD3
ENSG00000172380	5042.29	-0.0666208	0.0403498	-1.65108	0.0987218	0.732421	GNG12
ENSG00000145217	50.3871	0.392192	0.237576	1.65081	0.0987775	0.732421	SLC26A1
ENSG00000166562	619.585	-0.120773	0.0731678	-1.65064	0.098813	0.732421	SEC11C
ENSG00000250444	49.0644	-0.403908	0.244779	-1.6501	0.0989235	0.732789	CCT5P1
ENSG00000278881	3.53451	1.69833	1.02967	1.6494	0.0990666	NA	FP325331.1
ENSG00000180957	1538.45	0.0912817	0.0553597	1.64888	0.0991715	0.733985	PITPNB
ENSG00000271924	2.0205	2.34407	1.4217	1.64879	0.0991914	NA	RNA5SP108
ENSG00000271714	5.10493	-1.27854	0.775459	-1.64875	0.0991992	NA	AC010501.1
ENSG00000279207	239.346	-0.196903	0.119428	-1.64871	0.0992069	0.733985	AC015813.6
ENSG00000225680	1.97713	-2.31287	1.40317	-1.64831	0.0992885	NA	AL163953.1
ENSG00000179873	2.02158	-2.29779	1.39443	-1.64784	0.0993851	NA	NLRP11
ENSG00000188452	8.34253	-1.01411	0.615573	-1.64743	0.0994701	NA	CERKL
ENSG00000058866	458.823	0.13937	0.0846019	1.64737	0.0994828	0.735076	DGKG
ENSG00000135763	1110.81	0.107585	0.0653087	1.64733	0.0994905	0.735076	URB2
ENSG00000166402	779.762	0.10997	0.066781	1.64673	0.0996141	0.735076	TUB
ENSG00000135272	872.687	-0.114703	0.0696651	-1.64649	0.0996635	0.735076	MDFIC
ENSG00000159348	260.913	0.181161	0.110095	1.64551	0.0998657	0.735076	CYB5R1
ENSG00000165819	1052	0.0999981	0.0607746	1.64539	0.0998887	0.735076	METTL3
ENSG00000105968	4121.14	-0.0658388	0.0400205	-1.64513	0.0999435	0.735076	H2AFV
ENSG00000214881	7.69722	-1.08958	0.662422	-1.64485	0.100001	NA	TMEM14DP
ENSG00000233621	128.294	0.254574	0.154787	1.64467	0.100037	0.735076	LINC01137
ENSG00000168301	167.899	-0.221051	0.134434	-1.6443	0.100113	0.735076	KCTD6
ENSG00000090372	1711.73	0.0926135	0.056326	1.64424	0.100127	0.735076	STRN4
ENSG00000266589	1.97827	-2.36046	1.4356	-1.64424	0.100127	NA	MIR4512
ENSG00000171940	2371.38	0.0825172	0.0501977	1.64384	0.100208	0.735076	ZNF217
ENSG00000276386	52.4425	-0.386939	0.235392	-1.64381	0.100216	0.735076	CNTNAP3P2
ENSG00000167601	4740.6	0.078934	0.0480237	1.64365	0.100249	0.735076	AXL
ENSG00000163482	277.588	0.172868	0.105181	1.64352	0.100274	0.735076	STK36
ENSG00000148377	1.9754	-2.31221	1.40706	-1.6433	0.100321	NA	IDI2
ENSG00000272333	1512.12	0.0937303	0.0570561	1.64277	0.10043	0.735076	KMT2B
ENSG00000079313	434.489	0.146312	0.08907	1.64267	0.100452	0.735076	REXO1
ENSG00000147852	676.141	-0.124981	0.0761044	-1.64223	0.100542	0.735076	VLDLR
ENSG00000070423	575.712	0.12701	0.0773474	1.64207	0.100576	0.735076	RNF126
ENSG00000173264	353.469	0.156393	0.0952486	1.64194	0.100602	0.735076	GPR137
ENSG00000042493	589.537	0.135619	0.0826038	1.6418	0.100632	0.735076	CAPG
ENSG00000140416	10833.9	0.0607641	0.0370139	1.64166	0.100661	0.735076	TPM1
ENSG00000109066	551.75	0.134175	0.0817406	1.64148	0.100699	0.735076	TMEM104
ENSG00000171747	3.80686	-1.5059	0.91762	-1.64109	0.100779	NA	LGALS4
ENSG00000160606	403.399	0.149488	0.0911091	1.64075	0.100848	0.735396	TLCD1
ENSG00000141026	388.367	0.155198	0.0945939	1.64068	0.100865	0.735396	MED9
ENSG00000239282	27.6514	0.546974	0.333433	1.64043	0.100916	NA	CASTOR1
ENSG00000227492	6.3457	-1.16414	0.709825	-1.64003	0.100999	NA	AL138921.1
ENSG00000096093	402.033	0.156689	0.0955561	1.63976	0.101055	0.735484	EFHC1
ENSG00000136521	501.628	-0.138848	0.0846859	-1.63957	0.101095	0.735484	NDUFB5
ENSG00000198604	2077.88	0.0851891	0.0519662	1.63932	0.101147	0.735484	BAZ1A
ENSG00000162368	2438.05	-0.0806857	0.0492255	-1.6391	0.101192	0.735484	CMPK1
ENSG00000163655	2850.28	-0.0802357	0.0489551	-1.63896	0.101221	0.735484	GMPS
ENSG00000101654	1172.96	0.0967076	0.0590252	1.63841	0.101336	0.735484	RNMT
ENSG00000099899	273.637	0.171834	0.1049	1.63807	0.101408	0.735484	TRMT2A
ENSG00000113532	248.028	-0.187296	0.114344	-1.638	0.101421	0.735484	ST8SIA4
ENSG00000116455	734.105	0.116139	0.0709038	1.63797	0.101427	0.735484	WDR77
ENSG00000286406	9.36606	-0.9409	0.574623	-1.63742	0.101542	NA
ENSG00000144747	952.96	0.101765	0.0621515	1.63737	0.101553	0.735531	TMF1
ENSG00000004059	807.215	0.113505	0.0693223	1.63736	0.101556	0.735531	ARF5
ENSG00000214870	3.37082	1.60654	0.981649	1.63657	0.10172	NA	AC004540.1
ENSG00000125843	434.04	-0.143489	0.0876789	-1.63653	0.101728	0.736056	AP5S1
ENSG00000175920	16.041	0.712646	0.435489	1.63643	0.10175	NA	DOK7
ENSG00000111817	393.929	0.145525	0.0889357	1.6363	0.101777	0.736056	DSE
ENSG00000157657	1121.34	-0.0952679	0.0582275	-1.63613	0.101812	0.736056	ZNF618
ENSG00000023330	1165.1	0.0982598	0.0600707	1.63574	0.101895	0.736213	ALAS1
ENSG00000196757	9.95553	0.920738	0.563042	1.63529	0.101988	NA	ZNF700
ENSG00000178125	2.4404	-1.99565	1.22042	-1.63522	0.102003	NA	PPP1R42
[truncated: 21,347 more rows]

## Sheet: Cu4h30uM_fullgeneslist
accession	baseMean	log2FoldChange	lfcSE	stat	pvalue	padj	accession
ENSG00000169429	136.444	1.4586	0.195796	7.44959	9.36e-14	1.99e-09	CXCL8
ENSG00000163735	4203.11	0.697786	0.110824	6.29636	3.05e-10	3.23e-06	CXCL5
ENSG00000169908	10502.6	0.526902	0.102579	5.13658	2.8e-07	0.00163081	TM4SF1
ENSG00000056558	264.099	1.12576	0.220597	5.10324	3.34e-07	0.00163081	TRAF1
ENSG00000113070	140.709	0.904202	0.178114	5.07652	3.84e-07	0.00163081	HBEGF
ENSG00000108691	648.696	0.821602	0.164822	4.98478	6.2e-07	0.00219305	CCL2
ENSG00000023445	2738.05	0.760499	0.155544	4.8893	1.01e-06	0.00262714	BIRC3
ENSG00000090339	35.633	1.52415	0.311946	4.88595	1.03e-06	0.00262714	ICAM1
ENSG00000138166	1347.45	0.581819	0.119464	4.87023	1.11e-06	0.00262714	DUSP5
ENSG00000118503	262.324	0.673744	0.139762	4.82065	1.43e-06	0.00303528	TNFAIP3
ENSG00000159167	224.071	0.782613	0.169867	4.6072	4.08e-06	0.00787002	STC1
ENSG00000134215	343.056	-0.675537	0.151596	-4.45618	8.34e-06	0.0147481	VAV3
ENSG00000139289	2459.56	0.481845	0.109959	4.38203	1.18e-05	0.0191854	PHLDA1
ENSG00000134070	666.398	0.731756	0.167891	4.35852	1.31e-05	0.0198403	IRAK2
ENSG00000163347	2496.93	0.553364	0.132939	4.16254	3.15e-05	0.0445074	CLDN1
ENSG00000067798	772.99	0.56371	0.13628	4.1364	3.53e-05	0.0467719	NAV3
ENSG00000181143	32.7247	-1.62713	0.4027	-4.04054	5.33e-05	0.0665409	MUC16
ENSG00000104856	739.187	0.712362	0.181043	3.93478	8.33e-05	0.098134	RELB
ENSG00000107984	5749.1	0.385718	0.0989119	3.89961	9.63e-05	0.107564	DKK1
ENSG00000077150	2659.77	0.62629	0.164391	3.80976	0.000139101	0.147531	NFKB2
ENSG00000105825	6298.3	0.377873	0.101001	3.7413	0.000183072	0.178298	TFPI2
ENSG00000165757	584.76	0.443854	0.119232	3.72262	0.000197165	0.178298	JCAD
ENSG00000013588	10670.6	0.43988	0.118227	3.72064	0.000198716	0.178298	GPRC5A
ENSG00000020577	522.939	0.465801	0.125322	3.71684	0.000201732	0.178298	SAMD4A
ENSG00000124882	3686.94	0.407897	0.111574	3.65586	0.000256324	0.209769	EREG
ENSG00000054282	16.5053	-2.03737	0.557411	-3.65506	0.000257118	0.209769	SDCCAG8
ENSG00000170542	625.02	0.447355	0.123113	3.63369	0.000279395	0.219501	SERPINB9
ENSG00000087086	49417.9	0.393393	0.109378	3.59665	0.000322344	0.244199	FTL
ENSG00000225630	4033.79	0.430956	0.121382	3.55041	0.000384638	0.281343	MTND2P28
ENSG00000145860	3946.75	0.35581	0.102787	3.46163	0.000536919	0.363481	RNF145
ENSG00000150907	168.897	0.550708	0.159105	3.46129	0.000537598	0.363481	FOXO1
ENSG00000249992	105.36	0.740471	0.214259	3.45596	0.000548341	0.363481	TMEM158
ENSG00000164171	2521.27	0.455065	0.132238	3.44125	0.000579029	0.372193	ITGA2
ENSG00000225614	1469.79	0.358039	0.104558	3.42431	0.000616355	0.384533	ZNF469
ENSG00000112096	2348.27	0.34574	0.101493	3.40654	0.000657915	0.398734	SOD2
ENSG00000135604	45.7919	0.899537	0.265659	3.38605	0.000709056	0.417792	STX11
ENSG00000182836	95.2135	-0.797267	0.237165	-3.36166	0.000774761	0.444168	PLCXD3
ENSG00000163739	105.854	0.65953	0.19742	3.34075	0.000835527	0.4664	CXCL1
ENSG00000250321	361.857	0.447791	0.134671	3.32507	0.000883965	0.480786	AC079140.2
ENSG00000232368	922.059	0.384422	0.116958	3.28683	0.00101322	0.53709	FTLP2
ENSG00000109321	1555.65	0.372319	0.113675	3.27528	0.00105557	0.53709	AREG
ENSG00000106546	1008.89	0.344279	0.105516	3.26282	0.00110309	0.53709	AHR
ENSG00000077044	3511.36	0.377183	0.115646	3.26154	0.00110808	0.53709	DGKD
ENSG00000127152	61.8377	-0.858513	0.263514	-3.25794	0.00112224	0.53709	BCL11B
ENSG00000213538	143.498	0.556985	0.171311	3.25131	0.00114873	0.53709	KRT8P41
ENSG00000233695	96.7557	-0.673035	0.207453	-3.24427	0.00117752	0.53709	GAS6-AS1
ENSG00000142627	3405.86	0.437964	0.135327	3.23633	0.00121077	0.53709	EPHA2
ENSG00000248527	4403.58	0.393669	0.12186	3.23052	0.00123567	0.53709	MTATP6P1
ENSG00000112183	488.117	0.414245	0.128475	3.22433	0.0012627	0.53709	RBM24
ENSG00000008513	591.392	0.417371	0.129539	3.22198	0.0012731	0.53709	ST3GAL1
ENSG00000227081	1044.76	0.394976	0.122743	3.2179	0.00129133	0.53709	AC005912.1
ENSG00000276600	17.1341	1.49413	0.46714	3.19847	0.00138161	0.563591	RAB7B
ENSG00000114805	497.902	-0.469491	0.147233	-3.18877	0.0014288	0.571844	PLCH1
ENSG00000138134	1169.67	0.414287	0.131238	3.15677	0.00159525	0.626638	STAMBPL1
ENSG00000013619	245.072	0.543316	0.173601	3.12969	0.00174993	0.6749	MAMLD1
ENSG00000177954	2584.4	0.349884	0.112005	3.12381	0.00178524	0.676222	RPS27
ENSG00000115461	45.2834	0.845163	0.272099	3.10609	0.00189581	0.705508	IGFBP5
ENSG00000175592	937.418	0.613639	0.200567	3.05951	0.00221697	0.803962	FOSL1
ENSG00000089127	1298.29	0.327442	0.107269	3.05254	0.00226916	0.803962	OAS1
ENSG00000279390	17.5799	-1.36867	0.448467	-3.05189	0.00227408	0.803962	AF127577.6
ENSG00000166073	273.646	0.511778	0.168339	3.04016	0.0023645	0.807532	GPR176
ENSG00000185215	7430.81	0.374763	0.123284	3.03983	0.00236713	0.807532	TNFAIP2
ENSG00000178726	787.878	0.403462	0.132898	3.03588	0.00239838	0.807532	THBD
ENSG00000166016	954.308	0.347321	0.114833	3.02456	0.00248996	0.81536	ABTB2
ENSG00000188910	51.0724	0.817507	0.270681	3.02019	0.00252615	0.81536	GJB3
ENSG00000274070	748.371	-0.394531	0.130687	-3.0189	0.00253695	0.81536	CASTOR2
ENSG00000049283	15.5881	-1.44867	0.48247	-3.0026	0.00267681	0.832448	EPN3
ENSG00000232187	768.512	0.400114	0.133725	2.99207	0.00277092	0.832448	FTH1P7
ENSG00000144583	859.931	0.491788	0.16447	2.99014	0.00278849	0.832448	2022-03-04
ENSG00000180211	398.387	0.406386	0.136101	2.98591	0.00282731	0.832448	FO393411.1
ENSG00000157654	1149.22	0.368214	0.123348	2.98517	0.00283418	0.832448	PALM2-AKAP2
ENSG00000213362	242.755	0.467445	0.156664	2.98375	0.0028474	0.832448	FTH1P12
ENSG00000088826	2886.6	0.349302	0.117393	2.97551	0.00292506	0.832448	SMOX
ENSG00000279483	237.016	0.462993	0.155729	2.97307	0.00294834	0.832448	AC090498.1
ENSG00000084112	2920.42	0.315234	0.106149	2.96974	0.00298052	0.832448	SSH1
ENSG00000157168	6231.8	0.314179	0.105801	2.96953	0.00298256	0.832448	NRG1
ENSG00000163734	55.9097	0.790545	0.267194	2.9587	0.00308941	0.851074	CXCL3
ENSG00000198517	2036.88	0.389405	0.131866	2.95304	0.00314662	0.85572	MAFK
ENSG00000124145	1448.9	0.419769	0.143323	2.92883	0.00340235	0.910999	SDC4
ENSG00000131459	1029.68	0.409399	0.139927	2.92579	0.00343579	0.910999	GFPT2
ENSG00000149212	145.552	-0.607848	0.209318	-2.90394	0.003685	0.965014	SESN3
ENSG00000132003	147.948	0.563908	0.194609	2.89765	0.00375973	0.972577	ZSWIM4
ENSG00000116833	648.369	-0.352024	0.121969	-2.88619	0.0038994	0.996554	NR5A2
ENSG00000145911	39.5444	0.883796	0.308386	2.86588	0.00415853	0.999879	N4BP3
ENSG00000226715	153.836	0.512481	0.179022	2.86266	0.00420098	0.999879	LINC01709
ENSG00000125637	385.743	0.365519	0.127728	2.8617	0.0042138	0.999879	PSD4
ENSG00000111057	27303.7	0.338283	0.11823	2.86123	0.00421995	0.999879	KRT18
ENSG00000118523	484.05	0.451584	0.158023	2.85771	0.00426709	0.999879	CTGF
ENSG00000234975	187.795	0.466218	0.163506	2.85138	0.00435301	0.999879	FTH1P2
ENSG00000140379	103.321	0.577954	0.202784	2.8501	0.00437052	0.999879	BCL2A1
ENSG00000049249	64.5053	0.705074	0.248897	2.83279	0.0046143	0.999879	TNFRSF9
ENSG00000141458	3670.53	0.318084	0.112323	2.83187	0.00462762	0.999879	NPC1
ENSG00000163814	697.677	0.417085	0.148169	2.81492	0.00487886	0.999879	CDCP1
ENSG00000197329	75.1525	-0.644801	0.230363	-2.79907	0.00512498	0.999879	PELI1
ENSG00000090924	1967.17	0.299441	0.107843	2.77664	0.00549245	0.999879	PLEKHG2
ENSG00000104885	781.299	0.37586	0.135769	2.76839	0.00563339	0.999879	DOT1L
ENSG00000023171	3655.23	0.268419	0.0970856	2.76477	0.00569634	0.999879	GRAMD1B
ENSG00000107338	730.073	0.361078	0.130702	2.76261	0.00573407	0.999879	SHB
ENSG00000198918	2664.01	0.313125	0.113534	2.75798	0.00581603	0.999879	RPL39
ENSG00000108840	259.823	0.427017	0.15493	2.75619	0.00584796	0.999879	HDAC5
ENSG00000164236	1315.85	0.331305	0.120673	2.74548	0.00604219	0.999879	ANKRD33B
ENSG00000120129	3511.58	0.401132	0.14616	2.74447	0.00606091	0.999879	DUSP1
ENSG00000218175	749.038	0.337758	0.123407	2.73694	0.00620142	0.999879	AC016739.1
ENSG00000170421	43119.8	0.332472	0.121812	2.72938	0.00634542	0.999879	KRT8
ENSG00000005513	18.5592	1.10968	0.406677	2.72866	0.00635922	0.999879	SOX8
ENSG00000146232	381.291	0.486548	0.178681	2.723	0.00646913	0.999879	NFKBIE
ENSG00000184009	63897	0.352684	0.130263	2.70748	0.00677965	0.999879	ACTG1
ENSG00000011422	681.219	0.369225	0.136747	2.70007	0.00693259	0.999879	PLAUR
ENSG00000074590	1440.5	0.298904	0.110888	2.69556	0.00702704	0.999879	NUAK1
ENSG00000185483	1042.63	0.308205	0.114466	2.69254	0.0070909	0.999879	ROR1
ENSG00000226564	646.486	0.366711	0.136362	2.68925	0.00716131	0.999879	FTH1P20
ENSG00000113532	327.576	-0.434651	0.162263	-2.67869	0.00739116	0.999879	ST8SIA4
ENSG00000227040	15.4545	-1.29806	0.4849	-2.67696	0.00742932	0.999879	AC022483.1
ENSG00000170442	670.033	0.346441	0.12957	2.67378	0.00750021	0.999879	KRT86
ENSG00000144063	940.229	0.326723	0.122381	2.66971	0.00759161	0.999879	MALL
ENSG00000069399	966.037	0.288915	0.108408	2.66508	0.0076971	0.999879	BCL3
ENSG00000204758	83.0108	0.561518	0.210857	2.66303	0.00774408	0.999879	AC008429.1
ENSG00000131016	6748.44	0.351047	0.131921	2.66103	0.00779011	0.999879	AKAP12
ENSG00000269151	12.9938	-1.44147	0.543873	-2.65038	0.00804014	0.999879	AC007193.3
ENSG00000101049	201.696	-0.4601	0.173859	-2.6464	0.00813545	0.999879	SGK2
ENSG00000180318	141.972	-0.451917	0.171177	-2.64006	0.00828925	0.999879	ALX1
ENSG00000138771	678.458	0.317515	0.120312	2.63909	0.00831284	0.999879	SHROOM3
ENSG00000167996	11996.9	0.293862	0.111473	2.63617	0.00838481	0.999879	FTH1
ENSG00000133816	2817.92	0.359226	0.13645	2.63266	0.00847203	0.999879	MICAL2
ENSG00000109063	42.8416	-0.764659	0.290826	-2.62926	0.008557	0.999879	MYH3
ENSG00000153714	348.623	-0.355317	0.135725	-2.61792	0.00884669	0.999879	LURAP1L
ENSG00000104689	1011.5	0.294749	0.112601	2.61764	0.00885407	0.999879	TNFRSF10A
ENSG00000196850	1361.2	0.297968	0.114091	2.61168	0.00900989	0.999879	PPTC7
ENSG00000198959	8391.55	0.346357	0.132706	2.60996	0.00905541	0.999879	TGM2
ENSG00000153162	322.802	0.374967	0.144333	2.59792	0.00937897	0.999879	BMP6
ENSG00000177606	1057.38	0.3942	0.151755	2.59761	0.00938745	0.999879	JUN
ENSG00000227063	185.737	0.432326	0.166633	2.59449	0.00947318	0.999879	RPL41P1
ENSG00000134531	1431.62	0.277177	0.107185	2.58597	0.00971062	0.999879	EMP1
ENSG00000073756	1251.33	0.305269	0.118621	2.57349	0.0100678	0.999879	PTGS2
ENSG00000146072	1303.94	0.307048	0.119345	2.57277	0.0100889	0.999879	TNFRSF21
ENSG00000038382	5487.74	0.258325	0.100501	2.57037	0.0101591	0.999879	TRIO
ENSG00000145623	3785.5	0.267134	0.104066	2.56698	0.010259	0.999879	OSMR
ENSG00000198142	874.85	0.295188	0.115002	2.56682	0.0102637	0.999879	SOWAHC
ENSG00000106003	183.813	-0.40882	0.159416	-2.56449	0.0103329	0.999879	LFNG
ENSG00000156508	16280.6	0.2484	0.0971623	2.55655	0.0105716	0.999879	EEF1A1
ENSG00000109320	1322.82	0.307447	0.120295	2.55577	0.0105952	0.999879	NFKB1
ENSG00000077238	595.471	0.34525	0.135207	2.55348	0.0106652	0.999879	IL4R
ENSG00000168772	25.5556	-0.916437	0.360793	-2.54006	0.0110833	0.999879	CXXC4
ENSG00000215692	2.71093	3.45875	1.37106	2.52267	0.0116466	NA	AC114730.1
ENSG00000138386	1494.55	0.312532	0.123943	2.52157	0.0116831	0.999879	NAB1
ENSG00000148426	505.23	0.400109	0.15882	2.51926	0.0117602	0.999879	PROSER2
ENSG00000035403	11714.3	0.260171	0.103286	2.51893	0.0117712	0.999879	VCL
ENSG00000133030	12315.9	0.244613	0.0975733	2.50697	0.0121771	0.999879	MPRIP
ENSG00000169991	1499.89	0.257649	0.102834	2.50549	0.0122282	0.999879	IFFO2
ENSG00000010818	372.771	0.320719	0.128426	2.49731	0.0125141	0.999879	HIVEP2
ENSG00000146648	9758.07	0.271617	0.109093	2.48977	0.0127824	0.999879	EGFR
ENSG00000185022	140.582	0.522464	0.209946	2.48856	0.0128261	0.999879	MAFF
ENSG00000034510	11259.9	0.306006	0.123003	2.48779	0.0128538	0.999879	TMSB10
ENSG00000074317	9.87893	-1.50745	0.606601	-2.48508	0.0129522	0.999879	SNCB
ENSG00000080845	1188.2	0.307437	0.124101	2.47731	0.0132378	0.999879	DLGAP4
ENSG00000286913	2.52376	3.33509	1.34668	2.47652	0.013267	NA
ENSG00000100906	1609.18	0.316585	0.128347	2.46663	0.013639	0.999879	NFKBIA
ENSG00000198074	32815.4	0.22474	0.0912857	2.46194	0.0138186	0.999879	AKR1B10
ENSG00000169242	284.798	0.349563	0.142158	2.45898	0.0139334	0.999879	EFNA1
ENSG00000128714	7.38585	1.5841	0.646208	2.45138	0.0142311	0.999879	HOXD13
ENSG00000148339	314.432	0.331611	0.135785	2.44218	0.0145989	0.999879	SLC25A25
ENSG00000113645	3234.51	0.295865	0.121233	2.44046	0.0146684	0.999879	WWC1
ENSG00000111640	37165.5	0.267468	0.10974	2.43728	0.014798	0.999879	GAPDH
ENSG00000253092	1.70837	-3.73781	1.53478	-2.43541	0.0148749	NA	RF01241
ENSG00000249064	81.1738	0.534472	0.219897	2.43056	0.0150755	0.999879	KRT18P25
ENSG00000178538	1292.59	0.301831	0.124286	2.42852	0.0151605	0.999879	CA8
ENSG00000128342	1430.96	0.260014	0.107096	2.42785	0.0151884	0.999879	LIF
ENSG00000108375	71.7183	-0.5705	0.235022	-2.42743	0.0152063	0.999879	RNF43
ENSG00000179397	7.93119	-1.68475	0.6965	-2.41888	0.0155685	0.999879	CATSPERE
ENSG00000274191	7.75045	1.67065	0.69139	2.41636	0.0156764	0.999879	AC026333.4
ENSG00000135047	12508.8	0.231741	0.0960258	2.41332	0.0158078	0.999879	CTSL
ENSG00000168502	3028.02	0.239214	0.09929	2.40925	0.0159853	0.999879	MTCL1
ENSG00000006327	3348.24	0.355761	0.147711	2.4085	0.0160183	0.999879	TNFRSF12A
ENSG00000118242	346.27	0.313369	0.130244	2.40602	0.0161273	0.999879	MREG
ENSG00000179820	5231.12	0.307895	0.128241	2.40091	0.0163542	0.999879	MYADM
ENSG00000212175	1.68467	-3.72304	1.55667	-2.39167	0.0167718	NA	RF00586
ENSG00000235720	31.532	-0.799766	0.334669	-2.38972	0.0168611	0.999879	GABPAP
ENSG00000176597	317.018	0.338078	0.141623	2.38716	0.0169789	0.999879	B3GNT5
ENSG00000235244	31.0599	-0.911138	0.381713	-2.38697	0.0169879	0.999879	DANT2
ENSG00000105137	455.882	0.348714	0.146403	2.38188	0.0172247	0.999879	SYDE1
ENSG00000148841	1246.36	0.292778	0.122986	2.38058	0.0172854	0.999879	ITPRIP
ENSG00000253671	91.7639	-0.577777	0.243045	-2.37724	0.0174426	0.999879	AC027117.1
ENSG00000166979	987.825	0.312799	0.131593	2.37701	0.0174535	0.999879	EVA1C
ENSG00000268764	11.4055	-1.30661	0.551406	-2.36959	0.0178078	0.999879	AC011465.1
ENSG00000109339	17.0918	-1.04271	0.440467	-2.36729	0.017919	0.999879	MAPK10
ENSG00000145901	2634.03	0.36005	0.152277	2.36444	0.0180573	0.999879	TNIP1
ENSG00000172159	414.969	0.343426	0.145342	2.36288	0.0181334	0.999879	FRMD3
ENSG00000224520	1002.76	0.32441	0.137296	2.36286	0.0181346	0.999879	KRT8P45
ENSG00000279806	321.569	0.350972	0.148565	2.36241	0.0181568	0.999879	AC018629.1
ENSG00000087074	730.541	0.351218	0.148685	2.36217	0.0181684	0.999879	PPP1R15A
ENSG00000111816	635.942	-0.322476	0.136692	-2.35914	0.0183172	0.999879	FRK
ENSG00000171552	2769.43	0.308933	0.130967	2.35885	0.0183315	0.999879	BCL2L1
ENSG00000169896	77.0366	0.510356	0.216683	2.35531	0.0185073	0.999879	ITGAM
ENSG00000120833	383.362	0.316668	0.134605	2.35256	0.0186445	0.999879	SOCS2
ENSG00000176720	431.195	0.335579	0.142861	2.34899	0.0188243	0.999879	BOK
ENSG00000234782	126.905	0.428631	0.183132	2.34055	0.0192552	0.999879	TPT1P9
ENSG00000234284	49.1679	-0.659144	0.281735	-2.33959	0.0193049	0.999879	ZNF879
ENSG00000147324	1838.29	0.24425	0.104751	2.33173	0.0197148	0.999879	MFHAS1
ENSG00000182718	37885.5	0.224723	0.0965444	2.32767	0.0199298	0.999879	ANXA2
ENSG00000180758	407.395	0.310839	0.133676	2.32531	0.0200553	0.999879	GPR157
ENSG00000238266	574.535	0.367776	0.158299	2.3233	0.020163	0.999879	LINC00707
ENSG00000213994	2.68076	2.77765	1.20011	2.31449	0.0206407	NA	AL157395.1
ENSG00000108187	146.677	-0.435749	0.18843	-2.31252	0.0207489	0.999879	PBLD
ENSG00000162975	356.486	0.384154	0.16615	2.31209	0.0207728	0.999879	KCNF1
ENSG00000126561	177.221	0.445098	0.193035	2.30579	0.0211226	0.999879	STAT5A
ENSG00000161970	5781.55	0.230272	0.0999912	2.30292	0.0212831	0.999879	RPL26
ENSG00000138061	2365.18	-0.264152	0.114765	-2.30167	0.021354	0.999879	CYP1B1
ENSG00000108984	861.596	-0.308529	0.134284	-2.29758	0.0215859	0.999879	MAP2K6
ENSG00000081041	81.5775	0.510134	0.22216	2.29625	0.0216615	0.999879	CXCL2
ENSG00000184557	516.521	0.40372	0.175929	2.29479	0.0217449	0.999879	SOCS3
ENSG00000100027	8.19264	-1.52704	0.66616	-2.29231	0.0218879	0.999879	YPEL1
ENSG00000244490	15.723	-1.05235	0.459192	-2.29174	0.0219206	0.999879	RWDD4P1
ENSG00000197956	8978	0.26922	0.117545	2.29036	0.0220005	0.999879	S100A6
ENSG00000260731	52.5791	0.575281	0.251208	2.29006	0.0220177	0.999879	KRT8P22
ENSG00000235768	1.56798	-3.59178	1.56888	-2.2894	0.0220563	NA	BRD7P5
ENSG00000127191	1645.31	0.331494	0.144846	2.2886	0.0221028	0.999879	TRAF2
ENSG00000114019	1820	0.347428	0.15191	2.28707	0.0221918	0.999879	AMOTL2
ENSG00000272668	11.7613	-1.22725	0.537499	-2.28325	0.0224155	0.999879	AL590560.2
ENSG00000224791	69.7367	0.510854	0.224125	2.27933	0.0226476	0.999879	KRT18P39
ENSG00000176532	96.3298	-0.487948	0.214279	-2.27716	0.0227766	0.999879	PRR15
ENSG00000177736	2.59343	-3.22512	1.41682	-2.27632	0.022827	NA	FXNP2
ENSG00000286708	2.69785	-3.27868	1.44198	-2.27373	0.0229821	NA
ENSG00000146216	4.44697	1.89214	0.83218	2.27371	0.0229835	0.999879	TTBK1
ENSG00000215014	7.60159	-1.6489	0.7261	-2.27089	0.0231534	0.999879	AL645728.1
ENSG00000280046	55.2954	-0.616994	0.271888	-2.2693	0.0232502	0.999879	AC104581.4
ENSG00000177807	1.57186	-3.59516	1.58542	-2.26763	0.0233518	NA	KCNJ10
ENSG00000283526	229.423	-0.351166	0.155282	-2.26148	0.0237298	0.999879	PRRT1B
ENSG00000196526	1047.98	0.321611	0.142396	2.25856	0.0239108	0.999879	AFAP1
ENSG00000120889	4121.37	0.25317	0.112155	2.25733	0.0239875	0.999879	TNFRSF10B
ENSG00000197756	7109.2	0.240651	0.106771	2.25388	0.0242034	0.999879	RPL37A
ENSG00000280239	33.8264	0.696538	0.309726	2.24889	0.0245198	0.999879	AC011498.7
ENSG00000215199	92.6309	0.440235	0.195995	2.24616	0.0246937	0.999879	YWHAZP6
ENSG00000187514	10578.2	0.238212	0.106234	2.24234	0.0249397	0.999879	PTMA
ENSG00000250539	367.842	0.313936	0.140089	2.24098	0.0250275	0.999879	KRT8P33
ENSG00000228065	124.525	-0.45162	0.201561	-2.24061	0.0250514	0.999879	LINC01515
ENSG00000166949	8343.82	0.250182	0.111661	2.24054	0.0250556	0.999879	SMAD3
ENSG00000265417	18.7754	-1.0349	0.462071	-2.2397	0.0251107	0.999879	AP005119.2
ENSG00000188064	4976.89	0.316595	0.141363	2.23959	0.0251174	0.999879	WNT7B
ENSG00000075426	3599.72	0.267988	0.119663	2.23951	0.0251226	0.999879	FOSL2
ENSG00000123358	379.948	0.368142	0.164386	2.2395	0.0251235	0.999879	NR4A1
ENSG00000205426	26799.7	0.279415	0.12479	2.23908	0.0251507	0.999879	KRT81
ENSG00000287001	83.4118	0.459093	0.205382	2.23531	0.025397	0.999879
ENSG00000122735	5.11109	1.77862	0.795938	2.23462	0.0254423	0.999879	DNAI1
ENSG00000106133	18.4089	0.927557	0.415272	2.23361	0.0255086	0.999879	NSUN5P2
ENSG00000142207	2252.11	0.250425	0.112214	2.23168	0.0256364	0.999879	URB1
ENSG00000100505	561.496	-0.287093	0.12879	-2.22915	0.0258037	0.999879	TRIM9
ENSG00000205542	8283.45	0.218283	0.0979566	2.22836	0.0258562	0.999879	TMSB4X
ENSG00000261886	5.59946	-1.94917	0.875733	-2.22576	0.0260302	0.999879	AC005670.1
ENSG00000279179	3.71317	-2.76028	1.2417	-2.22298	0.026217	0.999879	AL662907.2
ENSG00000196205	2167.68	0.217331	0.0978431	2.22122	0.0263363	0.999879	EEF1A1P5
ENSG00000230216	4.44918	1.88817	0.851084	2.21855	0.0265174	0.999879	HSPB1P2
ENSG00000196639	285.997	0.311737	0.140523	2.21841	0.0265267	0.999879	HRH1
ENSG00000105193	13739.5	0.248335	0.112096	2.21537	0.0267344	0.999879	RPS16
ENSG00000181444	61.4897	-0.532904	0.240725	-2.21374	0.0268464	0.999879	ZNF467
ENSG00000075624	52846.2	0.286922	0.129693	2.21232	0.0269447	0.999879	ACTB
ENSG00000272754	2.48014	-3.15283	1.42541	-2.21188	0.0269752	NA	AL133245.1
ENSG00000144824	1966.61	0.278633	0.126028	2.21088	0.0270444	0.999879	PHLDB2
ENSG00000137818	11731.4	0.276255	0.125057	2.20903	0.0271727	0.999879	RPLP1
ENSG00000213859	301.944	0.310468	0.140609	2.20802	0.0272428	0.999879	KCTD11
ENSG00000229948	2.76536	2.6568	1.2064	2.20225	0.0276478	NA	B3GALNT1P1
ENSG00000139725	359.075	0.33476	0.152028	2.20196	0.027668	0.999879	RHOF
ENSG00000125398	447.784	0.280458	0.127459	2.20037	0.0277809	0.999879	SOX9
ENSG00000224418	5.41791	-1.86552	0.847913	-2.20013	0.0277973	0.999879	STK24-AS1
ENSG00000242841	144.268	0.425148	0.193378	2.19854	0.0279108	0.999879	KRT8P35
ENSG00000164379	67.5073	0.518433	0.236778	2.18953	0.0285582	0.999879	FOXQ1
ENSG00000227036	689.839	-0.257033	0.117435	-2.18872	0.028617	0.999879	LINC00511
ENSG00000188517	1.52537	-3.53463	1.61784	-2.18478	0.0289052	NA	COL25A1
ENSG00000283162	16.0235	-0.986022	0.452308	-2.17998	0.029259	0.999879	AL390726.6
ENSG00000105388	48.5207	-0.654637	0.300617	-2.17764	0.0294325	0.999879	CEACAM5
ENSG00000258101	5.4125	-1.86038	0.854823	-2.17634	0.0295301	0.999879	AC010173.1
ENSG00000123908	3401.7	0.21619	0.0993774	2.17544	0.0295971	0.999879	AGO2
ENSG00000101076	914.159	-0.248119	0.114243	-2.17185	0.0298669	0.999879	HNF4A
ENSG00000124786	381.476	-0.326978	0.150577	-2.17149	0.0298938	0.999879	SLC35B3
ENSG00000279283	18.8596	-0.913782	0.421306	-2.16893	0.0300884	0.999879	AC131009.4
ENSG00000143878	2039.17	0.301737	0.139331	2.16561	0.0303413	0.999879	RHOB
ENSG00000249867	6.74339	-1.62949	0.753578	-2.16234	0.0305919	0.999879	AC090833.1
ENSG00000262837	2.40559	-3.11856	1.4426	-2.16176	0.0306363	NA	AC027801.5
ENSG00000237499	9.01404	1.2532	0.58065	2.15827	0.030907	0.999879	AL357060.1
ENSG00000003402	2188.83	0.233252	0.108091	2.15792	0.0309338	0.999879	CFLAR
ENSG00000196782	951.432	0.234433	0.108656	2.15758	0.0309602	0.999879	MAML3
ENSG00000225652	2.40939	-3.09744	1.43862	-2.15307	0.0313133	NA	KCNMA1-AS3
ENSG00000238084	19.2403	-0.893605	0.415703	-2.14962	0.031585	0.999879	AL031284.1
ENSG00000233622	18.735	-0.898144	0.417965	-2.14885	0.0316464	0.999879	CYP2T1P
ENSG00000224855	1.431	-3.4648	1.61386	-2.1469	0.0318012	NA	OPA1-AS1
ENSG00000279071	4.68972	-2.00144	0.933076	-2.14499	0.0319539	0.999879	AC073592.3
ENSG00000006062	2552.06	0.304705	0.142097	2.14435	0.032005	0.999879	MAP3K14
ENSG00000213757	39.9407	-0.636845	0.29716	-2.14311	0.0321046	0.999879	AC020898.1
ENSG00000135077	4.1788	1.83235	0.855923	2.14079	0.0322908	0.999879	HAVCR2
ENSG00000215089	408.551	0.301765	0.141227	2.13675	0.0326187	0.999879	KRT18P11
ENSG00000232453	6.52548	-1.59421	0.74616	-2.13656	0.032634	0.999879	AC105277.1
ENSG00000223583	2.38181	-3.0849	1.44501	-2.13487	0.0327715	NA	AL513365.1
ENSG00000179988	119.453	-0.388122	0.182207	-2.13011	0.0331623	0.999879	PSTK
ENSG00000140950	1103.27	0.274049	0.128661	2.13001	0.0331708	0.999879	TLDC1
ENSG00000196569	15.233	-0.991446	0.465629	-2.12926	0.0332326	0.999879	LAMA2
ENSG00000281333	2.32174	-3.06401	1.43916	-2.12902	0.0332529	NA	AC024941.2
ENSG00000109079	2150.88	0.279495	0.13133	2.12819	0.0333212	0.999879	TNFAIP1
ENSG00000256385	4.19385	1.81148	0.851206	2.12813	0.0333265	0.999879	UBE2NP1
ENSG00000270587	14.7739	-1.00851	0.473955	-2.12786	0.0333483	0.999879	AC046185.2
ENSG00000281357	13.6263	-1.05039	0.493795	-2.12719	0.0334046	0.999879	ARRDC3-AS1
ENSG00000120875	5194.84	0.231308	0.108751	2.12695	0.0334239	0.999879	DUSP4
ENSG00000241360	42.8104	0.59396	0.279347	2.12625	0.0334827	0.999879	PDXP
ENSG00000254397	7.86991	1.31961	0.622082	2.12128	0.0338979	0.999879	AC132192.1
ENSG00000167657	973.736	0.328393	0.154811	2.12125	0.0339011	0.999879	DAPK3
ENSG00000105509	13.0094	-1.0594	0.499597	-2.12051	0.0339633	0.999879	HAS1
ENSG00000213867	24.3341	0.736604	0.348228	2.11529	0.0344052	0.999879	AL049830.1
ENSG00000159208	5.86617	-1.67619	0.792951	-2.11386	0.0345268	0.999879	CIART
ENSG00000240476	273.289	0.303638	0.143706	2.11291	0.0346084	0.999879	LINC00973
ENSG00000265480	34.138	0.632607	0.299455	2.11253	0.0346411	0.999879	KRT18P55
ENSG00000217130	238.695	0.305266	0.144651	2.11037	0.0348269	0.999879	AL139100.1
ENSG00000225077	27.1886	-0.718987	0.341594	-2.1048	0.035309	0.999879	LINC00337
ENSG00000286134	15.3366	-0.984074	0.467606	-2.10449	0.0353355	0.999879
ENSG00000145592	6890.99	0.216724	0.102995	2.10421	0.03536	0.999879	RPL37
ENSG00000231203	95.2778	0.408258	0.194153	2.10277	0.0354862	0.999879	KRT8P10
ENSG00000229817	1.35256	-3.40486	1.62112	-2.10031	0.0357014	NA	AL133412.1
ENSG00000179862	370.118	0.340869	0.162313	2.10007	0.0357227	0.999879	CITED4
ENSG00000254285	1847.85	0.273383	0.130223	2.09935	0.0357863	0.999879	KRT8P3
ENSG00000004139	252.251	0.298403	0.1422	2.09847	0.0358637	0.999879	SARM1
ENSG00000173812	9685.12	0.240207	0.114485	2.09816	0.0358913	0.999879	EIF1
ENSG00000170967	3.5208	1.99065	0.948769	2.09814	0.0358926	0.999879	DDI1
ENSG00000197106	151.807	0.376862	0.179722	2.09692	0.036001	0.999879	SLC6A17
ENSG00000177469	13867.2	0.347737	0.166018	2.09458	0.0362084	0.999879	CAVIN1
ENSG00000136068	33336	0.243659	0.116357	2.09406	0.0362546	0.999879	FLNB
ENSG00000104880	1532.29	0.295976	0.141341	2.09405	0.0362551	0.999879	ARHGEF18
ENSG00000163746	2.31946	-3.05487	1.45899	-2.09383	0.0362755	NA	PLSCR2
ENSG00000116584	992.211	0.235826	0.112754	2.09151	0.0364826	0.999879	ARHGEF2
ENSG00000180263	3550.39	0.262994	0.125748	2.09144	0.0364882	0.999879	FGD6
ENSG00000119669	1030.57	0.289549	0.138446	2.09143	0.03649	0.999879	IRF2BPL
ENSG00000284707	42.9636	0.577743	0.276684	2.08809	0.0367895	0.999879	AC079781.5
ENSG00000169933	12.3638	-1.08425	0.519343	-2.08773	0.0368219	0.999879	FRMPD4
ENSG00000029153	2114.6	0.249513	0.119586	2.08647	0.0369362	0.999879	ARNTL2
ENSG00000174444	24209.1	0.222229	0.106622	2.08426	0.0371362	0.999879	RPL4
ENSG00000116514	569.25	0.317837	0.152504	2.08412	0.0371492	0.999879	RNF19B
ENSG00000231991	2936.53	0.214231	0.102862	2.08271	0.0372778	0.999879	ANXA2P2
ENSG00000232573	1171.63	0.241592	0.11602	2.08233	0.037312	0.999879	RPL3P4
ENSG00000249215	5.66909	1.49179	0.716449	2.0822	0.0373243	0.999879	NCOA4P4
ENSG00000269940	42.0849	0.57488	0.276153	2.08175	0.0373657	0.999879	AL049840.3
ENSG00000137801	2632.89	0.208193	0.100035	2.0812	0.0374156	0.999879	THBS1
ENSG00000134326	16.8416	-0.91674	0.440513	-2.08107	0.0374271	0.999879	CMPK2
ENSG00000171793	5994.92	0.241604	0.11616	2.07992	0.0375329	0.999879	CTPS1
ENSG00000112715	646.608	0.242152	0.116568	2.07735	0.0377689	0.999879	VEGFA
ENSG00000034152	1239.1	0.31526	0.151834	2.07635	0.0378617	0.999879	MAP2K3
ENSG00000125347	359.727	0.308022	0.148355	2.07624	0.0378713	0.999879	IRF1
ENSG00000224644	8.87684	-1.30042	0.628354	-2.06956	0.0384932	0.999879	AL135787.1
ENSG00000105372	17349	0.243372	0.117677	2.06814	0.0386273	0.999879	RPS19
ENSG00000269397	3.85844	-2.20056	1.06555	-2.06519	0.0389054	0.999879	AC011503.2
ENSG00000145949	10.5141	-1.15262	0.558358	-2.0643	0.0389897	0.999879	MYLK4
ENSG00000135480	41309.4	0.265974	0.128956	2.06251	0.0391594	0.999879	KRT7
ENSG00000008405	1113.67	0.219447	0.106399	2.0625	0.0391605	0.999879	CRY1
ENSG00000110047	2460.91	0.368879	0.178876	2.0622	0.0391885	0.999879	EHD1
ENSG00000253666	2.31454	-3.07281	1.49073	-2.06128	0.0392768	NA	AP000424.1
ENSG00000173846	192.601	0.334213	0.162208	2.0604	0.0393602	0.999879	PLK3
ENSG00000183508	5.82888	-1.6522	0.802183	-2.05963	0.0394344	0.999879	FAM46C
ENSG00000227376	159.209	0.361701	0.175782	2.05767	0.0396219	0.999879	FTH1P16
ENSG00000259656	1.3177	-3.34332	1.62502	-2.05741	0.0396471	NA	AC013452.2
ENSG00000198355	538.448	0.28446	0.13849	2.05402	0.039974	0.999879	PIM3
ENSG00000283064	5.32118	-1.81895	0.886023	-2.05294	0.0400782	0.999879	AL353759.1
ENSG00000122873	864.536	-0.226608	0.110558	-2.04967	0.0403967	0.999879	CISD1
ENSG00000260799	30.6115	0.663264	0.323667	2.04922	0.040441	0.999879	KRT8P50
ENSG00000185950	1485.67	0.214353	0.104624	2.04879	0.0404828	0.999879	IRS2
ENSG00000225422	96.6809	0.398896	0.194714	2.04862	0.040499	0.999879	RBMS1P1
ENSG00000171295	3.26647	-2.58908	1.26635	-2.04453	0.0409015	0.999879	ZNF440
ENSG00000074527	2893.02	0.230524	0.112926	2.04138	0.0412129	0.999879	NTN4
ENSG00000266258	18.4782	-0.857461	0.420461	-2.03933	0.0414166	0.999879	LINC01909
ENSG00000170786	18.231	0.811385	0.398109	2.0381	0.0415404	0.999879	SDR16C5
ENSG00000130147	1884.37	0.226059	0.111019	2.03622	0.0417282	0.999879	SH3BP4
ENSG00000197747	8578.23	0.258633	0.127043	2.03579	0.0417717	0.999879	S100A10
ENSG00000237281	2.19452	-2.96719	1.45776	-2.03544	0.0418063	NA	CATIP-AS2
ENSG00000218428	1.28237	-3.31483	1.62887	-2.03505	0.0418458	NA	NIP7P3
ENSG00000282968	1.28237	-3.31483	1.62887	-2.03505	0.0418458	NA	AGGF1P10
ENSG00000126391	1041.13	0.283369	0.139263	2.03477	0.0418737	0.999879	FRMD8
ENSG00000254990	1.30994	-3.33691	1.63997	-2.03473	0.0418777	NA	AP001781.1
ENSG00000132554	5.17864	-1.76434	0.868509	-2.03146	0.0422086	0.999879	RGS22
ENSG00000245648	1.28625	-3.31821	1.63394	-2.03081	0.0422746	NA	AC022075.1
ENSG00000090382	1.28625	-3.31821	1.63394	-2.03081	0.0422746	NA	LYZ
ENSG00000081059	342.659	0.294444	0.145068	2.0297	0.0423875	0.999879	TCF7
ENSG00000286406	12.9584	-1.05995	0.522297	-2.02941	0.0424168	0.999879
ENSG00000267048	11.4675	1.01358	0.499774	2.02808	0.0425517	0.999879	AC092143.3
ENSG00000143322	2182.72	0.213684	0.105443	2.02653	0.0427103	0.999879	ABL2
ENSG00000105559	42.5544	0.551863	0.272563	2.02472	0.0428962	0.999879	PLEKHA4
ENSG00000172927	2314.03	0.2559	0.126448	2.02376	0.0429947	0.999879	MYEOV
ENSG00000179772	10.4929	-1.13694	0.562106	-2.02264	0.0431099	0.999879	FOXS1
ENSG00000085276	3.77764	-2.14632	1.06251	-2.02005	0.0433781	0.999879	MECOM
ENSG00000183814	537.681	-0.286642	0.141901	-2.02001	0.0433825	0.999879	LIN9
ENSG00000250299	13.224	0.983127	0.487295	2.01752	0.0436414	0.999879	MRPS31P4
ENSG00000184226	4360.71	-0.337264	0.167203	-2.0171	0.0436855	0.999879	PCDH9
ENSG00000236824	294.949	0.344458	0.170906	2.01548	0.0438544	0.999879	BCYRN1
ENSG00000197061	33.9466	-0.715787	0.355391	-2.01408	0.0440009	0.999879	HIST1H4C
ENSG00000140682	623.017	0.266648	0.132418	2.01367	0.0440438	0.999879	TGFB1I1
ENSG00000167772	507.05	0.311305	0.15465	2.01296	0.0441188	0.999879	ANGPTL4
ENSG00000111252	304.867	0.278498	0.138359	2.01287	0.0441286	0.999879	SH2B3
ENSG00000065809	5852.31	0.229612	0.114111	2.01219	0.0442001	0.999879	FAM107B
ENSG00000168961	7.66526	-1.40491	0.69876	-2.01057	0.0443708	0.999879	LGALS9
ENSG00000226243	185.651	0.318156	0.15828	2.01008	0.0444222	0.999879	RPL37AP1
ENSG00000164488	12.1423	-1.04244	0.518812	-2.00928	0.0445074	0.999879	DACT2
ENSG00000067225	50671.6	0.235488	0.117259	2.00827	0.0446151	0.999879	PKM
ENSG00000287125	12.8178	-1.02181	0.509006	-2.00747	0.0446997	0.999879
ENSG00000176024	86.2814	-0.468268	0.23337	-2.00655	0.0447975	0.999879	ZNF613
ENSG00000174871	19.5015	0.784132	0.390788	2.00654	0.0447986	0.999879	CNIH2
ENSG00000008086	1390.92	0.257215	0.128192	2.00649	0.0448043	0.999879	CDKL5
ENSG00000133983	201.502	-0.324432	0.161847	-2.00456	0.0450103	0.999879	COX16
ENSG00000277128	7.54393	-1.35895	0.678201	-2.00375	0.0450969	0.999879	AL589743.5
ENSG00000152804	484.075	0.250438	0.125037	2.0029	0.0451875	0.999879	HHEX
ENSG00000197971	1294.69	0.224908	0.112295	2.00284	0.0451949	0.999879	MBP
ENSG00000261924	9.26785	-1.20166	0.600158	-2.00223	0.0452596	0.999879	AC127496.1
ENSG00000075420	4019.83	0.235889	0.117839	2.0018	0.0453065	0.999879	FNDC3B
ENSG00000225580	77.3386	0.432155	0.215985	2.00086	0.0454073	0.999879	AL358942.1
ENSG00000258741	46.7569	0.519015	0.259803	1.99773	0.0457461	0.999879	H2AFVP1
ENSG00000175793	2208.28	0.254325	0.127385	1.99651	0.0458788	0.999879	SFN
ENSG00000280054	3.75339	-2.13356	1.06934	-1.99521	0.0460204	0.999879	AC004241.5
ENSG00000162636	709.164	0.270819	0.135748	1.995	0.0460425	0.999879	FAM102B
ENSG00000289476	5.72827	-1.60376	0.803966	-1.99481	0.0460633	0.999879
ENSG00000226557	2.14602	-2.92479	1.46699	-1.99373	0.0461815	NA	TRAF6P1
ENSG00000054598	314.437	0.280158	0.140605	1.99252	0.0463136	0.999879	FOXC1
ENSG00000173918	427.877	0.339803	0.170597	1.99185	0.0463877	0.999879	C1QTNF1
ENSG00000250950	3.95013	1.88576	0.947108	1.99107	0.0464728	0.999879	AC093752.2
ENSG00000187498	1531.05	0.236768	0.118922	1.99095	0.0464866	0.999879	COL4A1
ENSG00000131746	2839.63	0.266211	0.133843	1.98898	0.0467033	0.999879	TNS4
ENSG00000172809	4682.52	0.227046	0.11421	1.98798	0.0468139	0.999879	RPL38
ENSG00000142634	2978.16	0.3079	0.155038	1.98596	0.0470378	0.999879	EFHD2
ENSG00000127666	164.217	0.372119	0.187384	1.98586	0.0470487	0.999879	TICAM1
ENSG00000111266	1159.81	0.224571	0.113142	1.98485	0.0471606	0.999879	DUSP16
ENSG00000115718	63.2037	-0.488951	0.246368	-1.98463	0.0471854	0.999879	PROC
ENSG00000215795	3.09019	-2.48959	1.25477	-1.9841	0.0472447	0.999879	AL390728.2
ENSG00000260372	2.1068	-2.90375	1.46396	-1.98349	0.0473132	NA	AQP4-AS1
ENSG00000089091	154.773	-0.333356	0.168254	-1.98127	0.0475613	0.999879	DZANK1
ENSG00000278128	2.11408	-2.93388	1.48216	-1.97947	0.0477637	NA	AL139093.1
ENSG00000184792	382.318	0.340629	0.172088	1.97939	0.0477718	0.999879	OSBP2
ENSG00000179921	2.15135	-2.91839	1.47468	-1.979	0.0478155	NA	GPBAR1
ENSG00000214012	195.134	0.355095	0.179501	1.97823	0.0479025	0.999879	KRT18P38
ENSG00000150457	686.067	0.259962	0.131677	1.97425	0.0483537	0.999879	LATS2
ENSG00000265678	25.6224	-0.692215	0.35069	-1.97387	0.048397	0.999879	AC129510.1
ENSG00000100065	722.514	0.278133	0.140946	1.97334	0.0484573	0.999879	CARD10
ENSG00000164463	143.291	-0.37742	0.191292	-1.97301	0.0484949	0.999879	CREBRF
ENSG00000260470	6.90243	-1.41157	0.715592	-1.9726	0.0485414	0.999879	AC023794.7
ENSG00000165985	54.6069	-0.509521	0.258383	-1.97196	0.048614	0.999879	C1QL3
ENSG00000142534	11615.4	0.214565	0.108872	1.97081	0.0487459	0.999879	RPS11
ENSG00000253341	206.47	0.321313	0.163089	1.97017	0.0488188	0.999879	AC115837.1
ENSG00000119900	1228.95	0.230485	0.117111	1.96809	0.0490572	0.999879	OGFRL1
ENSG00000152894	2.07535	-2.88719	1.46702	-1.96807	0.0490598	NA	PTPRK
ENSG00000138400	50.7251	-0.524735	0.266898	-1.96605	0.0492926	0.999879	MDH1B
ENSG00000134954	911.489	0.284489	0.144875	1.96369	0.0495659	0.999879	ETS1
ENSG00000151470	156.917	-0.35452	0.180575	-1.96329	0.0496127	0.999879	C4orf33
ENSG00000272834	4.98325	-1.71543	0.874237	-1.9622	0.0497389	0.999879	AL022238.3
ENSG00000198431	48011.2	0.191362	0.0975356	1.96197	0.0497657	0.999879	TXNRD1
ENSG00000205089	4.56366	1.63036	0.83103	1.96185	0.04978	0.999879	CCNI2
ENSG00000158158	698.067	0.252643	0.128863	1.96055	0.049931	0.999879	CNNM4
ENSG00000196208	108.998	-0.393787	0.201037	-1.95878	0.050139	0.999879	GREB1
ENSG00000125691	8097.54	0.20564	0.105242	1.95397	0.0507045	0.999879	RPL23
ENSG00000117461	97.0839	-0.412396	0.211094	-1.95362	0.0507465	0.999879	PIK3R3
ENSG00000224166	3.36069	-2.59947	1.33112	-1.95284	0.050838	0.999879	PRYP1
ENSG00000260808	4.94929	-1.68235	0.86196	-1.95177	0.0509654	0.999879	AP003096.1
ENSG00000133056	522.871	-0.249134	0.127682	-1.95121	0.0510326	0.999879	PIK3C2B
ENSG00000260899	4.00112	1.71879	0.881097	1.95074	0.0510883	0.999879	AC106886.2
ENSG00000100345	20216.8	0.258859	0.132712	1.95053	0.0511128	0.999879	MYH9
ENSG00000058085	1085.57	0.315844	0.162028	1.94932	0.0512569	0.999879	LAMC2
ENSG00000232059	5.86338	1.36547	0.700897	1.94818	0.0513936	0.999879	AL451007.1
ENSG00000162676	6.13405	-1.46365	0.751443	-1.94779	0.0514401	0.999879	GFI1
ENSG00000187753	4.37957	-1.85898	0.955897	-1.94475	0.0518056	0.999879	C9orf153
ENSG00000155367	10.3387	1.03544	0.532769	1.9435	0.0519559	0.999879	PPM1J
ENSG00000160188	11.9287	-1.02168	0.526141	-1.94184	0.052156	0.999879	RSPH1
ENSG00000231167	85.2681	0.400182	0.206113	1.94157	0.0521893	0.999879	YBX1P2
ENSG00000280927	33.5239	-0.619312	0.319375	-1.93914	0.0524846	0.999879	CTBP1-AS
ENSG00000181019	27055.7	0.204561	0.105563	1.9378	0.0526476	0.999879	NQO1
ENSG00000178209	32129.1	0.280935	0.145017	1.93726	0.0527134	0.999879	PLEC
ENSG00000288728	4.8931	-1.67758	0.866811	-1.93535	0.0529472	0.999879
ENSG00000151014	291.659	0.31424	0.162618	1.93238	0.0533131	0.999879	NOCT
ENSG00000092969	1586.61	0.209262	0.108302	1.93221	0.0533337	0.999879	TGFB2
ENSG00000122861	1700.49	0.285539	0.147782	1.93216	0.0533395	0.999879	PLAU
ENSG00000239605	3.71326	-2.07644	1.07517	-1.93127	0.05345	0.999879	STPG4
ENSG00000129116	5329.03	0.191425	0.0991705	1.93027	0.0535739	0.999879	PALLD
ENSG00000165730	72.1594	-0.452713	0.23467	-1.92915	0.0537122	0.999879	STOX1
ENSG00000196890	22.6632	0.717243	0.37213	1.9274	0.0539303	0.999879	HIST3H2BB
ENSG00000233370	1.21217	-3.21869	1.67008	-1.92727	0.0539462	NA	AC140479.3
ENSG00000261216	3.66683	-2.06029	1.07018	-1.92518	0.0542073	0.999879	AC007216.2
ENSG00000231154	10.7728	-1.06309	0.552438	-1.92436	0.0543093	0.999879	MORF4L2-AS1
ENSG00000100290	14.8281	0.859473	0.446707	1.92402	0.054352	0.999879	BIK
ENSG00000276851	41.3124	0.539139	0.280272	1.92363	0.0544015	0.999879	AC002401.4
ENSG00000237125	25.7239	-0.697649	0.362687	-1.92356	0.0544104	0.999879	HAND2-AS1
ENSG00000241746	3.40952	2.04319	1.06222	1.92352	0.0544148	0.999879	AC104212.2
ENSG00000196352	1917.44	0.230815	0.120154	1.921	0.0547322	0.999879	CD55
ENSG00000185033	1848.23	0.235408	0.12268	1.91887	0.0550002	0.999879	SEMA4B
ENSG00000092820	11688.4	0.252419	0.131573	1.91847	0.055052	0.999879	EZR
ENSG00000251106	2.05358	-2.83745	1.47934	-1.91805	0.055105	NA	FAM206BP
ENSG00000222011	135.703	-0.334907	0.174776	-1.9162	0.0553396	0.999879	FAM185A
ENSG00000127083	5.58768	-1.57705	0.823399	-1.91529	0.0554559	0.999879	OMD
ENSG00000109971	33770.8	0.178896	0.0934261	1.91484	0.0555134	0.999879	HSPA8
ENSG00000257594	30.1929	0.625637	0.326919	1.91374	0.0556538	0.999879	GALNT4
ENSG00000234558	13.254	-0.971235	0.507645	-1.91322	0.0557201	0.999879	API5P1
ENSG00000137947	366.607	-0.268552	0.140667	-1.90913	0.0562455	0.999879	GTF2B
ENSG00000214249	5.76714	1.37299	0.719609	1.90796	0.0563962	0.999879	CTAGE11P
ENSG00000163545	1190.75	0.307611	0.161228	1.90793	0.0564001	0.999879	NUAK2
ENSG00000214875	1.23587	-3.24018	1.69894	-1.90717	0.056498	NA	MED28P1
ENSG00000134538	18.1206	-0.813314	0.426459	-1.90713	0.0565033	0.999879	SLCO1B1
ENSG00000141753	26456.9	0.228439	0.119878	1.90559	0.0567029	0.999879	IGFBP4
ENSG00000260618	4.23178	-1.82859	0.959671	-1.90544	0.0567235	0.999879	AC025917.1
ENSG00000272674	6.82246	1.31225	0.689634	1.90282	0.0570644	0.999879	PCDHB16
ENSG00000224138	15.8763	-0.866472	0.455537	-1.90209	0.0571596	0.999879	AC000123.1
ENSG00000204963	5.80767	1.38644	0.729107	1.90156	0.0572285	0.999879	PCDHA7
ENSG00000239393	2.25162	2.37057	1.24697	1.90106	0.0572942	NA	AC146507.1
ENSG00000130287	1.18072	-3.19108	1.68027	-1.89914	0.0575455	NA	NCAN
ENSG00000235903	3.58335	-2.07415	1.09304	-1.89759	0.0577498	0.999879	CPB2-AS1
ENSG00000171204	909.075	-0.248233	0.130981	-1.89519	0.0580677	0.999879	TMEM126B
ENSG00000065526	3633.22	0.193839	0.102427	1.89246	0.0584298	0.999879	SPEN
ENSG00000224183	10.495	1.01848	0.538325	1.89195	0.058498	0.999879	SDHDP6
ENSG00000150938	10429	0.182602	0.0965487	1.89129	0.0585852	0.999879	CRIM1
ENSG00000256223	86.7171	-0.416243	0.220223	-1.8901	0.0587452	0.999879	ZNF10
ENSG00000286480	1.96982	-2.80001	1.48145	-1.89005	0.0587515	NA
ENSG00000230658	26.1233	-0.672352	0.35588	-1.88927	0.0588559	0.999879	KLHL7-AS1
ENSG00000266010	1.99067	-2.80239	1.48504	-1.88708	0.05915	NA	GATA6-AS1
ENSG00000259120	102.816	-0.364989	0.193423	-1.887	0.0591609	0.999879	SMIM6
ENSG00000163235	378.399	0.281968	0.149489	1.8862	0.0592674	0.999879	TGFA
ENSG00000159917	172.532	-0.344591	0.182693	-1.88618	0.0592711	0.999879	ZNF235
ENSG00000095303	22.0246	0.689131	0.365701	1.88441	0.0595096	0.999879	PTGS1
ENSG00000135333	127.938	-0.35708	0.189602	-1.88331	0.0596578	0.999879	EPHA7
ENSG00000059378	378.193	0.250352	0.133207	1.87942	0.060187	0.999879	PARP12
ENSG00000243819	28.6526	0.609374	0.324364	1.87867	0.0602891	0.999879	RN7SL832P
ENSG00000243964	179.176	0.303468	0.16177	1.87592	0.0606669	0.999879	RPL23AP65
ENSG00000103966	722.928	0.267551	0.142713	1.87474	0.0608279	0.999879	EHD4
ENSG00000129946	7.7273	-1.22584	0.655261	-1.87077	0.061377	0.999879	SHC2
ENSG00000198879	1058.89	0.21177	0.113303	1.86906	0.061615	0.999879	SFMBT2
ENSG00000180777	1.13762	-3.15156	1.687	-1.86814	0.0617429	NA	ANKRD30B
ENSG00000261670	1.95589	-2.78212	1.4896	-1.8677	0.0618045	NA	AC012213.2
ENSG00000260924	21.5625	-0.713276	0.381965	-1.86738	0.0618482	0.999879	LINC01311
ENSG00000244414	4.77108	-1.63118	0.873622	-1.86714	0.0618818	0.999879	CFHR1
ENSG00000247363	8.97066	-1.12931	0.604905	-1.86693	0.0619119	0.999879	AC090061.1
ENSG00000182795	176.142	0.356323	0.190899	1.86655	0.0619643	0.999879	C1orf116
ENSG00000235472	35.7329	0.57397	0.307525	1.86641	0.0619834	0.999879	EIF4A1P7
ENSG00000170959	70.8179	-0.446155	0.239151	-1.86558	0.0621007	0.999879	DCDC1
ENSG00000132692	96.5241	0.400261	0.21457	1.86541	0.0621244	0.999879	BCAN
ENSG00000260989	2.18123	2.39718	1.28529	1.86509	0.0621692	NA	AL133297.2
ENSG00000215030	767.973	0.240795	0.129146	1.86452	0.0622483	0.999879	RPL13P12
ENSG00000179101	6.72914	-1.38455	0.742796	-1.86397	0.0623257	0.999879	AL590139.1
ENSG00000140044	572.248	0.263828	0.141566	1.86364	0.0623726	0.999879	JDP2
ENSG00000048540	17.0936	-0.844904	0.453761	-1.862	0.0626027	0.999879	LMO3
ENSG00000289259	1.1846	-3.19518	1.71613	-1.86185	0.0626238	NA
ENSG00000139278	678.761	0.229666	0.123435	1.86063	0.0627962	0.999879	GLIPR1
ENSG00000165078	1.95977	-2.78436	1.49674	-1.86029	0.0628447	NA	CPA6
ENSG00000176907	2558.68	0.290405	0.156178	1.85945	0.0629637	0.999879	TCIM
ENSG00000275056	10.6254	0.970147	0.521921	1.8588	0.0630554	0.999879	AC020663.3
ENSG00000187942	3.49147	-2.00898	1.08096	-1.85851	0.0630966	0.999879	LDLRAD2
ENSG00000229798	29.3025	0.600004	0.323013	1.85752	0.0632372	0.999879	KRT18P26
ENSG00000245156	13.6135	-0.929795	0.500691	-1.85702	0.0633078	0.999879	AP001107.1
ENSG00000270577	1.14926	-3.16269	1.70382	-1.85623	0.0634207	NA	AC006023.1
ENSG00000182993	66.6322	-0.448746	0.242135	-1.85329	0.0638411	0.999879	C12orf60
ENSG00000008988	7420.41	0.201003	0.108474	1.85301	0.0638812	0.999879	RPS20
ENSG00000181773	34.6494	0.562078	0.303516	1.85189	0.0640413	0.999879	GPR3
ENSG00000179627	142.592	0.325195	0.175781	1.85	0.0643137	0.999879	ZBTB42
ENSG00000215867	22.8472	0.657145	0.355273	1.84969	0.0643584	0.999879	KRT18P57
ENSG00000130559	1910.55	0.213741	0.115572	1.84942	0.0643978	0.999879	CAMSAP1
ENSG00000274425	9.84497	1.06596	0.576664	1.8485	0.0645299	0.999879	AC114271.1
ENSG00000272933	62.3311	0.47854	0.258898	1.84837	0.0645483	0.999879	AL391121.1
ENSG00000122026	724.79	0.22942	0.124132	1.8482	0.0645734	0.999879	RPL21
ENSG00000259354	8.4032	1.12305	0.607972	1.84721	0.0647173	0.999879	AC025580.2
ENSG00000102554	1580.78	0.190231	0.103005	1.84681	0.0647747	0.999879	KLF5
ENSG00000159176	7855.77	0.270163	0.146294	1.84671	0.0647886	0.999879	CSRP1
ENSG00000232627	2.87192	-2.36049	1.27855	-1.84623	0.0648583	NA	AC021876.1
ENSG00000271021	1.13374	-3.14736	1.70635	-1.8445	0.065111	NA	AC239600.1
ENSG00000242085	8.63032	1.0535	0.571319	1.84398	0.0651857	0.999879	RPS20P33
ENSG00000018408	3892.62	0.174167	0.0944689	1.84364	0.0652356	0.999879	WWTR1
ENSG00000167244	41.3802	-0.525919	0.285346	-1.84309	0.0653155	0.999879	IGF2
ENSG00000111291	12.9584	-0.945886	0.513403	-1.84238	0.0654191	0.999879	GPRC5D
ENSG00000140025	257.071	-0.278745	0.151302	-1.8423	0.0654311	0.999879	EFCAB11
ENSG00000166997	199.622	-0.284861	0.154746	-1.84082	0.0656472	0.999879	CNPY4
ENSG00000248109	3.67896	-2.04794	1.11349	-1.83921	0.0658847	0.999879	MARCOL
ENSG00000232721	9.39378	-1.08865	0.59204	-1.83882	0.0659424	0.999879	AC239800.2
ENSG00000272097	17.5856	0.749693	0.408059	1.83722	0.0661775	0.999879	AL024498.1
ENSG00000173237	162.086	0.306955	0.167087	1.8371	0.0661958	0.999879	C11orf86
ENSG00000187634	846.185	-0.257164	0.139996	-1.83694	0.0662191	0.999879	SAMD11
ENSG00000279358	2.95424	-2.39419	1.30405	-1.83597	0.0663623	NA	AP002833.3
ENSG00000175198	317.454	-0.267966	0.145975	-1.83569	0.0664035	0.999879	PCCA
ENSG00000204160	810.301	0.237159	0.129222	1.83529	0.066463	0.999879	ZDHHC18
ENSG00000264007	2.61416	2.1014	1.14515	1.83504	0.0665002	NA	AC104564.2
ENSG00000182621	87.3064	-0.420158	0.229009	-1.83468	0.0665535	0.999879	PLCB1
ENSG00000244560	33.1307	-0.570974	0.311228	-1.83458	0.0665674	0.999879	AC004890.2
ENSG00000236212	24.4132	-0.698102	0.380554	-1.83444	0.0665891	0.999879	AC009262.1
ENSG00000166145	7.18542	-1.26763	0.691964	-1.83194	0.0669609	0.999879	SPINT1
ENSG00000146083	981.795	0.235104	0.128425	1.83068	0.067149	0.999879	RNF44
ENSG00000151748	765.346	0.200566	0.109647	1.8292	0.0673696	0.999879	SAV1
ENSG00000170425	231.817	0.263635	0.144202	1.82824	0.0675138	0.999879	ADORA2B
ENSG00000287603	6.68617	-1.34234	0.734242	-1.8282	0.0675198	0.999879
ENSG00000177374	27.7894	0.598605	0.327998	1.82502	0.0679973	0.999879	HIC1
ENSG00000133083	17.4637	0.778695	0.427103	1.8232	0.068273	0.999879	DCLK1
ENSG00000134686	1229.64	0.272931	0.149749	1.82259	0.0683649	0.999879	PHC2
ENSG00000273002	15.7878	0.80447	0.441468	1.82226	0.0684151	0.999879	AL355388.2
ENSG00000170315	5931.91	0.192718	0.105767	1.8221	0.0684398	0.999879	UBB
ENSG00000235253	2.82342	-2.33652	1.28237	-1.82204	0.0684496	NA	AC010240.2
ENSG00000166126	14.3719	-0.853587	0.4688	-1.82079	0.0686383	0.999879	AMN
ENSG00000271964	7.15505	1.15182	0.63311	1.81931	0.0688639	0.999879	AC090948.1
ENSG00000119408	1271.88	0.248596	0.136776	1.81753	0.0691357	0.999879	NEK6
ENSG00000145063	1.11004	-3.12561	1.71984	-1.81738	0.0691593	NA	AC062028.1
ENSG00000113100	1.11004	-3.12561	1.71984	-1.81738	0.0691593	NA	CDH9
ENSG00000262663	11.9384	-0.981584	0.540761	-1.81519	0.0694945	0.999879	AC087222.1
ENSG00000166188	650.599	0.234479	0.129191	1.81498	0.0695263	0.999879	ZNF319
ENSG00000196924	55047.5	0.243925	0.134496	1.81362	0.069736	0.999879	FLNA
ENSG00000185745	47.4132	-0.506497	0.27942	-1.81267	0.0698821	0.999879	IFIT1
ENSG00000108298	15427.5	0.20308	0.11204	1.81257	0.0698979	0.999879	RPL19
ENSG00000288939	1.11392	-3.1292	1.72859	-1.81027	0.0702547	NA
ENSG00000239282	39.3317	0.50904	0.281231	1.81005	0.0702888	0.999879	CASTOR1
ENSG00000139514	3097.89	0.223897	0.123759	1.80914	0.0704287	0.999879	SLC7A1
ENSG00000106070	2157.56	0.211714	0.11706	1.80859	0.0705149	0.999879	GRB10
ENSG00000099999	366.703	0.235761	0.130375	1.80833	0.0705546	0.999879	RNF215
ENSG00000159840	3232.73	0.256808	0.1423	1.80469	0.0711238	0.999879	ZYX
ENSG00000151611	58.1595	-0.454288	0.251743	-1.80457	0.0711419	0.999879	MMAA
ENSG00000261096	5.90075	-1.37885	0.764315	-1.80403	0.0712264	0.999879	AC073476.3
ENSG00000108518	16848.4	0.219777	0.121862	1.8035	0.0713097	0.999879	PFN1
ENSG00000286874	9.44755	1.01713	0.564072	1.80319	0.0713588	0.999879
ENSG00000005884	12342.6	0.246032	0.136453	1.80305	0.0713808	0.999879	ITGA3
ENSG00000004660	686.041	-0.205832	0.114189	-1.80256	0.071458	0.999879	CAMKK1
ENSG00000142279	666.046	0.253366	0.140594	1.80211	0.0715277	0.999879	WTIP
ENSG00000231187	15.1393	-0.855316	0.47501	-1.80063	0.0717614	0.999879	AL356056.2
ENSG00000120708	24265	0.191063	0.106177	1.79948	0.0719429	0.999879	TGFBI
ENSG00000184574	21.3048	-0.695625	0.386668	-1.79902	0.0720148	0.999879	LPAR5
ENSG00000289041	1.9035	-2.73178	1.51982	-1.79743	0.0722669	NA
ENSG00000272870	13.7643	-0.867286	0.482866	-1.79612	0.0724755	0.999879	AC097534.2
ENSG00000218180	11.5559	-0.958992	0.534025	-1.79578	0.0725292	0.999879	SLC25A5P7
ENSG00000163874	292.285	0.262839	0.146368	1.79574	0.0725354	0.999879	ZC3H12A
ENSG00000112658	844.635	0.261646	0.145809	1.79444	0.0727429	0.999879	SRF
ENSG00000145358	54.1466	-0.493947	0.27535	-1.79389	0.0728306	0.999879	DDIT4L
ENSG00000285437	15.4822	-0.816092	0.455035	-1.79347	0.0728977	0.999879	POLR2J3
ENSG00000240751	5.32098	-1.49979	0.836343	-1.79328	0.0729286	0.999879	AC026348.1
ENSG00000198853	1366.2	0.259149	0.144567	1.79259	0.0730386	0.999879	RUSC2
ENSG00000245148	4.3512	1.5461	0.862677	1.79221	0.0730991	0.999879	ARAP1-AS2
ENSG00000173706	840.525	0.208789	0.116539	1.79159	0.0731995	0.999879	HEG1
ENSG00000196204	320.603	0.243186	0.135808	1.79066	0.0733474	0.999879	RNF216P1
ENSG00000142657	22403.9	0.191338	0.106885	1.79013	0.0734327	0.999879	PGD
ENSG00000131469	6424.97	0.209881	0.117286	1.78948	0.0735376	0.999879	RPL27
ENSG00000126822	1660.98	0.234251	0.130955	1.78879	0.0736488	0.999879	PLEKHG3
ENSG00000275413	10.0752	-1.0322	0.577258	-1.78811	0.073759	0.999879	AC002553.2
ENSG00000267801	29.8844	0.604959	0.338361	1.78791	0.0737908	0.999879	AC087289.5
ENSG00000280078	4.08176	-1.73636	0.971254	-1.78775	0.0738169	0.999879	AC016526.3
ENSG00000144410	1.84592	-2.68571	1.50255	-1.78743	0.0738682	NA	CPO
ENSG00000241749	3.46686	-1.95323	1.09342	-1.78635	0.0740429	0.999879	RPSAP52
ENSG00000127993	252.982	-0.266881	0.149461	-1.78562	0.0741606	0.999879	RBM48
ENSG00000148400	784.531	-0.24458	0.136997	-1.78529	0.0742138	0.999879	NOTCH1
ENSG00000010318	71.5205	0.388378	0.217565	1.78511	0.0742431	0.999879	PHF7
ENSG00000132481	1373.96	0.300772	0.168598	1.78396	0.0744301	0.999879	TRIM47
ENSG00000142871	877.603	0.262823	0.147334	1.78386	0.0744468	0.999879	CYR61
ENSG00000047346	360.937	-0.300048	0.168232	-1.78354	0.0744983	0.999879	FAM214A
ENSG00000260063	10.9566	-0.95392	0.534988	-1.78307	0.0745751	0.999879	AL512408.1
ENSG00000203435	3.37477	-1.93459	1.08597	-1.78144	0.0748408	0.999879	E2F3P2
ENSG00000226756	10.0738	-1.04092	0.58467	-1.78035	0.0750195	0.999879	AC007365.1
ENSG00000196083	215.368	0.270325	0.151922	1.77936	0.0751803	0.999879	IL1RAP
ENSG00000136942	7146.36	0.21926	0.123243	1.77909	0.0752255	0.999879	RPL35
ENSG00000140988	9945.11	0.246261	0.13844	1.77882	0.0752692	0.999879	RPS2
ENSG00000275066	2.73327	-2.27418	1.27899	-1.77811	0.0753856	NA	SYNRG
ENSG00000232623	4.36756	1.507	0.847718	1.77772	0.0754498	0.999879	AP000266.1
ENSG00000224969	5.45768	1.38908	0.7816	1.77723	0.0755308	0.999879	AL645608.2
ENSG00000255561	58.0674	0.447893	0.252045	1.77704	0.0755621	0.999879	FDXACB1
ENSG00000230185	20.9297	-0.717353	0.403787	-1.77656	0.0756403	0.999879	C9orf147
ENSG00000170222	164.461	-0.317908	0.179006	-1.77597	0.0757386	0.999879	ADPRM
ENSG00000196951	43.3121	-0.489973	0.275918	-1.77579	0.0757676	0.999879	SCOC-AS1
ENSG00000158815	3.6776	1.64137	0.924518	1.77538	0.0758355	0.999879	FGF17
ENSG00000237331	3.36813	-1.93105	1.08824	-1.77448	0.0759837	0.999879	XIAP-AS1
ENSG00000176855	113.637	0.366201	0.2064	1.77424	0.0760242	0.999879	KRT18P28
ENSG00000253971	3.39987	-1.97325	1.11235	-1.77395	0.0760709	0.999879	CDC42P3
ENSG00000034053	28.4331	-0.609878	0.344022	-1.77279	0.0762636	0.999879	APBA2
ENSG00000177600	6318.63	0.211212	0.119193	1.77202	0.076392	0.999879	RPLP2
ENSG00000237126	19.7888	-0.708109	0.399639	-1.77187	0.076416	0.999879	AC073254.1
ENSG00000188385	326.991	-0.243754	0.137592	-1.77157	0.0764668	0.999879	JAKMIP3
ENSG00000146592	65.8613	0.431286	0.243555	1.7708	0.0765941	0.999879	CREB5
ENSG00000008441	204.823	0.303701	0.171533	1.77051	0.0766425	0.999879	NFIX
ENSG00000135697	106.438	-0.33317	0.188204	-1.77026	0.0766842	0.999879	BCO1
ENSG00000033627	1655.91	0.185022	0.104527	1.77009	0.0767119	0.999879	ATP6V0A1
ENSG00000232732	11.5023	-0.924558	0.522764	-1.76859	0.0769618	0.999879	AC097717.1
ENSG00000230202	512.051	0.25715	0.145414	1.76839	0.0769951	0.999879	AL450405.1
ENSG00000162241	205.261	0.264211	0.149408	1.76839	0.0769959	0.999879	SLC25A45
ENSG00000139132	260.281	-0.320316	0.181137	-1.76836	0.0769999	0.999879	FGD4
ENSG00000130402	31834.2	0.203979	0.115378	1.76791	0.077076	0.999879	ACTN4
ENSG00000273061	6.45344	-1.32982	0.752507	-1.76719	0.077196	0.999879	CDC37L1-AS1
ENSG00000214595	77.542	-0.409852	0.231958	-1.76692	0.0772411	0.999879	EML6
ENSG00000278864	286.907	0.269263	0.152417	1.76662	0.0772922	0.999879	AC055811.4
ENSG00000153294	215.168	-0.272699	0.154429	-1.76585	0.0774209	0.999879	ADGRF4
ENSG00000171202	632.521	-0.211895	0.119998	-1.76583	0.0774251	0.999879	TMEM126A
ENSG00000104998	302.073	0.252776	0.143168	1.7656	0.0774637	0.999879	IL27RA
ENSG00000152464	480.952	-0.221653	0.125625	-1.7644	0.0776646	0.999879	RPP38
ENSG00000251493	136.492	0.343165	0.194588	1.76355	0.0778074	0.999879	FOXD1
ENSG00000225470	172.145	-0.304834	0.172995	-1.7621	0.0780523	0.999879	JPX
ENSG00000120057	17.5171	-0.757249	0.429848	-1.76167	0.0781253	0.999879	SFRP5
ENSG00000144560	431.437	0.228731	0.129885	1.76103	0.0782337	0.999879	VGLL4
ENSG00000000971	53.5864	-0.487609	0.276971	-1.76051	0.0783219	0.999879	CFH
ENSG00000170385	2335.02	0.177147	0.100682	1.75947	0.0784971	0.999879	SLC30A1
ENSG00000289609	18.0987	-0.75648	0.42999	-1.7593	0.0785272	0.999879
ENSG00000059145	713.413	0.200791	0.11418	1.75854	0.0786557	0.999879	UNKL
ENSG00000260278	3.42487	-1.93667	1.10191	-1.75756	0.0788225	0.999879	AC098818.2
ENSG00000147454	2183.27	0.175349	0.0997714	1.7575	0.0788319	0.999879	SLC25A37
ENSG00000213943	269.145	0.276116	0.157125	1.7573	0.078867	0.999879	KRT18P17
ENSG00000150630	333.131	0.241451	0.137428	1.75693	0.0789305	0.999879	VEGFC
ENSG00000266648	16.8943	0.716471	0.40794	1.75631	0.0790347	0.999879	SETP3
ENSG00000213352	28.8228	0.578808	0.329626	1.75595	0.0790969	0.999879	GAPDHP44
ENSG00000169756	2453.13	0.179869	0.102469	1.75534	0.0792006	0.999879	LIMS1
ENSG00000172216	2000.89	0.242956	0.13842	1.75521	0.0792235	0.999879	CEBPB
ENSG00000236244	3.35309	-1.91195	1.08945	-1.75497	0.0792643	0.999879	AL122008.4
ENSG00000185607	1.81446	-2.66589	1.52001	-1.75386	0.079454	NA	ACTBP7
ENSG00000049768	3.95005	-1.70126	0.970052	-1.75378	0.0794676	0.999879	FOXP3
ENSG00000230581	6.30555	1.21671	0.694079	1.75298	0.0796053	0.999879	ACTG1P14
ENSG00000140104	304.941	0.24399	0.139202	1.75277	0.0796417	0.999879	CLBA1
ENSG00000234175	2.69461	-2.25692	1.28766	-1.75273	0.0796484	NA	AL355355.2
ENSG00000173210	251.246	0.314456	0.179479	1.75205	0.079766	0.999879	ABLIM3
ENSG00000235899	13.683	-0.8343	0.476273	-1.75173	0.0798205	0.999879	LINC01564
ENSG00000184260	17.4877	-0.754509	0.430748	-1.75163	0.0798383	0.999879	HIST2H2AC
ENSG00000143341	5.88847	-1.36234	0.778177	-1.75068	0.0800015	0.999879	HMCN1
ENSG00000167522	4825.72	0.167587	0.0957773	1.74976	0.0801593	0.999879	ANKRD11
ENSG00000250579	6.39251	-1.27359	0.727984	-1.74948	0.0802085	0.999879	AC022424.1
ENSG00000181826	290.561	0.242289	0.138625	1.7478	0.0804992	0.999879	RELL1
ENSG00000287484	3.79865	1.55104	0.887532	1.74759	0.0805359	0.999879
ENSG00000230010	17.1945	-0.773608	0.442999	-1.7463	0.0807592	0.999879	AL049646.1
ENSG00000272432	3.34859	-1.95522	1.11977	-1.7461	0.0807943	0.999879	AL031432.3
ENSG00000153140	463.608	-0.238339	0.136633	-1.74437	0.0810938	0.999879	CETN3
ENSG00000188522	1537.37	0.233805	0.134055	1.7441	0.0811417	0.999879	FAM83G
ENSG00000137154	14519.6	0.166421	0.0955152	1.74235	0.0814466	0.999879	RPS6
ENSG00000213763	187.71	0.29395	0.168733	1.74211	0.0814899	0.999879	ACTBP2
ENSG00000232811	25.1465	0.608989	0.349634	1.74179	0.0815455	0.999879	AL360270.1
ENSG00000236627	3.36362	-1.90946	1.09772	-1.73948	0.0819496	0.999879	AL590302.2
ENSG00000269374	38.2562	0.501248	0.288355	1.7383	0.0821578	0.999879	AC011497.2
ENSG00000223658	42.8083	-0.487417	0.280467	-1.73787	0.082233	0.999879	C1GALT1C1L
ENSG00000225872	5.1989	-1.46418	0.84254	-1.73781	0.0822441	0.999879	LINC01529
ENSG00000196604	2.34322	2.01217	1.15798	1.73766	0.0822708	NA	POTEF
ENSG00000258728	12.128	-0.924552	0.532134	-1.73744	0.0823093	0.999879	AL162231.3
ENSG00000201900	1.96648	2.25861	1.29998	1.73742	0.0823124	NA	RNY1P13
ENSG00000286634	5.1946	-1.46373	0.842524	-1.73731	0.082332	0.999879
ENSG00000152661	3047.71	0.203958	0.1174	1.73729	0.0823362	0.999879	GJA1
ENSG00000235721	2.66987	1.86423	1.07315	1.73717	0.0823577	NA	AC013268.3
ENSG00000117877	406.787	0.256595	0.147791	1.7362	0.0825286	0.999879	CD3EAP
ENSG00000164683	39.104	-0.515404	0.296868	-1.73614	0.0825392	0.999879	HEY1
ENSG00000254170	1.80386	-2.6252	1.51232	-1.73588	0.0825859	NA	AC008802.1
ENSG00000258082	2.66114	-2.262	1.30312	-1.73583	0.0825937	NA	AL391832.3
ENSG00000196284	123.901	-0.3116	0.179613	-1.73484	0.0827686	0.999879	SUPT3H
ENSG00000213399	88.3743	0.356976	0.20578	1.73475	0.0827852	0.999879	AC022210.1
ENSG00000234509	3.41316	-1.91263	1.10356	-1.73314	0.0830701	0.999879	AP000253.1
ENSG00000148677	439.094	0.246174	0.142046	1.73306	0.0830843	0.999879	ANKRD1
ENSG00000259797	2.63169	-2.22944	1.28653	-1.73292	0.0831107	NA	AC020978.1
ENSG00000108830	11.4211	-0.906142	0.522939	-1.73279	0.0831336	0.999879	RND2
ENSG00000229806	3.96202	-1.69365	0.97785	-1.73201	0.0832715	0.999879	RPS15P5
ENSG00000113851	532.041	-0.228583	0.13203	-1.73129	0.0833999	0.999879	CRBN
ENSG00000089250	76.0459	0.391365	0.226096	1.73097	0.0834577	0.999879	NOS1
ENSG00000150991	8635.59	0.20733	0.119813	1.73045	0.08355	0.999879	UBC
ENSG00000165092	70188	0.208262	0.120367	1.73022	0.0835906	0.999879	ALDH1A1
ENSG00000161011	16196.4	0.213988	0.123858	1.72769	0.0840444	0.999879	SQSTM1
ENSG00000168273	228.313	-0.254854	0.147524	-1.72755	0.0840694	0.999879	SMIM4
ENSG00000288868	8.12398	-1.09586	0.634657	-1.7267	0.0842218	0.999879
ENSG00000175311	32.446	-0.553415	0.320545	-1.72648	0.084261	0.999879	ANKS4B
ENSG00000161509	14.6429	-0.805185	0.4666	-1.72564	0.0844118	0.999879	GRIN2C
ENSG00000099139	96.3017	-0.3408	0.197537	-1.72524	0.0844834	0.999879	PCSK5
ENSG00000205041	58.9872	-0.455653	0.264175	-1.72482	0.0845603	0.999879	AC118344.1
ENSG00000232564	16.6658	-0.799048	0.463564	-1.72371	0.0847608	0.999879	AL031594.1
ENSG00000151651	43.6589	-0.512717	0.297754	-1.72195	0.0850792	0.999879	ADAM8
ENSG00000215386	84.4855	-0.421452	0.244767	-1.72185	0.0850965	0.999879	MIR99AHG
ENSG00000275074	192.902	-0.295409	0.171565	-1.72184	0.0850978	0.999879	NUDT18
ENSG00000132846	285.295	-0.245669	0.142799	-1.72038	0.0853628	0.999879	ZBED3
ENSG00000063127	88.7629	-0.362003	0.210426	-1.72033	0.0853717	0.999879	SLC6A16
ENSG00000143384	4233.94	0.173116	0.10065	1.71998	0.0854355	0.999879	MCL1
ENSG00000248840	1.76797	-2.60249	1.51315	-1.71991	0.0854481	NA	AL645949.1
ENSG00000134333	28941.6	0.173763	0.101058	1.71945	0.0855332	0.999879	LDHA
ENSG00000224992	1.75487	-2.60522	1.51521	-1.71938	0.0855445	NA	AL445645.1
ENSG00000213601	13.5149	0.795791	0.462845	1.71935	0.0855513	0.999879	KRT18P19
ENSG00000238035	3.39405	1.67893	0.977409	1.71773	0.0858455	0.999879	AC138035.1
ENSG00000198873	255.78	-0.253734	0.147736	-1.71748	0.0858915	0.999879	GRK5
ENSG00000115548	1408.74	-0.244125	0.142146	-1.71742	0.0859026	0.999879	KDM3A
ENSG00000224280	5.33092	1.30625	0.760986	1.71653	0.086066	0.999879	AC005014.1
ENSG00000228061	5.86693	-1.34345	0.782775	-1.71626	0.0861143	0.999879	AC131571.1
ENSG00000269153	2.32625	2.00545	1.16889	1.71568	0.0862198	NA	LYPLA2P2
ENSG00000226608	1250.43	0.20496	0.119472	1.71555	0.086244	0.999879	FTLP3
ENSG00000283267	1.77573	-2.60802	1.52067	-1.71504	0.0863371	NA	FAM237B
ENSG00000198732	355.469	0.22796	0.132942	1.71473	0.0863939	0.999879	SMOC1
ENSG00000285665	36.6724	0.498765	0.290943	1.7143	0.086473	0.999879
ENSG00000131323	2231.23	0.182047	0.106212	1.714	0.0865294	0.999879	TRAF3
ENSG00000281501	32.8478	-0.555627	0.324187	-1.71391	0.086546	0.999879	SEPSECS-AS1
ENSG00000224063	20.2361	0.648991	0.378811	1.71323	0.0866699	0.999879	AC007319.1
ENSG00000286223	11.3373	-0.900082	0.525438	-1.71301	0.0867104	0.999879
ENSG00000223546	158.345	-0.301441	0.176006	-1.71268	0.0867717	0.999879	LINC00630
ENSG00000214380	2.70237	-2.2641	1.32204	-1.71259	0.0867887	NA	AC068781.1
ENSG00000185038	9.85687	0.939305	0.548643	1.71205	0.0868874	0.999879	MROH2A
ENSG00000263412	48.8507	-0.454327	0.265589	-1.71064	0.0871473	0.999879	AC004477.1
ENSG00000184110	196.65	0.290441	0.169821	1.71027	0.0872152	0.999879	EIF3C
ENSG00000104332	1779.97	0.184652	0.107972	1.71019	0.0872314	0.999879	SFRP1
ENSG00000280388	34.807	-0.567194	0.33177	-1.7096	0.0873396	0.999879	AC006330.1
ENSG00000099875	1115.71	-0.198301	0.116016	-1.70926	0.0874021	0.999879	MKNK2
ENSG00000215165	2.2948	2.0393	1.19354	1.70861	0.087523	NA	TCEA1P3
ENSG00000251013	4.03817	-1.70055	0.995299	-1.70858	0.0875288	0.999879	GAPDHP62
ENSG00000233287	42.8302	0.456649	0.267387	1.70782	0.0876696	0.999879	AC009362.1
ENSG00000150347	60.4636	0.439127	0.257222	1.70719	0.0877862	0.999879	ARID5B
ENSG00000137731	84.777	-0.361179	0.211585	-1.70701	0.0878195	0.999879	FXYD2
ENSG00000214207	246.34	0.291629	0.170859	1.70684	0.0878513	0.999879	KRT18P10
ENSG00000164304	3.05077	1.77666	1.04106	1.70659	0.0878991	0.999879	CAGE1
ENSG00000179431	578.542	0.298743	0.175097	1.70616	0.0879792	0.999879	FJX1
ENSG00000277152	10.9899	-0.940411	0.551216	-1.70607	0.0879958	0.999879	AC110048.2
ENSG00000145632	4260.94	0.18886	0.110757	1.70517	0.0881622	0.999879	PLK2
ENSG00000268655	6.81659	-1.17979	0.692319	-1.70411	0.0883608	0.999879	AC008687.4
ENSG00000237264	258.282	0.261448	0.153457	1.70372	0.0884326	0.999879	FTH1P11
ENSG00000171246	1889.6	0.196703	0.115598	1.70161	0.088828	0.999879	NPTX1
ENSG00000250708	14.1474	0.789585	0.46407	1.70144	0.088861	0.999879	LINC02269
ENSG00000266086	2.99534	1.77902	1.04597	1.70084	0.0889729	0.999879	AC015813.2
ENSG00000267573	74.4289	0.380233	0.223672	1.69996	0.0891389	0.999879	KRT8P5
ENSG00000250893	1.74039	-2.58498	1.52159	-1.69887	0.0893434	NA	AC098869.2
ENSG00000224707	1.74039	-2.58498	1.52159	-1.69887	0.0893434	NA	E2F3-IT1
ENSG00000065802	1294.8	0.207326	0.122046	1.69875	0.0893657	0.999879	ASB1
ENSG00000168610	4731.7	0.201174	0.118449	1.69841	0.0894302	0.999879	STAT3
ENSG00000261220	21.0038	-0.653269	0.384697	-1.69814	0.0894815	0.999879	AC103706.1
ENSG00000281128	23.7638	-0.622802	0.366913	-1.69741	0.0896193	0.999879	PTENP1-AS
ENSG00000244398	2230.2	0.176113	0.103781	1.69697	0.0897032	0.999879	AC116533.1
ENSG00000204262	9342.9	0.16126	0.0950363	1.69683	0.0897297	0.999879	COL5A2
ENSG00000235314	4.88718	1.33346	0.785898	1.69673	0.089748	0.999879	LINC00957
ENSG00000290098	2.62644	1.88444	1.11106	1.69608	0.0898715	NA
ENSG00000151490	2.61769	-2.17961	1.28511	-1.69605	0.0898768	NA	PTPRO
ENSG00000178464	1266.82	0.219534	0.129454	1.69585	0.0899151	0.999879	RPL10P16
ENSG00000265666	54.0546	-0.43548	0.256935	-1.6949	0.0900935	0.999879	RARA-AS1
ENSG00000230291	210.167	0.261554	0.154322	1.69486	0.0901014	0.999879	AC078817.1
ENSG00000229638	1760.32	0.18749	0.110669	1.69415	0.0902361	0.999879	RPL4P4
ENSG00000225783	48.6236	-0.478865	0.282701	-1.69389	0.0902855	0.999879	MIAT
ENSG00000263345	9.68785	-0.978325	0.578373	-1.69151	0.0907392	0.999879	AC006435.2
ENSG00000196262	8087.28	0.162834	0.0963042	1.69083	0.0908696	0.999879	PPIA
ENSG00000219507	411.898	0.23474	0.13889	1.69011	0.0910067	0.999879	FTH1P8
ENSG00000164406	25.4802	-0.608078	0.359907	-1.68954	0.0911159	0.999879	LEAP2
ENSG00000162599	685.148	-0.243183	0.143963	-1.68921	0.09118	0.999879	NFIA
ENSG00000161016	17175.6	0.208601	0.123542	1.6885	0.0913152	0.999879	RPL8
ENSG00000240591	13.0629	-0.835532	0.495073	-1.68769	0.0914704	0.999879	AL096701.3
ENSG00000236549	5.12745	-1.40597	0.833828	-1.68617	0.0917636	0.999879	RPS27AP7
ENSG00000057704	29.0337	0.539311	0.319913	1.6858	0.0918336	0.999879	TMCC3
ENSG00000226789	1.07471	-3.08664	1.83113	-1.68565	0.0918642	NA	AC110926.1
ENSG00000272576	3.08251	1.71032	1.01485	1.68529	0.0919334	0.999879	AC027271.1
ENSG00000241416	92.1304	0.346513	0.20563	1.68512	0.0919648	0.999879	KRT8P13
ENSG00000106526	7.97952	-1.07233	0.636474	-1.6848	0.0920278	0.999879	ACTR3C
ENSG00000178919	287.002	0.249875	0.148314	1.68478	0.0920318	0.999879	FOXE1
ENSG00000230299	2.64313	1.84379	1.09439	1.68477	0.0920339	NA	AC093162.1
ENSG00000287264	11.8456	-0.861633	0.511961	-1.683	0.0923744	0.999879
ENSG00000173295	31.4373	-0.556978	0.331071	-1.68235	0.0925001	0.999879	FAM86B3P
ENSG00000112514	2.36436	1.96274	1.16711	1.6817	0.0926262	NA	CUTA
ENSG00000123009	282.06	0.261714	0.155695	1.68094	0.0927743	0.999879	NME2P1
ENSG00000125089	278.439	0.232245	0.138257	1.6798	0.0929954	0.999879	SH3TC1
ENSG00000178026	114.449	-0.316286	0.188353	-1.67922	0.0931082	0.999879	LRRC75B
ENSG00000248265	5.18676	-1.40732	0.838162	-1.67905	0.0931419	0.999879	AC023794.1
ENSG00000185220	157.289	-0.278043	0.165737	-1.67762	0.0934218	0.999879	PGBD2
ENSG00000163682	1979.72	0.192612	0.114826	1.67742	0.0934609	0.999879	RPL9
ENSG00000162407	474.369	0.201665	0.12024	1.67718	0.0935063	0.999879	PLPP3
ENSG00000150477	81.0177	-0.362613	0.21625	-1.67682	0.093577	0.999879	KIAA1328
ENSG00000237307	3.88962	-1.65021	0.984158	-1.67677	0.0935865	0.999879	SRRM1P3
ENSG00000166592	54.9121	0.455129	0.271526	1.67619	0.0937018	0.999879	RRAD
ENSG00000163322	204.933	-0.27041	0.16133	-1.67613	0.0937129	0.999879	ABRAXAS1
ENSG00000287807	4.97843	1.3266	0.7923	1.67436	0.0940594	0.999879
ENSG00000148926	649.75	0.227469	0.135854	1.67436	0.0940596	0.999879	ADM
ENSG00000060069	254.46	0.287407	0.171724	1.67365	0.0941985	0.999879	CTDP1
ENSG00000286180	5.72943	1.16791	0.697829	1.67363	0.0942036	0.999879
ENSG00000077264	4.45117	-1.49256	0.89189	-1.67348	0.0942326	0.999879	PAK3
ENSG00000165810	45.8954	-0.454887	0.271872	-1.67316	0.0942951	0.999879	BTNL9
ENSG00000277368	4.45594	-1.48343	0.886606	-1.67316	0.094296	0.999879	AL138966.2
ENSG00000280248	4.45705	-1.48308	0.886559	-1.67285	0.0943559	0.999879	AC124319.4
ENSG00000072134	771.49	0.188468	0.112724	1.67194	0.0945353	0.999879	EPN2
ENSG00000109775	333.015	-0.246163	0.14747	-1.66924	0.0950694	0.999879	UFSP2
ENSG00000156482	4516.38	0.178357	0.106855	1.66914	0.0950897	0.999879	RPL30
ENSG00000224628	8.59151	-1.0659	0.638714	-1.66882	0.0951534	0.999879	AL121723.1
ENSG00000200170	14.0835	-0.790013	0.473514	-1.6684	0.0952355	0.999879	RF00019
ENSG00000272482	18.2222	-0.696849	0.417708	-1.66827	0.0952625	0.999879	AC254633.1
ENSG00000178662	4.92327	1.35259	0.810904	1.668	0.0953156	0.999879	CSRNP3
ENSG00000283199	4.42733	-1.48543	0.890756	-1.66761	0.0953934	0.999879	C13orf46
ENSG00000109705	7.36962	-1.12164	0.673031	-1.66655	0.0956045	0.999879	NKX3-2
ENSG00000175318	2.52616	-2.15575	1.2937	-1.66635	0.0956446	NA	GRAMD2A
ENSG00000171428	161.617	-0.294036	0.176526	-1.66569	0.0957761	0.999879	NAT1
ENSG00000150773	28.7148	-0.548625	0.329497	-1.66504	0.0959047	0.999879	PIH1D2
ENSG00000261884	46.7467	0.430596	0.258619	1.66498	0.0959166	0.999879	AC040162.1
ENSG00000111696	774.36	0.18717	0.112471	1.66416	0.0960803	0.999879	NT5DC3
ENSG00000031081	111.894	0.321468	0.19319	1.664	0.0961132	0.999879	ARHGAP31
ENSG00000249628	6.01348	1.18503	0.712352	1.66355	0.0962029	0.999879	LINC00942
ENSG00000123416	6241.14	0.191805	0.115352	1.66278	0.0963569	0.999879	TUBA1B
ENSG00000169599	848.61	-0.181017	0.108875	-1.66262	0.0963892	0.999879	NFU1
ENSG00000143199	4.50936	-1.48736	0.89469	-1.66243	0.0964269	0.999879	ADCY10
ENSG00000287185	203.806	0.265761	0.159899	1.66206	0.0965012	0.999879
ENSG00000130202	1683.31	0.218623	0.131551	1.66189	0.0965355	0.999879	NECTIN2
ENSG00000184530	4.22522	1.37395	0.82676	1.66185	0.0965437	0.999879	C6orf58
ENSG00000236384	2.33401	1.99557	1.20088	1.66175	0.096562	NA	LINC00479
ENSG00000186480	1080.59	-0.191493	0.115353	-1.66007	0.0969013	0.999879	INSIG1
ENSG00000254602	12.7247	-0.877408	0.528995	-1.65863	0.09719	0.999879	AP000662.1
ENSG00000233942	3.85892	-1.65484	0.998487	-1.65735	0.0974497	0.999879	AC004012.1
ENSG00000235626	4.93444	1.28792	0.777611	1.65626	0.0976695	0.999879	KRT18P66
ENSG00000244128	124.756	0.332229	0.200649	1.65577	0.0977683	0.999879	LINC01322
ENSG00000168916	38.7417	-0.486635	0.294148	-1.65439	0.098048	0.999879	ZNF608
ENSG00000273058	10.4331	-0.959792	0.580482	-1.65344	0.098241	0.999879	AL359921.2
ENSG00000250397	69.8654	0.390077	0.235919	1.65343	0.0982426	0.999879	AP006623.1
ENSG00000165244	674.046	0.196899	0.119138	1.6527	0.0983911	0.999879	ZNF367
ENSG00000223804	2.37524	1.97844	1.19784	1.65167	0.0986015	NA	AC244669.1
ENSG00000289194	345.414	0.254245	0.153959	1.65138	0.098662	0.999879
ENSG00000168890	141.252	-0.285979	0.173182	-1.65132	0.0986732	0.999879	TMEM150A
ENSG00000099331	1704.59	0.207985	0.125955	1.65127	0.0986835	0.999879	MYO9B
ENSG00000242071	986.562	0.197373	0.11958	1.65055	0.0988305	0.999879	RPL7AP6
ENSG00000053254	626.581	-0.19103	0.115741	-1.6505	0.0988411	0.999879	FOXN3
ENSG00000268093	20.2748	-0.647884	0.39255	-1.65045	0.098851	0.999879	AC022154.1
ENSG00000104228	670.844	0.220318	0.133563	1.64954	0.0990367	0.999879	TRIM35
ENSG00000234498	67.5331	0.378165	0.229333	1.64897	0.0991532	0.999879	RPL13AP20
ENSG00000049759	1473.53	0.168059	0.101941	1.6486	0.0992302	0.999879	NEDD4L
ENSG00000285517	269.564	0.240888	0.146143	1.6483	0.0992901	0.999879
ENSG00000227347	40.2993	0.471873	0.286283	1.64827	0.0992966	0.999879	HNRNPKP2
ENSG00000257732	32.1201	0.527329	0.320167	1.64705	0.0995487	0.999879	AC089983.1
ENSG00000164587	10344.6	0.192439	0.116873	1.64657	0.0996468	0.999879	RPS14
ENSG00000257199	3.82663	-1.61009	0.978259	-1.64587	0.0997897	0.999879	AC025161.1
ENSG00000272077	21.0129	-0.700264	0.425603	-1.64535	0.0998984	0.999879	AC124045.1
ENSG00000213857	50.3626	0.423728	0.257597	1.64493	0.0999848	0.999879	AL080243.1
ENSG00000239569	61.3938	-0.416471	0.253257	-1.64446	0.100081	0.999879	KMT2E-AS1
ENSG00000121236	612.774	-0.210802	0.128328	-1.64268	0.100449	0.999879	TRIM6
ENSG00000162946	20.2637	-0.646891	0.393804	-1.64267	0.100451	0.999879	DISC1
ENSG00000259366	99.0765	0.316165	0.192506	1.64236	0.100515	0.999879	AC108449.2
ENSG00000142046	80.9644	-0.355361	0.216437	-1.64186	0.100618	0.999879	TMEM91
ENSG00000112531	3579.43	0.16115	0.098234	1.64047	0.100908	0.999879	QKI
ENSG00000144713	7186.46	0.17703	0.107944	1.64001	0.101003	0.999879	RPL32
ENSG00000275734	27.7895	0.55813	0.340399	1.63964	0.101081	0.999879	AC010538.1
ENSG00000074800	37231.8	0.193449	0.11805	1.6387	0.101275	0.999879	ENO1
ENSG00000182103	1.69389	-2.51711	1.53619	-1.63855	0.101307	NA	FAM181B
ENSG00000228751	8.52548	-1.02909	0.628398	-1.63764	0.101496	0.999879	AC004022.1
ENSG00000213366	28.3442	0.533753	0.326077	1.63689	0.101654	0.999879	GSTM2
ENSG00000139926	972.492	0.197993	0.120975	1.63665	0.101704	0.999879	FRMD6
ENSG00000241111	1.67692	-2.51722	1.53851	-1.63614	0.101809	NA	PRICKLE2-AS1
ENSG00000169213	1747.7	0.198619	0.12143	1.63567	0.101909	0.999879	RAB3B
ENSG00000196636	366.538	-0.227029	0.138892	-1.63457	0.102139	0.999879	SDHAF3
ENSG00000142347	42.9627	-0.449469	0.275079	-1.63396	0.102266	0.999879	MYO1F
ENSG00000114784	728.235	0.201679	0.123453	1.63364	0.102334	0.999879	EIF1B
ENSG00000221994	13.0175	-0.825885	0.505722	-1.63308	0.102452	0.999879	ZNF630
ENSG00000271936	83.5776	-0.340756	0.20867	-1.63299	0.10247	0.999879	AC012073.1
ENSG00000168517	75.6928	-0.372806	0.228395	-1.63229	0.102618	0.999879	HEXIM2
ENSG00000228624	3.16759	-1.81355	1.11189	-1.63105	0.10288	0.999879	HDAC2-AS2
ENSG00000117262	81.5887	-0.357432	0.219292	-1.62994	0.103115	0.999879	GPR89A
ENSG00000176401	163.921	-0.267894	0.164446	-1.62907	0.103298	0.999879	EID2B
ENSG00000149557	12.4951	0.80015	0.491178	1.62904	0.103304	0.999879	FEZ1
ENSG00000290082	50.7323	-0.425305	0.261134	-1.62869	0.10338	0.999879
ENSG00000110092	10286.2	0.157078	0.0965139	1.62752	0.103626	0.999879	CCND1
ENSG00000134324	1424.56	-0.179241	0.110143	-1.62734	0.103664	0.999879	LPIN1
ENSG00000178172	8.626	-1.02391	0.629212	-1.62729	0.103675	0.999879	SPINK6
ENSG00000230650	53.6976	-0.413697	0.254243	-1.62717	0.103701	0.999879	AC140479.2
ENSG00000268442	1.75148	-2.57302	1.58129	-1.62717	0.103701	NA	HAVCR1P1
ENSG00000272686	93.4947	0.322118	0.198078	1.62622	0.103904	0.999879	AC006333.2
ENSG00000153815	7277.13	0.193677	0.119132	1.62574	0.104004	0.999879	CMIP
ENSG00000261308	10.1749	-0.932521	0.57384	-1.62506	0.104151	0.999879	FIGNL2
ENSG00000257907	1.69057	-2.5147	1.54788	-1.6246	0.104247	NA	EEF1A1P17
ENSG00000164104	2153.6	-0.174165	0.10729	-1.62332	0.104521	0.999879	HMGB2
ENSG00000182957	381.755	0.218204	0.134433	1.62314	0.104559	0.999879	SPATA13
ENSG00000237605	1.98318	2.2022	1.35686	1.62301	0.104588	NA	AL591846.2
ENSG00000248648	8.39616	0.990003	0.609994	1.62297	0.104596	0.999879	AC113410.1
ENSG00000147119	313.949	0.250367	0.154272	1.62289	0.104612	0.999879	CHST7
ENSG00000103855	992.845	0.209093	0.128904	1.62208	0.104786	0.999879	CD276
ENSG00000272791	8.6705	1.00104	0.617195	1.62191	0.104822	0.999879	AC073389.3
ENSG00000188739	36.1756	-0.505446	0.31169	-1.62163	0.104882	0.999879	RBM34
ENSG00000178997	5.54606	-1.28952	0.795325	-1.62137	0.104938	0.999879	EXD1
ENSG00000162595	10.581	-0.883144	0.544771	-1.62113	0.10499	0.999879	DIRAS3
ENSG00000197879	9039.08	0.222575	0.137337	1.62064	0.105094	0.999879	MYO1C
ENSG00000169239	138.295	0.278629	0.171987	1.62006	0.10522	0.999879	CA5B
ENSG00000250286	7.26401	-1.08466	0.669788	-1.61941	0.10536	0.999879	AC021491.2
ENSG00000183535	14.9936	-0.750505	0.463506	-1.61919	0.105406	0.999879	COL18A1-AS1
ENSG00000108219	4696.29	0.184099	0.113701	1.61915	0.105416	0.999879	TSPAN14
ENSG00000145107	44.3778	0.431739	0.2667	1.61882	0.105486	0.999879	TM4SF19
ENSG00000183579	700.359	0.178891	0.110567	1.61794	0.105675	0.999879	ZNRF3
ENSG00000278743	2.48299	-2.10842	1.30333	-1.61773	0.105722	NA	AC087239.1
ENSG00000146411	26.9465	-0.549196	0.339566	-1.61735	0.105803	0.999879	SLC2A12
ENSG00000261740	110.587	-0.30102	0.186164	-1.61696	0.105886	0.999879	BOLA2-SMG1P6
ENSG00000224419	64.7117	0.374567	0.231681	1.61674	0.105935	0.999879	KRT18P27
ENSG00000091490	1479.44	0.164682	0.101894	1.61621	0.10605	0.999879	SEL1L3
ENSG00000269680	5.68829	-1.2782	0.790978	-1.61597	0.1061	0.999879	AC008760.1
ENSG00000203650	18.701	-0.668193	0.413745	-1.61499	0.106314	0.999879	LINC01285
ENSG00000223878	11.1626	-0.857251	0.53091	-1.61468	0.106379	0.999879	PPIAP53
ENSG00000197114	110.228	-0.302534	0.187368	-1.61465	0.106387	0.999879	ZGPAT
ENSG00000100219	1230.25	0.177788	0.110109	1.61464	0.106388	0.999879	XBP1
ENSG00000153250	2121.61	0.195874	0.121316	1.61458	0.106401	0.999879	RBMS1
ENSG00000142197	380.437	0.201929	0.125081	1.61438	0.106445	0.999879	DOPEY2
ENSG00000130589	333.237	0.25592	0.158543	1.6142	0.106483	0.999879	HELZ2
ENSG00000175137	657.021	0.199248	0.123485	1.61354	0.106627	0.999879	SH3BP5L
ENSG00000279078	4.91203	-1.33268	0.826041	-1.61333	0.106673	0.999879	SND1-IT1
ENSG00000262481	3.79617	1.43557	0.8899	1.61318	0.106706	0.999879	TMEM256-PLSCR3
ENSG00000250166	5.54882	-1.25486	0.777902	-1.61313	0.106715	0.999879	AC087241.1
ENSG00000159055	416.646	-0.203802	0.126358	-1.6129	0.106767	0.999879	MIS18A
ENSG00000143842	405.951	0.243939	0.151279	1.61251	0.106851	0.999879	SOX13
ENSG00000159556	78.4235	0.344985	0.213999	1.61209	0.106942	0.999879	ISL2
ENSG00000254122	2.46713	-2.12741	1.31997	-1.61171	0.107026	NA	PCDHGB7
ENSG00000235954	190.327	-0.264663	0.164268	-1.61116	0.107144	0.999879	TTC28-AS1
ENSG00000237976	13.3755	0.761127	0.472488	1.61089	0.107203	0.999879	AL391069.3
ENSG00000287067	3.84348	1.42162	0.882507	1.61089	0.107203	0.999879
ENSG00000153234	75.1372	0.359473	0.223219	1.6104	0.10731	0.999879	NR4A2
ENSG00000273245	2.4699	-2.12233	1.31808	-1.61017	0.10736	NA	AC092653.1
ENSG00000243716	66.753	0.487701	0.30301	1.60952	0.107502	0.999879	NPIPB5
ENSG00000242282	1.65322	-2.50177	1.55446	-1.60941	0.107526	NA	AC108488.1
ENSG00000152766	18.3842	0.666503	0.414229	1.60902	0.107612	0.999879	ANKRD22
ENSG00000197415	12.2707	-0.825429	0.513285	-1.60813	0.107807	0.999879	VEPH1
ENSG00000160360	284.248	0.249651	0.155273	1.60782	0.107875	0.999879	GPSM1
ENSG00000083807	237.989	-0.245328	0.152615	-1.6075	0.107944	0.999879	SLC27A5
ENSG00000265943	3.79406	-1.60055	0.995741	-1.60739	0.107968	0.999879	AC090912.1
ENSG00000279236	5.56767	-1.2526	0.779555	-1.60681	0.108096	0.999879	AC064801.2
ENSG00000257261	23.8828	-0.579247	0.360731	-1.60576	0.108327	0.999879	AC008014.1
ENSG00000223695	1.61401	-2.47372	1.54085	-1.60543	0.1084	NA	FO393418.1
ENSG00000206159	34.8119	-0.487243	0.303601	-1.60488	0.10852	0.999879	GYG2P1
ENSG00000168685	26.9285	0.602842	0.375823	1.60406	0.108702	0.999879	IL7R
ENSG00000182179	5.03053	1.22741	0.765486	1.60343	0.108839	0.999879	UBA7
ENSG00000279500	33.992	0.492198	0.306972	1.6034	0.108846	0.999879	AC108704.2
ENSG00000260261	42.7571	-0.456009	0.284474	-1.60299	0.108936	0.999879	AC124944.3
ENSG00000161791	266.213	0.241247	0.150505	1.60292	0.108953	0.999879	FMNL3
ENSG00000201451	1.68136	-2.54326	1.58693	-1.60263	0.109016	NA	RF00019
ENSG00000283294	18.7902	0.627152	0.391431	1.6022	0.109111	0.999879	AP005212.4
ENSG00000232333	1.68856	-2.52792	1.57815	-1.60182	0.109195	NA	RPS27AP2
ENSG00000232906	4.34508	-1.44396	0.902074	-1.60071	0.10944	0.999879	AC092685.1
ENSG00000121895	756.942	0.231279	0.144503	1.60052	0.109483	0.999879	TMEM156
ENSG00000253930	105.121	0.318039	0.198789	1.59988	0.109625	0.999879	TNFRSF10A-AS1
ENSG00000164967	366.118	-0.227714	0.14237	-1.59945	0.109721	0.999879	RPP25L
ENSG00000259556	26.7063	-0.575843	0.360027	-1.59944	0.109722	0.999879	AC090971.3
ENSG00000105668	10.9489	0.812127	0.507763	1.59942	0.109727	0.999879	UPK1A
ENSG00000273045	36.9763	0.469054	0.293306	1.5992	0.109777	0.999879	C2orf15
ENSG00000167476	3.86045	1.42646	0.892027	1.59913	0.109793	0.999879	JSRP1
ENSG00000214182	654.07	0.204161	0.127671	1.59912	0.109793	0.999879	PTMAP5
ENSG00000185650	4017.26	0.167144	0.104539	1.59887	0.10985	0.999879	ZFP36L1
ENSG00000155657	276.67	-0.328073	0.205223	-1.59862	0.109905	0.999879	TTN
ENSG00000152127	1644.67	0.166556	0.104198	1.59845	0.109942	0.999879	MGAT5
ENSG00000187098	484.792	0.200616	0.125517	1.59832	0.109972	0.999879	MITF
ENSG00000228506	56.1524	-0.405963	0.254017	-1.59818	0.110004	0.999879	AL513550.1
ENSG00000269335	389.829	0.243732	0.15257	1.5975	0.110153	0.999879	IKBKG
ENSG00000262119	3.08244	-1.75473	1.09863	-1.5972	0.110222	0.999879	AL079343.1
ENSG00000213839	265.205	0.225017	0.14089	1.59711	0.110242	0.999879	TMX2P1
ENSG00000237073	3.79718	-1.58687	0.993697	-1.59693	0.110281	0.999879	AL162727.2
ENSG00000055483	2232.65	0.169714	0.106297	1.59661	0.110354	0.999879	USP36
ENSG00000266079	7.79141	-1.04505	0.654674	-1.59629	0.110424	0.999879	SNORA59B
ENSG00000233237	649.767	0.218016	0.136616	1.59584	0.110525	0.999879	LINC00472
ENSG00000137752	1.62322	-2.46774	1.54655	-1.59565	0.110568	NA	CASP1
ENSG00000231793	1.62322	-2.46774	1.54655	-1.59565	0.110568	NA	DOC2GP
ENSG00000154040	338.958	-0.216301	0.135593	-1.59522	0.110663	0.999879	CABYR
ENSG00000107554	1548.04	0.178859	0.112136	1.59502	0.110708	0.999879	DNMBP
ENSG00000241560	19.1053	-0.694457	0.435395	-1.595	0.110711	0.999879	ZBTB20-AS1
ENSG00000105229	492.33	0.232875	0.146027	1.59474	0.11077	0.999879	PIAS4
ENSG00000251400	15.2129	-0.775311	0.486341	-1.59417	0.110897	0.999879	ALDH7A1P1
ENSG00000205268	661.879	-0.196917	0.123527	-1.59412	0.110909	0.999879	PDE7A
ENSG00000229994	13.7338	-0.757501	0.475251	-1.5939	0.110959	0.999879	RPL5P4
ENSG00000272750	14.3182	-0.739225	0.463818	-1.59378	0.110984	0.999879	AL592148.3
ENSG00000169253	5.07696	1.20653	0.757087	1.59365	0.111015	0.999879	AL669983.1
ENSG00000182010	176.7	-0.266422	0.16721	-1.59334	0.111085	0.999879	RTKN2
ENSG00000280161	11.0481	-0.855436	0.537026	-1.59291	0.11118	0.999879	AC022413.1
ENSG00000183421	243.013	0.253216	0.159023	1.59232	0.111313	0.999879	RIPK4
ENSG00000271918	20.2915	-0.626528	0.393491	-1.59223	0.111333	0.999879	AC034236.2
ENSG00000241511	80.8177	0.328446	0.20629	1.59216	0.111349	0.999879	RPS15AP24
ENSG00000231341	20.2119	-0.651569	0.409248	-1.59211	0.111359	0.999879	VDAC1P6
ENSG00000242697	23.0137	0.568461	0.35705	1.5921	0.111361	0.999879	RPL5P12
ENSG00000233602	4.32006	-1.42473	0.89488	-1.59209	0.111365	0.999879	ERI3-IT1
ENSG00000281344	165.009	-0.297479	0.1869	-1.59165	0.111464	0.999879	HELLPAR
ENSG00000135763	1432.15	0.18477	0.116088	1.59164	0.111466	0.999879	URB2
ENSG00000224020	20.9494	-0.69494	0.436649	-1.59153	0.11149	0.999879	MIR181A2HG
ENSG00000166401	314.382	0.220948	0.138863	1.59111	0.111584	0.999879	SERPINB8
ENSG00000085978	1609.41	0.17108	0.107524	1.59109	0.111589	0.999879	ATG16L1
ENSG00000240809	86.4858	0.332421	0.208951	1.59091	0.111631	0.999879	AC026877.1
ENSG00000165684	470.661	0.202192	0.127106	1.59074	0.111669	0.999879	SNAPC4
ENSG00000136048	1051.12	0.186416	0.117192	1.59069	0.111679	0.999879	DRAM1
ENSG00000229119	217.662	0.248679	0.156342	1.59061	0.111697	0.999879	AC026403.1
ENSG00000253168	2.4735	-2.08362	1.31031	-1.59017	0.111796	NA	AC124069.1
ENSG00000234518	400.685	0.206022	0.129567	1.59008	0.111816	0.999879	PTGES3P1
ENSG00000106665	892.328	0.198858	0.125138	1.58912	0.112034	0.999879	CLIP2
ENSG00000124370	135.292	-0.274956	0.173033	-1.58904	0.112052	0.999879	MCEE
ENSG00000153814	166.67	0.261334	0.164474	1.58891	0.112081	0.999879	JAZF1
ENSG00000260400	6.6616	-1.15513	0.72714	-1.58859	0.112152	0.999879	AL513534.1
ENSG00000110700	6335.41	0.161059	0.101406	1.58825	0.112229	0.999879	RPS13
ENSG00000103126	996.682	0.236429	0.148904	1.58779	0.112333	0.999879	AXIN1
ENSG00000237991	57.938	0.37583	0.236787	1.58721	0.112466	0.999879	RPL35P1
ENSG00000286561	5.43249	-1.22875	0.774185	-1.58716	0.112477	0.999879
ENSG00000234851	939.614	0.185343	0.11681	1.58671	0.112578	0.999879	RPL23AP42
ENSG00000100221	1332.56	0.191849	0.120934	1.5864	0.11265	0.999879	JOSD1
ENSG00000265727	6.34249	-1.25575	0.791715	-1.58612	0.112713	0.999879	RN7SL648P
ENSG00000261242	3.14682	1.50945	0.951851	1.58581	0.112783	0.999879	AL136038.3
ENSG00000230453	494.418	-0.234945	0.14817	-1.58564	0.11282	0.999879	ANKRD18B
ENSG00000231691	2.43372	-2.06493	1.30282	-1.58498	0.112971	NA	AL592114.3
ENSG00000053702	44.3617	-0.433739	0.273743	-1.58447	0.113086	0.999879	NRIP2
ENSG00000279539	46.3942	-0.427131	0.269692	-1.58377	0.113245	0.999879	AC006486.2
ENSG00000102362	116.474	-0.300284	0.189658	-1.58329	0.113354	0.999879	SYTL4
ENSG00000163083	1099.5	0.181082	0.114382	1.58312	0.113393	0.999879	INHBB
ENSG00000057019	24399.8	0.178044	0.112489	1.58277	0.113474	0.999879	DCBLD2
ENSG00000173868	14.345	-0.741649	0.468694	-1.58237	0.113564	0.999879	PHOSPHO1
ENSG00000276488	44.3105	0.428191	0.270601	1.58237	0.113565	0.999879	AC008735.4
ENSG00000178821	6.42896	1.07644	0.680579	1.58166	0.113727	0.999879	TMEM52
ENSG00000248643	23.2575	-0.622388	0.393816	-1.58041	0.114014	0.999879	RBM14-RBM4
ENSG00000283312	15.4345	-0.713655	0.451634	-1.58016	0.11407	0.999879	AC017104.4
ENSG00000250596	11.2699	-0.864373	0.547037	-1.5801	0.114084	0.999879	AC096751.1
ENSG00000092841	8863.25	0.181434	0.114831	1.58001	0.114104	0.999879	MYL6
ENSG00000185716	440.735	0.202841	0.128521	1.57827	0.114505	0.999879	MOSMO
ENSG00000279766	6.66948	-1.11122	0.704781	-1.57669	0.114867	0.999879	AC067931.1
ENSG00000129657	2011.08	0.182794	0.115967	1.57625	0.114967	0.999879	SEC14L1
ENSG00000162669	3.71722	-1.55213	0.98476	-1.57615	0.114991	0.999879	HFM1
ENSG00000169826	687.835	0.198942	0.126223	1.57611	0.115	0.999879	CSGALNACT2
ENSG00000272138	3.03401	-1.75099	1.11164	-1.57514	0.115224	0.999879	LINC01607
ENSG00000283498	22.3822	0.587743	0.373384	1.5741	0.115465	0.999879	MIR1244-2
ENSG00000100271	44.3462	-0.442294	0.28101	-1.57394	0.115501	0.999879	TTLL1
ENSG00000138378	338.975	-0.2399	0.152458	-1.57355	0.115592	0.999879	STAT4
ENSG00000127364	43.9991	-0.456028	0.289861	-1.57327	0.115657	0.999879	TAS2R4
ENSG00000278041	21.6503	-0.605422	0.384821	-1.57326	0.11566	0.999879	AL133325.3
ENSG00000272156	4.91008	-1.31347	0.834934	-1.57314	0.115686	0.999879	AC008280.3
ENSG00000288911	6.14235	1.08178	0.687738	1.57296	0.115728	0.999879
ENSG00000091622	107.461	-0.330387	0.210119	-1.57238	0.115862	0.999879	PITPNM3
ENSG00000241157	2.44204	-2.06809	1.31539	-1.57222	0.115899	NA	AC104763.1
ENSG00000073008	4205.05	0.193334	0.123005	1.57177	0.116005	0.999879	PVR
ENSG00000286614	6.62438	-1.11628	0.710321	-1.57151	0.116063	0.999879
ENSG00000163576	30.5134	-0.513347	0.326749	-1.57107	0.116166	0.999879	EFHB
ENSG00000234964	157.315	-0.259186	0.164977	-1.57105	0.116172	0.999879	FABP5P7
ENSG00000173391	13.1439	0.736192	0.468698	1.57072	0.116249	0.999879	OLR1
ENSG00000142599	1652.93	0.183232	0.116698	1.57015	0.116381	0.999879	RERE
ENSG00000004399	2692.17	0.17785	0.113295	1.56979	0.116464	0.999879	PLXND1
ENSG00000164111	6965.37	0.17333	0.110483	1.56883	0.116687	0.999879	ANXA5
ENSG00000289009	7.74923	0.991386	0.631934	1.56881	0.116691	0.999879
ENSG00000171488	921.4	0.197385	0.125835	1.56861	0.11674	0.999879	LRRC8C
ENSG00000243230	6.24454	1.07428	0.684867	1.5686	0.11674	0.999879	AC011005.4
ENSG00000176222	20.9915	-0.64339	0.410223	-1.56839	0.116789	0.999879	ZNF404
ENSG00000275491	13.4896	0.764867	0.487713	1.56827	0.116817	0.999879	LINC01730
ENSG00000248923	398.64	0.204721	0.13056	1.56802	0.116875	0.999879	MTND5P11
ENSG00000275467	1.60396	-2.45404	1.56513	-1.56795	0.116893	NA	AC083806.3
ENSG00000261267	1.60396	-2.45404	1.56513	-1.56795	0.116893	NA	AC026470.2
ENSG00000276386	58.6832	-0.409772	0.261375	-1.56776	0.116938	0.999879	CNTNAP3P2
ENSG00000164258	951.787	-0.179122	0.114277	-1.56743	0.117013	0.999879	NDUFS4
ENSG00000099260	21.4379	-0.677566	0.432281	-1.56742	0.117016	0.999879	PALMD
ENSG00000260886	15.6008	-0.727112	0.463936	-1.56727	0.117052	0.999879	TAT-AS1
ENSG00000099814	1227.16	0.189483	0.120922	1.56699	0.117116	0.999879	CEP170B
ENSG00000160211	26412.8	0.187013	0.119358	1.56682	0.117156	0.999879	G6PD
ENSG00000171408	305.149	-0.225275	0.143795	-1.56663	0.1172	0.999879	PDE7B
ENSG00000268858	101.625	0.302473	0.19309	1.56648	0.117236	0.999879	AL118506.1
ENSG00000188636	1166.24	0.177955	0.113677	1.56545	0.117478	0.999879	RTL6
ENSG00000204584	29.0236	-0.519606	0.331957	-1.56528	0.117516	0.999879	AC027801.1
ENSG00000228434	5.53684	-1.25886	0.804256	-1.56525	0.117525	0.999879	AC004951.1
ENSG00000287656	119.861	-0.294756	0.188327	-1.56513	0.117553	0.999879
ENSG00000143387	69.0402	-0.368177	0.23536	-1.56431	0.117744	0.999879	CTSK
ENSG00000110880	7612.67	0.172598	0.110407	1.56329	0.117985	0.999879	CORO1C
ENSG00000152439	114.065	-0.292333	0.187072	-1.56268	0.118129	0.999879	ZNF773
ENSG00000188460	91.3232	0.317726	0.203334	1.56258	0.118151	0.999879	ACTBP11
ENSG00000196275	25.7856	-0.545057	0.349008	-1.56173	0.118351	0.999879	GTF2IRD2
ENSG00000226478	2.38142	-2.05824	1.3181	-1.56152	0.118401	NA	UPF3AP1
ENSG00000286681	9.9371	-0.884537	0.566497	-1.56141	0.118426	0.999879
ENSG00000139800	287.002	0.219331	0.140552	1.5605	0.118641	0.999879	ZIC5
ENSG00000135801	891.276	0.165505	0.106107	1.55979	0.11881	0.999879	TAF5L
ENSG00000261067	3.73704	-1.5594	0.999972	-1.55944	0.118891	0.999879	AC109460.3
ENSG00000260949	3.69449	-1.55192	0.995308	-1.55924	0.118941	0.999879	AP006545.1
ENSG00000068305	875.484	0.18907	0.121265	1.55915	0.118962	0.999879	MEF2A
ENSG00000126803	3613	0.180376	0.115697	1.55905	0.118986	0.999879	HSPA2
ENSG00000168505	66.554	0.37229	0.238811	1.55893	0.119013	0.999879	GBX2
ENSG00000229241	26.1217	0.54346	0.348772	1.55821	0.119184	0.999879	PNPT1P1
ENSG00000287245	4.848	-1.31669	0.845276	-1.55771	0.119302	0.999879
ENSG00000137338	250.319	-0.227387	0.145997	-1.55748	0.119356	0.999879	PGBD1
ENSG00000237877	9.465	-0.912438	0.585859	-1.55744	0.119367	0.999879	LINC01473
ENSG00000186468	7853.84	0.148788	0.095555	1.5571	0.119448	0.999879	RPS23
ENSG00000283208	8.42188	-0.989797	0.63572	-1.55697	0.119478	0.999879	AC001226.2
ENSG00000065325	628.492	0.194304	0.124833	1.55651	0.119587	0.999879	GLP2R
ENSG00000218014	8.92549	0.916338	0.588862	1.55612	0.119681	0.999879	KRT19P1
ENSG00000244593	4.92505	-1.31058	0.84227	-1.556	0.119707	0.999879	AC025062.1
ENSG00000267136	2.41668	-2.04805	1.31642	-1.55578	0.11976	NA	AP005131.1
ENSG00000266094	74.4899	-0.359055	0.230918	-1.5549	0.119969	0.999879	RASSF5
ENSG00000187653	418.158	0.213809	0.137563	1.55427	0.12012	0.999879	TMSB4XP8
ENSG00000141668	21.5764	-0.604744	0.389092	-1.55424	0.120126	0.999879	CBLN2
ENSG00000254538	3.13012	1.54133	0.992373	1.55318	0.120381	0.999879	AC027018.1
ENSG00000228322	2.36777	-2.07224	1.33435	-1.553	0.120423	NA	AL162419.1
ENSG00000166886	431.003	0.234477	0.150996	1.55287	0.120453	0.999879	NAB2
ENSG00000139438	183.338	0.285359	0.183883	1.55185	0.120697	0.999879	FAM222A
ENSG00000258711	30.3118	-0.501428	0.323126	-1.55181	0.120709	0.999879	AL358334.2
ENSG00000279198	33.0534	-0.478598	0.308453	-1.55161	0.120757	0.999879	AC008894.3
ENSG00000231131	330.906	0.267191	0.172224	1.55142	0.120802	0.999879	LINC01468
ENSG00000108854	1265.62	0.170004	0.109588	1.5513	0.12083	0.999879	SMURF2
ENSG00000241388	103.455	-0.368371	0.237524	-1.55088	0.12093	0.999879	HNF1A-AS1
ENSG00000267106	34.0122	-0.471645	0.304234	-1.55027	0.121076	0.999879	ZNF561-AS1
ENSG00000171368	263.262	-0.220614	0.142321	-1.55012	0.121113	0.999879	TPPP
ENSG00000131876	1218.72	-0.167414	0.108002	-1.5501	0.121119	0.999879	SNRPA1
ENSG00000144959	1977.54	0.184194	0.118959	1.54838	0.12153	0.999879	NCEH1
ENSG00000006453	2272.54	0.169416	0.109428	1.54819	0.121576	0.999879	BAIAP2L1
ENSG00000273711	3.00976	-1.74243	1.12562	-1.54797	0.121629	0.999879	AC005520.5
ENSG00000180525	30.3353	0.51186	0.330736	1.54764	0.12171	0.999879	PRR26
ENSG00000112425	139.439	-0.27031	0.174676	-1.54749	0.121746	0.999879	EPM2A
ENSG00000143858	11.1577	0.773059	0.499823	1.54667	0.121944	0.999879	SYT2
ENSG00000279589	3.62458	-1.53367	0.991624	-1.54663	0.121953	0.999879	AC079416.2
ENSG00000257475	4.7147	1.21211	0.784046	1.54597	0.122111	0.999879	AC068888.2
ENSG00000251307	3.61065	-1.51575	0.98071	-1.54557	0.122209	0.999879	AC026704.1
ENSG00000143376	958.555	-0.21876	0.141541	-1.54556	0.122212	0.999879	SNX27
ENSG00000119227	39.5231	0.428218	0.277076	1.54549	0.122228	0.999879	PIGZ
ENSG00000287600	11.1097	-0.828496	0.536102	-1.54541	0.122247	0.999879
ENSG00000126821	1022.51	0.171849	0.1112	1.5454	0.122249	0.999879	SGPP1
ENSG00000127511	764.726	0.178844	0.11574	1.54522	0.122293	0.999879	SIN3B
ENSG00000138443	2080.23	0.155542	0.100661	1.5452	0.122299	0.999879	ABI2
ENSG00000072110	10773.8	0.19194	0.12422	1.54515	0.122309	0.999879	ACTN1
ENSG00000285781	2.40892	-2.04428	1.32314	-1.54502	0.122341	NA
ENSG00000273382	50.5789	-0.404441	0.261894	-1.54429	0.122518	0.999879	AL356488.3
ENSG00000273108	4.27372	1.28448	0.831855	1.54411	0.122562	0.999879	AL121929.2
ENSG00000067560	9755.35	0.198685	0.128702	1.54376	0.122646	0.999879	RHOA
ENSG00000105523	10.4693	-0.859016	0.556748	-1.54292	0.122851	0.999879	FAM83E
ENSG00000178750	3.63733	-1.53786	0.996822	-1.54276	0.122888	0.999879	STX19
ENSG00000254783	10.0227	-0.883356	0.572713	-1.54241	0.122975	0.999879	AP003084.1
ENSG00000141738	155.695	-0.261604	0.169695	-1.54161	0.123169	0.999879	GRB7
ENSG00000233012	1.61982	-2.4278	1.57499	-1.54147	0.123203	NA	HDAC1P2
ENSG00000135119	295.229	-0.238209	0.154559	-1.54121	0.123265	0.999879	RNFT2
ENSG00000242477	24.7821	0.536957	0.348445	1.54101	0.123315	0.999879	AC091429.1
ENSG00000225067	474.696	0.201746	0.130932	1.54085	0.123353	0.999879	RPL23AP2
ENSG00000246898	45.5088	-0.425716	0.276487	-1.53973	0.123626	0.999879	LINC00920
ENSG00000106789	47.0306	-0.42475	0.275911	-1.53944	0.123696	0.999879	CORO2A
ENSG00000197102	23292.8	0.148818	0.0966943	1.53906	0.12379	0.999879	DYNC1H1
ENSG00000182963	2240.39	0.18311	0.118996	1.53879	0.123855	0.999879	GJC1
ENSG00000173065	693.39	0.190027	0.123516	1.53849	0.123929	0.999879	FAM222B
ENSG00000133121	138.355	0.287968	0.187181	1.53845	0.123939	0.999879	STARD13
ENSG00000136810	9519.24	0.148111	0.0962825	1.53829	0.123977	0.999879	TXN
ENSG00000040199	1159.19	0.173444	0.112755	1.53823	0.123993	0.999879	PHLPP2
ENSG00000155090	2233.44	0.17126	0.111374	1.53771	0.12412	0.999879	KLF10
ENSG00000134086	1403.33	0.189029	0.122937	1.53761	0.124143	0.999879	VHL
ENSG00000254843	2.78816	1.59882	1.04005	1.53725	0.124232	NA	XIAPP2
ENSG00000122912	427.357	-0.207089	0.134724	-1.53714	0.12426	0.999879	SLC25A16
ENSG00000257773	15.3899	-0.709723	0.461732	-1.53709	0.124272	0.999879	ST13P3
ENSG00000213062	21.2476	-0.626453	0.407651	-1.53674	0.124357	0.999879	AL021068.1
ENSG00000254676	9.11499	0.866069	0.563787	1.53616	0.124498	0.999879	AP000873.4
ENSG00000149743	240.8	-0.254864	0.165912	-1.53614	0.124504	0.999879	TRPT1
ENSG00000175573	502.796	0.237669	0.154744	1.53589	0.124566	0.999879	C11orf68
ENSG00000288989	10.9485	-0.821043	0.534711	-1.53549	0.124664	0.999879
ENSG00000267270	23.1558	-0.576561	0.375572	-1.53515	0.124746	0.999879	PARD6G-AS1
ENSG00000082781	9189.36	0.177011	0.11534	1.53469	0.124861	0.999879	ITGB5
ENSG00000121690	207.354	-0.278815	0.181678	-1.53466	0.124866	0.999879	DEPDC7
ENSG00000065361	99.8107	-0.29531	0.192478	-1.53426	0.124967	0.999879	ERBB3
ENSG00000243155	5.36174	-1.19562	0.779417	-1.534	0.12503	0.999879	AL162431.2
ENSG00000166920	232.916	0.270613	0.176417	1.53394	0.125044	0.999879	C15orf48
ENSG00000244485	17.3448	0.62281	0.406069	1.53375	0.125091	0.999879	RPL18P13
ENSG00000135144	9.86594	-0.860024	0.560767	-1.53366	0.125114	0.999879	DTX1
ENSG00000144136	4202.2	0.149239	0.0973513	1.53299	0.125277	0.999879	SLC20A1
ENSG00000135365	702.341	-0.180332	0.117638	-1.53293	0.125293	0.999879	PHF21A
ENSG00000271533	186.047	-0.327239	0.213526	-1.53255	0.125386	0.999879	Z83843.1
ENSG00000133065	1015.22	0.178114	0.116232	1.5324	0.125423	0.999879	SLC41A1
ENSG00000245848	157.267	0.254188	0.165896	1.53222	0.125468	0.999879	CEBPA
ENSG00000178980	1275.77	-0.184954	0.120755	-1.53164	0.12561	0.999879	SELENOW
ENSG00000260361	7.64963	-0.984887	0.643241	-1.53113	0.125737	0.999879	AC106028.3
ENSG00000198756	5.39328	1.18721	0.775458	1.53098	0.125774	0.999879	COLGALT2
ENSG00000207217	1.58504	-2.40054	1.5685	-1.53046	0.125902	NA	SNORA80D
ENSG00000136235	50.8594	-0.402938	0.26331	-1.53028	0.125948	0.999879	GPNMB
ENSG00000228487	4.78481	-1.27127	0.830901	-1.52999	0.126019	0.999879	AL450263.1
ENSG00000279491	11.8165	0.77255	0.504995	1.52982	0.126062	0.999879	AP003733.4
ENSG00000231858	3.58059	-1.53133	1.00102	-1.52976	0.126075	0.999879	AC067945.3
ENSG00000161638	1364.28	0.194537	0.127178	1.52964	0.126106	0.999879	ITGA5
ENSG00000137819	3439.28	0.186677	0.122066	1.52932	0.126186	0.999879	PAQR5
ENSG00000237661	2.41758	1.68186	1.09994	1.52904	0.126254	NA	AC092474.2
ENSG00000143321	10065.1	0.195068	0.127626	1.52844	0.126404	0.999879	HDGF
ENSG00000253774	2.43843	1.68448	1.10238	1.52804	0.126502	NA	AC114550.3
ENSG00000263970	2.43843	1.68448	1.10238	1.52804	0.126502	NA	AP001094.1
ENSG00000130304	122.367	-0.28641	0.187448	-1.52794	0.126526	0.999879	SLC27A1
ENSG00000279583	6.00567	-1.16013	0.759283	-1.52793	0.12653	0.999879	AC009086.3
ENSG00000288827	66.2697	0.36647	0.23986	1.52785	0.12655	0.999879
ENSG00000149131	5.43341	1.14112	0.746971	1.52767	0.126596	0.999879	SERPING1
ENSG00000286759	1.55746	-2.37973	1.55776	-1.52766	0.126597	NA
ENSG00000258858	3.58307	-1.50631	0.986269	-1.52728	0.126691	0.999879	AL583722.4
ENSG00000260807	9.90024	-0.870033	0.569803	-1.5269	0.126785	0.999879	AC009041.2
ENSG00000136816	842.057	0.194304	0.127263	1.52679	0.126812	0.999879	TOR1B
ENSG00000230663	11.4172	-0.911642	0.597175	-1.52659	0.126863	0.999879	FAM224B
ENSG00000106993	500.465	-0.224355	0.147037	-1.52585	0.127048	0.999879	CDC37L1
ENSG00000188549	405.915	0.210939	0.138251	1.52577	0.127067	0.999879	CCDC9B
ENSG00000138356	92.9533	-0.322269	0.211219	-1.52576	0.127071	0.999879	AOX1
ENSG00000229140	1.55358	-2.37657	1.55791	-1.52548	0.127138	NA	CCDC26
ENSG00000259415	1.53993	-2.37982	1.56052	-1.52502	0.127255	NA	AC012291.1
ENSG00000180964	750.155	-0.178016	0.116731	-1.52501	0.127256	0.999879	TCEAL8
ENSG00000257108	3.1026	1.54263	1.01235	1.5238	0.127558	0.999879	NHLRC4
ENSG00000164938	223.585	-0.259246	0.170144	-1.52369	0.127587	0.999879	TP53INP1
[truncated: 23,302 more rows]

## Sheet: Cu4h200uM_fullgeneslist
accession	baseMean	log2FoldChange	lfcSE	stat	pvalue	padj	accession
[truncated: 27,115 more rows]
