# Supplementary material for: PTPN2 copper-sensing relays copper level fluctuations into EGFR/CREB activation and associated CTR1 transcriptional repression
Source: Nat Commun. 2024 Aug 13;15:6947. doi: 10.1038/s41467-024-50524-5 (PMC11322707; doi:10.1038/s41467-024-50524-5)
Supplement: Supplementary file 7 — Supplementary Data 4 [file 41467_2024_50524_MOESM7_ESM.csv]

Supplementary Data 4
Legend: Gene ontology enrichment terms, with statistical parameters, generated from differential expression data from MDA-MB-468 RNA-seq experiments, comparing cells treated with TM to DMSO-treated control cells. p-value were calculated via two-sided Fisher's exact test, uncorrected for multiple observations. q-value corresponds to the false discovery rate corrected p-value.
_MEMBER_MyList	_LogP_MyList	GO	_PATTERN_	_RANK_	GiniIndex	Category	CategoryID	Description	PARENT_GO	LogP	Enrichment	Z-score	#TotalGeneInLibrary	#GeneInGO	#GeneInHitList	#GeneInGOAndHitList	%InGO	STDV %InGO	GeneID	Hits	Log(q-value)	EvidenceCutoff	GROUP_ID	FirstInGroupByEnrichment	FirstInGroupByLogP	BestLogPInGroup	BestEnrichmentInGroup	URL
1	-56.54824875	R-HSA-69278	M1	1	0	Reactome Gene Sets	6	Cell Cycle, Mitotic		-56.54824875	5.509698215007146	22.22649371645798	30198	561	1231	126	10.235580828594639	0.8639315456947048	699|701|890|891|898|983|991|994|995|1026|1058|1062|1063|1163|1778|2237|2491|3012|3018|3065|3161|3619|3930|4085|4171|4172|4173|4174|4175|4609|4751|5108|5347|5500|5516|5518|5557|5566|5577|5682|5683|5684|5685|5687|5690|5695|5701|5706|5707|5708|5709|5716|5718|5885|5934|6500|6790|7027|7153|7175|7314|7316|7443|7846|7979|8331|8338|8352|8356|8358|8366|8655|9133|9232|9493|9631|9688|9700|9702|9735|9793|981…	BUB1|BUB1B|CCNA2|CCNB1|CCNE1|CDK1|CDC20|CDC25B|CDC25C|CDKN1A|CENPA|CENPE|CENPF|CKS1B|DYNC1H1|FEN1|CENPI|H2AC8|H2BC3|HDAC1|HMMR|INCENP|LBR|MAD2L1|MCM2|MCM3|MCM4|MCM5|MCM6|MYC|NEK2|PCM1|PLK1|PPP1CB|PPP2CB|PPP2R1A|PRIM1|PRKACA|PRKAR2B|PSMA1|PSMA2|PSMA3|PSMA4|PSMA6|PSMB2|PSMB7|PSMC2|PSMC6|PSMD1|PSMD2|PSMD3|PSMD10|PSMD12|RAD21|RBL2|SKP1|AURKA|TFDP1|TOP2A|TPR|UBB|UBC|VRK1|TUBA1A|SEM1|H2AC14|H2AC20|H3C3…	-52.20017765	0	1	1	1	-56.54824875	11.869971960902491
1	-50.51120378	R-HSA-1640170	M1	1	0	Reactome Gene Sets	6	Cell Cycle		-50.51120378	4.679376229673698	20.18511568471638	30198	692	1231	132	10.722989439480097	0.8818581489244044	675|699|701|890|891|898|983|991|994|995|1026|1058|1062|1063|1163|1778|2237|2491|3012|3018|3065|3161|3619|3930|4085|4171|4172|4173|4174|4175|4609|4751|5108|5347|5500|5516|5518|5557|5566|5577|5682|5683|5684|5685|5687|5690|5695|5701|5706|5707|5708|5709|5716|5718|5885|5934|6500|6790|7027|7153|7175|7314|7316|7443|7534|7846|7979|8331|8338|8352|8356|8358|8366|8655|9133|9232|9493|9631|9688|9700|9702|9735…	BRCA2|BUB1|BUB1B|CCNA2|CCNB1|CCNE1|CDK1|CDC20|CDC25B|CDC25C|CDKN1A|CENPA|CENPE|CENPF|CKS1B|DYNC1H1|FEN1|CENPI|H2AC8|H2BC3|HDAC1|HMMR|INCENP|LBR|MAD2L1|MCM2|MCM3|MCM4|MCM5|MCM6|MYC|NEK2|PCM1|PLK1|PPP1CB|PPP2CB|PPP2R1A|PRIM1|PRKACA|PRKAR2B|PSMA1|PSMA2|PSMA3|PSMA4|PSMA6|PSMB2|PSMB7|PSMC2|PSMC6|PSMD1|PSMD2|PSMD3|PSMD10|PSMD12|RAD21|RBL2|SKP1|AURKA|TFDP1|TOP2A|TPR|UBB|UBC|VRK1|YWHAZ|TUBA1A|SEM1|H2AC14…	-46.46416267	0	1	0	0	-56.54824875	11.869971960902491
1	-44.73445479	R-HSA-68886	M1	1	0	Reactome Gene Sets	6	M Phase		-44.73445479	5.692664383801243	19.916107204908645	30198	418	1231	97	7.879772542648253	0.7679011447497673	699|701|891|983|991|1058|1062|1063|1778|2491|3012|3018|3619|3930|4085|4751|5108|5347|5516|5518|5566|5577|5682|5683|5684|5685|5687|5690|5695|5701|5706|5707|5708|5709|5716|5718|5885|7175|7314|7316|7443|7846|7979|8331|8338|8352|8356|8358|8366|8655|9133|9232|9493|9631|9688|9700|9702|9735|9793|9818|9918|10051|10112|10213|10403|11004|11064|11065|22933|23165|23198|23225|23397|27338|54801|54908|55143|557…	BUB1|BUB1B|CCNB1|CDK1|CDC20|CENPA|CENPE|CENPF|DYNC1H1|CENPI|H2AC8|H2BC3|INCENP|LBR|MAD2L1|NEK2|PCM1|PLK1|PPP2CB|PPP2R1A|PRKACA|PRKAR2B|PSMA1|PSMA2|PSMA3|PSMA4|PSMA6|PSMB2|PSMB7|PSMC2|PSMC6|PSMD1|PSMD2|PSMD3|PSMD10|PSMD12|RAD21|TPR|UBB|UBC|VRK1|TUBA1A|SEM1|H2AC14|H2AC20|H3C3|H3C12|H3C2|H4C2|DYNLL1|CCNB2|PTTG1|KIF23|NUP155|NUP93|ESPL1|CEP57|KNTC1|CKAP5|NUP58|NCAPD2|SMC4|KIF20A|PSMD14|NDC80|KIF2C|CN…	-40.86350494	0	1	0	0	-56.54824875	11.869971960902491
1	-35.83102069	R-HSA-68882	M1	1	0	Reactome Gene Sets	6	Mitotic Anaphase		-35.83102069	6.860441421470761	18.63202667122246	30198	236	1231	66	5.361494719740048	0.6420189559825674	699|701|891|983|991|1058|1062|1063|1778|2491|3619|3930|4085|5347|5516|5518|5682|5683|5684|5685|5687|5690|5695|5701|5706|5707|5708|5709|5716|5718|5885|7314|7316|7443|7846|7979|8655|9133|9232|9631|9688|9700|9735|9793|9818|10213|10403|11004|11065|22933|23165|23198|27338|54908|55143|55706|55839|57082|57122|64105|81930|83540|84790|147841|151246|348995	BUB1|BUB1B|CCNB1|CDK1|CDC20|CENPA|CENPE|CENPF|DYNC1H1|CENPI|INCENP|LBR|MAD2L1|PLK1|PPP2CB|PPP2R1A|PSMA1|PSMA2|PSMA3|PSMA4|PSMA6|PSMB2|PSMB7|PSMC2|PSMC6|PSMD1|PSMD2|PSMD3|PSMD10|PSMD12|RAD21|UBB|UBC|VRK1|TUBA1A|SEM1|DYNLL1|CCNB2|PTTG1|NUP155|NUP93|ESPL1|KNTC1|CKAP5|NUP58|PSMD14|NDC80|KIF2C|UBE2C|SIRT2|NUP205|PSME4|UBE2S|SPDL1|CDCA8|NDC1|CENPN|KNL1|NUP107|CENPK|KIF18A|NUF2|TUBA1C|SPC24|SGO2|NUP43	-32.26121823	0	1	0	0	-56.54824875	11.869971960902491
1	-35.82088122	R-HSA-2262752	M1	1	0	Reactome Gene Sets	6	Cellular responses to stress		-35.82088122	3.7547870488569104	16.11121102721965	30198	784	1231	120	9.748172217709179	0.8453967484048454	118|525|645|811|847|890|898|1026|1051|1535|1649|1728|1778|1968|2353|2539|2673|2729|2730|2936|2950|3005|3009|3012|3018|3024|3162|3309|3312|3313|3417|3725|4199|4609|5052|5226|5465|5682|5683|5684|5685|5687|5690|5695|5701|5706|5707|5708|5709|5716|5718|6130|6137|6152|6167|6169|6187|6228|6500|6647|6745|6782|6888|7027|7086|7175|7184|7295|7296|7314|7316|7494|7846|7979|8204|8331|8338|8352|8356|8358|8366|8…	ADD1|ATP6V1B1|BLVRB|CALR|CAT|CCNA2|CCNE1|CDKN1A|CEBPB|CYBA|DDIT3|NQO1|DYNC1H1|EIF2S3|FOS|G6PD|GFPT1|GCLC|GCLM|GSR|GSTP1|H1-0|H1-5|H2AC8|H2BC3|H1-1|HMOX1|HSPA5|HSPA8|HSPA9|IDH1|JUN|ME1|MYC|PRDX1|PGD|PPARA|PSMA1|PSMA2|PSMA3|PSMA4|PSMA6|PSMB2|PSMB7|PSMC2|PSMC6|PSMD1|PSMD2|PSMD3|PSMD10|PSMD12|RPL7A|RPL13|RPL24|RPL37|RPL38|RPS2|RPS23|SKP1|SOD1|SSR1|HSPA13|TALDO1|TFDP1|TKT|TPR|HSP90B1|TXN|TXNRD1|UBB|UB…	-32.26121823	0	2	1	1	-35.82088122	3.7547870488569104
1	-35.805504	GO:1903047	M1	1	0	GO Biological Processes	19	mitotic cell cycle process	19_GO:0009987 cellular process	-35.805504	4.581716803585709	16.88382176048177	30198	514	1231	96	7.798537774167344	0.7642693935592695	675|699|701|805|808|890|891|898|900|901|983|991|994|995|1026|1033|1058|1062|1063|1163|1164|1778|1894|3398|3619|3832|3835|4085|4171|4172|4173|4175|4609|4678|4751|5119|5347|5518|5885|6152|6491|6790|7027|7175|7272|7443|8883|9055|9133|9319|9493|9700|9735|9787|9793|9833|9918|9928|10051|10112|10403|10615|10671|10769|11004|11065|11113|22933|22974|23157|23397|24137|26065|26586|27338|29899|51203|51347|515…	BRCA2|BUB1|BUB1B|CALM2|CALM3|CCNA2|CCNB1|CCNE1|CCNG1|CCNG2|CDK1|CDC20|CDC25B|CDC25C|CDKN1A|CDKN3|CENPA|CENPE|CENPF|CKS1B|CKS2|DYNC1H1|ECT2|ID2|INCENP|KIF11|KIF22|MAD2L1|MCM2|MCM3|MCM4|MCM6|MYC|NASP|NEK2|CHMP1A|PLK1|PPP2R1A|RAD21|RPL24|STIL|AURKA|TFDP1|TPR|TTK|VRK1|NAE1|PRC1|CCNB2|TRIP13|KIF23|ESPL1|KNTC1|DLGAP5|CKAP5|MELK|NCAPD2|KIF14|SMC4|KIF20A|NDC80|SPAG5|DCTN6|PLK2|KIF2C|UBE2C|CIT|SIRT2|TPX2|…	-32.26121823	0	1	0	0	-56.54824875	11.869971960902491
1	-35.71153157	R-HSA-8953897	M1	1	0	Reactome Gene Sets	6	Cellular responses to stimuli		-35.71153157	3.7196545384582493	16.050948025104383	30198	798	1231	121	9.829406986	0.8485297921817604	118|525|645|811|847|890|898|1026|1051|1535|1649|1728|1778|1968|2353|2539|2673|2729|2730|2936|2950|3005|3009|3012|3018|3024|3162|3309|3312|3313|3417|3725|4199|4501|4609|5052|5226|5465|5682|5683|5684|5685|5687|5690|5695|5701|5706|5707|5708|5709|5716|5718|6130|6137|6152|6167|6169|6187|6228|6500|6647|6745|6782|6888|7027|7086|7175|7184|7295|7296|7314|7316|7494|7846|7979|8204|8331|8338|8352|8356|8358|8…	ADD1|ATP6V1B1|BLVRB|CALR|CAT|CCNA2|CCNE1|CDKN1A|CEBPB|CYBA|DDIT3|NQO1|DYNC1H1|EIF2S3|FOS|G6PD|GFPT1|GCLC|GCLM|GSR|GSTP1|H1-0|H1-5|H2AC8|H2BC3|H1-1|HMOX1|HSPA5|HSPA8|HSPA9|IDH1|JUN|ME1|MT1X|MYC|PRDX1|PGD|PPARA|PSMA1|PSMA2|PSMA3|PSMA4|PSMA6|PSMB2|PSMB7|PSMC2|PSMC6|PSMD1|PSMD2|PSMD3|PSMD10|PSMD12|RPL7A|RPL13|RPL24|RPL37|RPL38|RPS2|RPS23|SKP1|SOD1|SSR1|HSPA13|TALDO1|TFDP1|TKT|TPR|HSP90B1|TXN|TXNRD1|U…	-32.26121823	0	2	0	0	-35.82088122	3.7547870488569104
1	-35.70619935	R-HSA-2555396	M1	1	0	Reactome Gene Sets	6	Mitotic Metaphase and Anaphase		-35.70619935	6.831494411253585	18.57954399545944	30198	237	1231	66	5.361494719740048	0.6420189559825674	699|701|891|983|991|1058|1062|1063|1778|2491|3619|3930|4085|5347|5516|5518|5682|5683|5684|5685|5687|5690|5695|5701|5706|5707|5708|5709|5716|5718|5885|7314|7316|7443|7846|7979|8655|9133|9232|9631|9688|9700|9735|9793|9818|10213|10403|11004|11065|22933|23165|23198|27338|54908|55143|55706|55839|57082|57122|64105|81930|83540|84790|147841|151246|348995	BUB1|BUB1B|CCNB1|CDK1|CDC20|CENPA|CENPE|CENPF|DYNC1H1|CENPI|INCENP|LBR|MAD2L1|PLK1|PPP2CB|PPP2R1A|PSMA1|PSMA2|PSMA3|PSMA4|PSMA6|PSMB2|PSMB7|PSMC2|PSMC6|PSMD1|PSMD2|PSMD3|PSMD10|PSMD12|RAD21|UBB|UBC|VRK1|TUBA1A|SEM1|DYNLL1|CCNB2|PTTG1|NUP155|NUP93|ESPL1|KNTC1|CKAP5|NUP58|PSMD14|NDC80|KIF2C|UBE2C|SIRT2|NUP205|PSME4|UBE2S|SPDL1|CDCA8|NDC1|CENPN|KNL1|NUP107|CENPK|KIF18A|NUF2|TUBA1C|SPC24|SGO2|NUP43	-32.26121823	0	1	0	0	-56.54824875	11.869971960902491
1	-34.04532187	GO:0000278	M1	1	0	GO Biological Processes	19	mitotic cell cycle	19_GO:0009987 cellular process	-34.04532187	4.135851387369001	16.061933710436247	30198	605	1231	102	8.285946385052803	0.7857058332381737	675|699|701|805|808|890|891|898|900|901|983|991|994|995|1026|1033|1058|1062|1063|1163|1164|1778|1894|3398|3619|3832|3835|4085|4171|4172|4173|4175|4602|4609|4678|4751|5119|5347|5516|5518|5885|6152|6491|6790|7027|7175|7272|7443|7516|7846|8883|9055|9133|9319|9493|9700|9735|9787|9793|9833|9918|9928|10051|10112|10403|10615|10671|10769|11004|11065|11113|22933|22974|23157|23397|24137|26065|26586|27338|2…	BRCA2|BUB1|BUB1B|CALM2|CALM3|CCNA2|CCNB1|CCNE1|CCNG1|CCNG2|CDK1|CDC20|CDC25B|CDC25C|CDKN1A|CDKN3|CENPA|CENPE|CENPF|CKS1B|CKS2|DYNC1H1|ECT2|ID2|INCENP|KIF11|KIF22|MAD2L1|MCM2|MCM3|MCM4|MCM6|MYB|MYC|NASP|NEK2|CHMP1A|PLK1|PPP2CB|PPP2R1A|RAD21|RPL24|STIL|AURKA|TFDP1|TPR|TTK|VRK1|XRCC2|TUBA1A|NAE1|PRC1|CCNB2|TRIP13|KIF23|ESPL1|KNTC1|DLGAP5|CKAP5|MELK|NCAPD2|KIF14|SMC4|KIF20A|NDC80|SPAG5|DCTN6|PLK2|KIF…	-30.65149328	0	1	0	0	-56.54824875	11.869971960902491
1	-33.17523415	R-HSA-69620	M1	1	0	Reactome Gene Sets	6	Cell Cycle Checkpoints		-33.17523415	5.860714256008739	17.23539195600351	30198	293	1231	70	5.686433793663688	0.6600518467171426	699|701|890|891|898|983|991|995|1026|1058|1062|1063|1778|2491|3018|3619|4085|4171|4172|4173|4174|4175|5347|5516|5518|5682|5683|5684|5685|5687|5690|5695|5701|5706|5707|5708|5709|5716|5718|7314|7316|7534|7979|8366|8655|9133|9735|9793|10213|10403|11004|11065|23198|23594|23595|27338|51512|54908|55143|55839|57082|57122|64105|79184|81930|83540|128312|147841|151246|348995	BUB1|BUB1B|CCNA2|CCNB1|CCNE1|CDK1|CDC20|CDC25C|CDKN1A|CENPA|CENPE|CENPF|DYNC1H1|CENPI|H2BC3|INCENP|MAD2L1|MCM2|MCM3|MCM4|MCM5|MCM6|PLK1|PPP2CB|PPP2R1A|PSMA1|PSMA2|PSMA3|PSMA4|PSMA6|PSMB2|PSMB7|PSMC2|PSMC6|PSMD1|PSMD2|PSMD3|PSMD10|PSMD12|UBB|UBC|YWHAZ|SEM1|H4C2|DYNLL1|CCNB2|KNTC1|CKAP5|PSMD14|NDC80|KIF2C|UBE2C|PSME4|ORC6|ORC3|UBE2S|GTSE1|SPDL1|CDCA8|CENPN|KNL1|NUP107|CENPK|BRCC3|KIF18A|NUF2|H2BU1|…	-29.82716305	0	1	0	0	-56.54824875	11.869971960902491
1	-30.81391713	R-HSA-194315	M1	1	0	Reactome Gene Sets	6	Signaling by Rho GTPases		-30.81391713	3.6779564227746904	14.853459939934936	30198	707	1231	106	8.610885458976442	0.7995435321970744	224|390|392|397|667|699|701|805|808|857|991|995|1058|1062|1063|1152|1535|1778|1894|1969|2040|2319|2491|3012|3018|3619|3728|3799|3930|3954|4085|4296|4627|4650|4983|5295|5296|5347|5361|5364|5500|5516|5518|6279|6280|6434|6453|6654|7037|7170|7171|7534|7846|8331|8338|8352|8356|8358|8366|8655|9055|9181|9459|9497|9735|9754|9793|9928|10403|10627|10787|11004|11113|11135|23092|23229|23263|23344|26286|27237…	ALDH3A2|RND3|ARHGAP1|ARHGDIB|DST|BUB1|BUB1B|CALM2|CALM3|CAV1|CDC20|CDC25C|CENPA|CENPE|CENPF|CKB|CYBA|DYNC1H1|ECT2|EPHA2|STOM|FLOT2|CENPI|H2AC8|H2BC3|INCENP|JUP|KIF5B|LBR|LETM1|MAD2L1|MAP3K11|MYH9|MYO9B|OPHN1|PIK3R1|PIK3R2|PLK1|PLXNA1|PLXNB1|PPP1CB|PPP2CB|PPP2R1A|S100A8|S100A9|TRA2B|ITSN1|SOS1|TFRC|TPM3|TPM4|YWHAZ|TUBA1A|H2AC14|H2AC20|H3C3|H3C12|H3C2|H4C2|DYNLL1|PRC1|ARHGEF2|ARHGEF6|SLC4A7|KNTC1|S…	-27.50723872	0	1	0	0	-56.54824875	11.869971960902491
1	-30.65587379	R-HSA-2467813	M1	1	0	Reactome Gene Sets	6	Separation of Sister Chromatids		-30.65587379	7.063979823154886	17.330947567348662	30198	191	1231	55	4.467912266450041	0.588840844	699|701|991|1058|1062|1063|1778|2491|3619|4085|5347|5516|5518|5682|5683|5684|5685|5687|5690|5695|5701|5706|5707|5708|5709|5716|5718|5885|7314|7316|7846|7979|8655|9232|9700|9735|9793|10213|10403|11004|11065|23198|27338|54908|55143|55839|57082|57122|64105|81930|83540|84790|147841|151246|348995	BUB1|BUB1B|CDC20|CENPA|CENPE|CENPF|DYNC1H1|CENPI|INCENP|MAD2L1|PLK1|PPP2CB|PPP2R1A|PSMA1|PSMA2|PSMA3|PSMA4|PSMA6|PSMB2|PSMB7|PSMC2|PSMC6|PSMD1|PSMD2|PSMD3|PSMD10|PSMD12|RAD21|UBB|UBC|TUBA1A|SEM1|DYNLL1|PTTG1|ESPL1|KNTC1|CKAP5|PSMD14|NDC80|KIF2C|UBE2C|PSME4|UBE2S|SPDL1|CDCA8|CENPN|KNL1|NUP107|CENPK|KIF18A|NUF2|TUBA1C|SPC24|SGO2|NUP43	-27.38698394	0	1	0	0	-56.54824875	11.869971960902491
1	-30.60866271	R-HSA-9716542	M1	1	0	Reactome Gene Sets	6	Signaling by Rho GTPases, Miro GTPases and RHOBTB3		-30.60866271	3.630493037742146	14.758375796819983	30198	723	1231	107	8.692120227457352	0.8029490064654695	224|390|392|397|667|699|701|805|808|857|898|991|995|1058|1062|1063|1152|1535|1778|1894|1969|2040|2319|2491|3012|3018|3619|3728|3799|3930|3954|4085|4296|4627|4650|4983|5295|5296|5347|5361|5364|5500|5516|5518|6279|6280|6434|6453|6654|7037|7170|7171|7534|7846|8331|8338|8352|8356|8358|8366|8655|9055|9181|9459|9497|9735|9754|9793|9928|10403|10627|10787|11004|11113|11135|23092|23229|23263|23344|26286|2…	ALDH3A2|RND3|ARHGAP1|ARHGDIB|DST|BUB1|BUB1B|CALM2|CALM3|CAV1|CCNE1|CDC20|CDC25C|CENPA|CENPE|CENPF|CKB|CYBA|DYNC1H1|ECT2|EPHA2|STOM|FLOT2|CENPI|H2AC8|H2BC3|INCENP|JUP|KIF5B|LBR|LETM1|MAD2L1|MAP3K11|MYH9|MYO9B|OPHN1|PIK3R1|PIK3R2|PLK1|PLXNA1|PLXNB1|PPP1CB|PPP2CB|PPP2R1A|S100A8|S100A9|TRA2B|ITSN1|SOS1|TFRC|TPM3|TPM4|YWHAZ|TUBA1A|H2AC14|H2AC20|H3C3|H3C12|H3C2|H4C2|DYNLL1|PRC1|ARHGEF2|ARHGEF6|SLC4A7|K…	-27.37453496	0	1	0	0	-56.54824875	11.869971960902491
1	-29.16290511	GO:0051301	M1	1	0	GO Biological Processes	19	cell division	19_GO:0009987 cellular process	-29.16290511	4.194214081877541	14.89242816686486	30198	503	1231	86	6.986190089358245	0.7265489668813397	311|699|701|890|891|898|900|901|983|991|994|995|1058|1062|1063|1163|1164|1778|1894|3619|3832|4085|4627|4751|5119|5339|5347|5500|5885|6790|7153|7175|7443|7846|9055|9133|9181|9232|9493|9585|9700|9735|9793|9918|9928|10051|10112|10403|10615|10801|11004|11064|11065|11113|22933|22974|23157|23397|24137|26586|27338|29899|51203|54069|54443|54801|54908|55143|55165|55320|55835|55964|57082|64151|79184|83540|…	ANXA11|BUB1|BUB1B|CCNA2|CCNB1|CCNE1|CCNG1|CCNG2|CDK1|CDC20|CDC25B|CDC25C|CENPA|CENPE|CENPF|CKS1B|CKS2|DYNC1H1|ECT2|INCENP|KIF11|MAD2L1|MYH9|NEK2|CHMP1A|PLEC|PLK1|PPP1CB|RAD21|AURKA|TOP2A|TPR|VRK1|TUBA1A|PRC1|CCNB2|ARHGEF2|PTTG1|KIF23|KIF20B|ESPL1|KNTC1|CKAP5|NCAPD2|KIF14|SMC4|KIF20A|NDC80|SPAG5|SEPTIN9|KIF2C|CNTRL|UBE2C|CIT|SIRT2|TPX2|SEPTIN6|NCAPH|KIF4A|CKAP2|UBE2S|GPSM2|NUSAP1|MIS18A|ANLN|HAUS6…	-25.96096204	0	1	0	0	-56.54824875	11.869971960902491
1	-29.03856447	R-HSA-69275	M1	1	0	Reactome Gene Sets	6	G2/M Transition		-29.03856447	6.758616687942439	16.673634227092954	30198	196	1231	54	4.3866774979691305	0.5837112073787837	890|891|983|994|995|1026|1063|1778|3161|4751|5108|5347|5500|5516|5518|5566|5577|5682|5683|5684|5685|5687|5690|5695|5701|5706|5707|5708|5709|5716|5718|6500|6790|7314|7316|7846|7979|8655|9133|9702|9793|10213|11064|22822|22974|23198|51512|54801|55755|55835|80321|84790|286826|440145	CCNA2|CCNB1|CDK1|CDC25B|CDC25C|CDKN1A|CENPF|DYNC1H1|HMMR|NEK2|PCM1|PLK1|PPP1CB|PPP2CB|PPP2R1A|PRKACA|PRKAR2B|PSMA1|PSMA2|PSMA3|PSMA4|PSMA6|PSMB2|PSMB7|PSMC2|PSMC6|PSMD1|PSMD2|PSMD3|PSMD10|PSMD12|SKP1|AURKA|UBB|UBC|TUBA1A|SEM1|DYNLL1|CCNB2|CEP57|CKAP5|PSMD14|CNTRL|PHLDA1|TPX2|PSME4|GTSE1|HAUS6|CDK5RAP2|CENPJ|CEP70|TUBA1C|LIN9|MZT1	-25.86658463	0	3	1	1	-29.03856447	12.265637692932577
1	-28.7951732	R-HSA-453274	M1	1	0	Reactome Gene Sets	6	Mitotic G2-G2/M phases		-28.7951732	6.690347832508677	16.560366663396543	30198	198	1231	54	4.3866774979691305	0.5837112073787837	890|891|983|994|995|1026|1063|1778|3161|4751|5108|5347|5500|5516|5518|5566|5577|5682|5683|5684|5685|5687|5690|5695|5701|5706|5707|5708|5709|5716|5718|6500|6790|7314|7316|7846|7979|8655|9133|9702|9793|10213|11064|22822|22974|23198|51512|54801|55755|55835|80321|84790|286826|440145	CCNA2|CCNB1|CDK1|CDC25B|CDC25C|CDKN1A|CENPF|DYNC1H1|HMMR|NEK2|PCM1|PLK1|PPP1CB|PPP2CB|PPP2R1A|PRKACA|PRKAR2B|PSMA1|PSMA2|PSMA3|PSMA4|PSMA6|PSMB2|PSMB7|PSMC2|PSMC6|PSMD1|PSMD2|PSMD3|PSMD10|PSMD12|SKP1|AURKA|UBB|UBC|TUBA1A|SEM1|DYNLL1|CCNB2|CEP57|CKAP5|PSMD14|CNTRL|PHLDA1|TPX2|PSME4|GTSE1|HAUS6|CDK5RAP2|CENPJ|CEP70|TUBA1C|LIN9|MZT1	-25.65122208	0	3	0	0	-29.03856447	12.265637692932577
1	-28.37949234	R-HSA-9759194	M1	1	0	Reactome Gene Sets	6	Nuclear events mediated by NFE2L2		-28.37949234	11.178809036596776	18.674518135174758	30198	79	1231	36	2.9244516653127537	0.48022871360937863	1728|2539|2729|2730|2936|3162|3417|4199|4609|5052|5226|5682|5683|5684|5685|5687|5690|5695|5701|5706|5707|5708|5709|5716|5718|6500|6888|7086|7296|7314|7316|7979|8878|10213|23657|140809	NQO1|G6PD|GCLC|GCLM|GSR|HMOX1|IDH1|ME1|MYC|PRDX1|PGD|PSMA1|PSMA2|PSMA3|PSMA4|PSMA6|PSMB2|PSMB7|PSMC2|PSMC6|PSMD1|PSMD2|PSMD3|PSMD10|PSMD12|SKP1|TALDO1|TKT|TXNRD1|UBB|UBC|SEM1|SQSTM1|PSMD14|SLC7A11|SRXN1	-25.26187016	0	3	0	0	-29.03856447	12.265637692932577
1	-27.35049256	R-HSA-9711123	M1	1	0	Reactome Gene Sets	6	Cellular response to chemical stress		-27.35049256	6.575393402396844	16.06001585460129	30198	194	1231	52	4.224207961007311	0.5732862096284873	645|847|1535|1728|2539|2729|2730|2936|2950|3162|3417|4199|4609|5052|5226|5465|5682|5683|5684|5685|5687|5690|5695|5701|5706|5707|5708|5709|5716|5718|6500|6647|6888|7086|7295|7296|7314|7316|7979|8878|9167|9588|9612|10213|23198|23657|30001|54205|55620|79718|83667|140809	BLVRB|CAT|CYBA|NQO1|G6PD|GCLC|GCLM|GSR|GSTP1|HMOX1|IDH1|ME1|MYC|PRDX1|PGD|PPARA|PSMA1|PSMA2|PSMA3|PSMA4|PSMA6|PSMB2|PSMB7|PSMC2|PSMC6|PSMD1|PSMD2|PSMD3|PSMD10|PSMD12|SKP1|SOD1|TALDO1|TKT|TXN|TXNRD1|UBB|UBC|SEM1|SQSTM1|COX7A2L|PRDX6|NCOR2|PSMD14|PSME4|SLC7A11|ERO1A|CYCS|STAP2|TBL1XR1|SESN2|SRXN1	-24.25769396	0	3	0	0	-29.03856447	12.265637692932577
1	-25.98144856	R-HSA-9755511	M1	1	0	Reactome Gene Sets	6	KEAP1-NFE2L2 pathway		-25.98144856	9.139102594734075	16.973890099592627	30198	102	1231	38	3.0869212022745733	0.49297505116486706	1728|2539|2729|2730|2936|3162|3417|4199|4609|5052|5226|5682|5683|5684|5685|5687|5690|5695|5701|5706|5707|5708|5709|5716|5718|6500|6888|7086|7296|7314|7316|7979|8878|10213|23198|23657|83667|140809	NQO1|G6PD|GCLC|GCLM|GSR|HMOX1|IDH1|ME1|MYC|PRDX1|PGD|PSMA1|PSMA2|PSMA3|PSMA4|PSMA6|PSMB2|PSMB7|PSMC2|PSMC6|PSMD1|PSMD2|PSMD3|PSMD10|PSMD12|SKP1|TALDO1|TKT|TXNRD1|UBB|UBC|SEM1|SQSTM1|PSMD14|PSME4|SLC7A11|SESN2|SRXN1	-22.91213106	0	3	0	0	-29.03856447	12.265637692932577
1	-25.11973817	R-HSA-5663202	M1	1	0	Reactome Gene Sets	6	Diseases of signal transduction by growth factor receptors and second messengers		-25.11973817	4.192411959709055	13.793329158234476	30198	433	1231	74	6.011372867587327	0.6774784105454078	408|471|805|808|892|1026|1051|1950|1956|2120|2309|2335|3065|3164|3667|3726|3791|3799|4233|4254|4296|4478|4609|4627|5295|5296|5500|5516|5518|5682|5683|5684|5685|5687|5690|5695|5701|5706|5707|5708|5709|5716|5718|5782|6238|6500|6654|7170|7171|7175|7314|7316|7414|7525|7855|7979|8036|8087|8660|8878|9612|9734|10046|10213|10956|11064|22943|23164|23198|54492|54845|55914|79718|399687	ARRB1|ATIC|CALM2|CALM3|CCNC|CDKN1A|CEBPB|EGF|EGFR|ETV6|FOXO3|FN1|HDAC1|NR4A1|IRS1|JUNB|KDR|KIF5B|MET|KITLG|MAP3K11|MSN|MYC|MYH9|PIK3R1|PIK3R2|PPP1CB|PPP2CB|PPP2R1A|PSMA1|PSMA2|PSMA3|PSMA4|PSMA6|PSMB2|PSMB7|PSMC2|PSMC6|PSMD1|PSMD2|PSMD3|PSMD10|PSMD12|PTPN12|RRBP1|SKP1|SOS1|TPM3|TPM4|TPR|UBB|UBC|VCL|YES1|FZD5|SEM1|SHOC2|FXR1|IRS2|SQSTM1|NCOR2|HDAC9|MAMLD1|PSMD14|OS9|CNTRL|DKK1|MPRIP|PSME4|NEURL1B|E…	-22.07269707	0	3	0	0	-29.03856447	12.265637692932577
1	-24.56362886	R-HSA-69206	M1	1	0	Reactome Gene Sets	6	G1/S Transition		-24.56362886	7.677727411	15.789866284138093	30198	131	1231	41	3.330625507717303	0.5114207321882843	890|891|898|983|1026|1163|3065|4171|4172|4173|4174|4175|4609|5516|5518|5557|5682|5683|5684|5685|5687|5690|5695|5701|5706|5707|5708|5709|5716|5718|5934|6500|7027|7314|7316|7979|10213|23594|23595|91768|286826	CCNA2|CCNB1|CCNE1|CDK1|CDKN1A|CKS1B|HDAC1|MCM2|MCM3|MCM4|MCM5|MCM6|MYC|PPP2CB|PPP2R1A|PRIM1|PSMA1|PSMA2|PSMA3|PSMA4|PSMA6|PSMB2|PSMB7|PSMC2|PSMC6|PSMD1|PSMD2|PSMD3|PSMD10|PSMD12|RBL2|SKP1|TFDP1|UBB|UBC|SEM1|PSMD14|ORC6|ORC3|CABLES1|LIN9	-21.53777705	0	3	0	0	-29.03856447	12.265637692932577
1	-24.51399008	GO:0010564	M1	1	0	GO Biological Processes	19	regulation of cell cycle process	19_GO:0050789 regulation of biological process	-24.51399008	3.2752928989302244	12.86467013	30198	734	1231	98	7.961007311129164	0.7715088520409011	274|301|328|351|675|677|699|701|805|808|811|858|891|900|983|991|994|995|1026|1062|1063|1543|1778|1894|1906|1950|1956|2237|3398|3619|3832|4085|4609|4751|5119|5347|5518|5885|5934|6421|6422|6491|6599|6662|6790|7027|7175|7272|8883|9055|9232|9319|9493|9510|9585|9700|9735|9787|9928|10051|10112|10403|10457|10615|10635|10769|11065|11113|22933|22974|23363|23397|25959|29899|51203|51347|51512|51776|54443|54…	BIN1|ANXA1|APEX1|APP|BRCA2|ZFP36L1|BUB1|BUB1B|CALM2|CALM3|CALR|CAV2|CCNB1|CCNG1|CDK1|CDC20|CDC25B|CDC25C|CDKN1A|CENPE|CENPF|CYP1A1|DYNC1H1|ECT2|EDN1|EGF|EGFR|FEN1|ID2|INCENP|KIF11|MAD2L1|MYC|NEK2|CHMP1A|PLK1|PPP2R1A|RAD21|RBL2|SFPQ|SFRP1|STIL|SMARCC1|SOX9|AURKA|TFDP1|TPR|TTK|NAE1|PRC1|PTTG1|TRIP13|KIF23|ADAMTS1|KIF20B|ESPL1|KNTC1|DLGAP5|KIF14|SMC4|KIF20A|NDC80|GPNMB|SPAG5|RAD51AP1|PLK2|UBE2C|CIT|…	-21.50834166	0	1	0	0	-56.54824875	11.869971960902491
1	-24.37936598	R-HSA-68877	M1	1	0	Reactome Gene Sets	6	Mitotic Prometaphase		-24.37936598	6.012567496535575	14.808712103455578	30198	204	1231	50	4.061738424045491	0.5626299820063473	699|701|891|983|991|1058|1062|1063|1778|2491|3619|4085|4751|5108|5347|5516|5518|5566|5577|5885|7846|8655|9133|9702|9735|9793|9918|10051|10403|11004|11064|23397|54801|54908|55143|55755|55835|55839|57082|57122|64105|64151|80321|81930|83540|84790|147841|151246|348995|440145	BUB1|BUB1B|CCNB1|CDK1|CDC20|CENPA|CENPE|CENPF|DYNC1H1|CENPI|INCENP|MAD2L1|NEK2|PCM1|PLK1|PPP2CB|PPP2R1A|PRKACA|PRKAR2B|RAD21|TUBA1A|DYNLL1|CCNB2|CEP57|KNTC1|CKAP5|NCAPD2|SMC4|NDC80|KIF2C|CNTRL|NCAPH|HAUS6|SPDL1|CDCA8|CDK5RAP2|CENPJ|CENPN|KNL1|NUP107|CENPK|NCAPG|CEP70|KIF18A|NUF2|TUBA1C|SPC24|SGO2|NUP43|MZT1	-21.39302272	0	1	0	0	-56.54824875	11.869971960902491
1	-23.14452306	R-HSA-453279	M1	1	0	Reactome Gene Sets	6	Mitotic G1 phase and G1/S transition		-23.14452306	6.914856149035813	14.920434675246153	30198	149	1231	42	3.4118602761982126	0.5174024646038765	890|891|898|983|1026|1163|3065|4171|4172|4173|4174|4175|4609|5516|5518|5557|5682|5683|5684|5685|5687|5690|5695|5701|5706|5707|5708|5709|5716|5718|5934|6500|7027|7153|7314|7316|7979|10213|23594|23595|91768|286826	CCNA2|CCNB1|CCNE1|CDK1|CDKN1A|CKS1B|HDAC1|MCM2|MCM3|MCM4|MCM5|MCM6|MYC|PPP2CB|PPP2R1A|PRIM1|PSMA1|PSMA2|PSMA3|PSMA4|PSMA6|PSMB2|PSMB7|PSMC2|PSMC6|PSMD1|PSMD2|PSMD3|PSMD10|PSMD12|RBL2|SKP1|TFDP1|TOP2A|UBB|UBC|SEM1|PSMD14|ORC6|ORC3|CABLES1|LIN9	-20.1766632	0	3	0	0	-29.03856447	12.265637692932577
1	-22.5588891	GO:0000280	M1	1	0	GO Biological Processes	19	nuclear division	19_GO:0009987 cellular process	-22.5588891	4.668855638	13.385118161383808	30198	310	1231	59	4.79285134	0.6088393761240544	675|699|701|891|898|991|994|1062|1164|3619|3832|3835|4085|4751|5119|5347|5518|5885|6152|6790|7153|7272|7314|9055|9133|9232|9319|9493|9700|9735|9787|9918|9928|10051|10403|10615|11004|11065|22933|22974|23397|24137|25788|26065|27338|51203|54908|55143|55706|64105|64151|81930|83540|84722|90417|151246|259266|284071|440145	BRCA2|BUB1|BUB1B|CCNB1|CCNE1|CDC20|CDC25B|CENPE|CKS2|INCENP|KIF11|KIF22|MAD2L1|NEK2|CHMP1A|PLK1|PPP2R1A|RAD21|RPL24|AURKA|TOP2A|TTK|UBB|PRC1|CCNB2|PTTG1|TRIP13|KIF23|ESPL1|KNTC1|DLGAP5|NCAPD2|KIF14|SMC4|NDC80|SPAG5|KIF2C|UBE2C|SIRT2|TPX2|NCAPH|KIF4A|RAD54B|LSM14A|UBE2S|NUSAP1|SPDL1|CDCA8|NDC1|CENPK|NCAPG|KIF18A|NUF2|PSRC1|KNSTRN|SGO2|ASPM|MEIOC|MZT1	-19.60875801	0	1	0	0	-56.54824875	11.869971960902491
1	-22.25841888	GO:0048285	M1	1	0	GO Biological Processes	19	organelle fission	19_GO:0009987 cellular process	-22.25841888	4.466888950859027	13.15390749981008	30198	335	1231	61	4.955320877	0.6185442427905643	675|699|701|891|898|991|994|1062|1164|3619|3832|3835|4085|4751|5119|5347|5518|5885|6152|6790|7153|7272|7314|9055|9133|9232|9319|9493|9650|9700|9735|9787|9918|9928|10051|10403|10615|11004|11065|22933|22974|23397|24137|25788|26065|27338|51203|54908|55143|55706|64105|64151|81930|83540|84722|90417|113115|151246|259266|284071|440145	BRCA2|BUB1|BUB1B|CCNB1|CCNE1|CDC20|CDC25B|CENPE|CKS2|INCENP|KIF11|KIF22|MAD2L1|NEK2|CHMP1A|PLK1|PPP2R1A|RAD21|RPL24|AURKA|TOP2A|TTK|UBB|PRC1|CCNB2|PTTG1|TRIP13|KIF23|MTFR1|ESPL1|KNTC1|DLGAP5|NCAPD2|KIF14|SMC4|NDC80|SPAG5|KIF2C|UBE2C|SIRT2|TPX2|NCAPH|KIF4A|RAD54B|LSM14A|UBE2S|NUSAP1|SPDL1|CDCA8|NDC1|CENPK|NCAPG|KIF18A|NUF2|PSRC1|KNSTRN|MTFR2|SGO2|ASPM|MEIOC|MZT1	-19.32532113	0	1	0	0	-56.54824875	11.869971960902491
1	-22.07884663	R-HSA-195258	M1	1	0	Reactome Gene Sets	6	RHO GTPase Effectors		-22.07884663	4.501151446947734	13.122574856766834	30198	327	1231	60	4.8740861088545895	0.6137153606174298	699|701|805|808|991|995|1058|1062|1063|1535|1778|2491|3012|3018|3619|3799|4085|4627|5347|5500|5516|5518|6279|6280|7534|7846|8331|8338|8352|8356|8358|8366|8655|9055|9735|9793|9928|10403|10627|10787|11004|11113|54908|55143|55766|55839|57082|57120|57122|64105|81624|81930|83540|84790|85415|128239|128312|147841|151246|348995	BUB1|BUB1B|CALM2|CALM3|CDC20|CDC25C|CENPA|CENPE|CENPF|CYBA|DYNC1H1|CENPI|H2AC8|H2BC3|INCENP|KIF5B|MAD2L1|MYH9|PLK1|PPP1CB|PPP2CB|PPP2R1A|S100A8|S100A9|YWHAZ|TUBA1A|H2AC14|H2AC20|H3C3|H3C12|H3C2|H4C2|DYNLL1|PRC1|KNTC1|CKAP5|KIF14|NDC80|MYL12A|NCKAP1|KIF2C|CIT|SPDL1|CDCA8|H2AJ|CENPN|KNL1|GOPC|NUP107|CENPK|DIAPH3|KIF18A|NUF2|TUBA1C|RHPN2|IQGAP3|H2BU1|SPC24|SGO2|NUP43	-19.16213929	0	1	0	0	-56.54824875	11.869971960902491
1	-21.74306522	GO:0140014	M1	1	0	GO Biological Processes	19	mitotic nuclear division	19_GO:0009987 cellular process	-21.74306522	6.241685453208293	14.086498052665675	30198	169	1231	43	3.4930950446791225	0.5233055837053973	891|991|1062|3619|3832|3835|4085|4751|5119|5347|5518|5885|6152|6790|9055|9493|9700|9735|9787|9918|9928|10051|10403|10615|11004|11065|22933|22974|23397|24137|26065|27338|51203|54908|55143|64105|64151|81930|83540|84722|90417|151246|440145	CCNB1|CDC20|CENPE|INCENP|KIF11|KIF22|MAD2L1|NEK2|CHMP1A|PLK1|PPP2R1A|RAD21|RPL24|AURKA|PRC1|KIF23|ESPL1|KNTC1|DLGAP5|NCAPD2|KIF14|SMC4|NDC80|SPAG5|KIF2C|UBE2C|SIRT2|TPX2|NCAPH|KIF4A|LSM14A|UBE2S|NUSAP1|SPDL1|CDCA8|CENPK|NCAPG|KIF18A|NUF2|PSRC1|KNSTRN|SGO2|MZT1	-18.84215215	0	1	0	0	-56.54824875	11.869971960902491
1	-21.6877939	WP2882	M1	1	0	WikiPathways	27	Nuclear receptors meta-pathway		-21.6877939	4.494861017906969	12.997379099220545	30198	322	1231	59	4.79285134	0.6088393761240544	196|211|218|645|873|874|983|1244|1543|1545|1728|1836|1956|1958|1969|2040|2194|2495|2512|2539|2729|2730|2936|2947|2950|3162|3725|3726|4199|4240|4257|4609|5052|5226|5465|5997|6319|6523|6533|6720|7295|7296|8140|8202|8204|8553|8660|8714|8878|9588|10769|11254|23657|23764|27286|64116|140809|154091|388662	AHR|ALAS1|ALDH3A1|BLVRB|CBR1|CBR3|CDK1|ABCC2|CYP1A1|CYP1B1|NQO1|SLC26A2|EGFR|EGR1|EPHA2|STOM|FASN|FTH1|FTL|G6PD|GCLC|GCLM|GSR|GSTM3|GSTP1|HMOX1|JUN|JUNB|ME1|MFGE8|MGST1|MYC|PRDX1|PGD|PPARA|RGS2|SCD|SLC5A1|SLC6A6|SREBF1|TXN|TXNRD1|SLC7A5|NCOA3|NRIP1|BHLHE40|IRS2|ABCC3|SQSTM1|PRDX6|PLK2|SLC6A14|SLC7A11|MAFF|SRPX2|SLC39A8|SRXN1|SLC2A12|SLC6A17	-18.8021208	0	4	1	1	-21.6877939	5.712762761091884
1	-21.59988492	R-HSA-174143	M1	1	0	Reactome Gene Sets	6	APC/C-mediated degradation of cell cycle proteins		-21.59988492	8.920463776678236	15.338953706068974	30198	88	1231	32	2.5995125913891144	0.4535211041371089	701|890|891|983|991|4085|4751|5347|5682|5683|5684|5685|5687|5690|5695|5701|5706|5707|5708|5709|5716|5718|6500|6790|7314|7316|7979|9232|10213|11065|23198|27338	BUB1B|CCNA2|CCNB1|CDK1|CDC20|MAD2L1|NEK2|PLK1|PSMA1|PSMA2|PSMA3|PSMA4|PSMA6|PSMB2|PSMB7|PSMC2|PSMC6|PSMD1|PSMD2|PSMD3|PSMD10|PSMD12|SKP1|AURKA|UBB|UBC|SEM1|PTTG1|PSMD14|UBE2C|PSME4|UBE2S	-18.74317551	0	3	0	0	-29.03856447	12.265637692932577
1	-21.59988492	R-HSA-453276	M1	1	0	Reactome Gene Sets	6	Regulation of mitotic cell cycle		-21.59988492	8.920463776678236	15.338953706068974	30198	88	1231	32	2.5995125913891144	0.4535211041371089	701|890|891|983|991|4085|4751|5347|5682|5683|5684|5685|5687|5690|5695|5701|5706|5707|5708|5709|5716|5718|6500|6790|7314|7316|7979|9232|10213|11065|23198|27338	BUB1B|CCNA2|CCNB1|CDK1|CDC20|MAD2L1|NEK2|PLK1|PSMA1|PSMA2|PSMA3|PSMA4|PSMA6|PSMB2|PSMB7|PSMC2|PSMC6|PSMD1|PSMD2|PSMD3|PSMD10|PSMD12|SKP1|AURKA|UBB|UBC|SEM1|PTTG1|PSMD14|UBE2C|PSME4|UBE2S	-18.74317551	0	3	0	0	-29.03856447	12.265637692932577
1	-21.48185388	R-HSA-69242	M1	1	0	Reactome Gene Sets	6	S Phase		-21.48185388	6.320942123965253	14.041958509388296	30198	163	1231	42	3.4118602761982126	0.5174024646038765	890|898|994|1026|1163|2237|4171|4172|4173|4174|4175|4609|5557|5682|5683|5684|5685|5687|5690|5695|5701|5706|5707|5708|5709|5716|5718|5885|5934|6500|7027|7314|7316|7979|10213|11065|23198|23594|23595|27338|91768|286826	CCNA2|CCNE1|CDC25B|CDKN1A|CKS1B|FEN1|MCM2|MCM3|MCM4|MCM5|MCM6|MYC|PRIM1|PSMA1|PSMA2|PSMA3|PSMA4|PSMA6|PSMB2|PSMB7|PSMC2|PSMC6|PSMD1|PSMD2|PSMD3|PSMD10|PSMD12|RAD21|RBL2|SKP1|TFDP1|UBB|UBC|SEM1|PSMD14|UBE2C|PSME4|ORC6|ORC3|UBE2S|CABLES1|LIN9	-18.63893276	0	3	0	0	-29.03856447	12.265637692932577
1	-21.4059653	GO:0009725	M1	1	0	GO Biological Processes	19	response to hormone	19_GO:0050896 response to stimulus	-21.4059653	3.0623371663629797	11.814369337714052	30198	753	1231	94	7.6360682372055235	0.7569323728425826	2|21|142|301|306|328|445|476|498|634|677|682|687|706|808|811|847|857|858|890|1535|1545|1605|1645|1646|1718|1728|1906|1958|2058|2180|2309|2353|2354|2729|2730|2805|2821|2947|3030|3162|3164|3312|3417|3488|3638|3667|3880|4131|4141|4192|4199|4609|5066|5106|5295|5296|5465|5566|5786|6272|6382|6422|6446|6599|6715|6720|6781|7035|7494|8202|8614|8644|8660|9076|9604|9734|10076|10521|10626|10768|10902|11031|1…	A2M|ABCA3|PARP1|ANXA1|ANXA3|APEX1|ASS1|ATP1A1|ATP5F1A|CEACAM1|ZFP36L1|BSG|KLF9|TSPO|CALM3|CALR|CAT|CAV1|CAV2|CCNA2|CYBA|CYP1B1|DAG1|AKR1C1|AKR1C2|DHCR24|NQO1|EDN1|EGR1|EPRS1|ACSL1|FOXO3|FOS|FOSB|GCLC|GCLM|GOT1|GPI|GSTM3|HADHA|HMOX1|NR4A1|HSPA8|IDH1|IGFBP5|INSIG1|IRS1|KRT19|MAP1B|MARS1|MDK|ME1|MYC|PAM|PCK2|PIK3R1|PIK3R2|PPARA|PRKACA|PTPRA|SORT1|SDC1|SFRP1|SGK1|SMARCC1|SRD5A1|SREBF1|STC1|TFPI|XBP1|…	-18.57640814	0	5	1	1	-21.4059653	3.9513463708776086
1	-21.34289365	R-HSA-157118	M1	1	0	Reactome Gene Sets	6	Signaling by NOTCH		-21.34289365	5.197304107174819	13.344435418396577	30198	236	1231	50	4.061738424045491	0.5626299820063473	408|892|1950|1956|3012|3018|3065|3725|4192|4609|4854|5682|5683|5684|5685|5687|5690|5695|5701|5706|5707|5708|5709|5716|5718|6500|7027|7089|7090|7091|7314|7316|7534|7979|8331|8338|8352|8356|8358|8366|9612|9734|9787|10046|10213|23220|54492|55766|79718|128312	ARRB1|CCNC|EGF|EGFR|H2AC8|H2BC3|HDAC1|JUN|MDK|MYC|NOTCH3|PSMA1|PSMA2|PSMA3|PSMA4|PSMA6|PSMB2|PSMB7|PSMC2|PSMC6|PSMD1|PSMD2|PSMD3|PSMD10|PSMD12|SKP1|TFDP1|TLE2|TLE3|TLE4|UBB|UBC|YWHAZ|SEM1|H2AC14|H2AC20|H3C3|H3C12|H3C2|H4C2|NCOR2|HDAC9|DLGAP5|MAMLD1|PSMD14|DTX4|NEURL1B|H2AJ|TBL1XR1|H2BU1	-18.52630147	0	3	0	0	-29.03856447	12.265637692932577
1	-21.31619246	R-HSA-176814	M1	1	0	Reactome Gene Sets	6	Activation of APC/C and APC/C:Cdc20 mediated degradation of mitotic proteins		-21.31619246	9.557639760726682	15.499719417415495	30198	77	1231	30	2.4370430544272947	0.439486007	701|890|891|983|991|4085|4751|5347|5682|5683|5684|5685|5687|5690|5695|5701|5706|5707|5708|5709|5716|5718|7314|7316|7979|9232|10213|11065|23198|27338	BUB1B|CCNA2|CCNB1|CDK1|CDC20|MAD2L1|NEK2|PLK1|PSMA1|PSMA2|PSMA3|PSMA4|PSMA6|PSMB2|PSMB7|PSMC2|PSMC6|PSMD1|PSMD2|PSMD3|PSMD10|PSMD12|UBB|UBC|SEM1|PTTG1|PSMD14|UBE2C|PSME4|UBE2S	-18.51218941	0	3	0	0	-29.03856447	12.265637692932577
1	-20.75022969	R-HSA-1280215	M1	1	0	Reactome Gene Sets	6	Cytokine Signaling in Immune system		-20.75022969	3.087852845773236	11.647326149884696	30198	715	1231	90	7.311129163281884	0.7419540290499094	301|351|821|960|1026|1958|1982|2309|2317|2335|2353|2634|3105|3106|3107|3162|3185|3312|3313|3383|3590|3654|3659|3667|3725|3726|3838|3965|4478|4609|5295|5296|5478|5516|5518|5566|5610|5682|5683|5684|5685|5687|5690|5695|5701|5706|5707|5708|5709|5716|5718|5782|5971|6382|6500|6647|6654|6850|6888|7175|7184|7314|7316|7525|7534|7979|8352|8356|8358|8660|8744|8878|9040|9631|9636|9655|9688|9818|10213|10454|2…	ANXA1|APP|CANX|CD44|CDKN1A|EGR1|EIF4G2|FOXO3|FLNB|FN1|FOS|GBP2|HLA-A|HLA-B|HLA-C|HMOX1|HNRNPF|HSPA8|HSPA9|ICAM1|IL11RA|IRAK1|IRF1|IRS1|JUN|JUNB|KPNA2|LGALS9|MSN|MYC|PIK3R1|PIK3R2|PPIA|PPP2CB|PPP2R1A|PRKACA|EIF2AK2|PSMA1|PSMA2|PSMA3|PSMA4|PSMA6|PSMB2|PSMB7|PSMC2|PSMC6|PSMD1|PSMD2|PSMD3|PSMD10|PSMD12|PTPN12|RELB|SDC1|SKP1|SOD1|SOS1|SYK|TALDO1|TPR|HSP90B1|UBB|UBC|YES1|YWHAZ|SEM1|H3C3|H3C12|H3C2|IRS2…	-17.95846109	0	3	0	0	-29.03856447	12.265637692932577
1	-20.32559324	R-HSA-176409	M1	1	0	Reactome Gene Sets	6	APC/C:Cdc20 mediated degradation of mitotic proteins		-20.32559324	9.360618239	15.043969822050393	30198	76	1231	29	2.355808285946385	0.43227901518056494	701|890|891|983|991|4085|4751|5682|5683|5684|5685|5687|5690|5695|5701|5706|5707|5708|5709|5716|5718|7314|7316|7979|9232|10213|11065|23198|27338	BUB1B|CCNA2|CCNB1|CDK1|CDC20|MAD2L1|NEK2|PSMA1|PSMA2|PSMA3|PSMA4|PSMA6|PSMB2|PSMB7|PSMC2|PSMC6|PSMD1|PSMD2|PSMD3|PSMD10|PSMD12|UBB|UBC|SEM1|PTTG1|PSMD14|UBE2C|PSME4|UBE2S	-17.54572386	0	3	0	0	-29.03856447	12.265637692932577
1	-20.10960045	R-HSA-68949	M1	1	0	Reactome Gene Sets	6	Orc1 removal from chromatin		-20.10960045	9.674305785974989	15.084993407651858	30198	71	1231	28	2.274573517465475	0.4249371980742844	890|4171|4172|4173|4174|4175|5682|5683|5684|5685|5687|5690|5695|5701|5706|5707|5708|5709|5716|5718|6500|7314|7316|7979|10213|23198|23594|23595	CCNA2|MCM2|MCM3|MCM4|MCM5|MCM6|PSMA1|PSMA2|PSMA3|PSMA4|PSMA6|PSMB2|PSMB7|PSMC2|PSMC6|PSMD1|PSMD2|PSMD3|PSMD10|PSMD12|SKP1|UBB|UBC|SEM1|PSMD14|PSME4|ORC6|ORC3	-17.34131295	0	3	0	0	-29.03856447	12.265637692932577
1	-19.84329372	GO:0007059	M1	1	0	GO Biological Processes	19	chromosome segregation	19_GO:0009987 cellular process	-19.84329372	4.561956475266151	12.454899260796351	30198	285	1231	53	4.305442729488221	0.578526824	699|701|891|898|991|1062|1063|3619|3835|4085|4751|5119|5347|5518|5885|7153|7272|9055|9232|9319|9493|9700|9735|9787|9918|9928|10051|10403|10615|11004|23397|24137|51203|54069|54908|55143|55355|55706|55755|55839|57082|64105|64151|64793|81930|83540|84722|90417|147841|151246|157313|284071|348995	BUB1|BUB1B|CCNB1|CCNE1|CDC20|CENPE|CENPF|INCENP|KIF22|MAD2L1|NEK2|CHMP1A|PLK1|PPP2R1A|RAD21|TOP2A|TTK|PRC1|PTTG1|TRIP13|KIF23|ESPL1|KNTC1|DLGAP5|NCAPD2|KIF14|SMC4|NDC80|SPAG5|KIF2C|NCAPH|KIF4A|NUSAP1|MIS18A|SPDL1|CDCA8|HJURP|NDC1|CDK5RAP2|CENPN|KNL1|CENPK|NCAPG|CEP85|KIF18A|NUF2|PSRC1|KNSTRN|SPC24|SGO2|CDCA2|MEIOC|NUP43	-17.08628723	0	1	0	0	-56.54824875	11.869971960902491
1	-19.80660215	R-HSA-69052	M1	1	0	Reactome Gene Sets	6	Switching of origins to a post-replicative state		-19.80660215	8.265973227845866	14.388659807465451	30198	92	1231	31	2.5182778229082046	0.44656470053144437	890|898|4171|4172|4173|4174|4175|5682|5683|5684|5685|5687|5690|5695|5701|5706|5707|5708|5709|5716|5718|6500|7314|7316|7979|10213|11065|23198|23594|23595|27338	CCNA2|CCNE1|MCM2|MCM3|MCM4|MCM5|MCM6|PSMA1|PSMA2|PSMA3|PSMA4|PSMA6|PSMB2|PSMB7|PSMC2|PSMC6|PSMD1|PSMD2|PSMD3|PSMD10|PSMD12|SKP1|UBB|UBC|SEM1|PSMD14|UBE2C|PSME4|ORC6|ORC3|UBE2S	-17.06234307	0	3	0	0	-29.03856447	12.265637692932577
1	-19.79763031	R-HSA-69306	M1	1	0	Reactome Gene Sets	6	DNA Replication		-19.79763031	5.610876816979795	13.073401920986399	30198	188	1231	43	3.4930950446791225	0.5233055837053973	890|898|2237|3012|3018|4171|4172|4173|4174|4175|5557|5682|5683|5684|5685|5687|5690|5695|5701|5706|5707|5708|5709|5716|5718|6500|7314|7316|7979|8331|8338|8352|8356|8358|8366|10213|11065|23198|23594|23595|27338|55766|128312	CCNA2|CCNE1|FEN1|H2AC8|H2BC3|MCM2|MCM3|MCM4|MCM5|MCM6|PRIM1|PSMA1|PSMA2|PSMA3|PSMA4|PSMA6|PSMB2|PSMB7|PSMC2|PSMC6|PSMD1|PSMD2|PSMD3|PSMD10|PSMD12|SKP1|UBB|UBC|SEM1|H2AC14|H2AC20|H3C3|H3C12|H3C2|H4C2|PSMD14|UBE2C|PSME4|ORC6|ORC3|UBE2S|H2AJ|H2BU1	-17.06234307	0	3	0	0	-29.03856447	12.265637692932577
1	-19.73704359	GO:0007346	M1	1	0	GO Biological Processes	19	regulation of mitotic cell cycle	19_GO:0050789 regulation of biological process	-19.73704359	3.463797104773996	11.648502947663983	30198	517	1231	73	5.930138099106418	0.6731760096108985	301|328|351|675|677|699|701|858|891|900|983|991|994|995|1026|1062|1063|1163|1164|1543|1906|1950|1956|2296|3398|3619|4085|4609|4751|5347|5885|5934|6491|6599|6790|7027|7175|7272|8883|9319|9510|9585|9700|9735|9787|9928|10403|10457|10769|11065|22933|23170|23363|25959|51203|51347|51512|51776|54443|54461|54908|55143|55755|55835|57795|79184|83540|84687|147841|157313|163786|284071|284403	ANXA1|APEX1|APP|BRCA2|ZFP36L1|BUB1|BUB1B|CAV2|CCNB1|CCNG1|CDK1|CDC20|CDC25B|CDC25C|CDKN1A|CENPE|CENPF|CKS1B|CKS2|CYP1A1|EDN1|EGF|EGFR|FOXC1|ID2|INCENP|MAD2L1|MYC|NEK2|PLK1|RAD21|RBL2|STIL|SMARCC1|AURKA|TFDP1|TPR|TTK|NAE1|TRIP13|ADAMTS1|KIF20B|ESPL1|KNTC1|DLGAP5|KIF14|NDC80|GPNMB|PLK2|UBE2C|SIRT2|TTLL12|OBSL1|KANK2|NUSAP1|TAOK3|GTSE1|MAP3K20|ANLN|FBXW5|SPDL1|CDCA8|CDK5RAP2|CENPJ|BRINP2|BRCC3|NUF2|…	-17.01222178	0	1	0	0	-56.54824875	11.869971960902491
1	-19.41700643	R-HSA-176408	M1	1	0	Reactome Gene Sets	6	Regulation of APC/C activators between G1/S and early anaphase		-19.41700643	8.782802298643077	14.458785661480077	30198	81	1231	29	2.355808285946385	0.43227901518056494	701|890|891|983|991|4085|5347|5682|5683|5684|5685|5687|5690|5695|5701|5706|5707|5708|5709|5716|5718|6500|7314|7316|7979|10213|11065|23198|27338	BUB1B|CCNA2|CCNB1|CDK1|CDC20|MAD2L1|PLK1|PSMA1|PSMA2|PSMA3|PSMA4|PSMA6|PSMB2|PSMB7|PSMC2|PSMC6|PSMD1|PSMD2|PSMD3|PSMD10|PSMD12|SKP1|UBB|UBC|SEM1|PSMD14|UBE2C|PSME4|UBE2S	-16.70240379	0	3	0	0	-29.03856447	12.265637692932577
1	-19.16721046	R-HSA-2500257	M1	1	0	Reactome Gene Sets	6	Resolution of Sister Chromatid Cohesion		-19.16721046	6.814243162740319	13.482066759984948	30198	126	1231	35	2.843216896831844	0.4737099780100167	699|701|891|983|991|1058|1062|1063|1778|2491|3619|4085|5347|5516|5518|5885|7846|8655|9133|9735|9793|10403|11004|54908|55143|55839|57082|57122|64105|81930|83540|84790|147841|151246|348995	BUB1|BUB1B|CCNB1|CDK1|CDC20|CENPA|CENPE|CENPF|DYNC1H1|CENPI|INCENP|MAD2L1|PLK1|PPP2CB|PPP2R1A|RAD21|TUBA1A|DYNLL1|CCNB2|KNTC1|CKAP5|NDC80|KIF2C|SPDL1|CDCA8|CENPN|KNL1|NUP107|CENPK|KIF18A|NUF2|TUBA1C|SPC24|SGO2|NUP43	-16.46259204	0	1	0	0	-56.54824875	11.869971960902491
1	-19.06925076	R-HSA-68867	M1	1	0	Reactome Gene Sets	6	Assembly of the pre-replicative complex		-19.06925076	6.347253071867207	13.21294287944512	30198	143	1231	37	3.0056864337936635	0.4866491240889096	3012|3018|4171|4172|4173|4174|4175|5682|5683|5684|5685|5687|5690|5695|5701|5706|5707|5708|5709|5716|5718|7314|7316|7979|8331|8338|8352|8356|8358|8366|10213|11065|23594|23595|27338|55766|128312	H2AC8|H2BC3|MCM2|MCM3|MCM4|MCM5|MCM6|PSMA1|PSMA2|PSMA3|PSMA4|PSMA6|PSMB2|PSMB7|PSMC2|PSMC6|PSMD1|PSMD2|PSMD3|PSMD10|PSMD12|UBB|UBC|SEM1|H2AC14|H2AC20|H3C3|H3C12|H3C2|H4C2|PSMD14|UBE2C|ORC6|ORC3|UBE2S|H2AJ|H2BU1	-16.38162744	0	3	0	0	-29.03856447	12.265637692932577
1	-19.06694071	GO:0000070	M1	1	0	GO Biological Processes	19	mitotic sister chromatid segregation	19_GO:0009987 cellular process	-19.06694071	7.008935825	13.539371846483176	30198	119	1231	34	2.761982128350934	0.46708880060487246	891|991|1062|3619|3835|4085|4751|5119|5347|5518|5885|9055|9493|9700|9735|9787|9918|9928|10051|10403|10615|11004|23397|24137|51203|54908|55143|64105|64151|81930|83540|84722|90417|151246	CCNB1|CDC20|CENPE|INCENP|KIF22|MAD2L1|NEK2|CHMP1A|PLK1|PPP2R1A|RAD21|PRC1|KIF23|ESPL1|KNTC1|DLGAP5|NCAPD2|KIF14|SMC4|NDC80|SPAG5|KIF2C|NCAPH|KIF4A|NUSAP1|SPDL1|CDCA8|CENPK|NCAPG|KIF18A|NUF2|PSRC1|KNSTRN|SGO2	-16.38162744	0	1	0	0	-56.54824875	11.869971960902491
1	-18.85217509	R-HSA-195721	M1	1	0	Reactome Gene Sets	6	Signaling by WNT		-18.85217509	4.137805486772435	11.851291922123558	30198	332	1231	56	4.549147035	0.5939171516808226	163|166|805|808|857|1173|1212|3012|3018|3065|3710|4609|4919|5331|5516|5518|5682|5683|5684|5685|5687|5690|5695|5701|5706|5707|5708|5709|5716|5718|6422|6500|6662|6932|7089|7090|7091|7314|7316|7534|7855|7979|8331|8338|8352|8356|8358|8366|9559|10213|22943|23198|55766|128312|144165|440193	AP2B1|TLE5|CALM2|CALM3|CAV1|AP2M1|CLTB|H2AC8|H2BC3|HDAC1|ITPR3|MYC|ROR1|PLCB3|PPP2CB|PPP2R1A|PSMA1|PSMA2|PSMA3|PSMA4|PSMA6|PSMB2|PSMB7|PSMC2|PSMC6|PSMD1|PSMD2|PSMD3|PSMD10|PSMD12|SFRP1|SKP1|SOX9|TCF7|TLE2|TLE3|TLE4|UBB|UBC|YWHAZ|FZD5|SEM1|H2AC14|H2AC20|H3C3|H3C12|H3C2|H4C2|VPS26A|PSMD14|DKK1|PSME4|H2AJ|H2BU1|PRICKLE1|CCDC88C	-16.17620185	0	3	0	0	-29.03856447	12.265637692932577
1	-18.77887401	GO:0098813	M1	1	0	GO Biological Processes	19	nuclear chromosome segregation	19_GO:0009987 cellular process	-18.77887401	4.949292402	12.33964052268956	30198	228	1231	46	3.736799350121852	0.5405688444333299	699|701|891|898|991|1062|1063|3619|3835|4085|4751|5119|5347|5518|5885|7153|7272|9055|9232|9319|9493|9700|9735|9787|9918|9928|10051|10403|10615|11004|23397|24137|51203|54908|55143|55706|57082|64105|64151|81930|83540|84722|90417|147841|151246|284071	BUB1|BUB1B|CCNB1|CCNE1|CDC20|CENPE|CENPF|INCENP|KIF22|MAD2L1|NEK2|CHMP1A|PLK1|PPP2R1A|RAD21|TOP2A|TTK|PRC1|PTTG1|TRIP13|KIF23|ESPL1|KNTC1|DLGAP5|NCAPD2|KIF14|SMC4|NDC80|SPAG5|KIF2C|NCAPH|KIF4A|NUSAP1|SPDL1|CDCA8|NDC1|KNL1|CENPK|NCAPG|KIF18A|NUF2|PSRC1|KNSTRN|SPC24|SGO2|MEIOC	-16.11204415	0	1	0	0	-56.54824875	11.869971960902491
1	-18.74380655	R-HSA-69656	M1	1	0	Reactome Gene Sets	6	Cyclin A:Cdk2-associated events at S phase entry		-18.74380655	8.369493955177521	14.025853036570048	30198	85	1231	29	2.355808285946385	0.43227901518056494	890|898|994|1026|1163|4609|5682|5683|5684|5685|5687|5690|5695|5701|5706|5707|5708|5709|5716|5718|5934|6500|7027|7314|7316|7979|10213|91768|286826	CCNA2|CCNE1|CDC25B|CDKN1A|CKS1B|MYC|PSMA1|PSMA2|PSMA3|PSMA4|PSMA6|PSMB2|PSMB7|PSMC2|PSMC6|PSMD1|PSMD2|PSMD3|PSMD10|PSMD12|RBL2|SKP1|TFDP1|UBB|UBC|SEM1|PSMD14|CABLES1|LIN9	-16.08752062	0	3	0	0	-29.03856447	12.265637692932577
1	-18.73662172	GO:0000819	M1	1	0	GO Biological Processes	19	sister chromatid segregation	19_GO:0009987 cellular process	-18.73662172	6.216830063541168	13.025835643272563	30198	146	1231	37	3.0056864337936635	0.4866491240889096	699|701|891|991|1062|3619|3835|4085|4751|5119|5347|5518|5885|7153|9055|9493|9700|9735|9787|9918|9928|10051|10403|10615|11004|23397|24137|51203|54908|55143|64105|64151|81930|83540|84722|90417|151246	BUB1|BUB1B|CCNB1|CDC20|CENPE|INCENP|KIF22|MAD2L1|NEK2|CHMP1A|PLK1|PPP2R1A|RAD21|TOP2A|PRC1|KIF23|ESPL1|KNTC1|DLGAP5|NCAPD2|KIF14|SMC4|NDC80|SPAG5|KIF2C|NCAPH|KIF4A|NUSAP1|SPDL1|CDCA8|CENPK|NCAPG|KIF18A|NUF2|PSRC1|KNSTRN|SGO2	-16.08752062	0	1	0	0	-56.54824875	11.869971960902491
1	-18.3727965	R-HSA-179419	M1	1	0	Reactome Gene Sets	6	APC:Cdc20 mediated degradation of cell cycle proteins prior to satisfation of the cell cycle checkpoint		-18.3727965	8.950600478626473	14.116227118779065	30198	74	1231	27	2.1933387489845653	0.41745344188530065	701|890|983|991|4085|4751|5682|5683|5684|5685|5687|5690|5695|5701|5706|5707|5708|5709|5716|5718|7314|7316|7979|10213|11065|23198|27338	BUB1B|CCNA2|CDK1|CDC20|MAD2L1|NEK2|PSMA1|PSMA2|PSMA3|PSMA4|PSMA6|PSMB2|PSMB7|PSMC2|PSMC6|PSMD1|PSMD2|PSMD3|PSMD10|PSMD12|UBB|UBC|SEM1|PSMD14|UBE2C|PSME4|UBE2S	-15.73229558	0	3	0	0	-29.03856447	12.265637692932577
1	-18.17236112	R-HSA-69002	M1	1	0	Reactome Gene Sets	6	DNA Replication Pre-Initiation		-18.17236112	5.826177904142972	12.617897005069349	30198	160	1231	38	3.0869212022745733	0.49297505116486706	3012|3018|4171|4172|4173|4174|4175|5557|5682|5683|5684|5685|5687|5690|5695|5701|5706|5707|5708|5709|5716|5718|7314|7316|7979|8331|8338|8352|8356|8358|8366|10213|11065|23594|23595|27338|55766|128312	H2AC8|H2BC3|MCM2|MCM3|MCM4|MCM5|MCM6|PRIM1|PSMA1|PSMA2|PSMA3|PSMA4|PSMA6|PSMB2|PSMB7|PSMC2|PSMC6|PSMD1|PSMD2|PSMD3|PSMD10|PSMD12|UBB|UBC|SEM1|H2AC14|H2AC20|H3C3|H3C12|H3C2|H4C2|PSMD14|UBE2C|ORC6|ORC3|UBE2S|H2AJ|H2BU1	-15.54029336	0	3	0	0	-29.03856447	12.265637692932577
1	-18.11203286	R-HSA-1280218	M1	1	0	Reactome Gene Sets	6	Adaptive Immune System		-18.11203286	2.8391202982340675	10.649880174127459	30198	769	1231	89	7.229894394800975	0.7381437993353711	163|718|805|808|811|821|929|991|1062|1173|1535|1778|3093|3105|3106|3107|3309|3383|3710|3799|3832|3835|5295|5296|5478|5516|5518|5566|5682|5683|5684|5685|5687|5690|5695|5701|5706|5707|5708|5709|5716|5718|6279|6280|6500|6654|6712|6850|7314|7316|7317|7319|7328|7525|7534|7846|7979|8655|9040|9493|9604|9666|10112|10213|10384|10411|10671|10768|11004|11065|11118|23014|23118|23198|23480|24137|26118|27246|2…	AP2B1|C3|CALM2|CALM3|CALR|CANX|CD14|CDC20|CENPE|AP2M1|CYBA|DYNC1H1|UBE2K|HLA-A|HLA-B|HLA-C|HSPA5|ICAM1|ITPR3|KIF5B|KIF11|KIF22|PIK3R1|PIK3R2|PPIA|PPP2CB|PPP2R1A|PRKACA|PSMA1|PSMA2|PSMA3|PSMA4|PSMA6|PSMB2|PSMB7|PSMC2|PSMC6|PSMD1|PSMD2|PSMD3|PSMD10|PSMD12|S100A8|S100A9|SKP1|SOS1|SPTBN2|SYK|UBB|UBC|UBA1|UBE2A|UBE2H|YES1|YWHAZ|TUBA1A|SEM1|DYNLL1|UBE2M|KIF23|RNF14|DZIP3|KIF20A|PSMD14|BTN3A3|RAPGEF3|DC…	-15.48823763	0	3	0	0	-29.03856447	12.265637692932577
1	-18.03332152	R-HSA-382551	M1	1	0	Reactome Gene Sets	6	Transport of small molecules		-18.03332152	2.8939501826946543	10.671089992696823	30198	729	1231	86	6.986190089358245	0.7265489668813397	2|21|41|118|163|444|476|481|483|525|563|649|682|805|808|1173|1186|1244|1317|1356|1836|1968|2040|2495|2512|3162|3658|3949|3954|5349|5566|5576|5577|5682|5683|5684|5685|5687|5690|5695|5701|5706|5707|5708|5709|5716|5718|6446|6500|6507|6511|6520|6523|6533|6558|7018|7037|7226|7314|7316|7979|8140|8165|8714|8894|9497|10058|10213|10956|11254|23120|23198|23657|50617|51076|51360|51599|55144|55244|57153|6407…	A2M|ABCA3|ASIC1|ADD1|AP2B1|ASPH|ATP1A1|ATP1B1|ATP1B3|ATP6V1B1|AZGP1|BMP1|BSG|CALM2|CALM3|AP2M1|CLCN7|ABCC2|SLC31A1|CP|SLC26A2|EIF2S3|STOM|FTH1|FTL|HMOX1|IREB2|LDLR|LETM1|FXYD3|PRKACA|PRKAR2A|PRKAR2B|PSMA1|PSMA2|PSMA3|PSMA4|PSMA6|PSMB2|PSMB7|PSMC2|PSMC6|PSMD1|PSMD2|PSMD3|PSMD10|PSMD12|SGK1|SKP1|SLC1A3|SLC1A6|SLC3A2|SLC5A1|SLC6A6|SLC12A2|TF|TFRC|TRPM2|UBB|UBC|SEM1|SLC7A5|AKAP1|ABCC3|EIF2S2|SLC4A7|A…	-15.41764418	0	6	1	1	-18.03332152	2.8939501826946543
1	-18.00977622	GO:0007017	M1	1	0	GO Biological Processes	19	microtubule-based process	19_GO:0009987 cellular process	-18.00977622	2.8089246625036433	10.593235823842896	30198	786	1231	90	7.311129163281884	0.7419540290499094	351|667|675|891|983|991|1058|1062|1605|1778|2319|3312|3315|3619|3799|3832|3835|4085|4131|4133|4296|4627|4751|5108|5347|5518|6421|6491|6647|6790|7272|7314|7345|7516|7846|8655|9055|9133|9493|9585|9654|9700|9702|9787|9793|9928|10112|10403|10615|10671|10769|11004|22974|23046|23059|23303|23363|24137|26065|26112|29899|51203|51512|51668|54801|54908|55036|55081|55143|55755|55835|79745|81930|83540|84722|8…	APP|DST|BRCA2|CCNB1|CDK1|CDC20|CENPA|CENPE|DAG1|DYNC1H1|FLOT2|HSPA8|HSPB1|INCENP|KIF5B|KIF11|KIF22|MAD2L1|MAP1B|MAP2|MAP3K11|MYH9|NEK2|PCM1|PLK1|PPP2R1A|SFPQ|STIL|SOD1|AURKA|TTK|UBB|UCHL1|XRCC2|TUBA1A|DYNLL1|PRC1|CCNB2|KIF23|KIF20B|TTLL4|ESPL1|CEP57|DLGAP5|CKAP5|KIF14|KIF20A|NDC80|SPAG5|DCTN6|PLK2|KIF2C|TPX2|KIF21B|CLUAP1|KIF13B|OBSL1|KIF4A|LSM14A|CCDC69|GPSM2|NUSAP1|GTSE1|HSPB11|HAUS6|SPDL1|CCDC…	-15.40206781	0	1	0	0	-56.54824875	11.869971960902491
1	-17.97010597	R-HSA-195253	M1	1	0	Reactome Gene Sets	6	Degradation of beta-catenin by the destruction complex		-17.97010597	8.275610974	13.682839982952734	30198	83	1231	28	2.274573517465475	0.4249371980742844	166|3065|5516|5518|5682|5683|5684|5685|5687|5690|5695|5701|5706|5707|5708|5709|5716|5718|6500|6932|7089|7090|7091|7314|7316|7979|10213|23198	TLE5|HDAC1|PPP2CB|PPP2R1A|PSMA1|PSMA2|PSMA3|PSMA4|PSMA6|PSMB2|PSMB7|PSMC2|PSMC6|PSMD1|PSMD2|PSMD3|PSMD10|PSMD12|SKP1|TCF7|TLE2|TLE3|TLE4|UBB|UBC|SEM1|PSMD14|PSME4	-15.37790973	0	3	0	0	-29.03856447	12.265637692932577
1	-17.97010597	R-HSA-69202	M1	1	0	Reactome Gene Sets	6	Cyclin E associated events during G1/S transition		-17.97010597	8.275610974	13.682839982952734	30198	83	1231	28	2.274573517465475	0.4249371980742844	890|898|1026|1163|4609|5682|5683|5684|5685|5687|5690|5695|5701|5706|5707|5708|5709|5716|5718|5934|6500|7027|7314|7316|7979|10213|91768|286826	CCNA2|CCNE1|CDKN1A|CKS1B|MYC|PSMA1|PSMA2|PSMA3|PSMA4|PSMA6|PSMB2|PSMB7|PSMC2|PSMC6|PSMD1|PSMD2|PSMD3|PSMD10|PSMD12|RBL2|SKP1|TFDP1|UBB|UBC|SEM1|PSMD14|CABLES1|LIN9	-15.37790973	0	3	0	0	-29.03856447	12.265637692932577
1	-17.85190757	R-HSA-8852276	M1	1	0	Reactome Gene Sets	6	The role of GTSE1 in G2/M progression after G2 checkpoint		-17.85190757	8.601875784654013	13.768626046742712	30198	77	1231	27	2.1933387489845653	0.41745344188530065	891|983|1026|5347|5682|5683|5684|5685|5687|5690|5695|5701|5706|5707|5708|5709|5716|5718|7314|7316|7846|7979|9133|10213|23198|51512|84790	CCNB1|CDK1|CDKN1A|PLK1|PSMA1|PSMA2|PSMA3|PSMA4|PSMA6|PSMB2|PSMB7|PSMC2|PSMC6|PSMD1|PSMD2|PSMD3|PSMD10|PSMD12|UBB|UBC|TUBA1A|SEM1|CCNB2|PSMD14|PSME4|GTSE1|TUBA1C	-15.26726446	0	3	0	0	-29.03856447	12.265637692932577
1	-17.84190722	R-HSA-69239	M1	1	0	Reactome Gene Sets	6	Synthesis of DNA		-17.84190722	6.690347832508676	12.929252223959308	30198	121	1231	33	2.680747359870024	0.46036076128147835	890|898|2237|4171|4172|4173|4174|4175|5557|5682|5683|5684|5685|5687|5690|5695|5701|5706|5707|5708|5709|5716|5718|6500|7314|7316|7979|10213|11065|23198|23594|23595|27338	CCNA2|CCNE1|FEN1|MCM2|MCM3|MCM4|MCM5|MCM6|PRIM1|PSMA1|PSMA2|PSMA3|PSMA4|PSMA6|PSMB2|PSMB7|PSMC2|PSMC6|PSMD1|PSMD2|PSMD3|PSMD10|PSMD12|SKP1|UBB|UBC|SEM1|PSMD14|UBE2C|PSME4|ORC6|ORC3|UBE2S	-15.26468814	0	3	0	0	-29.03856447	12.265637692932577
1	-17.50477441	R-HSA-5619115	M1	1	0	Reactome Gene Sets	6	Disorders of transmembrane transporters		-17.50477441	5.435907614	12.166850801472089	30198	176	1231	39	3.168155970755483	0.4992100866953909	21|682|1244|1356|1836|5682|5683|5684|5685|5687|5690|5695|5701|5706|5707|5708|5709|5716|5718|6507|6520|6523|7175|7314|7316|7979|9631|9688|9818|10058|10213|10956|11254|23165|23198|23225|55706|57122|348995	ABCA3|BSG|ABCC2|CP|SLC26A2|PSMA1|PSMA2|PSMA3|PSMA4|PSMA6|PSMB2|PSMB7|PSMC2|PSMC6|PSMD1|PSMD2|PSMD3|PSMD10|PSMD12|SLC1A3|SLC3A2|SLC5A1|TPR|UBB|UBC|SEM1|NUP155|NUP93|NUP58|ABCB6|PSMD14|OS9|SLC6A14|NUP205|PSME4|NUP210|NDC1|NUP107|NUP43	-14.93485456	0	3	0	0	-29.03856447	12.265637692932577
1	-17.45529738	GO:0071417	M1	1	0	GO Biological Processes	19	cellular response to organonitrogen compound	19_GO:0050896 response to stimulus	-17.45529738	3.1298523768172775	10.676890816159352	30198	580	1231	74	6.011372867587327	0.6774784105454078	142|196|328|351|445|634|677|824|857|858|890|1051|1131|1290|1535|1545|1644|1906|1956|1958|2048|2058|2309|2729|2730|2774|2805|3164|3182|3309|3383|3488|3638|3667|3725|3728|4035|4131|4141|4609|5106|5295|5296|5566|5786|6422|6507|6599|6647|6662|6715|6720|6781|7184|7226|7494|8660|9181|9734|10411|10542|10768|11031|22933|23621|23677|51520|57761|58528|79041|83667|84152|84687|255738	PARP1|AHR|APEX1|APP|ASS1|CEACAM1|ZFP36L1|CAPN2|CAV1|CAV2|CCNA2|CEBPB|CHRM3|COL5A2|CYBA|CYP1B1|DDC|EDN1|EGFR|EGR1|EPHB2|EPRS1|FOXO3|GCLC|GCLM|GNAL|GOT1|NR4A1|HNRNPAB|HSPA5|ICAM1|IGFBP5|INSIG1|IRS1|JUN|JUP|LRP1|MAP1B|MARS1|MYC|PCK2|PIK3R1|PIK3R2|PRKACA|PTPRA|SFRP1|SLC1A3|SMARCC1|SOD1|SOX9|SRD5A1|SREBF1|STC1|HSP90B1|TRPM2|XBP1|IRS2|ARHGEF2|HDAC9|RAPGEF3|LAMTOR5|AHCYL1|RAB31|SIRT2|BACE1|SH3BP4|LARS1|…	-14.89255612	0	5	0	0	-21.4059653	3.9513463708776086
1	-17.42996482	R-HSA-5607764	M1	1	0	Reactome Gene Sets	6	CLEC7A (Dectin-1) signaling		-17.42996482	7.286517441346084	13.045729636738002	30198	101	1231	30	2.4370430544272947	0.439486007	805|808|3710|5682|5683|5684|5685|5687|5690|5695|5701|5706|5707|5708|5709|5716|5718|5971|6500|6850|7314|7316|7979|9040|10213|10454|10768|23118|23198|64581	CALM2|CALM3|ITPR3|PSMA1|PSMA2|PSMA3|PSMA4|PSMA6|PSMB2|PSMB7|PSMC2|PSMC6|PSMD1|PSMD2|PSMD3|PSMD10|PSMD12|RELB|SKP1|SYK|UBB|UBC|SEM1|UBE2M|PSMD14|TAB1|AHCYL1|TAB2|PSME4|CLEC7A	-14.87428541	0	3	0	0	-29.03856447	12.265637692932577
1	-17.41150039	R-HSA-174184	M1	1	0	Reactome Gene Sets	6	Cdc20:Phospho-APC/C mediated degradation of Cyclin A		-17.41150039	8.737166575787588	13.643915327702508	30198	73	1231	26	2.1121039805036554	0.4098199708035966	701|890|983|991|4085|5682|5683|5684|5685|5687|5690|5695|5701|5706|5707|5708|5709|5716|5718|7314|7316|7979|10213|11065|23198|27338	BUB1B|CCNA2|CDK1|CDC20|MAD2L1|PSMA1|PSMA2|PSMA3|PSMA4|PSMA6|PSMB2|PSMB7|PSMC2|PSMC6|PSMD1|PSMD2|PSMD3|PSMD10|PSMD12|UBB|UBC|SEM1|PSMD14|UBE2C|PSME4|UBE2S	-14.86276984	0	3	0	0	-29.03856447	12.265637692932577
1	-17.24175412	GO:0007088	M1	1	0	GO Biological Processes	19	regulation of mitotic nuclear division	19_GO:0050789 regulation of biological process	-17.24175412	6.652549257	12.682521567077403	30198	118	1231	32	2.5995125913891144	0.4535211041371089	699|701|858|891|991|995|1063|1906|1950|3619|4085|4751|5347|5885|6790|7175|7272|9319|9585|9700|9735|9787|10403|23363|51203|54461|54908|55143|55755|83540|147841|157313	BUB1|BUB1B|CAV2|CCNB1|CDC20|CDC25C|CENPF|EDN1|EGF|INCENP|MAD2L1|NEK2|PLK1|RAD21|AURKA|TPR|TTK|TRIP13|KIF20B|ESPL1|KNTC1|DLGAP5|NDC80|OBSL1|NUSAP1|FBXW5|SPDL1|CDCA8|CDK5RAP2|NUF2|SPC24|CDCA2	-14.699863	0	1	0	0	-56.54824875	11.869971960902491
1	-17.09475796	R-HSA-141424	M1	1	0	Reactome Gene Sets	6	Amplification of signal from the kinetochores		-17.09475796	7.410489439480096	12.968456695717418	30198	96	1231	29	2.355808285946385	0.43227901518056494	699|701|991|1058|1062|1063|1778|2491|3619|4085|5347|5516|5518|8655|9735|9793|10403|11004|54908|55143|55839|57082|57122|64105|81930|83540|147841|151246|348995	BUB1|BUB1B|CDC20|CENPA|CENPE|CENPF|DYNC1H1|CENPI|INCENP|MAD2L1|PLK1|PPP2CB|PPP2R1A|DYNLL1|KNTC1|CKAP5|NDC80|KIF2C|SPDL1|CDCA8|CENPN|KNL1|NUP107|CENPK|KIF18A|NUF2|SPC24|SGO2|NUP43	-14.5662308	0	1	0	0	-56.54824875	11.869971960902491
1	-17.09475796	R-HSA-141444	M1	1	0	Reactome Gene Sets	6	Amplification of signal from unattached kinetochores via a MAD2 inhibitory signal		-17.09475796	7.410489439480096	12.968456695717418	30198	96	1231	29	2.355808285946385	0.43227901518056494	699|701|991|1058|1062|1063|1778|2491|3619|4085|5347|5516|5518|8655|9735|9793|10403|11004|54908|55143|55839|57082|57122|64105|81930|83540|147841|151246|348995	BUB1|BUB1B|CDC20|CENPA|CENPE|CENPF|DYNC1H1|CENPI|INCENP|MAD2L1|PLK1|PPP2CB|PPP2R1A|DYNLL1|KNTC1|CKAP5|NDC80|KIF2C|SPDL1|CDCA8|CENPN|KNL1|NUP107|CENPK|KIF18A|NUF2|SPC24|SGO2|NUP43	-14.5662308	0	1	0	0	-56.54824875	11.869971960902491
1	-17.03092303	GO:0051783	M1	1	0	GO Biological Processes	19	regulation of nuclear division	19_GO:0050789 regulation of biological process	-17.03092303	5.921342334519174	12.245677785081092	30198	145	1231	35	2.843216896831844	0.4737099780100167	699|701|811|858|891|991|995|1063|1906|1950|3619|4085|4751|5347|5885|6790|7175|7272|9319|9585|9700|9735|9787|10403|10635|22933|23363|51203|54461|54908|55143|55755|83540|147841|157313	BUB1|BUB1B|CALR|CAV2|CCNB1|CDC20|CDC25C|CENPF|EDN1|EGF|INCENP|MAD2L1|NEK2|PLK1|RAD21|AURKA|TPR|TTK|TRIP13|KIF20B|ESPL1|KNTC1|DLGAP5|NDC80|RAD51AP1|SIRT2|OBSL1|NUSAP1|FBXW5|SPDL1|CDCA8|CDK5RAP2|NUF2|SPC24|CDCA2	-14.50892673	0	1	0	0	-56.54824875	11.869971960902491
1	-16.95704807	R-HSA-422475	M1	1	0	Reactome Gene Sets	6	Axon guidance		-16.95704807	3.1552908557906263	10.535412375477579	30198	552	1231	71	5.767668562144598	0.6644634389606713	163|784|1173|1212|1290|1605|1808|1948|1949|1956|1969|2048|3312|3912|3915|4116|4233|4478|4627|4650|5295|5296|5361|5362|5364|5566|5576|5682|5683|5684|5685|5687|5690|5695|5701|5706|5707|5708|5709|5716|5718|5786|6130|6137|6152|6167|6169|6187|6228|6453|6654|6712|7314|7316|7525|7846|7979|8660|8829|10213|10627|11313|23198|24137|53358|55558|57698|59277|84790|219699|100133941	AP2B1|CACNB3|AP2M1|CLTB|COL5A2|DAG1|DPYSL2|EFNB2|EFNB3|EGFR|EPHA2|EPHB2|HSPA8|LAMB1|LAMC1|MAGOH|MET|MSN|MYH9|MYO9B|PIK3R1|PIK3R2|PLXNA1|PLXNA2|PLXNB1|PRKACA|PRKAR2A|PSMA1|PSMA2|PSMA3|PSMA4|PSMA6|PSMB2|PSMB7|PSMC2|PSMC6|PSMD1|PSMD2|PSMD3|PSMD10|PSMD12|PTPRA|RPL7A|RPL13|RPL24|RPL37|RPL38|RPS2|RPS23|ITSN1|SOS1|SPTBN2|UBB|UBC|YES1|TUBA1A|SEM1|IRS2|NRP1|PSMD14|MYL12A|LYPLA2|PSME4|KIF4A|SHC3|PLXNA3|SHT…	-14.44148588	0	3	0	0	-29.03856447	12.265637692932577
1	-16.94079199	R-HSA-449147	M1	1	0	Reactome Gene Sets	6	Signaling by Interleukins		-16.94079199	3.3982719149250427	10.708713550101182	30198	462	1231	64	5.199025182778229	0.6327590066854523	301|351|821|1026|2309|2335|2353|3162|3185|3312|3313|3383|3590|3654|3667|3725|3726|3965|4478|4609|5295|5296|5478|5516|5518|5566|5682|5683|5684|5685|5687|5690|5695|5701|5706|5707|5708|5709|5716|5718|5782|6382|6500|6647|6654|6850|6888|7184|7314|7316|7525|7534|7979|8352|8356|8358|8660|8878|9655|10213|10454|23118|23198|26095	ANXA1|APP|CANX|CDKN1A|FOXO3|FN1|FOS|HMOX1|HNRNPF|HSPA8|HSPA9|ICAM1|IL11RA|IRAK1|IRS1|JUN|JUNB|LGALS9|MSN|MYC|PIK3R1|PIK3R2|PPIA|PPP2CB|PPP2R1A|PRKACA|PSMA1|PSMA2|PSMA3|PSMA4|PSMA6|PSMB2|PSMB7|PSMC2|PSMC6|PSMD1|PSMD2|PSMD3|PSMD10|PSMD12|PTPN12|SDC1|SKP1|SOD1|SOS1|SYK|TALDO1|HSP90B1|UBB|UBC|YES1|YWHAZ|SEM1|H3C3|H3C12|H3C2|IRS2|SQSTM1|SOCS5|PSMD14|TAB1|TAB2|PSME4|PTPN20	-14.43156998	0	3	0	0	-29.03856447	12.265637692932577
1	-16.91346261	GO:0007051	M1	1	0	GO Biological Processes	19	spindle organization	19_GO:0009987 cellular process	-16.91346261	5.697586541233196	12.087268130233097	30198	155	1231	36	2.9244516653127537	0.48022871360937863	891|991|1062|1778|3619|3832|4627|4751|5347|5518|6491|6790|7272|9055|9133|9493|9700|9787|9793|10403|10615|10671|10769|22974|24137|26065|26112|29899|54801|55143|55835|83540|90417|259266|284403|440145	CCNB1|CDC20|CENPE|DYNC1H1|INCENP|KIF11|MYH9|NEK2|PLK1|PPP2R1A|STIL|AURKA|TTK|PRC1|CCNB2|KIF23|ESPL1|DLGAP5|CKAP5|NDC80|SPAG5|DCTN6|PLK2|TPX2|KIF4A|LSM14A|CCDC69|GPSM2|HAUS6|CDCA8|CENPJ|NUF2|KNSTRN|ASPM|WDR62|MZT1	-14.41048955	0	1	0	0	-56.54824875	11.869971960902491
1	-16.88247586	R-HSA-69618	M1	1	0	Reactome Gene Sets	6	Mitotic Spindle Checkpoint		-16.88247586	6.729818911166545	12.579525985484365	30198	113	1231	31	2.5182778229082046	0.44656470053144437	699|701|991|1058|1062|1063|1778|2491|3619|4085|5347|5516|5518|8655|9735|9793|10403|11004|11065|27338|54908|55143|55839|57082|57122|64105|81930|83540|147841|151246|348995	BUB1|BUB1B|CDC20|CENPA|CENPE|CENPF|DYNC1H1|CENPI|INCENP|MAD2L1|PLK1|PPP2CB|PPP2R1A|DYNLL1|KNTC1|CKAP5|NDC80|KIF2C|UBE2C|UBE2S|SPDL1|CDCA8|CENPN|KNL1|NUP107|CENPK|KIF18A|NUF2|SPC24|SGO2|NUP43	-14.38566311	0	1	0	0	-56.54824875	11.869971960902491
1	-16.84217907	R-HSA-201681	M1	1	0	Reactome Gene Sets	6	TCF dependent signaling in response to WNT		-16.84217907	4.632515523511015	11.474597610731808	30198	233	1231	44	3.5743298131600323	0.5291327205808042	857|3012|3018|3065|4609|5516|5518|5682|5683|5684|5685|5687|5690|5695|5701|5706|5707|5708|5709|5716|5718|6422|6662|6932|7089|7090|7091|7314|7316|7534|7855|7979|8331|8338|8352|8356|8358|8366|10213|22943|23198|55766|128312|440193	CAV1|H2AC8|H2BC3|HDAC1|MYC|PPP2CB|PPP2R1A|PSMA1|PSMA2|PSMA3|PSMA4|PSMA6|PSMB2|PSMB7|PSMC2|PSMC6|PSMD1|PSMD2|PSMD3|PSMD10|PSMD12|SFRP1|SOX9|TCF7|TLE2|TLE3|TLE4|UBB|UBC|YWHAZ|FZD5|SEM1|H2AC14|H2AC20|H3C3|H3C12|H3C2|H4C2|PSMD14|DKK1|PSME4|H2AJ|H2BU1|CCDC88C	-14.35144047	0	3	0	0	-29.03856447	12.265637692932577
1	-16.80778467	R-HSA-162909	M1	1	0	Reactome Gene Sets	6	Host Interactions of HIV factors		-16.80778467	6.227169905642691	12.312470088053301	30198	130	1231	33	2.680747359870024	0.46036076128147835	163|1173|3105|5478|5682|5683|5684|5685|5687|5690|5695|5701|5706|5707|5708|5709|5716|5718|6500|7175|7314|7316|7979|9631|9688|9818|10213|23165|23198|23225|55706|57122|348995	AP2B1|AP2M1|HLA-A|PPIA|PSMA1|PSMA2|PSMA3|PSMA4|PSMA6|PSMB2|PSMB7|PSMC2|PSMC6|PSMD1|PSMD2|PSMD3|PSMD10|PSMD12|SKP1|TPR|UBB|UBC|SEM1|NUP155|NUP93|NUP58|PSMD14|NUP205|PSME4|NUP210|NDC1|NUP107|NUP43	-14.32303643	0	3	0	0	-29.03856447	12.265637692932577
1	-16.59291936	GO:0010035	M1	1	0	GO Biological Processes	19	response to inorganic substance	19_GO:0050896 response to stimulus	-16.59291936	3.2017787451800963	10.450611532246853	30198	521	1231	68	5.523964256701868	0.6511143011115605	118|134|142|301|311|328|351|445|471|498|682|706|805|808|811|824|847|857|890|929|983|1543|1545|1728|1894|1906|1956|2353|2354|2539|2729|2821|3162|3309|3613|3710|3725|3726|3791|4131|4501|4609|4907|5052|5066|5339|5516|6279|6382|6415|6523|6558|6647|7018|7037|7226|7295|8644|9076|10058|10397|10768|23621|51526|51765|79085|84918|91683	ADD1|ADORA1|PARP1|ANXA1|ANXA11|APEX1|APP|ASS1|ATIC|ATP5F1A|BSG|TSPO|CALM2|CALM3|CALR|CAPN2|CAT|CAV1|CCNA2|CD14|CDK1|CYP1A1|CYP1B1|NQO1|ECT2|EDN1|EGFR|FOS|FOSB|G6PD|GCLC|GPI|HMOX1|HSPA5|IMPA2|ITPR3|JUN|JUNB|KDR|MAP1B|MT1X|MYC|NT5E|PRDX1|PAM|PLEC|PPP2CB|S100A8|SDC1|SELENOW|SLC5A1|SLC12A2|SOD1|TF|TFRC|TRPM2|TXN|AKR1C3|CLDN1|ABCB6|NDRG1|AHCYL1|BACE1|OSER1|STK26|SLC25A23|LRP11|SYT12	-14.11407999	0	7	1	1	-16.59291936	3.7669748719867826
1	-16.4359824	GO:1902850	M1	1	0	GO Biological Processes	19	microtubule cytoskeleton organization involved in mitosis	19_GO:0009987 cellular process	-16.4359824	6.2800064987814785	12.194394836376985	30198	125	1231	32	2.5995125913891144	0.4535211041371089	891|991|1058|1062|1778|3619|3832|4085|4751|5347|6491|6790|7272|9055|9493|9700|9787|9793|10403|10671|10769|22974|24137|26065|29899|51203|54908|55143|55755|83540|284403|440145	CCNB1|CDC20|CENPA|CENPE|DYNC1H1|INCENP|KIF11|MAD2L1|NEK2|PLK1|STIL|AURKA|TTK|PRC1|KIF23|ESPL1|DLGAP5|CKAP5|NDC80|DCTN6|PLK2|TPX2|KIF4A|LSM14A|GPSM2|NUSAP1|SPDL1|CDCA8|CDK5RAP2|NUF2|WDR62|MZT1	-13.96297256	0	1	0	0	-56.54824875	11.869971960902491
1	-16.4077049	R-HSA-9648025	M1	1	0	Reactome Gene Sets	6	EML4 and NUDC in mitotic spindle formation		-16.4077049	6.499739632152304	12.28706319662054	30198	117	1231	31	2.5182778229082046	0.44656470053144437	699|701|991|1058|1062|1063|1778|2491|3619|4085|5347|5516|5518|7846|8655|9735|9793|10403|11004|54908|55143|55839|57082|57122|64105|81930|83540|84790|147841|151246|348995	BUB1|BUB1B|CDC20|CENPA|CENPE|CENPF|DYNC1H1|CENPI|INCENP|MAD2L1|PLK1|PPP2CB|PPP2R1A|TUBA1A|DYNLL1|KNTC1|CKAP5|NDC80|KIF2C|SPDL1|CDCA8|CENPN|KNL1|NUP107|CENPK|KIF18A|NUF2|TUBA1C|SPC24|SGO2|NUP43	-13.9404474	0	1	0	0	-56.54824875	11.869971960902491
1	-16.30894452	R-HSA-187577	M1	1	0	Reactome Gene Sets	6	SCF(Skp2)-mediated degradation of p27/p21		-16.30894452	9.403655565	13.432158911205086	30198	60	1231	23	1.868399675060926	0.38593156959451647	890|898|1026|1163|5682|5683|5684|5685|5687|5690|5695|5701|5706|5707|5708|5709|5716|5718|6500|7314|7316|7979|10213	CCNA2|CCNE1|CDKN1A|CKS1B|PSMA1|PSMA2|PSMA3|PSMA4|PSMA6|PSMB2|PSMB7|PSMC2|PSMC6|PSMD1|PSMD2|PSMD3|PSMD10|PSMD12|SKP1|UBB|UBC|SEM1|PSMD14	-13.84736415	0	3	0	0	-29.03856447	12.265637692932577
1	-16.15685287	GO:1901990	M1	1	0	GO Biological Processes	19	regulation of mitotic cell cycle phase transition	19_GO:0050789 regulation of biological process	-16.15685287	3.731517946018924	10.672254211392124	30198	355	1231	54	4.3866774979691305	0.5837112073787837	301|328|351|677|699|701|891|900|983|991|994|995|1026|1062|1063|1543|1956|3398|3619|4085|5347|5885|5934|6491|6599|6790|7027|7175|7272|8883|9319|9510|9700|9735|9787|9928|10403|10457|10769|11065|22933|25959|51347|51512|54443|54908|55143|55755|55835|79184|83540|84687|147841|163786	ANXA1|APEX1|APP|ZFP36L1|BUB1|BUB1B|CCNB1|CCNG1|CDK1|CDC20|CDC25B|CDC25C|CDKN1A|CENPE|CENPF|CYP1A1|EGFR|ID2|INCENP|MAD2L1|PLK1|RAD21|RBL2|STIL|SMARCC1|AURKA|TFDP1|TPR|TTK|NAE1|TRIP13|ADAMTS1|ESPL1|KNTC1|DLGAP5|KIF14|NDC80|GPNMB|PLK2|UBE2C|SIRT2|KANK2|TAOK3|GTSE1|ANLN|SPDL1|CDCA8|CDK5RAP2|CENPJ|BRCC3|NUF2|PPP1R9B|SPC24|SASS6	-13.70087638	0	1	0	0	-56.54824875	11.869971960902491
1	-16.14192354	GO:1901699	M1	1	0	GO Biological Processes	19	cellular response to nitrogen compound	19_GO:0050896 response to stimulus	-16.14192354	2.913088952071486	10.08432408988615	30198	640	1231	76	6.173842404549147	0.6859788232247696	142|196|328|351|445|498|634|677|824|857|858|890|1051|1131|1290|1535|1545|1644|1660|1906|1956|1958|2048|2058|2309|2729|2730|2774|2805|3164|3182|3309|3383|3488|3638|3667|3725|3728|4035|4131|4141|4609|5106|5295|5296|5566|5786|6422|6507|6599|6647|6662|6715|6720|6781|7184|7226|7494|8660|9181|9734|10411|10542|10768|11031|22933|23621|23677|51520|57761|58528|79041|83667|84152|84687|255738	PARP1|AHR|APEX1|APP|ASS1|ATP5F1A|CEACAM1|ZFP36L1|CAPN2|CAV1|CAV2|CCNA2|CEBPB|CHRM3|COL5A2|CYBA|CYP1B1|DDC|DHX9|EDN1|EGFR|EGR1|EPHB2|EPRS1|FOXO3|GCLC|GCLM|GNAL|GOT1|NR4A1|HNRNPAB|HSPA5|ICAM1|IGFBP5|INSIG1|IRS1|JUN|JUP|LRP1|MAP1B|MARS1|MYC|PCK2|PIK3R1|PIK3R2|PRKACA|PTPRA|SFRP1|SLC1A3|SMARCC1|SOD1|SOX9|SRD5A1|SREBF1|STC1|HSP90B1|TRPM2|XBP1|IRS2|ARHGEF2|HDAC9|RAPGEF3|LAMTOR5|AHCYL1|RAB31|SIRT2|BACE1|…	-13.69147954	0	5	0	0	-21.4059653	3.9513463708776086
1	-16.13380552	R-HSA-174178	M1	1	0	Reactome Gene Sets	6	APC/C:Cdh1 mediated degradation of Cdc20 and other APC/C:Cdh1 targeted proteins in late mitosis/early G1		-16.13380552	8.287593035765251	12.939062743581234	30198	74	1231	25	2.0308692120227456	0.402028257	991|5347|5682|5683|5684|5685|5687|5690|5695|5701|5706|5707|5708|5709|5716|5718|6790|7314|7316|7979|9232|10213|11065|23198|27338	CDC20|PLK1|PSMA1|PSMA2|PSMA3|PSMA4|PSMA6|PSMB2|PSMB7|PSMC2|PSMC6|PSMD1|PSMD2|PSMD3|PSMD10|PSMD12|AURKA|UBB|UBC|SEM1|PTTG1|PSMD14|UBE2C|PSME4|UBE2S	-13.68882441	0	3	0	0	-29.03856447	12.265637692932577
1	-16.12704008	R-HSA-9006925	M1	1	0	Reactome Gene Sets	6	Intracellular signaling by second messengers		-16.12704008	3.969462036547758	10.815845896430984	30198	309	1231	50	4.061738424045491	0.5626299820063473	805|808|1026|1950|1956|1958|2309|2444|3065|3164|3654|3667|3710|3725|3838|4233|4254|5295|5296|5516|5518|5566|5576|5577|5682|5683|5684|5685|5687|5690|5695|5701|5706|5707|5708|5709|5716|5718|7314|7316|7979|8660|10213|10542|10768|23198|23466|53615|57761|58528	CALM2|CALM3|CDKN1A|EGF|EGFR|EGR1|FOXO3|FRK|HDAC1|NR4A1|IRAK1|IRS1|ITPR3|JUN|KPNA2|MET|KITLG|PIK3R1|PIK3R2|PPP2CB|PPP2R1A|PRKACA|PRKAR2A|PRKAR2B|PSMA1|PSMA2|PSMA3|PSMA4|PSMA6|PSMB2|PSMB7|PSMC2|PSMC6|PSMD1|PSMD2|PSMD3|PSMD10|PSMD12|UBB|UBC|SEM1|IRS2|PSMD14|LAMTOR5|AHCYL1|PSME4|CBX6|MBD3|TRIB3|RRAGD	-13.687454	0	3	0	0	-29.03856447	12.265637692932577
1	-16.04953342	WP2884	M1	1	0	WikiPathways	27	NRF2 pathway		-16.04953342	5.712762761091884	11.767236502629823	30198	146	1231	34	2.761982128350934	0.46708880060487246	218|645|873|874|1244|1728|1958|1969|2495|2512|2539|2729|2730|2936|2947|2950|3162|4199|5052|5226|6523|6533|7295|7296|8714|8878|9588|11254|23657|23764|64116|140809|154091|388662	ALDH3A1|BLVRB|CBR1|CBR3|ABCC2|NQO1|EGR1|EPHA2|FTH1|FTL|G6PD|GCLC|GCLM|GSR|GSTM3|GSTP1|HMOX1|ME1|PRDX1|PGD|SLC5A1|SLC6A6|TXN|TXNRD1|ABCC3|SQSTM1|PRDX6|SLC6A14|SLC7A11|MAFF|SLC39A8|SRXN1|SLC2A12|SLC6A17	-13.61527617	0	4	0	0	-21.6877939	5.712762761091884
1	-15.9943521	GO:0045787	M1	1	0	GO Biological Processes	19	positive regulation of cell cycle	19_GO:0048518 positive regulation of biological process	-15.9943521	3.700248242560665	10.59509761459124	30198	358	1231	54	4.3866774979691305	0.5837112073787837	301|328|351|675|811|891|983|994|995|1163|1164|1543|1778|1894|1906|1950|1956|2237|3619|4085|4609|5716|5885|5886|6421|6491|6790|7027|7175|9493|9510|9585|9700|9787|9928|10051|10403|10615|10635|11065|11113|22933|23397|29899|51203|51776|55143|55835|58525|64151|84722|163786|284071|100381270	ANXA1|APEX1|APP|BRCA2|CALR|CCNB1|CDK1|CDC25B|CDC25C|CKS1B|CKS2|CYP1A1|DYNC1H1|ECT2|EDN1|EGF|EGFR|FEN1|INCENP|MAD2L1|MYC|PSMD10|RAD21|RAD23A|SFPQ|STIL|AURKA|TFDP1|TPR|KIF23|ADAMTS1|KIF20B|ESPL1|DLGAP5|KIF14|SMC4|NDC80|SPAG5|RAD51AP1|UBE2C|CIT|SIRT2|NCAPH|GPSM2|NUSAP1|MAP3K20|CDCA8|CENPJ|WIZ|NCAPG|PSRC1|SASS6|MEIOC|ZBED6	-13.5653591	0	1	0	0	-56.54824875	11.869971960902491
1	-15.92375338	R-HSA-9675108	M1	1	0	Reactome Gene Sets	6	Nervous system development		-15.92375338	3.018579813512003	10.09236945799726	30198	577	1231	71	5.767668562144598	0.6644634389606713	163|784|1173|1212|1290|1605|1808|1948|1949|1956|1969|2048|3312|3912|3915|4116|4233|4478|4627|4650|5295|5296|5361|5362|5364|5566|5576|5682|5683|5684|5685|5687|5690|5695|5701|5706|5707|5708|5709|5716|5718|5786|6130|6137|6152|6167|6169|6187|6228|6453|6654|6712|7314|7316|7525|7846|7979|8660|8829|10213|10627|11313|23198|24137|53358|55558|57698|59277|84790|219699|100133941	AP2B1|CACNB3|AP2M1|CLTB|COL5A2|DAG1|DPYSL2|EFNB2|EFNB3|EGFR|EPHA2|EPHB2|HSPA8|LAMB1|LAMC1|MAGOH|MET|MSN|MYH9|MYO9B|PIK3R1|PIK3R2|PLXNA1|PLXNA2|PLXNB1|PRKACA|PRKAR2A|PSMA1|PSMA2|PSMA3|PSMA4|PSMA6|PSMB2|PSMB7|PSMC2|PSMC6|PSMD1|PSMD2|PSMD3|PSMD10|PSMD12|PTPRA|RPL7A|RPL13|RPL24|RPL37|RPL38|RPS2|RPS23|ITSN1|SOS1|SPTBN2|UBB|UBC|YES1|TUBA1A|SEM1|IRS2|NRP1|PSMD14|MYL12A|LYPLA2|PSME4|KIF4A|SHC3|PLXNA3|SHT…	-13.49996157	0	3	0	0	-29.03856447	12.265637692932577
1	-15.87730116	R-HSA-1236974	M1	1	0	Reactome Gene Sets	6	ER-Phagosome pathway		-15.87730116	7.359382615759545	12.455306601695824	30198	90	1231	27	2.1933387489845653	0.41745344188530065	811|929|3105|3106|3107|5682|5683|5684|5685|5687|5690|5695|5701|5706|5707|5708|5709|5716|5718|6279|6280|7314|7316|7979|10213|23198|23480	CALR|CD14|HLA-A|HLA-B|HLA-C|PSMA1|PSMA2|PSMA3|PSMA4|PSMA6|PSMB2|PSMB7|PSMC2|PSMC6|PSMD1|PSMD2|PSMD3|PSMD10|PSMD12|S100A8|S100A9|UBB|UBC|SEM1|PSMD14|PSME4|SEC61G	-13.45864899	0	3	0	0	-29.03856447	12.265637692932577
1	-15.8657501	R-HSA-5683057	M1	1	0	Reactome Gene Sets	6	MAPK family signaling cascades		-15.8657501	3.849523214397301	10.647156231644125	30198	325	1231	51	4.1429731925264015	0.5679878063434746	408|805|808|983|1844|1950|1956|2309|2335|3315|3667|3725|4233|4254|4296|4609|5295|5296|5500|5516|5518|5566|5682|5683|5684|5685|5687|5690|5695|5701|5706|5707|5708|5709|5716|5718|5786|5923|6654|6712|7314|7316|7414|7979|8036|8202|8660|10213|23198|23463|53358	ARRB1|CALM2|CALM3|CDK1|DUSP2|EGF|EGFR|FOXO3|FN1|HSPB1|IRS1|JUN|MET|KITLG|MAP3K11|MYC|PIK3R1|PIK3R2|PPP1CB|PPP2CB|PPP2R1A|PRKACA|PSMA1|PSMA2|PSMA3|PSMA4|PSMA6|PSMB2|PSMB7|PSMC2|PSMC6|PSMD1|PSMD2|PSMD3|PSMD10|PSMD12|PTPRA|RASGRF1|SOS1|SPTBN2|UBB|UBC|VCL|SEM1|SHOC2|NCOA3|IRS2|PSMD14|PSME4|ICMT|SHC3	-13.45217745	0	3	0	0	-29.03856447	12.265637692932577
1	-15.81359466	GO:0000226	M1	1	0	GO Biological Processes	19	microtubule cytoskeleton organization	19_GO:0009987 cellular process	-15.81359466	3.124706180328831	10.133920883149365	30198	526	1231	67	5.442729488220959	0.6465867669771884	667|675|891|983|991|1058|1062|1605|1778|3619|3832|4085|4131|4133|4627|4751|5108|5347|5518|6491|6790|7272|7516|7846|9055|9133|9493|9654|9700|9702|9787|9793|10112|10403|10615|10671|10769|11004|22974|23363|24137|26065|26112|29899|51203|54801|54908|55036|55143|55755|55835|79745|81930|83540|84722|84790|90417|117178|126731|157922|163786|259266|282809|283431|284403|440145|440193	DST|BRCA2|CCNB1|CDK1|CDC20|CENPA|CENPE|DAG1|DYNC1H1|INCENP|KIF11|MAD2L1|MAP1B|MAP2|MYH9|NEK2|PCM1|PLK1|PPP2R1A|STIL|AURKA|TTK|XRCC2|TUBA1A|PRC1|CCNB2|KIF23|TTLL4|ESPL1|CEP57|DLGAP5|CKAP5|KIF20A|NDC80|SPAG5|DCTN6|PLK2|KIF2C|TPX2|OBSL1|KIF4A|LSM14A|CCDC69|GPSM2|NUSAP1|HAUS6|SPDL1|CCDC40|CDCA8|CDK5RAP2|CENPJ|CLIP4|KIF18A|NUF2|PSRC1|TUBA1C|KNSTRN|SSX2IP|CCSAP|CAMSAP1|SASS6|ASPM|POC1B|GAS2L3|WDR62|MZT…	-13.40504281	0	1	0	0	-56.54824875	11.869971960902491
1	-15.80316973	R-HSA-69481	M1	1	0	Reactome Gene Sets	6	G2/M Checkpoints		-15.80316973	5.288179125096679	11.455272460189782	30198	167	1231	36	2.9244516653127537	0.48022871360937863	891|983|995|3018|4171|4172|4173|4174|4175|5682|5683|5684|5685|5687|5690|5695|5701|5706|5707|5708|5709|5716|5718|7314|7316|7534|7979|8366|9133|10213|23198|23594|23595|51512|79184|128312	CCNB1|CDK1|CDC25C|H2BC3|MCM2|MCM3|MCM4|MCM5|MCM6|PSMA1|PSMA2|PSMA3|PSMA4|PSMA6|PSMB2|PSMB7|PSMC2|PSMC6|PSMD1|PSMD2|PSMD3|PSMD10|PSMD12|UBB|UBC|YWHAZ|SEM1|H4C2|CCNB2|PSMD14|PSME4|ORC6|ORC3|GTSE1|BRCC3|H2BU1	-13.39958131	0	3	0	0	-29.03856447	12.265637692932577
1	-15.54989163	M129	M1	1	0	Canonical Pathways	11	PID PLK1 PATHWAY		-15.54989163	10.665771906897891	13.524355010162472	30198	46	1231	20	1.6246953696181965	0.36032964183669136	699|701|891|983|991|994|995|1062|1894|3619|5347|5500|5518|6790|9055|10112|10403|22974|64689|147841	BUB1|BUB1B|CCNB1|CDK1|CDC20|CDC25B|CDC25C|CENPE|ECT2|INCENP|PLK1|PPP1CB|PPP2R1A|AURKA|PRC1|KIF20A|NDC80|TPX2|GORASP1|SPC24	-13.15121053	0	8	1	1	-15.54989163	10.665771906897891
1	-15.48442682	R-HSA-2454202	M1	1	0	Reactome Gene Sets	6	Fc epsilon receptor (FCERI) signaling		-15.48442682	5.858215017520036	11.618897387065863	30198	134	1231	32	2.5995125913891144	0.4535211041371089	805|808|2353|3710|3725|5295|5296|5682|5683|5684|5685|5687|5690|5695|5701|5706|5707|5708|5709|5716|5718|6500|6654|6850|7314|7316|7979|10213|10454|10768|23118|23198	CALM2|CALM3|FOS|ITPR3|JUN|PIK3R1|PIK3R2|PSMA1|PSMA2|PSMA3|PSMA4|PSMA6|PSMB2|PSMB7|PSMC2|PSMC6|PSMD1|PSMD2|PSMD3|PSMD10|PSMD12|SKP1|SOS1|SYK|UBB|UBC|SEM1|PSMD14|TAB1|AHCYL1|TAB2|PSME4	-13.09059823	0	3	0	0	-29.03856447	12.265637692932577
1	-15.32735504	R-HSA-5676590	M1	1	0	Reactome Gene Sets	6	NIK-->noncanonical NF-kB signaling		-15.32735504	9.147255228627682	12.913146391919978	30198	59	1231	22	1.7871649065800161	0.37760471754061553	5682|5683|5684|5685|5687|5690|5695|5701|5706|5707|5708|5709|5716|5718|5971|6500|7314|7316|7979|9040|10213|23198	PSMA1|PSMA2|PSMA3|PSMA4|PSMA6|PSMB2|PSMB7|PSMC2|PSMC6|PSMD1|PSMD2|PSMD3|PSMD10|PSMD12|RELB|SKP1|UBB|UBC|SEM1|UBE2M|PSMD14|PSME4	-12.93832533	0	3	0	0	-29.03856447	12.265637692932577
1	-15.28781948	R-HSA-109582	M1	1	0	Reactome Gene Sets	6	Hemostasis		-15.28781948	2.8837087007538744	9.777811251093727	30198	621	1231	73	5.930138099106418	0.6731760096108985	2|351|408|481|483|634|682|805|808|857|960|1062|1191|1950|2335|3065|3309|3655|3659|3710|3799|3832|3835|3959|4602|5270|5295|5296|5478|5516|5518|5566|5576|5577|5768|6281|6382|6414|6520|6647|6654|6850|7018|7035|7114|7414|7525|7534|7804|7846|8140|8165|8352|8356|8358|8525|9493|9585|10112|10411|10938|11004|23046|23303|23657|23764|24137|51571|55604|81930|84790|91768|221037	A2M|APP|ARRB1|ATP1B1|ATP1B3|CEACAM1|BSG|CALM2|CALM3|CAV1|CD44|CENPE|CLU|EGF|FN1|HDAC1|HSPA5|ITGA6|IRF1|ITPR3|KIF5B|KIF11|KIF22|LGALS3BP|MYB|SERPINE2|PIK3R1|PIK3R2|PPIA|PPP2CB|PPP2R1A|PRKACA|PRKAR2A|PRKAR2B|QSOX1|S100A10|SDC1|SELENOP|SLC3A2|SOD1|SOS1|SYK|TF|TFPI|TMSB4X|VCL|YES1|YWHAZ|LRP8|TUBA1A|SLC7A5|AKAP1|H3C3|H3C12|H3C2|DGKZ|KIF23|KIF20B|KIF20A|RAPGEF3|EHD1|KIF2C|KIF21B|KIF13B|SLC7A11|MAFF|KIF…	-12.90353621	0	9	1	1	-15.28781948	3.2328037330209884
1	-15.1459272	R-HSA-5607761	M1	1	0	Reactome Gene Sets	6	Dectin-1 mediated noncanonical NF-kB signaling		-15.1459272	8.994800975	12.77865761297992	30198	60	1231	22	1.7871649065800161	0.37760471754061553	5682|5683|5684|5685|5687|5690|5695|5701|5706|5707|5708|5709|5716|5718|5971|6500|7314|7316|7979|9040|10213|23198	PSMA1|PSMA2|PSMA3|PSMA4|PSMA6|PSMB2|PSMB7|PSMC2|PSMC6|PSMD1|PSMD2|PSMD3|PSMD10|PSMD12|RELB|SKP1|UBB|UBC|SEM1|UBE2M|PSMD14|PSME4	-12.76633905	0	3	0	0	-29.03856447	12.265637692932577
1	-15.09813387	R-HSA-8854050	M1	1	0	Reactome Gene Sets	6	FBXL7 down-regulates AURKA during mitotic entry and in early mitosis		-15.09813387	9.539940427836447	12.948231241379958	30198	54	1231	21	1.7059301380991063	0.36907553088911915	5682|5683|5684|5685|5687|5690|5695|5701|5706|5707|5708|5709|5716|5718|6500|6790|7314|7316|7979|10213|23198	PSMA1|PSMA2|PSMA3|PSMA4|PSMA6|PSMB2|PSMB7|PSMC2|PSMC6|PSMD1|PSMD2|PSMD3|PSMD10|PSMD12|SKP1|AURKA|UBB|UBC|SEM1|PSMD14|PSME4	-12.72319062	0	3	0	0	-29.03856447	12.265637692932577
1	-15.0634334	GO:0090068	M1	1	0	GO Biological Processes	19	positive regulation of cell cycle process	19_GO:0048518 positive regulation of biological process	-15.0634334	4.167475355	10.553673340783813	30198	259	1231	44	3.5743298131600323	0.5291327205808042	301|328|351|891|983|994|995|1543|1778|1894|1906|1950|1956|2237|3619|4085|5885|6421|6491|6790|7027|7175|9493|9510|9585|9700|9787|9928|10051|10403|10615|10635|11065|11113|22933|23397|29899|51203|51776|55143|55835|58525|64151|163786	ANXA1|APEX1|APP|CCNB1|CDK1|CDC25B|CDC25C|CYP1A1|DYNC1H1|ECT2|EDN1|EGF|EGFR|FEN1|INCENP|MAD2L1|RAD21|SFPQ|STIL|AURKA|TFDP1|TPR|KIF23|ADAMTS1|KIF20B|ESPL1|DLGAP5|KIF14|SMC4|NDC80|SPAG5|RAD51AP1|UBE2C|CIT|SIRT2|NCAPH|GPSM2|NUSAP1|MAP3K20|CDCA8|CENPJ|WIZ|NCAPG|SASS6	-12.6930859	0	1	0	0	-56.54824875	11.869971960902491
1	-15.02242188	GO:0071407	M1	1	0	GO Biological Processes	19	cellular response to organic cyclic compound	19_GO:0050896 response to stimulus	-15.02242188	3.108914108307663	9.852279148817424	30198	505	1231	64	5.199025182778229	0.6327590066854523	196|301|328|351|445|476|498|677|687|811|857|890|1051|1131|1535|1543|1545|1605|1660|1906|1956|1958|2309|2729|2730|2774|3309|3312|3399|3488|3638|3728|4478|4609|5106|5465|5566|6422|6446|6507|6647|6715|6781|7035|7184|7226|7804|8202|8204|8644|9604|10411|10521|11240|22933|54541|56937|57476|79041|81930|84152|84687|114907|116151	AHR|ANXA1|APEX1|APP|ASS1|ATP1A1|ATP5F1A|ZFP36L1|KLF9|CALR|CAV1|CCNA2|CEBPB|CHRM3|CYBA|CYP1A1|CYP1B1|DAG1|DHX9|EDN1|EGFR|EGR1|FOXO3|GCLC|GCLM|GNAL|HSPA5|HSPA8|ID3|IGFBP5|INSIG1|JUP|MSN|MYC|PCK2|PPARA|PRKACA|SFRP1|SGK1|SLC1A3|SOD1|SRD5A1|STC1|TFPI|HSP90B1|TRPM2|LRP8|NCOA3|NRIP1|AKR1C3|RNF14|RAPGEF3|DDX17|PADI2|SIRT2|DDIT4|PMEPA1|GRAMD1B|TMEM38A|KIF18A|PPP1R1B|PPP1R9B|FBXO32|FAM210B	-12.65662201	0	10	1	1	-15.02242188	6.017105283325414
1	-15.00311808	GO:0051983	M1	1	0	GO Biological Processes	19	regulation of chromosome segregation	19_GO:0050789 regulation of biological process	-15.00311808	5.849765668937073	11.423503695258924	30198	130	1231	31	2.5182778229082046	0.44656470053144437	699|701|891|991|1062|1063|3619|4085|5347|5885|6599|7175|7272|9232|9319|9700|9735|9787|10051|10403|11004|11065|22933|23397|54908|55143|55755|64151|83540|147841|157313	BUB1|BUB1B|CCNB1|CDC20|CENPE|CENPF|INCENP|MAD2L1|PLK1|RAD21|SMARCC1|TPR|TTK|PTTG1|TRIP13|ESPL1|KNTC1|DLGAP5|SMC4|NDC80|KIF2C|UBE2C|SIRT2|NCAPH|SPDL1|CDCA8|CDK5RAP2|NCAPG|NUF2|SPC24|CDCA2	-12.64394564	0	1	0	0	-56.54824875	11.869971960902491
1	-15.00079066	R-HSA-5687128	M1	1	0	Reactome Gene Sets	6	MAPK6/MAPK4 signaling		-15.00079066	7.16644	12.009931045585136	30198	89	1231	26	2.1121039805036554	0.4098199708035966	983|2309|3315|3725|4609|5566|5682|5683|5684|5685|5687|5690|5695|5701|5706|5707|5708|5709|5716|5718|7314|7316|7979|8202|10213|23198	CDK1|FOXO3|HSPB1|JUN|MYC|PRKACA|PSMA1|PSMA2|PSMA3|PSMA4|PSMA6|PSMB2|PSMB7|PSMC2|PSMC6|PSMD1|PSMD2|PSMD3|PSMD10|PSMD12|UBB|UBC|SEM1|NCOA3|PSMD14|PSME4	-12.64394564	0	3	0	0	-29.03856447	12.265637692932577
1	-14.96506364	R-HSA-1236975	M1	1	0	Reactome Gene Sets	6	Antigen processing-Cross presentation		-14.96506364	6.541673436230707	11.726327061959099	30198	105	1231	28	2.274573517465475	0.4249371980742844	811|929|1535|3105|3106|3107|5682|5683|5684|5685|5687|5690|5695|5701|5706|5707|5708|5709|5716|5718|6279|6280|7314|7316|7979|10213|23198|23480	CALR|CD14|CYBA|HLA-A|HLA-B|HLA-C|PSMA1|PSMA2|PSMA3|PSMA4|PSMA6|PSMB2|PSMB7|PSMC2|PSMC6|PSMD1|PSMD2|PSMD3|PSMD10|PSMD12|S100A8|S100A9|UBB|UBC|SEM1|PSMD14|PSME4|SEC61G	-12.61262773	0	3	0	0	-29.03856447	12.265637692932577
1	-14.9178212	GO:0032870	M1	1	0	GO Biological Processes	19	cellular response to hormone stimulus	19_GO:0050896 response to stimulus	-14.9178212	3.1620354967227424	9.853534518940592	30198	481	1231	62	5.036555645816409	0.623327117	142|301|328|445|476|498|634|677|687|811|857|858|890|1535|1545|1645|1646|1906|2058|2180|2309|2353|2354|2729|2730|2805|3164|3312|3638|3667|4131|4141|4609|5106|5295|5296|5465|5566|5786|6422|6446|6599|6715|6720|6781|7035|7494|8202|8644|8660|9604|9734|10521|10768|10902|11031|11240|54541|56937|57761|114907|255738	PARP1|ANXA1|APEX1|ASS1|ATP1A1|ATP5F1A|CEACAM1|ZFP36L1|KLF9|CALR|CAV1|CAV2|CCNA2|CYBA|CYP1B1|AKR1C1|AKR1C2|EDN1|EPRS1|ACSL1|FOXO3|FOS|FOSB|GCLC|GCLM|GOT1|NR4A1|HSPA8|INSIG1|IRS1|MAP1B|MARS1|MYC|PCK2|PIK3R1|PIK3R2|PPARA|PRKACA|PTPRA|SFRP1|SGK1|SMARCC1|SRD5A1|SREBF1|STC1|TFPI|XBP1|NCOA3|AKR1C3|IRS2|RNF14|HDAC9|DDX17|AHCYL1|BRD8|RAB31|PADI2|DDIT4|PMEPA1|TRIB3|FBXO32|PCSK9	-12.5697501	0	5	0	0	-21.4059653	3.9513463708776086
1	-14.9094183	R-HSA-174154	M1	1	0	Reactome Gene Sets	6	APC/C:Cdc20 mediated degradation of Securin		-14.9094183	8.297343145219095	12.418776909455058	30198	68	1231	23	1.868399675060926	0.38593156959451647	991|5682|5683|5684|5685|5687|5690|5695|5701|5706|5707|5708|5709|5716|5718|7314|7316|7979|9232|10213|11065|23198|27338	CDC20|PSMA1|PSMA2|PSMA3|PSMA4|PSMA6|PSMB2|PSMB7|PSMC2|PSMC6|PSMD1|PSMD2|PSMD3|PSMD10|PSMD12|UBB|UBC|SEM1|PTTG1|PSMD14|UBE2C|PSME4|UBE2S	-12.56669633	0	3	0	0	-29.03856447	12.265637692932577
1	-14.90616726	R-HSA-174113	M1	1	0	Reactome Gene Sets	6	SCF-beta-TrCP mediated degradation of Emi1		-14.90616726	9.366486965512147	12.802371135084817	30198	55	1231	21	1.7059301380991063	0.36907553088911915	991|5682|5683|5684|5685|5687|5690|5695|5701|5706|5707|5708|5709|5716|5718|6500|7314|7316|7979|10213|23198	CDC20|PSMA1|PSMA2|PSMA3|PSMA4|PSMA6|PSMB2|PSMB7|PSMC2|PSMC6|PSMD1|PSMD2|PSMD3|PSMD10|PSMD12|SKP1|UBB|UBC|SEM1|PSMD14|PSME4	-12.56669633	0	3	0	0	-29.03856447	12.265637692932577
1	-14.89629726	R-HSA-5663220	M1	1	0	Reactome Gene Sets	6	RHO GTPases Activate Formins		-14.89629726	5.60714866	11.263552042041054	30198	140	1231	32	2.5995125913891144	0.4535211041371089	699|701|991|1058|1062|1063|1778|2491|3619|4085|5347|5516|5518|7846|8655|9735|9793|10403|11004|54908|55143|55839|57082|57122|64105|81624|81930|83540|84790|147841|151246|348995	BUB1|BUB1B|CDC20|CENPA|CENPE|CENPF|DYNC1H1|CENPI|INCENP|MAD2L1|PLK1|PPP2CB|PPP2R1A|TUBA1A|DYNLL1|KNTC1|CKAP5|NDC80|KIF2C|SPDL1|CDCA8|CENPN|KNL1|NUP107|CENPK|DIAPH3|KIF18A|NUF2|TUBA1C|SPC24|SGO2|NUP43	-12.56106339	0	1	0	0	-56.54824875	11.869971960902491
1	-14.87506589	R-HSA-6798695	M1	1	0	Reactome Gene Sets	6	Neutrophil degranulation		-14.87506589	3.155475257102986	9.834007891909343	30198	482	1231	62	5.036555645816409	0.623327117	290|634|718|823|847|929|960|966|1535|1727|1778|1992|2040|2444|2495|2512|2717|2821|2934|2950|3105|3106|3107|3312|3417|3728|3958|4257|4860|5478|5683|5695|5701|5707|5708|5709|5718|5768|5834|5836|6278|6279|6280|6590|7226|7414|8566|8655|9588|10213|10321|10562|10694|11031|11240|23218|23406|28988|29099|51806|57153|150372	ANPEP|CEACAM1|C3|CAPN1|CAT|CD14|CD44|CD59|CYBA|CYB5R3|DYNC1H1|SERPINB1|STOM|FRK|FTH1|FTL|GLA|GPI|GSN|GSTP1|HLA-A|HLA-B|HLA-C|HSPA8|IDH1|JUP|LGALS3|MGST1|PNP|PPIA|PSMA2|PSMB7|PSMC2|PSMD1|PSMD2|PSMD3|PSMD12|QSOX1|PYGB|PYGL|S100A7|S100A8|S100A9|SLPI|TRPM2|VCL|PDXK|DYNLL1|PRDX6|PSMD14|CRISP3|OLFM4|CCT8|RAB31|PADI2|NBEAL2|COTL1|DBNL|COMMD9|CALML5|SLC44A2|NFAM1	-12.54402813	0	11	1	1	-14.87506589	3.155475257102986
1	-14.7189634	R-HSA-450408	M1	1	0	Reactome Gene Sets	6	AUF1 (hnRNP D0) binds and destabilizes mRNA		-14.7189634	9.19922827	12.660187115987382	30198	56	1231	21	1.7059301380991063	0.36907553088911915	3312|3315|5682|5683|5684|5685|5687|5690|5695|5701|5706|5707|5708|5709|5716|5718|7314|7316|7979|10213|23198	HSPA8|HSPB1|PSMA1|PSMA2|PSMA3|PSMA4|PSMA6|PSMB2|PSMB7|PSMC2|PSMC6|PSMD1|PSMD2|PSMD3|PSMD10|PSMD12|UBB|UBC|SEM1|PSMD14|PSME4	-12.3920816	0	3	0	0	-29.03856447	12.265637692932577
1	-14.52189419	hsa04110	M1	1	0	KEGG Pathway	24	Cell cycle		-14.52189419	5.840779853777416	11.224800087008704	30198	126	1231	30	2.4370430544272947	0.439486007	699|701|890|891|898|983|991|994|995|1026|3065|4085|4171|4172|4173|4174|4175|4609|5347|5885|5934|6500|7027|7272|7534|9133|9232|9700|23594|23595	BUB1|BUB1B|CCNA2|CCNB1|CCNE1|CDK1|CDC20|CDC25B|CDC25C|CDKN1A|HDAC1|MAD2L1|MCM2|MCM3|MCM4|MCM5|MCM6|MYC|PLK1|RAD21|RBL2|SKP1|TFDP1|TTK|YWHAZ|CCNB2|PTTG1|ESPL1|ORC6|ORC3	-12.19912896	0	12	1	1	-14.52189419	8.585946385052804
1	-14.50890679	GO:1905818	M1	1	0	GO Biological Processes	19	regulation of chromosome separation	19_GO:0050789 regulation of biological process	-14.50890679	6.301612025726828	11.430796174440914	30198	109	1231	28	2.274573517465475	0.4249371980742844	699|701|891|991|1062|1063|3619|4085|5347|5885|6599|7175|7272|9232|9319|9700|9735|9787|10051|10403|11065|23397|54908|55143|55755|64151|83540|147841	BUB1|BUB1B|CCNB1|CDC20|CENPE|CENPF|INCENP|MAD2L1|PLK1|RAD21|SMARCC1|TPR|TTK|PTTG1|TRIP13|ESPL1|KNTC1|DLGAP5|SMC4|NDC80|UBE2C|NCAPH|SPDL1|CDCA8|CDK5RAP2|NCAPG|NUF2|SPC24	-12.19021947	0	1	0	0	-56.54824875	11.869971960902491
1	-14.36432876	GO:0007052	M1	1	0	GO Biological Processes	19	mitotic spindle organization	19_GO:0009987 cellular process	-14.36432876	6.785246383324403	11.58064769973273	30198	94	1231	26	2.1121039805036554	0.4098199708035966	891|991|1062|1778|3619|3832|4751|5347|6491|6790|7272|9055|9493|9787|9793|10403|10671|10769|22974|24137|26065|29899|55143|83540|284403|440145	CCNB1|CDC20|CENPE|DYNC1H1|INCENP|KIF11|NEK2|PLK1|STIL|AURKA|TTK|PRC1|KIF23|DLGAP5|CKAP5|NDC80|DCTN6|PLK2|TPX2|KIF4A|LSM14A|GPSM2|CDCA8|NUF2|WDR62|MZT1	-12.04968142	0	1	0	0	-56.54824875	11.869971960902491
1	-14.29971841	R-HSA-180534	M1	1	0	Reactome Gene Sets	6	Vpu mediated degradation of CD4		-14.29971841	9.435105917640442	12.549792089662796	30198	52	1231	20	1.6246953696181965	0.36032964183669136	5682|5683|5684|5685|5687|5690|5695|5701|5706|5707|5708|5709|5716|5718|6500|7314|7316|7979|10213|23198	PSMA1|PSMA2|PSMA3|PSMA4|PSMA6|PSMB2|PSMB7|PSMC2|PSMC6|PSMD1|PSMD2|PSMD3|PSMD10|PSMD12|SKP1|UBB|UBC|SEM1|PSMD14|PSME4	-11.98907381	0	3	0	0	-29.03856447	12.265637692932577
1	-14.18120412	R-HSA-983705	M1	1	0	Reactome Gene Sets	6	Signaling by the B Cell Receptor (BCR)		-14.18120412	6.132818846466288	11.218683319058615	30198	112	1231	28	2.274573517465475	0.4249371980742844	805|808|3710|5295|5478|5682|5683|5684|5685|5687|5690|5695|5701|5706|5707|5708|5709|5716|5718|6500|6654|6850|7314|7316|7979|10213|10768|23198	CALM2|CALM3|ITPR3|PIK3R1|PPIA|PSMA1|PSMA2|PSMA3|PSMA4|PSMA6|PSMB2|PSMB7|PSMC2|PSMC6|PSMD1|PSMD2|PSMD3|PSMD10|PSMD12|SKP1|SOS1|SYK|UBB|UBC|SEM1|PSMD14|AHCYL1|PSME4	-11.8745257	0	3	0	0	-29.03856447	12.265637692932577
1	-14.14359478	R-HSA-69017	M1	1	0	Reactome Gene Sets	6	CDK-mediated phosphorylation and removal of Cdc6		-14.14359478	7.729031971	11.866145254713905	30198	73	1231	23	1.868399675060926	0.38593156959451647	890|898|5682|5683|5684|5685|5687|5690|5695|5701|5706|5707|5708|5709|5716|5718|7314|7316|7979|10213|11065|23198|27338	CCNA2|CCNE1|PSMA1|PSMA2|PSMA3|PSMA4|PSMA6|PSMB2|PSMB7|PSMC2|PSMC6|PSMD1|PSMD2|PSMD3|PSMD10|PSMD12|UBB|UBC|SEM1|PSMD14|UBE2C|PSME4|UBE2S	-11.84293337	0	3	0	0	-29.03856447	12.265637692932577
1	-14.13792602	R-HSA-69563	M1	1	0	Reactome Gene Sets	6	p53-Dependent G1 DNA Damage Response		-14.13792602	8.177091795288382	12.032771111493012	30198	66	1231	22	1.7871649065800161	0.37760471754061553	890|898|1026|5682|5683|5684|5685|5687|5690|5695|5701|5706|5707|5708|5709|5716|5718|7314|7316|7979|10213|23198	CCNA2|CCNE1|CDKN1A|PSMA1|PSMA2|PSMA3|PSMA4|PSMA6|PSMB2|PSMB7|PSMC2|PSMC6|PSMD1|PSMD2|PSMD3|PSMD10|PSMD12|UBB|UBC|SEM1|PSMD14|PSME4	-11.84293337	0	3	0	0	-29.03856447	12.265637692932577
1	-14.13792602	R-HSA-69580	M1	1	0	Reactome Gene Sets	6	p53-Dependent G1/S DNA damage checkpoint		-14.13792602	8.177091795288382	12.032771111493012	30198	66	1231	22	1.7871649065800161	0.37760471754061553	890|898|1026|5682|5683|5684|5685|5687|5690|5695|5701|5706|5707|5708|5709|5716|5718|7314|7316|7979|10213|23198	CCNA2|CCNE1|CDKN1A|PSMA1|PSMA2|PSMA3|PSMA4|PSMA6|PSMB2|PSMB7|PSMC2|PSMC6|PSMD1|PSMD2|PSMD3|PSMD10|PSMD12|UBB|UBC|SEM1|PSMD14|PSME4	-11.84293337	0	3	0	0	-29.03856447	12.265637692932577
1	-14.12812684	R-HSA-8939236	M1	1	0	Reactome Gene Sets	6	RUNX1 regulates transcription of genes involved in differentiation of HSCs		-14.12812684	5.661063550584265	10.979020498861736	30198	130	1231	30	2.4370430544272947	0.439486007	3012|3018|4602|5682|5683|5684|5685|5687|5690|5695|5701|5706|5707|5708|5709|5716|5718|7314|7316|7979|8331|8338|8352|8356|8358|8366|10213|23198|55766|128312	H2AC8|H2BC3|MYB|PSMA1|PSMA2|PSMA3|PSMA4|PSMA6|PSMB2|PSMB7|PSMC2|PSMC6|PSMD1|PSMD2|PSMD3|PSMD10|PSMD12|UBB|UBC|SEM1|H2AC14|H2AC20|H3C3|H3C12|H3C2|H4C2|PSMD14|PSME4|H2AJ|H2BU1	-11.83696059	0	3	0	0	-29.03856447	12.265637692932577
1	-14.11810034	R-HSA-5684996	M1	1	0	Reactome Gene Sets	6	MAPK1/MAPK3 signaling		-14.11810034	3.859816057216545	10.017458618704772	30198	286	1231	45	3.655564581640942	0.5348863585231506	408|805|808|983|1844|1950|1956|2335|3667|4233|4254|4296|5295|5296|5500|5516|5518|5682|5683|5684|5685|5687|5690|5695|5701|5706|5707|5708|5709|5716|5718|5786|5923|6654|6712|7314|7316|7414|7979|8036|8660|10213|23198|23463|53358	ARRB1|CALM2|CALM3|CDK1|DUSP2|EGF|EGFR|FN1|IRS1|MET|KITLG|MAP3K11|PIK3R1|PIK3R2|PPP1CB|PPP2CB|PPP2R1A|PSMA1|PSMA2|PSMA3|PSMA4|PSMA6|PSMB2|PSMB7|PSMC2|PSMC6|PSMD1|PSMD2|PSMD3|PSMD10|PSMD12|PTPRA|RASGRF1|SOS1|SPTBN2|UBB|UBC|VCL|SEM1|SHOC2|IRS2|PSMD14|PSME4|ICMT|SHC3	-11.83072708	0	3	0	0	-29.03856447	12.265637692932577
1	-14.0538124	GO:0000902	M1	1	0	GO Biological Processes	19	cell morphogenesis	19_GO:0032502 developmental process	-14.0538124	2.7094244456030165	9.224215951525538	30198	670	1231	74	6.011372867587327	0.6774784105454078	351|682|1191|1365|1605|1808|1889|1894|1906|1948|1949|1956|1969|2048|2115|2195|2317|2335|3694|3799|3912|3915|4131|4133|4192|4233|4627|4854|4983|5295|5339|5361|5362|5364|5818|6152|6277|6446|6507|6647|6654|6768|6781|6790|7314|7345|7414|7804|8829|9181|9585|9928|10512|10653|10675|10787|11313|22943|23094|23218|23654|28988|29842|51177|51347|55558|57619|57669|57698|59277|80781|203447|219699|440193	APP|BSG|CLU|CLDN3|DAG1|DPYSL2|ECE1|ECT2|EDN1|EFNB2|EFNB3|EGFR|EPHA2|EPHB2|ETV1|FAT1|FLNB|FN1|ITGB6|KIF5B|LAMB1|LAMC1|MAP1B|MAP2|MDK|MET|MYH9|NOTCH3|OPHN1|PIK3R1|PLEC|PLXNA1|PLXNA2|PLXNB1|NECTIN1|RPL24|S100A6|SGK1|SLC1A3|SOD1|SOS1|ST14|STC1|AURKA|UBB|UCHL1|VCL|LRP8|NRP1|ARHGEF2|KIF20B|KIF14|SEMA3C|SPINT2|CSPG5|NCKAP1|LYPLA2|DKK1|SIPA1L3|NBEAL2|PLXNB2|DBNL|TFCP2L1|PLEKHO1|TAOK3|PLXNA3|SHROOM3|EPB41…	-11.77019929	0	13	1	1	-14.0538124	2.809749603667374
1	-14.02912906	GO:0048545	M1	1	0	GO Biological Processes	19	response to steroid hormone	19_GO:0050896 response to stimulus	-14.02912906	3.9107830325292263	10.014476060121476	30198	276	1231	44	3.5743298131600323	0.5291327205808042	2|21|142|301|306|445|476|498|677|687|706|808|811|857|1535|1545|1906|2309|2353|2354|2805|2821|3312|3417|4192|5066|5106|5465|6382|6446|6715|6720|6781|7035|8644|9076|9604|10076|10521|11240|54541|56937|84687|114907	A2M|ABCA3|PARP1|ANXA1|ANXA3|ASS1|ATP1A1|ATP5F1A|ZFP36L1|KLF9|TSPO|CALM3|CALR|CAV1|CYBA|CYP1B1|EDN1|FOXO3|FOS|FOSB|GOT1|GPI|HSPA8|IDH1|MDK|PAM|PCK2|PPARA|SDC1|SGK1|SRD5A1|SREBF1|STC1|TFPI|AKR1C3|CLDN1|RNF14|PTPRU|DDX17|PADI2|DDIT4|PMEPA1|PPP1R9B|FBXO32	-11.74924382	0	10	0	0	-15.02242188	6.017105283325414
1	-14.01366364	R-HSA-5610780	M1	1	0	Reactome Gene Sets	6	Degradation of GLI1 by the proteasome		-14.01366364	8.585946385052802	12.125156314754754	30198	60	1231	21	1.7059301380991063	0.36907553088911915	5566|5682|5683|5684|5685|5687|5690|5695|5701|5706|5707|5708|5709|5716|5718|6500|7314|7316|7979|10213|23198	PRKACA|PSMA1|PSMA2|PSMA3|PSMA4|PSMA6|PSMB2|PSMB7|PSMC2|PSMC6|PSMD1|PSMD2|PSMD3|PSMD10|PSMD12|SKP1|UBB|UBC|SEM1|PSMD14|PSME4	-11.74477379	0	3	0	0	-29.03856447	12.265637692932577
1	-14.01366364	R-HSA-5610783	M1	1	0	Reactome Gene Sets	6	Degradation of GLI2 by the proteasome		-14.01366364	8.585946385052802	12.125156314754754	30198	60	1231	21	1.7059301380991063	0.36907553088911915	5566|5682|5683|5684|5685|5687|5690|5695|5701|5706|5707|5708|5709|5716|5718|6500|7314|7316|7979|10213|23198	PRKACA|PSMA1|PSMA2|PSMA3|PSMA4|PSMA6|PSMB2|PSMB7|PSMC2|PSMC6|PSMD1|PSMD2|PSMD3|PSMD10|PSMD12|SKP1|UBB|UBC|SEM1|PSMD14|PSME4	-11.74477379	0	3	0	0	-29.03856447	12.265637692932577
1	-14.01366364	R-HSA-5610785	M1	1	0	Reactome Gene Sets	6	GLI3 is processed to GLI3R by the proteasome		-14.01366364	8.585946385052802	12.125156314754754	30198	60	1231	21	1.7059301380991063	0.36907553088911915	5566|5682|5683|5684|5685|5687|5690|5695|5701|5706|5707|5708|5709|5716|5718|6500|7314|7316|7979|10213|23198	PRKACA|PSMA1|PSMA2|PSMA3|PSMA4|PSMA6|PSMB2|PSMB7|PSMC2|PSMC6|PSMD1|PSMD2|PSMD3|PSMD10|PSMD12|SKP1|UBB|UBC|SEM1|PSMD14|PSME4	-11.74477379	0	3	0	0	-29.03856447	12.265637692932577
1	-14.00703856	GO:0071396	M1	1	0	GO Biological Processes	19	cellular response to lipid	19_GO:0050896 response to stimulus	-14.00703856	3.023735733446599	9.435290893638507	30198	503	1231	62	5.036555645816409	0.623327117	196|301|445|476|498|677|687|706|811|824|890|929|1051|1545|1605|1645|1646|1906|1948|1956|2048|2309|2950|3312|3399|3638|3654|3667|3949|4257|4478|4609|5106|5465|5976|6422|6446|6662|6715|6720|6781|6850|7035|7494|7525|7804|8202|8204|8644|9076|9604|10521|11240|23097|54541|56937|57476|57795|81930|84687|114907|116151	AHR|ANXA1|ASS1|ATP1A1|ATP5F1A|ZFP36L1|KLF9|TSPO|CALR|CAPN2|CCNA2|CD14|CEBPB|CYP1B1|DAG1|AKR1C1|AKR1C2|EDN1|EFNB2|EGFR|EPHB2|FOXO3|GSTP1|HSPA8|ID3|INSIG1|IRAK1|IRS1|LDLR|MGST1|MSN|MYC|PCK2|PPARA|UPF1|SFRP1|SGK1|SOX9|SRD5A1|SREBF1|STC1|SYK|TFPI|XBP1|YES1|LRP8|NCOA3|NRIP1|AKR1C3|CLDN1|RNF14|DDX17|PADI2|CDK19|DDIT4|PMEPA1|GRAMD1B|BRINP2|KIF18A|PPP1R9B|FBXO32|FAM210B	-11.74175283	0	10	0	0	-15.02242188	6.017105283325414
1	-13.97748985	GO:0051493	M1	1	0	GO Biological Processes	19	regulation of cytoskeleton organization	19_GO:0050789 regulation of biological process	-13.97748985	2.956688558748342	9.377591634354365	30198	531	1231	64	5.199025182778229	0.6327590066854523	118|274|390|397|824|1778|1894|1906|2764|2934|4035|4070|4131|4133|4192|4233|5066|5119|5295|5347|5364|6279|6280|6281|6422|6491|6712|7114|7168|7175|7226|8829|9181|9793|10411|10615|10787|11034|11064|11113|11135|11346|22974|23406|23647|26586|28988|29899|51571|55558|55604|55755|55835|64857|79822|80321|81930|84722|85360|85415|126731|128239|157922|163786	ADD1|BIN1|RND3|ARHGDIB|CAPN2|DYNC1H1|ECT2|EDN1|GMFB|GSN|LRP1|TACSTD2|MAP1B|MAP2|MDK|MET|PAM|CHMP1A|PIK3R1|PLK1|PLXNB1|S100A8|S100A9|S100A10|SFRP1|STIL|SPTBN2|TMSB4X|TPM1|TPR|TRPM2|NRP1|ARHGEF2|CKAP5|RAPGEF3|SPAG5|NCKAP1|DSTN|CNTRL|CIT|CDC42EP1|SYNPO|TPX2|COTL1|ARFIP2|CKAP2|DBNL|GPSM2|CYRIB|PLXNA3|CARMIL1|CDK5RAP2|CENPJ|PLEKHG2|ARHGAP28|CEP70|KIF18A|PSRC1|SYDE1|RHPN2|CCSAP|IQGAP3|CAMSAP1|SASS6	-11.71577858	0	14	1	1	-13.97748985	3.1604710619826264
1	-13.92681642	R-HSA-9604323	M1	1	0	Reactome Gene Sets	6	Negative regulation of NOTCH4 signaling		-13.92681642	9.085657550320425	12.25944894871856	30198	54	1231	20	1.6246953696181965	0.36032964183669136	5682|5683|5684|5685|5687|5690|5695|5701|5706|5707|5708|5709|5716|5718|6500|7314|7316|7534|7979|10213	PSMA1|PSMA2|PSMA3|PSMA4|PSMA6|PSMB2|PSMB7|PSMC2|PSMC6|PSMD1|PSMD2|PSMD3|PSMD10|PSMD12|SKP1|UBB|UBC|YWHAZ|SEM1|PSMD14	-11.66865043	0	3	0	0	-29.03856447	12.265637692932577
1	-13.90134912	GO:0043549	M1	1	0	GO Biological Processes	19	regulation of kinase activity	19_GO:0008152 metabolic process	-13.90134912	2.5540273859319758	9.052870304084742	30198	778	1231	81	6.580016246953696	0.7066499787257761	134|351|634|659|805|808|857|890|891|898|900|901|994|995|1026|1033|1062|1163|1164|1191|1605|1894|1906|1950|1956|1958|1969|2048|2180|2950|3315|3619|3654|3667|3791|4233|4254|4296|4919|5295|5296|5339|5347|5478|5576|5577|5716|5934|5997|6422|6647|6653|6654|6850|7295|7345|7453|7804|7855|8525|8660|9133|9618|9655|9928|10454|22943|22974|23118|23624|25998|51347|55450|55755|57761|64793|83667|84152|84722|8495…	ADORA1|APP|CEACAM1|BMPR2|CALM2|CALM3|CAV1|CCNA2|CCNB1|CCNE1|CCNG1|CCNG2|CDC25B|CDC25C|CDKN1A|CDKN3|CENPE|CKS1B|CKS2|CLU|DAG1|ECT2|EDN1|EGF|EGFR|EGR1|EPHA2|EPHB2|ACSL1|GSTP1|HSPB1|INCENP|IRAK1|IRS1|KDR|MET|KITLG|MAP3K11|ROR1|PIK3R1|PIK3R2|PLEC|PLK1|PPIA|PRKAR2A|PRKAR2B|PSMD10|RBL2|RGS2|SFRP1|SOD1|SORL1|SOS1|SYK|TXN|UCHL1|WARS1|LRP8|FZD5|DGKZ|IRS2|CCNB2|TRAF4|SOCS5|KIF14|TAB1|DKK1|TPX2|TAB2|CBLC|IB…	-11.64669971	0	15	1	1	-13.90134912	2.8451221452678657
1	-13.86395627	R-HSA-5621481	M1	1	0	Reactome Gene Sets	6	C-type lectin receptors (CLRs)		-13.86395627	5.355419274379011	10.72426942412999	30198	142	1231	31	2.5182778229082046	0.44656470053144437	805|808|3710|5566|5682|5683|5684|5685|5687|5690|5695|5701|5706|5707|5708|5709|5716|5718|5971|6500|6850|7314|7316|7979|9040|10213|10454|10768|23118|23198|64581	CALM2|CALM3|ITPR3|PRKACA|PSMA1|PSMA2|PSMA3|PSMA4|PSMA6|PSMB2|PSMB7|PSMC2|PSMC6|PSMD1|PSMD2|PSMD3|PSMD10|PSMD12|RELB|SKP1|SYK|UBB|UBC|SEM1|UBE2M|PSMD14|TAB1|AHCYL1|TAB2|PSME4|CLEC7A	-11.61279518	0	3	0	0	-29.03856447	12.265637692932577
1	-13.82917817	R-HSA-69615	M1	1	0	Reactome Gene Sets	6	G1/S DNA Damage Checkpoints		-13.82917817	7.936589095426959	11.80483783952299	30198	68	1231	22	1.7871649065800161	0.37760471754061553	890|898|1026|5682|5683|5684|5685|5687|5690|5695|5701|5706|5707|5708|5709|5716|5718|7314|7316|7979|10213|23198	CCNA2|CCNE1|CDKN1A|PSMA1|PSMA2|PSMA3|PSMA4|PSMA6|PSMB2|PSMB7|PSMC2|PSMC6|PSMD1|PSMD2|PSMD3|PSMD10|PSMD12|UBB|UBC|SEM1|PSMD14|PSME4	-11.58147762	0	3	0	0	-29.03856447	12.265637692932577
1	-13.81657626	GO:0048732	M1	1	0	GO Biological Processes	19	gland development	19_GO:0032502 developmental process	-13.81657626	3.2952459473550197	9.550419301722805	30198	402	1231	54	4.3866774979691305	0.5837112073787837	220|301|445|706|823|857|1051|1543|1545|1605|1906|1950|1956|1969|2194|2296|3162|3371|3398|3488|3725|4192|4233|4478|4609|5066|5106|5270|5361|6422|6647|6662|6715|6729|6790|7494|8660|8829|9076|9133|9612|9821|10512|10765|11113|23322|25928|29842|51599|55036|64220|81606|84159|255738	ALDH1A3|ANXA1|ASS1|TSPO|CAPN1|CAV1|CEBPB|CYP1A1|CYP1B1|DAG1|EDN1|EGF|EGFR|EPHA2|FASN|FOXC1|HMOX1|TNC|ID2|IGFBP5|JUN|MDK|MET|MSN|MYC|PAM|PCK2|SERPINE2|PLXNA1|SFRP1|SOD1|SOX9|SRD5A1|SRP54|AURKA|XBP1|IRS2|NRP1|CLDN1|CCNB2|NCOR2|RB1CC1|SEMA3C|KDM5B|CIT|RPGRIP1L|SOSTDC1|TFCP2L1|LSR|CCDC40|STRA6|LBH|ARID5B|PCSK9	-11.57230888	0	16	1	1	-13.81657626	4.222596582812853
1	-13.80137121	GO:0035239	M1	1	0	GO Biological Processes	19	tube morphogenesis	19_GO:0032502 developmental process	-13.80137121	2.701030321520597	9.129762878773832	30198	663	1231	73	5.930138099106418	0.6731760096108985	290|634|659|677|682|857|1545|1605|1906|1948|1950|1956|1969|2048|2296|2335|2702|2752|3162|3164|3398|3725|3726|3791|3949|4035|4070|4233|4240|4609|4627|4854|5566|6278|6303|6422|6444|6491|6654|6662|6768|6850|7045|7127|7453|7494|7534|7837|7855|8829|9394|9585|10411|10553|10653|10765|23654|23670|25928|27286|51421|55036|55081|57619|57669|64220|79191|80781|81575|144165|157506|219699|284361	ANPEP|CEACAM1|BMPR2|ZFP36L1|BSG|CAV1|CYP1B1|DAG1|EDN1|EFNB2|EGF|EGFR|EPHA2|EPHB2|FOXC1|FN1|GJA5|GLUL|HMOX1|NR4A1|ID2|JUN|JUNB|KDR|LDLR|LRP1|TACSTD2|MET|MFGE8|MYC|MYH9|NOTCH3|PRKACA|S100A7|SAT1|SFRP1|SGCD|STIL|SOS1|SOX9|ST14|SYK|TGFBI|TNFAIP2|WARS1|XBP1|YWHAZ|PXDN|FZD5|NRP1|HS6ST1|KIF20B|RAPGEF3|HTATIP2|SPINT2|KDM5B|PLXNB2|CEMIP2|SOSTDC1|SRPX2|AMOTL2|CCDC40|IFT57|SHROOM3|EPB41L5|STRA6|IRX3|COL18A1…	-11.56122047	0	17	1	1	-13.80137121	3.2657735033814284
1	-13.79870186	R-HSA-5673001	M1	1	0	Reactome Gene Sets	6	RAF/MAP kinase cascade		-13.79870186	3.8549147034930944	9.893843589185648	30198	280	1231	44	3.5743298131600323	0.5291327205808042	408|805|808|1844|1950|1956|2335|3667|4233|4254|4296|5295|5296|5500|5516|5518|5682|5683|5684|5685|5687|5690|5695|5701|5706|5707|5708|5709|5716|5718|5786|5923|6654|6712|7314|7316|7414|7979|8036|8660|10213|23198|23463|53358	ARRB1|CALM2|CALM3|DUSP2|EGF|EGFR|FN1|IRS1|MET|KITLG|MAP3K11|PIK3R1|PIK3R2|PPP1CB|PPP2CB|PPP2R1A|PSMA1|PSMA2|PSMA3|PSMA4|PSMA6|PSMB2|PSMB7|PSMC2|PSMC6|PSMD1|PSMD2|PSMD3|PSMD10|PSMD12|PTPRA|RASGRF1|SOS1|SPTBN2|UBB|UBC|VCL|SEM1|SHOC2|IRS2|PSMD14|PSME4|ICMT|SHC3	-11.56122047	0	3	0	0	-29.03856447	12.265637692932577
1	-13.74740736	GO:0033047	M1	1	0	GO Biological Processes	19	regulation of mitotic sister chromatid segregation	19_GO:0050789 regulation of biological process	-13.74740736	8.920463776678236	12.11986790262371	30198	55	1231	20	1.6246953696181965	0.36032964183669136	699|701|891|991|1063|3619|4085|5347|5885|7175|7272|9232|9319|9735|10403|54908|55143|55755|83540|147841	BUB1|BUB1B|CCNB1|CDC20|CENPF|INCENP|MAD2L1|PLK1|RAD21|TPR|TTK|PTTG1|TRIP13|KNTC1|NDC80|SPDL1|CDCA8|CDK5RAP2|NUF2|SPC24	-11.51327962	0	1	0	0	-56.54824875	11.869971960902491
1	-13.66637204	GO:0070848	M1	1	0	GO Biological Processes	19	response to growth factor	19_GO:0050896 response to stimulus	-13.66637204	3.0048349368228395	9.299813407	30198	498	1231	61	4.955320877	0.6185442427905643	142|301|306|351|656|659|677|847|857|890|960|1644|1649|1906|1956|1958|1969|2296|2309|2353|2651|2729|2730|3065|3164|3309|3315|3340|3694|3725|3791|3987|4131|4141|4609|5782|6272|6422|6654|6662|6715|7175|7525|7804|8036|8829|9076|9158|9592|9702|10454|10653|10765|10938|22933|25928|54541|57669|79801|84687|90417	PARP1|ANXA1|ANXA3|APP|BMP8B|BMPR2|ZFP36L1|CAT|CAV1|CCNA2|CD44|DDC|DDIT3|EDN1|EGFR|EGR1|EPHA2|FOXC1|FOXO3|FOS|GCNT2|GCLC|GCLM|HDAC1|NR4A1|HSPA5|HSPB1|NDST1|ITGB6|JUN|KDR|LIMS1|MAP1B|MARS1|MYC|PTPN12|SORT1|SFRP1|SOS1|SOX9|SRD5A1|TPR|YES1|LRP8|SHOC2|NRP1|CLDN1|FIBP|IER2|CEP57|TAB1|SPINT2|KDM5B|EHD1|SIRT2|SOSTDC1|DDIT4|EPB41L5|SHCBP1|PPP1R9B|KNSTRN	-11.43557223	0	18	1	1	-13.66637204	3.0048349368228395
1	-13.64221102	R-HSA-4086400	M1	1	0	Reactome Gene Sets	6	PCP/CE pathway		-13.64221102	6.666107441811181	11.220477953362877	30198	92	1231	25	2.0308692120227456	0.402028257	163|1173|1212|4919|5682|5683|5684|5685|5687|5690|5695|5701|5706|5707|5708|5709|5716|5718|7314|7316|7855|7979|10213|23198|144165	AP2B1|AP2M1|CLTB|ROR1|PSMA1|PSMA2|PSMA3|PSMA4|PSMA6|PSMB2|PSMB7|PSMC2|PSMC6|PSMD1|PSMD2|PSMD3|PSMD10|PSMD12|UBB|UBC|FZD5|SEM1|PSMD14|PSME4|PRICKLE1	-11.41471386	0	3	0	0	-29.03856447	12.265637692932577
1	-13.57240622	R-HSA-5362768	M1	1	0	Reactome Gene Sets	6	Hh mutants are degraded by ERAD		-13.57240622	8.761169780666124	11.983793892566165	30198	56	1231	20	1.6246953696181965	0.36032964183669136	5682|5683|5684|5685|5687|5690|5695|5701|5706|5707|5708|5709|5716|5718|7314|7316|7979|10213|10956|23198	PSMA1|PSMA2|PSMA3|PSMA4|PSMA6|PSMB2|PSMB7|PSMC2|PSMC6|PSMD1|PSMD2|PSMD3|PSMD10|PSMD12|UBB|UBC|SEM1|PSMD14|OS9|PSME4	-11.34818676	0	3	0	0	-29.03856447	12.265637692932577
1	-13.54434536	GO:0033044	M1	1	0	GO Biological Processes	19	regulation of chromosome organization	19_GO:0050789 regulation of biological process	-13.54434536	4.023129163281884	9.894684734227903	30198	250	1231	41	3.330625507717303	0.5114207321882843	142|699|701|891|991|1062|1063|2237|3619|4085|4171|4609|4751|5347|5885|5976|6421|6599|6742|7153|7175|7272|9232|9319|9700|9735|9787|9918|10051|10403|10694|11065|23049|23397|51377|54908|55143|55755|64151|83540|147841	PARP1|BUB1|BUB1B|CCNB1|CDC20|CENPE|CENPF|FEN1|INCENP|MAD2L1|MCM2|MYC|NEK2|PLK1|RAD21|UPF1|SFPQ|SMARCC1|SSBP1|TOP2A|TPR|TTK|PTTG1|TRIP13|ESPL1|KNTC1|DLGAP5|NCAPD2|SMC4|NDC80|CCT8|UBE2C|SMG1|NCAPH|UCHL5|SPDL1|CDCA8|CDK5RAP2|NCAPG|NUF2|SPC24	-11.32337906	0	1	0	0	-56.54824875	11.869971960902491
1	-13.53243179	R-HSA-9013026	M1	1	0	Reactome Gene Sets	6	RHOB GTPase cycle		-13.53243179	7.709829406986189	11.586026396379237	30198	70	1231	22	1.7871649065800161	0.37760471754061553	392|857|1894|2040|2319|3728|4650|4983|5295|5296|7037|9181|9754|11113|23092|23263|54443|55914|81624|85415|128239|284119	ARHGAP1|CAV1|ECT2|STOM|FLOT2|JUP|MYO9B|OPHN1|PIK3R1|PIK3R2|TFRC|ARHGEF2|STARD8|CIT|ARHGAP26|MCF2L|ANLN|ERBIN|DIAPH3|RHPN2|IQGAP3|CAVIN1	-11.31469446	0	19	1	1	-13.53243179	7.709829406986189
1	-13.50302986	R-HSA-211733	M1	1	0	Reactome Gene Sets	6	Regulation of activated PAK-2p34 by proteasome mediated degradation		-13.50302986	9.321884646628757	12.140500933961464	30198	50	1231	19	1.5434606011372867	0.3513508681704764	5682|5683|5684|5685|5687|5690|5695|5701|5706|5707|5708|5709|5716|5718|7314|7316|7979|10213|23198	PSMA1|PSMA2|PSMA3|PSMA4|PSMA6|PSMB2|PSMB7|PSMC2|PSMC6|PSMD1|PSMD2|PSMD3|PSMD10|PSMD12|UBB|UBC|SEM1|PSMD14|PSME4	-11.28849767	0	3	0	0	-29.03856447	12.265637692932577
1	-13.44526167	R-HSA-5619084	M1	1	0	Reactome Gene Sets	6	ABC transporter disorders		-13.44526167	7.233581203524339	11.363617454446533	30198	78	1231	23	1.868399675060926	0.38593156959451647	21|1244|5682|5683|5684|5685|5687|5690|5695|5701|5706|5707|5708|5709|5716|5718|7314|7316|7979|10058|10213|10956|23198	ABCA3|ABCC2|PSMA1|PSMA2|PSMA3|PSMA4|PSMA6|PSMB2|PSMB7|PSMC2|PSMC6|PSMD1|PSMD2|PSMD3|PSMD10|PSMD12|UBB|UBC|SEM1|ABCB6|PSMD14|OS9|PSME4	-11.23391114	0	3	0	0	-29.03856447	12.265637692932577
1	-13.43471463	R-HSA-5689603	M1	1	0	Reactome Gene Sets	6	UCH proteinases		-13.43471463	6.253070196396999	10.95514341553786	30198	102	1231	26	2.1121039805036554	0.4098199708035966	3012|5682|5683|5684|5685|5687|5690|5695|5701|5706|5707|5708|5709|5716|5718|7314|7316|7345|7979|8331|8332|8338|10213|23198|51377|92815	H2AC8|PSMA1|PSMA2|PSMA3|PSMA4|PSMA6|PSMB2|PSMB7|PSMC2|PSMC6|PSMD1|PSMD2|PSMD3|PSMD10|PSMD12|UBB|UBC|UCHL1|SEM1|H2AC14|H2AC16|H2AC20|PSMD14|PSME4|UCHL5|H2AW	-11.22652262	0	3	0	0	-29.03856447	12.265637692932577
1	-13.36961995	R-HSA-4608870	M1	1	0	Reactome Gene Sets	6	Asymmetric localization of PCP proteins		-13.36961995	8.049324735987001	11.637730039993247	30198	64	1231	21	1.7059301380991063	0.36907553088911915	5682|5683|5684|5685|5687|5690|5695|5701|5706|5707|5708|5709|5716|5718|7314|7316|7855|7979|10213|23198|144165	PSMA1|PSMA2|PSMA3|PSMA4|PSMA6|PSMB2|PSMB7|PSMC2|PSMC6|PSMD1|PSMD2|PSMD3|PSMD10|PSMD12|UBB|UBC|FZD5|SEM1|PSMD14|PSME4|PRICKLE1	-11.16767689	0	3	0	0	-29.03856447	12.265637692932577
1	-13.36961995	WP183	M1	1	0	WikiPathways	27	Proteasome degradation		-13.36961995	8.049324735987001	11.637730039993247	30198	64	1231	21	1.7059301380991063	0.36907553088911915	3105|3106|3107|5682|5683|5684|5685|5687|5690|5695|5701|5706|5707|5708|5709|5716|5718|7314|7316|7317|7345	HLA-A|HLA-B|HLA-C|PSMA1|PSMA2|PSMA3|PSMA4|PSMA6|PSMB2|PSMB7|PSMC2|PSMC6|PSMD1|PSMD2|PSMD3|PSMD10|PSMD12|UBB|UBC|UBA1|UCHL1	-11.16767689	0	3	0	0	-29.03856447	12.265637692932577
1	-13.340446	GO:0030855	M1	1	0	GO Biological Processes	19	epithelial cell differentiation	19_GO:0032502 developmental process	-13.340446	2.810875304630381	9.045899644993588	30198	576	1231	66	5.361494719740048	0.6420189559825674	231|301|631|659|873|983|1051|1266|1365|1543|1645|1646|1969|2194|2195|2317|2947|3065|3383|3398|3399|3725|3791|3852|3855|3856|3861|3866|3880|3958|4131|4233|4478|4983|5106|5339|5926|6278|6382|6647|6662|6768|6781|8644|8829|8842|9076|9497|10411|10653|10765|11145|23086|23094|23581|23657|25803|29842|57619|57669|80781|81606|144501|440193|100133941|100381270	AKR1B1|ANXA1|BFSP1|BMPR2|CBR1|CDK1|CEBPB|CNN3|CLDN3|CYP1A1|AKR1C1|AKR1C2|EPHA2|FASN|FAT1|FLNB|GSTM3|HDAC1|ICAM1|ID2|ID3|JUN|KDR|KRT5|KRT7|KRT8|KRT14|KRT15|KRT19|LGALS3|MAP1B|MET|MSN|OPHN1|PCK2|PLEC|ARID4A|S100A7|SDC1|SOD1|SOX9|ST14|STC1|AKR1C3|NRP1|PROM1|CLDN1|SLC4A7|RAPGEF3|SPINT2|KDM5B|PLAAT3|EXPH5|SIPA1L3|CASP14|SLC7A11|SPDEF|TFCP2L1|SHROOM3|EPB41L5|COL18A1|LBH|KRT80|CCDC88C|CD24|ZBED6	-11.14159401	0	20	1	1	-13.340446	7.936589095426959
1	-13.32536131	R-HSA-382556	M1	1	0	Reactome Gene Sets	6	ABC-family proteins mediated transport		-13.32536131	6.192360777014504	10.881667849201982	30198	103	1231	26	2.1121039805036554	0.4098199708035966	21|1244|1968|5682|5683|5684|5685|5687|5690|5695|5701|5706|5707|5708|5709|5716|5718|7314|7316|7979|8714|8894|10058|10213|10956|23198	ABCA3|ABCC2|EIF2S3|PSMA1|PSMA2|PSMA3|PSMA4|PSMA6|PSMB2|PSMB7|PSMC2|PSMC6|PSMD1|PSMD2|PSMD3|PSMD10|PSMD12|UBB|UBC|SEM1|ABCC3|EIF2S2|ABCB6|PSMD14|OS9|PSME4	-11.12957855	0	3	0	0	-29.03856447	12.265637692932577
1	-13.31746413	R-HSA-350562	M1	1	0	Reactome Gene Sets	6	Regulation of ornithine decarboxylase (ODC)		-13.31746413	9.139102594734075	11.99219624140269	30198	51	1231	19	1.5434606011372867	0.3513508681704764	1728|5682|5683|5684|5685|5687|5690|5695|5701|5706|5707|5708|5709|5716|5718|7979|10213|23198|51582	NQO1|PSMA1|PSMA2|PSMA3|PSMA4|PSMA6|PSMB2|PSMB7|PSMC2|PSMC6|PSMD1|PSMD2|PSMD3|PSMD10|PSMD12|SEM1|PSMD14|PSME4|AZIN1	-11.12472906	0	3	0	0	-29.03856447	12.265637692932577
1	-13.26693287	GO:1901987	M1	1	0	GO Biological Processes	19	regulation of cell cycle phase transition	19_GO:0050789 regulation of biological process	-13.26693287	3.0799178347892373	9.205207558665455	30198	454	1231	57	4.6303818034118605	0.5989414875599847	301|328|351|675|677|699|701|891|900|983|991|994|995|1026|1062|1063|1543|1956|3398|3619|4085|5347|5885|5934|6491|6599|6790|7027|7175|7272|8883|9319|9510|9700|9735|9787|9928|10403|10457|10769|11065|22933|25959|51347|51512|51776|54443|54908|55143|55755|55835|79184|83540|84687|147841|163786|261726	ANXA1|APEX1|APP|BRCA2|ZFP36L1|BUB1|BUB1B|CCNB1|CCNG1|CDK1|CDC20|CDC25B|CDC25C|CDKN1A|CENPE|CENPF|CYP1A1|EGFR|ID2|INCENP|MAD2L1|PLK1|RAD21|RBL2|STIL|SMARCC1|AURKA|TFDP1|TPR|TTK|NAE1|TRIP13|ADAMTS1|ESPL1|KNTC1|DLGAP5|KIF14|NDC80|GPNMB|PLK2|UBE2C|SIRT2|KANK2|TAOK3|GTSE1|MAP3K20|ANLN|SPDL1|CDCA8|CDK5RAP2|CENPJ|BRCC3|NUF2|PPP1R9B|SPC24|SASS6|TIPRL	-11.07722426	0	1	0	0	-56.54824875	11.869971960902491
1	-13.23475955	GO:0033046	M1	1	0	GO Biological Processes	19	negative regulation of sister chromatid segregation	19_GO:0048519 negative regulation of biological process	-13.23475955	11.544129593348305	12.681332617243132	30198	34	1231	16	1.2997562956945572	0.32282045916517094	699|701|991|1063|4085|5347|5885|7175|7272|9232|9319|9735|10403|54908|83540|147841	BUB1|BUB1B|CDC20|CENPF|MAD2L1|PLK1|RAD21|TPR|TTK|PTTG1|TRIP13|KNTC1|NDC80|SPDL1|NUF2|SPC24	-11.05400579	0	1	0	0	-56.54824875	11.869971960902491
1	-13.23475955	GO:0033048	M1	1	0	GO Biological Processes	19	negative regulation of mitotic sister chromatid segregation	19_GO:0048519 negative regulation of biological process	-13.23475955	11.544129593348305	12.681332617243132	30198	34	1231	16	1.2997562956945572	0.32282045916517094	699|701|991|1063|4085|5347|5885|7175|7272|9232|9319|9735|10403|54908|83540|147841	BUB1|BUB1B|CDC20|CENPF|MAD2L1|PLK1|RAD21|TPR|TTK|PTTG1|TRIP13|KNTC1|NDC80|SPDL1|NUF2|SPC24	-11.05400579	0	1	0	0	-56.54824875	11.869971960902491
1	-13.23475955	GO:2000816	M1	1	0	GO Biological Processes	19	negative regulation of mitotic sister chromatid separation	19_GO:0048519 negative regulation of biological process	-13.23475955	11.544129593348305	12.681332617243132	30198	34	1231	16	1.2997562956945572	0.32282045916517094	699|701|991|1063|4085|5347|5885|7175|7272|9232|9319|9735|10403|54908|83540|147841	BUB1|BUB1B|CDC20|CENPF|MAD2L1|PLK1|RAD21|TPR|TTK|PTTG1|TRIP13|KNTC1|NDC80|SPDL1|NUF2|SPC24	-11.05400579	0	1	0	0	-56.54824875	11.869971960902491
1	-13.21728851	R-HSA-1257604	M1	1	0	Reactome Gene Sets	6	PIP3 activates AKT signaling		-13.21728851	3.8588523078888994	9.672659574301145	30198	267	1231	42	3.4118602761982126	0.5174024646038765	1026|1950|1956|1958|2309|2444|3065|3164|3654|3667|3725|4233|4254|5295|5296|5516|5518|5682|5683|5684|5685|5687|5690|5695|5701|5706|5707|5708|5709|5716|5718|7314|7316|7979|8660|10213|10542|23198|23466|53615|57761|58528	CDKN1A|EGF|EGFR|EGR1|FOXO3|FRK|HDAC1|NR4A1|IRAK1|IRS1|JUN|MET|KITLG|PIK3R1|PIK3R2|PPP2CB|PPP2R1A|PSMA1|PSMA2|PSMA3|PSMA4|PSMA6|PSMB2|PSMB7|PSMC2|PSMC6|PSMD1|PSMD2|PSMD3|PSMD10|PSMD12|UBB|UBC|SEM1|IRS2|PSMD14|LAMTOR5|PSME4|CBX6|MBD3|TRIB3|RRAGD	-11.03947913	0	3	0	0	-29.03856447	12.265637692932577
1	-13.17899702	R-HSA-5610787	M1	1	0	Reactome Gene Sets	6	Hedgehog 'off' state		-13.17899702	5.861455180693443	10.673077582542678	30198	113	1231	27	2.1933387489845653	0.41745344188530065	5566|5576|5577|5682|5683|5684|5685|5687|5690|5695|5701|5706|5707|5708|5709|5716|5718|6500|7314|7316|7846|7979|10213|23198|23322|55081|84790	PRKACA|PRKAR2A|PRKAR2B|PSMA1|PSMA2|PSMA3|PSMA4|PSMA6|PSMB2|PSMB7|PSMC2|PSMC6|PSMD1|PSMD2|PSMD3|PSMD10|PSMD12|SKP1|UBB|UBC|TUBA1A|SEM1|PSMD14|PSME4|RPGRIP1L|IFT57|TUBA1C	-11.00426018	0	3	0	0	-29.03856447	12.265637692932577
1	-13.17624002	GO:0010965	M1	1	0	GO Biological Processes	19	regulation of mitotic sister chromatid separation	19_GO:0050789 regulation of biological process	-13.17624002	6.388352965069049	10.900668778639435	30198	96	1231	25	2.0308692120227456	0.402028257	699|701|891|991|1062|1063|3619|4085|5347|5885|6599|7175|7272|9232|9319|9700|9735|9787|10403|11065|54908|55143|55755|83540|147841	BUB1|BUB1B|CCNB1|CDC20|CENPE|CENPF|INCENP|MAD2L1|PLK1|RAD21|SMARCC1|TPR|TTK|PTTG1|TRIP13|ESPL1|KNTC1|DLGAP5|NDC80|UBE2C|SPDL1|CDCA8|CDK5RAP2|NUF2|SPC24	-11.00426018	0	1	0	0	-56.54824875	11.869971960902491
1	-13.17120373	R-HSA-109581	M1	1	0	Reactome Gene Sets	6	Apoptosis		-13.17120373	4.633685350663417	10.079798727131811	30198	180	1231	34	2.761982128350934	0.46708880060487246	118|929|2934|3005|3009|3024|5339|5366|5682|5683|5684|5685|5687|5690|5695|5701|5706|5707|5708|5709|5716|5718|7027|7314|7316|7534|7979|8655|10213|23198|28988|51765|54205|219699	ADD1|CD14|GSN|H1-0|H1-5|H1-1|PLEC|PMAIP1|PSMA1|PSMA2|PSMA3|PSMA4|PSMA6|PSMB2|PSMB7|PSMC2|PSMC6|PSMD1|PSMD2|PSMD3|PSMD10|PSMD12|TFDP1|UBB|UBC|YWHAZ|SEM1|DYNLL1|PSMD14|PSME4|DBNL|STK26|CYCS|UNC5B	-11.00210958	0	3	0	0	-29.03856447	12.265637692932577
1	-13.16828289	WP179	M1	1	0	WikiPathways	27	Cell cycle		-13.16828289	5.630128777083805	10.563847271567061	30198	122	1231	28	2.274573517465475	0.4249371980742844	699|890|891|898|983|991|994|995|1026|3065|4171|4172|4173|4174|4175|4609|5347|5885|5934|6500|7027|7272|7534|9133|9232|9700|23594|23595	BUB1|CCNA2|CCNB1|CCNE1|CDK1|CDC20|CDC25B|CDC25C|CDKN1A|HDAC1|MCM2|MCM3|MCM4|MCM5|MCM6|MYC|PLK1|RAD21|RBL2|SKP1|TFDP1|TTK|YWHAZ|CCNB2|PTTG1|ESPL1|ORC6|ORC3	-11.00205537	0	12	0	0	-14.52189419	8.585946385052804
1	-13.16224917	R-HSA-2565942	M1	1	0	Reactome Gene Sets	6	Regulation of PLK1 Activity at G2/M Transition		-13.16224917	6.690347832508678	11.020059485820482	30198	88	1231	24	1.949634443541836	0.3940689135206712	891|983|1778|4751|5108|5347|5500|5518|5566|5577|6500|6790|7314|7316|7846|8655|9133|9702|9793|11064|54801|55755|55835|80321	CCNB1|CDK1|DYNC1H1|NEK2|PCM1|PLK1|PPP1CB|PPP2R1A|PRKACA|PRKAR2B|SKP1|AURKA|UBB|UBC|TUBA1A|DYNLL1|CCNB2|CEP57|CKAP5|CNTRL|HAUS6|CDK5RAP2|CENPJ|CEP70	-10.9988695	0	21	1	1	-13.16224917	6.720897365990452
1	-13.13682781	R-HSA-349425	M1	1	0	Reactome Gene Sets	6	Autodegradation of the E3 ubiquitin ligase COP1		-13.13682781	8.963350622	11.847912239151936	30198	52	1231	19	1.5434606011372867	0.3513508681704764	5682|5683|5684|5685|5687|5690|5695|5701|5706|5707|5708|5709|5716|5718|7314|7316|7979|10213|23198	PSMA1|PSMA2|PSMA3|PSMA4|PSMA6|PSMB2|PSMB7|PSMC2|PSMC6|PSMD1|PSMD2|PSMD3|PSMD10|PSMD12|UBB|UBC|SEM1|PSMD14|PSME4	-10.99015384	0	3	0	0	-29.03856447	12.265637692932577
1	-13.13682781	R-HSA-69601	M1	1	0	Reactome Gene Sets	6	Ubiquitin Mediated Degradation of Phosphorylated Cdc25A		-13.13682781	8.963350622	11.847912239151936	30198	52	1231	19	1.5434606011372867	0.3513508681704764	5682|5683|5684|5685|5687|5690|5695|5701|5706|5707|5708|5709|5716|5718|7314|7316|7979|10213|23198	PSMA1|PSMA2|PSMA3|PSMA4|PSMA6|PSMB2|PSMB7|PSMC2|PSMC6|PSMD1|PSMD2|PSMD3|PSMD10|PSMD12|UBB|UBC|SEM1|PSMD14|PSME4	-10.99015384	0	3	0	0	-29.03856447	12.265637692932577
1	-13.13682781	R-HSA-69610	M1	1	0	Reactome Gene Sets	6	p53-Independent DNA Damage Response		-13.13682781	8.963350622	11.847912239151936	30198	52	1231	19	1.5434606011372867	0.3513508681704764	5682|5683|5684|5685|5687|5690|5695|5701|5706|5707|5708|5709|5716|5718|7314|7316|7979|10213|23198	PSMA1|PSMA2|PSMA3|PSMA4|PSMA6|PSMB2|PSMB7|PSMC2|PSMC6|PSMD1|PSMD2|PSMD3|PSMD10|PSMD12|UBB|UBC|SEM1|PSMD14|PSME4	-10.99015384	0	3	0	0	-29.03856447	12.265637692932577
1	-13.13682781	R-HSA-69613	M1	1	0	Reactome Gene Sets	6	p53-Independent G1/S DNA damage checkpoint		-13.13682781	8.963350622	11.847912239151936	30198	52	1231	19	1.5434606011372867	0.3513508681704764	5682|5683|5684|5685|5687|5690|5695|5701|5706|5707|5708|5709|5716|5718|7314|7316|7979|10213|23198	PSMA1|PSMA2|PSMA3|PSMA4|PSMA6|PSMB2|PSMB7|PSMC2|PSMC6|PSMD1|PSMD2|PSMD3|PSMD10|PSMD12|UBB|UBC|SEM1|PSMD14|PSME4	-10.99015384	0	3	0	0	-29.03856447	12.265637692932577
1	-13.13682781	R-HSA-75815	M1	1	0	Reactome Gene Sets	6	Ubiquitin-dependent degradation of Cyclin D		-13.13682781	8.963350622	11.847912239151936	30198	52	1231	19	1.5434606011372867	0.3513508681704764	5682|5683|5684|5685|5687|5690|5695|5701|5706|5707|5708|5709|5716|5718|7314|7316|7979|10213|23198	PSMA1|PSMA2|PSMA3|PSMA4|PSMA6|PSMB2|PSMB7|PSMC2|PSMC6|PSMD1|PSMD2|PSMD3|PSMD10|PSMD12|UBB|UBC|SEM1|PSMD14|PSME4	-10.99015384	0	3	0	0	-29.03856447	12.265637692932577
1	-13.13682781	R-HSA-9762114	M1	1	0	Reactome Gene Sets	6	GSK3B and BTRC:CUL1-mediated-degradation of NFE2L2		-13.13682781	8.963350622	11.847912239151936	30198	52	1231	19	1.5434606011372867	0.3513508681704764	5682|5683|5684|5685|5687|5690|5695|5701|5706|5707|5708|5709|5716|5718|6500|7314|7316|7979|10213	PSMA1|PSMA2|PSMA3|PSMA4|PSMA6|PSMB2|PSMB7|PSMC2|PSMC6|PSMD1|PSMD2|PSMD3|PSMD10|PSMD12|SKP1|UBB|UBC|SEM1|PSMD14	-10.99015384	0	3	0	0	-29.03856447	12.265637692932577
1	-13.07194709	R-HSA-351202	M1	1	0	Reactome Gene Sets	6	Metabolism of polyamines		-13.07194709	8.315686571479711	11.595135908223275	30198	59	1231	20	1.6246953696181965	0.36032964183669136	1728|5682|5683|5684|5685|5687|5690|5695|5701|5706|5707|5708|5709|5716|5718|6303|7979|10213|23198|51582	NQO1|PSMA1|PSMA2|PSMA3|PSMA4|PSMA6|PSMB2|PSMB7|PSMC2|PSMC6|PSMD1|PSMD2|PSMD3|PSMD10|PSMD12|SAT1|SEM1|PSMD14|PSME4|AZIN1	-10.93070187	0	3	0	0	-29.03856447	12.265637692932577
1	-13.07194709	R-HSA-5387390	M1	1	0	Reactome Gene Sets	6	Hh mutants abrogate ligand secretion		-13.07194709	8.315686571479711	11.595135908223275	30198	59	1231	20	1.6246953696181965	0.36032964183669136	5682|5683|5684|5685|5687|5690|5695|5701|5706|5707|5708|5709|5716|5718|7314|7316|7979|10213|10956|23198	PSMA1|PSMA2|PSMA3|PSMA4|PSMA6|PSMB2|PSMB7|PSMC2|PSMC6|PSMD1|PSMD2|PSMD3|PSMD10|PSMD12|UBB|UBC|SEM1|PSMD14|OS9|PSME4	-10.93070187	0	3	0	0	-29.03856447	12.265637692932577
1	-13.02317477	R-HSA-983169	M1	1	0	Reactome Gene Sets	6	Class I MHC mediated antigen processing & presentation		-13.02317477	3.283714028029194	9.247650354163005	30198	381	1231	51	4.1429731925264015	0.5679878063434746	811|821|929|991|1535|3093|3105|3106|3107|3309|5682|5683|5684|5685|5687|5690|5695|5701|5706|5707|5708|5709|5716|5718|6279|6280|6500|7314|7316|7317|7319|7328|7979|9040|9604|9666|10213|11065|23014|23198|23480|26118|27246|27338|51088|54461|55905|64718|84085|89910|114907	CALR|CANX|CD14|CDC20|CYBA|UBE2K|HLA-A|HLA-B|HLA-C|HSPA5|PSMA1|PSMA2|PSMA3|PSMA4|PSMA6|PSMB2|PSMB7|PSMC2|PSMC6|PSMD1|PSMD2|PSMD3|PSMD10|PSMD12|S100A8|S100A9|SKP1|UBB|UBC|UBA1|UBE2A|UBE2H|SEM1|UBE2M|RNF14|DZIP3|PSMD14|UBE2C|FBXO21|PSME4|SEC61G|WSB1|RNF115|UBE2S|KLHL5|FBXW5|RNF114|UNKL|FBXO30|UBE3B|FBXO32	-10.88461868	0	3	0	0	-29.03856447	12.265637692932577
1	-12.96088257	R-HSA-169911	M1	1	0	Reactome Gene Sets	6	Regulation of Apoptosis		-12.96088257	8.794230798706375	11.707460973185993	30198	53	1231	19	1.5434606011372867	0.3513508681704764	5682|5683|5684|5685|5687|5690|5695|5701|5706|5707|5708|5709|5716|5718|7314|7316|7979|10213|23198	PSMA1|PSMA2|PSMA3|PSMA4|PSMA6|PSMB2|PSMB7|PSMC2|PSMC6|PSMD1|PSMD2|PSMD3|PSMD10|PSMD12|UBB|UBC|SEM1|PSMD14|PSME4	-10.82499908	0	3	0	0	-29.03856447	12.265637692932577
1	-12.93717133	GO:0045859	M1	1	0	GO Biological Processes	19	regulation of protein kinase activity	19_GO:0008152 metabolic process	-12.93717133	2.6389705339339784	8.776305585652999	30198	660	1231	71	5.767668562144598	0.6644634389606713	134|351|634|659|805|808|857|890|891|898|900|901|994|995|1026|1033|1062|1163|1164|1191|1605|1894|1906|1950|1956|1958|2048|2180|2950|3315|3619|3654|4254|4296|5339|5347|5478|5576|5577|5716|5997|6422|6647|6653|6654|6850|7295|7345|7453|7804|7855|9133|9618|9655|9928|10454|22943|22974|23118|23624|25998|51347|55450|55755|57761|64793|83667|84152|84722|84959|100133941	ADORA1|APP|CEACAM1|BMPR2|CALM2|CALM3|CAV1|CCNA2|CCNB1|CCNE1|CCNG1|CCNG2|CDC25B|CDC25C|CDKN1A|CDKN3|CENPE|CKS1B|CKS2|CLU|DAG1|ECT2|EDN1|EGF|EGFR|EGR1|EPHB2|ACSL1|GSTP1|HSPB1|INCENP|IRAK1|KITLG|MAP3K11|PLEC|PLK1|PPIA|PRKAR2A|PRKAR2B|PSMD10|RGS2|SFRP1|SOD1|SORL1|SOS1|SYK|TXN|UCHL1|WARS1|LRP8|FZD5|CCNB2|TRAF4|SOCS5|KIF14|TAB1|DKK1|TPX2|TAB2|CBLC|IBTK|TAOK3|CAMK2N1|CDK5RAP2|TRIB3|CEP85|SESN2|PPP1R1B|P…	-10.80394408	0	15	0	0	-13.90134912	2.8451221452678657
1	-12.86481391	GO:0001568	M1	1	0	GO Biological Processes	19	blood vessel development	19_GO:0032502 developmental process	-12.86481391	2.9146069765384337	8.944528522438091	30198	505	1231	60	4.8740861088545895	0.6137153606174298	163|196|290|634|659|677|682|857|1545|1605|1649|1906|1948|1950|1958|1969|2048|2296|2335|2702|2752|3162|3164|3340|3725|3726|3791|3949|4035|4240|4627|4854|6278|6303|6444|6654|6850|7045|7127|7453|7494|7534|7837|7855|8829|9394|10411|10454|10512|10553|11064|23670|27286|51421|64220|80781|81575|144165|219699|284361	AP2B1|AHR|ANPEP|CEACAM1|BMPR2|ZFP36L1|BSG|CAV1|CYP1B1|DAG1|DDIT3|EDN1|EFNB2|EGF|EGR1|EPHA2|EPHB2|FOXC1|FN1|GJA5|GLUL|HMOX1|NR4A1|NDST1|JUN|JUNB|KDR|LDLR|LRP1|MFGE8|MYH9|NOTCH3|S100A7|SAT1|SGCD|SOS1|SYK|TGFBI|TNFAIP2|WARS1|XBP1|YWHAZ|PXDN|FZD5|NRP1|HS6ST1|RAPGEF3|TAB1|SEMA3C|HTATIP2|CNTRL|CEMIP2|SRPX2|AMOTL2|STRA6|COL18A1|APOLD1|PRICKLE1|UNC5B|EMC10	-10.73422676	0	17	0	0	-13.80137121	3.2657735033814284
1	-12.80899429	GO:0030071	M1	1	0	GO Biological Processes	19	regulation of mitotic metaphase/anaphase transition	19_GO:0050789 regulation of biological process	-12.80899429	6.469786914953447	10.772500654109166	30198	91	1231	24	1.949634443541836	0.3940689135206712	699|701|891|991|1062|1063|3619|4085|5347|5885|6599|7175|7272|9319|9700|9735|9787|10403|11065|54908|55143|55755|83540|147841	BUB1|BUB1B|CCNB1|CDC20|CENPE|CENPF|INCENP|MAD2L1|PLK1|RAD21|SMARCC1|TPR|TTK|TRIP13|ESPL1|KNTC1|DLGAP5|NDC80|UBE2C|SPDL1|CDCA8|CDK5RAP2|NUF2|SPC24	-10.68103128	0	1	0	0	-56.54824875	11.869971960902491
1	-12.80439281	R-HSA-1168372	M1	1	0	Reactome Gene Sets	6	Downstream signaling events of B Cell Receptor (BCR)		-12.80439281	6.797823299697572	10.903646270760527	30198	83	1231	23	1.868399675060926	0.38593156959451647	805|808|5478|5682|5683|5684|5685|5687|5690|5695|5701|5706|5707|5708|5709|5716|5718|6500|7314|7316|7979|10213|23198	CALM2|CALM3|PPIA|PSMA1|PSMA2|PSMA3|PSMA4|PSMA6|PSMB2|PSMB7|PSMC2|PSMC6|PSMD1|PSMD2|PSMD3|PSMD10|PSMD12|SKP1|UBB|UBC|SEM1|PSMD14|PSME4	-10.67903818	0	3	0	0	-29.03856447	12.265637692932577
1	-12.78940718	R-HSA-180585	M1	1	0	Reactome Gene Sets	6	Vif-mediated degradation of APOBEC3G		-12.78940718	8.631374672804403	11.570666656057165	30198	54	1231	19	1.5434606011372867	0.3513508681704764	5682|5683|5684|5685|5687|5690|5695|5701|5706|5707|5708|5709|5716|5718|7314|7316|7979|10213|23198	PSMA1|PSMA2|PSMA3|PSMA4|PSMA6|PSMB2|PSMB7|PSMC2|PSMC6|PSMD1|PSMD2|PSMD3|PSMD10|PSMD12|UBB|UBC|SEM1|PSMD14|PSME4	-10.66664536	0	3	0	0	-29.03856447	12.265637692932577
1	-12.75756607	GO:0030155	M1	1	0	GO Biological Processes	19	regulation of cell adhesion	19_GO:0050789 regulation of biological process	-12.75756607	2.4656116481976422	8.582761979	30198	786	1231	79	6.417546709991877	0.6984779583825617	301|397|445|634|811|857|960|1051|1545|1605|1725|1948|1949|1969|2048|2309|2319|2335|2651|3105|3371|3654|3659|3728|3791|3912|3915|3958|3965|3987|4070|4192|4602|4860|5270|5295|5361|5362|5364|5465|5500|5518|5786|6281|6422|6480|6599|6662|6850|7037|7045|7168|7414|7494|7525|8613|8744|8829|9655|9750|9928|10076|10457|10562|10653|10675|23499|23654|51571|55558|55604|57669|64115|79679|84959|114897|151887|266…	ANXA1|ARHGDIB|ASS1|CEACAM1|CALR|CAV1|CD44|CEBPB|CYP1B1|DAG1|DHPS|EFNB2|EFNB3|EPHA2|EPHB2|FOXO3|FLOT2|FN1|GCNT2|HLA-A|TNC|IRAK1|IRF1|JUP|KDR|LAMB1|LAMC1|LGALS3|LGALS9|LIMS1|TACSTD2|MDK|MYB|PNP|SERPINE2|PIK3R1|PLXNA1|PLXNA2|PLXNB1|PPARA|PPP1CB|PPP2R1A|PTPRA|S100A10|SFRP1|ST6GAL1|SMARCC1|SOX9|SYK|TFRC|TGFBI|TPM1|VCL|XBP1|YES1|PLPP3|TNFSF9|NRP1|SOCS5|RIPOR2|KIF14|PTPRU|GPNMB|OLFM4|SPINT2|CSPG5|MACF1|…	-10.63944538	0	22	1	1	-12.75756607	2.6050911914193082
1	-12.75706756	R-HSA-5678895	M1	1	0	Reactome Gene Sets	6	Defective CFTR causes cystic fibrosis		-12.75706756	8.04304111	11.351004559108244	30198	61	1231	20	1.6246953696181965	0.36032964183669136	5682|5683|5684|5685|5687|5690|5695|5701|5706|5707|5708|5709|5716|5718|7314|7316|7979|10213|10956|23198	PSMA1|PSMA2|PSMA3|PSMA4|PSMA6|PSMB2|PSMB7|PSMC2|PSMC6|PSMD1|PSMD2|PSMD3|PSMD10|PSMD12|UBB|UBC|SEM1|PSMD14|OS9|PSME4	-10.63944538	0	3	0	0	-29.03856447	12.265637692932577
1	-12.74765123	GO:0051985	M1	1	0	GO Biological Processes	19	negative regulation of chromosome segregation	19_GO:0048519 negative regulation of biological process	-12.74765123	10.902789060384512	12.255693100580858	30198	36	1231	16	1.2997562956945572	0.32282045916517094	699|701|991|1063|4085|5347|5885|7175|7272|9232|9319|9735|10403|54908|83540|147841	BUB1|BUB1B|CDC20|CENPF|MAD2L1|PLK1|RAD21|TPR|TTK|PTTG1|TRIP13|KNTC1|NDC80|SPDL1|NUF2|SPC24	-10.63510858	0	1	0	0	-56.54824875	11.869971960902491
1	-12.74765123	GO:1905819	M1	1	0	GO Biological Processes	19	negative regulation of chromosome separation	19_GO:0048519 negative regulation of biological process	-12.74765123	10.902789060384512	12.255693100580858	30198	36	1231	16	1.2997562956945572	0.32282045916517094	699|701|991|1063|4085|5347|5885|7175|7272|9232|9319|9735|10403|54908|83540|147841	BUB1|BUB1B|CDC20|CENPF|MAD2L1|PLK1|RAD21|TPR|TTK|PTTG1|TRIP13|KNTC1|NDC80|SPDL1|NUF2|SPC24	-10.63510858	0	1	0	0	-56.54824875	11.869971960902491
1	-12.70288804	GO:1901652	M1	1	0	GO Biological Processes	19	response to peptide	19_GO:0050896 response to stimulus	-12.70288804	3.059456113883409	8.981242654766582	30198	441	1231	55	4.467912266450041	0.588840844	142|301|328|351|445|634|677|682|847|857|858|890|1535|1545|1605|1906|1958|2048|2058|2309|2729|2805|3030|3164|3383|3488|3638|3667|4035|4131|4141|4609|5106|5295|5296|5465|5786|6272|6599|6715|6720|7494|8614|8660|9181|9734|10626|10768|11031|23621|55914|57761|83667|84687|255738	PARP1|ANXA1|APEX1|APP|ASS1|CEACAM1|ZFP36L1|BSG|CAT|CAV1|CAV2|CCNA2|CYBA|CYP1B1|DAG1|EDN1|EGR1|EPHB2|EPRS1|FOXO3|GCLC|GOT1|HADHA|NR4A1|ICAM1|IGFBP5|INSIG1|IRS1|LRP1|MAP1B|MARS1|MYC|PCK2|PIK3R1|PIK3R2|PPARA|PTPRA|SORT1|SMARCC1|SRD5A1|SREBF1|XBP1|STC2|IRS2|ARHGEF2|HDAC9|TRIM16|AHCYL1|RAB31|BACE1|ERBIN|TRIB3|SESN2|PPP1R9B|PCSK9	-10.59437823	0	5	0	0	-21.4059653	3.9513463708776086
1	-12.70190008	R-HSA-3858494	M1	1	0	Reactome Gene Sets	6	Beta-catenin independent WNT signaling		-12.70190008	5.040673024492839	10.089104315106166	30198	146	1231	30	2.4370430544272947	0.439486007	163|805|808|1173|1212|3710|4919|5331|5682|5683|5684|5685|5687|5690|5695|5701|5706|5707|5708|5709|5716|5718|6932|7314|7316|7855|7979|10213|23198|144165	AP2B1|CALM2|CALM3|AP2M1|CLTB|ITPR3|ROR1|PLCB3|PSMA1|PSMA2|PSMA3|PSMA4|PSMA6|PSMB2|PSMB7|PSMC2|PSMC6|PSMD1|PSMD2|PSMD3|PSMD10|PSMD12|TCF7|UBB|UBC|FZD5|SEM1|PSMD14|PSME4|PRICKLE1	-10.59437823	0	3	0	0	-29.03856447	12.265637692932577
1	-12.67085644	GO:0045841	M1	1	0	GO Biological Processes	19	negative regulation of mitotic metaphase/anaphase transition	19_GO:0048519 negative regulation of biological process	-12.67085644	11.869971960902491	12.482523012477353	30198	31	1231	15	1.2185215272136474	0.3126981685351952	699|701|991|1063|4085|5347|5885|7175|7272|9319|9735|10403|54908|83540|147841	BUB1|BUB1B|CDC20|CENPF|MAD2L1|PLK1|RAD21|TPR|TTK|TRIP13|KNTC1|NDC80|SPDL1|NUF2|SPC24	-10.56582339	0	1	0	0	-56.54824875	11.869971960902491
1	-12.64357482	GO:0010038	M1	1	0	GO Biological Processes	19	response to metal ion	19_GO:0050896 response to stimulus	-12.64357482	3.3547043262721576	9.147423022	30198	351	1231	48	3.899268887083672	0.5517291265887564	118|142|311|351|445|682|706|805|808|811|847|857|929|983|1543|1728|1894|1906|1956|2353|2354|2539|2729|2821|3162|3309|3613|3710|3725|3726|4501|5066|5516|6279|6382|6558|6647|7018|7037|7226|8644|9076|10058|10397|10768|23621|79085|91683	ADD1|PARP1|ANXA11|APP|ASS1|BSG|TSPO|CALM2|CALM3|CALR|CAT|CAV1|CD14|CDK1|CYP1A1|NQO1|ECT2|EDN1|EGFR|FOS|FOSB|G6PD|GCLC|GPI|HMOX1|HSPA5|IMPA2|ITPR3|JUN|JUNB|MT1X|PAM|PPP2CB|S100A8|SDC1|SLC12A2|SOD1|TF|TFRC|TRPM2|AKR1C3|CLDN1|ABCB6|NDRG1|AHCYL1|BACE1|SLC25A23|SYT12	-10.54101639	0	7	0	0	-16.59291936	3.7669748719867826
1	-12.62219592	R-HSA-4641257	M1	1	0	Reactome Gene Sets	6	Degradation of AXIN		-12.62219592	8.474440587844324	11.437364670162603	30198	55	1231	19	1.5434606011372867	0.3513508681704764	5682|5683|5684|5685|5687|5690|5695|5701|5706|5707|5708|5709|5716|5718|7314|7316|7979|10213|23198	PSMA1|PSMA2|PSMA3|PSMA4|PSMA6|PSMB2|PSMB7|PSMC2|PSMC6|PSMD1|PSMD2|PSMD3|PSMD10|PSMD12|UBB|UBC|SEM1|PSMD14|PSME4	-10.52209809	0	3	0	0	-29.03856447	12.265637692932577
1	-12.56948722	R-HSA-5357801	M1	1	0	Reactome Gene Sets	6	Programmed Cell Death		-12.56948722	4.205361495	9.608864697213637	30198	210	1231	36	2.9244516653127537	0.48022871360937863	118|929|2319|2934|3005|3009|3024|3659|5339|5366|5682|5683|5684|5685|5687|5690|5695|5701|5706|5707|5708|5709|5716|5718|7027|7314|7316|7534|7979|8655|10213|23198|28988|51765|54205|219699	ADD1|CD14|FLOT2|GSN|H1-0|H1-5|H1-1|IRF1|PLEC|PMAIP1|PSMA1|PSMA2|PSMA3|PSMA4|PSMA6|PSMB2|PSMB7|PSMC2|PSMC6|PSMD1|PSMD2|PSMD3|PSMD10|PSMD12|TFDP1|UBB|UBC|YWHAZ|SEM1|DYNLL1|PSMD14|PSME4|DBNL|STK26|CYCS|UNC5B	-10.47183613	0	3	0	0	-29.03856447	12.265637692932577
1	-12.56173729	GO:0062197	M1	1	0	GO Biological Processes	19	cellular response to chemical stress	19_GO:0050896 response to stimulus	-12.56173729	3.7669748719867826	9.361800857469738	30198	267	1231	41	3.330625507717303	0.5114207321882843	142|231|301|328|677|706|847|857|983|1545|1649|1728|1894|1906|1956|2309|2353|2539|2936|3162|3725|4257|4609|5052|5339|5478|5971|6647|7168|7226|8644|9181|9833|22933|23657|51526|55144|79956|83667|84230|140809	PARP1|AKR1B1|ANXA1|APEX1|ZFP36L1|TSPO|CAT|CAV1|CDK1|CYP1B1|DDIT3|NQO1|ECT2|EDN1|EGFR|FOXO3|FOS|G6PD|GSR|HMOX1|JUN|MGST1|MYC|PRDX1|PLEC|PPIA|RELB|SOD1|TPM1|TRPM2|AKR1C3|ARHGEF2|MELK|SIRT2|SLC7A11|OSER1|LRRC8D|ERMP1|SESN2|LRRC8C|SRXN1	-10.46651922	0	7	0	0	-16.59291936	3.7669748719867826
1	-12.52436397	GO:0060341	M1	1	0	GO Biological Processes	19	regulation of cellular localization	19_GO:0051179 localization	-12.52436397	2.510021355988931	8.531806956272487	30198	733	1231	75	6.092607636068237	0.681745797	142|163|392|677|857|983|1173|1605|1660|1778|1894|1950|1956|1969|2040|2048|2752|2934|3162|3182|3619|3638|3728|3799|3958|3965|4035|4131|4133|4478|5108|5295|5296|5347|5566|6382|6653|6720|6850|7037|7175|7295|7443|7447|7855|8878|8898|9585|9747|9750|9818|10403|10411|10542|10615|10694|10938|10956|23650|23657|25885|27237|29899|29969|30817|55143|57120|57602|64801|83667|84687|88455|255738|342667|100381270	PARP1|AP2B1|ARHGAP1|ZFP36L1|CAV1|CDK1|AP2M1|DAG1|DHX9|DYNC1H1|ECT2|EGF|EGFR|EPHA2|STOM|EPHB2|GLUL|GSN|HMOX1|HNRNPAB|INCENP|INSIG1|JUP|KIF5B|LGALS3|LGALS9|LRP1|MAP1B|MAP2|MSN|PCM1|PIK3R1|PIK3R2|PLK1|PRKACA|SDC1|SORL1|SREBF1|SYK|TFRC|TPR|TXN|VRK1|VSNL1|FZD5|SQSTM1|MTMR2|KIF20B|TCAF1|RIPOR2|NUP58|NDC80|RAPGEF3|LAMTOR5|SPAG5|CCT8|EHD1|OS9|TRIM29|SLC7A11|POLR1A|ARHGEF16|GPSM2|MDFIC|ADGRE2|CDCA8|GOPC|U…	-10.43156537	0	23	1	1	-12.52436397	3.6796913078797724
1	-12.49180977	R-HSA-8953854	M1	1	0	Reactome Gene Sets	6	Metabolism of RNA		-12.49180977	2.5841551222498897	8.57431081	30198	674	1231	71	5.767668562144598	0.6644634389606713	677|1660|2058|3185|3312|3315|4116|5518|5682|5683|5684|5685|5687|5690|5695|5701|5706|5707|5708|5709|5716|5718|5725|5976|6130|6137|6152|6167|6169|6187|6228|6434|6626|6629|6631|6635|6637|7175|7314|7316|7534|7884|7979|9631|9688|9818|10213|10236|10643|10813|11260|23049|23165|23198|23225|23450|23658|25879|27042|27258|51002|51202|51593|51639|55644|55706|57122|60528|90459|116461|348995	ZFP36L1|DHX9|EPRS1|HNRNPF|HSPA8|HSPB1|MAGOH|PPP2R1A|PSMA1|PSMA2|PSMA3|PSMA4|PSMA6|PSMB2|PSMB7|PSMC2|PSMC6|PSMD1|PSMD2|PSMD3|PSMD10|PSMD12|PTBP1|UPF1|RPL7A|RPL13|RPL24|RPL37|RPL38|RPS2|RPS23|TRA2B|SNRPA|SNRPB2|SNRPC|SNRPE|SNRPG|TPR|UBB|UBC|YWHAZ|SLBP|SEM1|NUP155|NUP93|NUP58|PSMD14|HNRNPR|IGF2BP3|UTP14A|XPOT|SMG1|NUP205|PSME4|NUP210|SF3B3|LSM5|DCAF13|UTP25|LSM3|TPRKB|DDX47|SRRT|SF3B6|OSGEP|NDC1|NUP…	-10.40141725	0	3	0	0	-29.03856447	12.265637692932577
1	-12.47093135	GO:1902099	M1	1	0	GO Biological Processes	19	regulation of metaphase/anaphase transition of cell cycle	19_GO:0050789 regulation of biological process	-12.47093135	6.263304353837912	10.535847467785953	30198	94	1231	24	1.949634443541836	0.3940689135206712	699|701|891|991|1062|1063|3619|4085|5347|5885|6599|7175|7272|9319|9700|9735|9787|10403|11065|54908|55143|55755|83540|147841	BUB1|BUB1B|CCNB1|CDC20|CENPE|CENPF|INCENP|MAD2L1|PLK1|RAD21|SMARCC1|TPR|TTK|TRIP13|ESPL1|KNTC1|DLGAP5|NDC80|UBE2C|SPDL1|CDCA8|CDK5RAP2|NUF2|SPC24	-10.38293164	0	1	0	0	-56.54824875	11.869971960902491
1	-12.45783585	R-HSA-5358351	M1	1	0	Reactome Gene Sets	6	Signaling by Hedgehog		-12.45783585	4.939182964	9.936728907899575	30198	149	1231	30	2.4370430544272947	0.439486007	408|5566|5576|5577|5682|5683|5684|5685|5687|5690|5695|5701|5706|5707|5708|5709|5716|5718|6500|7314|7316|7846|7979|10213|10956|23198|23288|23322|55081|84790	ARRB1|PRKACA|PRKAR2A|PRKAR2B|PSMA1|PSMA2|PSMA3|PSMA4|PSMA6|PSMB2|PSMB7|PSMC2|PSMC6|PSMD1|PSMD2|PSMD3|PSMD10|PSMD12|SKP1|UBB|UBC|TUBA1A|SEM1|PSMD14|OS9|PSME4|IQCE|RPGRIP1L|IFT57|TUBA1C	-10.37221584	0	3	0	0	-29.03856447	12.265637692932577
1	-12.42002829	R-HSA-9020702	M1	1	0	Reactome Gene Sets	6	Interleukin-1 signaling		-12.42002829	5.954193054821638	10.382538039737177	30198	103	1231	25	2.0308692120227456	0.402028257	351|3654|5682|5683|5684|5685|5687|5690|5695|5701|5706|5707|5708|5709|5716|5718|6500|7314|7316|7979|8878|10213|10454|23118|23198	APP|IRAK1|PSMA1|PSMA2|PSMA3|PSMA4|PSMA6|PSMB2|PSMB7|PSMC2|PSMC6|PSMD1|PSMD2|PSMD3|PSMD10|PSMD12|SKP1|UBB|UBC|SEM1|SQSTM1|PSMD14|TAB1|TAB2|PSME4	-10.33677502	0	3	0	0	-29.03856447	12.265637692932577
1	-12.40129931	GO:0009611	M1	1	0	GO Biological Processes	19	response to wounding	19_GO:0050896 response to stimulus	-12.40129931	3.0452617720384323	8.857564910213833	30198	435	1231	54	4.3866774979691305	0.5837112073787837	634|667|677|706|960|966|977|983|1026|1543|1605|1649|2335|3162|3315|3371|3399|3691|3694|3725|3791|4131|4192|4609|4627|5119|5270|5339|5465|5478|5653|6279|6382|6507|6647|6790|6850|7035|7168|7414|7980|8525|9076|9158|9315|10627|10675|23499|23657|57834|83481|84959|221037|653145	CEACAM1|DST|ZFP36L1|TSPO|CD44|CD59|CD151|CDK1|CDKN1A|CYP1A1|DAG1|DDIT3|FN1|HMOX1|HSPB1|TNC|ID3|ITGB4|ITGB6|JUN|KDR|MAP1B|MDK|MYC|MYH9|CHMP1A|SERPINE2|PLEC|PPARA|PPIA|KLK6|S100A8|SDC1|SLC1A3|SOD1|AURKA|SYK|TFPI|TPM1|VCL|TFPI2|DGKZ|CLDN1|FIBP|NREP|MYL12A|CSPG5|MACF1|SLC7A11|CYP4F11|EPPK1|UBASH3B|JMJD1C|ANXA8	-10.32039994	0	24	1	1	-12.40129931	5.134452987739217
1	-12.36638982	GO:0051129	M1	1	0	GO Biological Processes	19	negative regulation of cellular component organization	19_GO:0048519 negative regulation of biological process	-12.36638982	2.5487039361937818	8.502494825	30198	693	1231	72	5.848903330625507	0.6688379187584157	118|142|699|701|706|753|857|991|1063|1191|1948|1949|2048|2729|2764|2934|3309|3312|3949|3958|4070|4085|4131|4133|4171|4233|5203|5295|5347|5716|5885|6653|6662|6712|7037|7114|7153|7175|7272|8829|8898|9181|9232|9319|9700|9735|9928|10049|10403|10411|10512|22933|22943|22974|26586|51571|54908|55558|55604|55755|56937|57489|64689|79822|81618|83540|85415|88455|147841|150696|157922|255738	ADD1|PARP1|BUB1|BUB1B|TSPO|LDLRAD4|CAV1|CDC20|CENPF|CLU|EFNB2|EFNB3|EPHB2|GCLC|GMFB|GSN|HSPA5|HSPA8|LDLR|LGALS3|TACSTD2|MAD2L1|MAP1B|MAP2|MCM2|MET|PFDN4|PIK3R1|PLK1|PSMD10|RAD21|SORL1|SOX9|SPTBN2|TFRC|TMSB4X|TOP2A|TPR|TTK|NRP1|MTMR2|ARHGEF2|PTTG1|TRIP13|ESPL1|KNTC1|KIF14|DNAJB6|NDC80|RAPGEF3|SEMA3C|SIRT2|DKK1|TPX2|CKAP2|CYRIB|SPDL1|PLXNA3|CARMIL1|CDK5RAP2|PMEPA1|ODF2L|GORASP1|ARHGAP28|ITM2C|NUF2|…	-10.28783166	0	1	0	0	-56.54824875	11.869971960902491
1	-12.34297946	GO:0010942	M1	1	0	GO Biological Processes	19	positive regulation of cell death	19_GO:0048518 positive regulation of biological process	-12.34297946	2.6761391330034705	8.585239642481142	30198	605	1231	66	5.361494719740048	0.6420189559825674	134|142|166|220|274|301|706|805|824|857|1026|1191|1545|1649|1728|1894|1948|1958|2309|2353|2934|3162|3164|3399|3486|3655|3725|3965|4035|4293|4296|4609|5366|5518|6279|6280|6421|6422|6533|6647|6850|7153|7226|7314|8644|8878|9040|9263|9833|10553|10658|22822|22933|22943|23097|23621|23787|25803|29948|51776|54541|64581|81618|84883|113419|255738	ADORA1|PARP1|TLE5|ALDH1A3|BIN1|ANXA1|TSPO|CALM2|CAPN2|CAV1|CDKN1A|CLU|CYP1B1|DDIT3|NQO1|ECT2|EFNB2|EGR1|FOXO3|FOS|GSN|HMOX1|NR4A1|ID3|IGFBP3|ITGA6|JUN|LGALS9|LRP1|MAP3K9|MAP3K11|MYC|PMAIP1|PPP2R1A|S100A8|S100A9|SFPQ|SFRP1|SLC6A6|SOD1|SYK|TOP2A|TRPM2|UBB|AKR1C3|SQSTM1|UBE2M|STK17A|MELK|HTATIP2|CELF1|PHLDA1|SIRT2|DKK1|CDK19|BACE1|MTCH1|SPDEF|OSGIN1|MAP3K20|DDIT4|CLEC7A|ITM2C|AIFM2|TEX261|PCSK9	-10.26674997	0	25	1	1	-12.34297946	2.6761391330034705
1	-12.30995295	R-HSA-174084	M1	1	0	Reactome Gene Sets	6	Autodegradation of Cdh1 by Cdh1:APC/C		-12.30995295	7.666023558082859	11.004938134452628	30198	64	1231	20	1.6246953696181965	0.36032964183669136	5682|5683|5684|5685|5687|5690|5695|5701|5706|5707|5708|5709|5716|5718|7314|7316|7979|10213|11065|27338	PSMA1|PSMA2|PSMA3|PSMA4|PSMA6|PSMB2|PSMB7|PSMC2|PSMC6|PSMD1|PSMD2|PSMD3|PSMD10|PSMD12|UBB|UBC|SEM1|PSMD14|UBE2C|UBE2S	-10.2360397	0	3	0	0	-29.03856447	12.265637692932577
1	-12.299812	R-HSA-4641258	M1	1	0	Reactome Gene Sets	6	Degradation of DVL		-12.299812	8.177091795288383	11.180629766199994	30198	57	1231	19	1.5434606011372867	0.3513508681704764	5682|5683|5684|5685|5687|5690|5695|5701|5706|5707|5708|5709|5716|5718|7314|7316|7979|10213|23198	PSMA1|PSMA2|PSMA3|PSMA4|PSMA6|PSMB2|PSMB7|PSMC2|PSMC6|PSMD1|PSMD2|PSMD3|PSMD10|PSMD12|UBB|UBC|SEM1|PSMD14|PSME4	-10.2304945	0	3	0	0	-29.03856447	12.265637692932577
1	-12.299812	R-HSA-69541	M1	1	0	Reactome Gene Sets	6	Stabilization of p53		-12.299812	8.177091795288383	11.180629766199994	30198	57	1231	19	1.5434606011372867	0.3513508681704764	5682|5683|5684|5685|5687|5690|5695|5701|5706|5707|5708|5709|5716|5718|7314|7316|7979|10213|23198	PSMA1|PSMA2|PSMA3|PSMA4|PSMA6|PSMB2|PSMB7|PSMC2|PSMC6|PSMD1|PSMD2|PSMD3|PSMD10|PSMD12|UBB|UBC|SEM1|PSMD14|PSME4	-10.2304945	0	3	0	0	-29.03856447	12.265637692932577
1	-12.25344303	R-HSA-8878159	M1	1	0	Reactome Gene Sets	6	Transcriptional regulation by RUNX3		-12.25344303	6.1328188464662885	10.38372179936994	30198	96	1231	24	1.949634443541836	0.3940689135206712	1026|2309|4609|5682|5683|5684|5685|5687|5690|5695|5701|5706|5707|5708|5709|5716|5718|6932|7004|7314|7316|7979|10046|10213	CDKN1A|FOXO3|MYC|PSMA1|PSMA2|PSMA3|PSMA4|PSMA6|PSMB2|PSMB7|PSMC2|PSMC6|PSMD1|PSMD2|PSMD3|PSMD10|PSMD12|TCF7|TEAD4|UBB|UBC|SEM1|MAMLD1|PSMD14	-10.18640529	0	3	0	0	-29.03856447	12.265637692932577
1	-12.23041549	R-HSA-68875	M1	1	0	Reactome Gene Sets	6	Mitotic Prophase		-12.23041549	5.0099083534513325	9.873524186626765	30198	142	1231	29	2.355808285946385	0.43227901518056494	891|983|3012|3018|5347|5516|5518|7175|7443|8331|8338|8352|8356|8358|8366|9133|9631|9688|9818|10051|23165|23225|55706|55766|57122|64689|81876|128312|348995	CCNB1|CDK1|H2AC8|H2BC3|PLK1|PPP2CB|PPP2R1A|TPR|VRK1|H2AC14|H2AC20|H3C3|H3C12|H3C2|H4C2|CCNB2|NUP155|NUP93|NUP58|SMC4|NUP205|NUP210|NDC1|H2AJ|NUP107|GORASP1|RAB1B|H2BU1|NUP43	-10.16564562	0	26	1	1	-12.23041549	10.902789060384512
1	-12.21646834	GO:0033045	M1	1	0	GO Biological Processes	19	regulation of sister chromatid segregation	19_GO:0050789 regulation of biological process	-12.21646834	5.840779853777416	10.24321776689646	30198	105	1231	25	2.0308692120227456	0.402028257	699|701|891|991|1062|1063|3619|4085|5347|5885|6599|7175|7272|9232|9319|9700|9735|9787|10403|11065|54908|55143|55755|83540|147841	BUB1|BUB1B|CCNB1|CDC20|CENPE|CENPF|INCENP|MAD2L1|PLK1|RAD21|SMARCC1|TPR|TTK|PTTG1|TRIP13|ESPL1|KNTC1|DLGAP5|NDC80|UBE2C|SPDL1|CDCA8|CDK5RAP2|NUF2|SPC24	-10.15395455	0	1	0	0	-56.54824875	11.869971960902491
1	-12.21305817	R-HSA-450531	M1	1	0	Reactome Gene Sets	6	Regulation of mRNA stability by proteins that bind AU-rich elements		-12.21305817	6.411583339487482	10.480197708289422	30198	88	1231	23	1.868399675060926	0.38593156959451647	677|3312|3315|5682|5683|5684|5685|5687|5690|5695|5701|5706|5707|5708|5709|5716|5718|7314|7316|7534|7979|10213|23198	ZFP36L1|HSPA8|HSPB1|PSMA1|PSMA2|PSMA3|PSMA4|PSMA6|PSMB2|PSMB7|PSMC2|PSMC6|PSMD1|PSMD2|PSMD3|PSMD10|PSMD12|UBB|UBC|YWHAZ|SEM1|PSMD14|PSME4	-10.1527888	0	3	0	0	-29.03856447	12.265637692932577
1	-12.17394076	GO:0071363	M1	1	0	GO Biological Processes	19	cellular response to growth factor stimulus	19_GO:0050896 response to stimulus	-12.17394076	2.9353662854881377	8.698568934031098	30198	468	1231	56	4.549147035	0.5939171516808226	142|301|351|656|659|677|847|857|890|960|1644|1906|1956|1958|2296|2309|2353|2651|2729|2730|3065|3164|3309|3315|3340|3694|3725|3791|3987|4131|4141|4609|5782|6272|6422|6654|6662|6715|7525|7804|8036|8829|9076|9158|9702|10454|10653|10765|10938|22933|25928|54541|57669|79801|84687|90417	PARP1|ANXA1|APP|BMP8B|BMPR2|ZFP36L1|CAT|CAV1|CCNA2|CD44|DDC|EDN1|EGFR|EGR1|FOXC1|FOXO3|FOS|GCNT2|GCLC|GCLM|HDAC1|NR4A1|HSPA5|HSPB1|NDST1|ITGB6|JUN|KDR|LIMS1|MAP1B|MARS1|MYC|PTPN12|SORT1|SFRP1|SOS1|SOX9|SRD5A1|YES1|LRP8|SHOC2|NRP1|CLDN1|FIBP|CEP57|TAB1|SPINT2|KDM5B|EHD1|SIRT2|SOSTDC1|DDIT4|EPB41L5|SHCBP1|PPP1R9B|KNSTRN	-10.11590427	0	18	0	0	-13.66637204	3.0048349368228395
1	-12.16712531	R-HSA-5358346	M1	1	0	Reactome Gene Sets	6	Hedgehog ligand biogenesis		-12.16712531	7.548084734112353	10.89454129762626	30198	65	1231	20	1.6246953696181965	0.36032964183669136	5682|5683|5684|5685|5687|5690|5695|5701|5706|5707|5708|5709|5716|5718|7314|7316|7979|10213|10956|23198	PSMA1|PSMA2|PSMA3|PSMA4|PSMA6|PSMB2|PSMB7|PSMC2|PSMC6|PSMD1|PSMD2|PSMD3|PSMD10|PSMD12|UBB|UBC|SEM1|PSMD14|OS9|PSME4	-10.11267893	0	3	0	0	-29.03856447	12.265637692932577
1	-12.1662838	GO:1902100	M1	1	0	GO Biological Processes	19	negative regulation of metaphase/anaphase transition of cell cycle	19_GO:0048519 negative regulation of biological process	-12.1662838	11.150579720847794	12.026944803550336	30198	33	1231	15	1.2185215272136474	0.3126981685351952	699|701|991|1063|4085|5347|5885|7175|7272|9319|9735|10403|54908|83540|147841	BUB1|BUB1B|CDC20|CENPF|MAD2L1|PLK1|RAD21|TPR|TTK|TRIP13|KNTC1|NDC80|SPDL1|NUF2|SPC24	-10.11267893	0	1	0	0	-56.54824875	11.869971960902491
1	-12.15207988	GO:0009410	M1	1	0	GO Biological Processes	19	response to xenobiotic stimulus	19_GO:0050896 response to stimulus	-12.15207988	3.119937767279608	8.809843511050346	30198	401	1231	51	4.1429731925264015	0.5679878063434746	21|196|218|328|445|476|706|811|847|873|874|983|1063|1535|1543|1545|1644|1645|1728|1906|2052|2180|2309|2353|2354|2729|2730|2947|2950|2987|3030|3162|3309|3725|4131|4192|4609|4860|5066|6422|6507|6647|6715|6720|7037|7345|7804|10512|22941|25788|84687	ABCA3|AHR|ALDH3A1|APEX1|ASS1|ATP1A1|TSPO|CALR|CAT|CBR1|CBR3|CDK1|CENPF|CYBA|CYP1A1|CYP1B1|DDC|AKR1C1|NQO1|EDN1|EPHX1|ACSL1|FOXO3|FOS|FOSB|GCLC|GCLM|GSTM3|GSTP1|GUK1|HADHA|HMOX1|HSPA5|JUN|MAP1B|MDK|MYC|PNP|PAM|SFRP1|SLC1A3|SOD1|SRD5A1|SREBF1|TFRC|UCHL1|LRP8|SEMA3C|SHANK2|RAD54B|PPP1R9B	-10.10067397	0	27	1	1	-12.15207988	3.7168599069492645
1	-12.12595854	GO:0051272	M1	1	0	GO Biological Processes	19	positive regulation of cellular component movement	19_GO:0051179 localization	-12.12595854	2.6709093803705777	8.500530648063641	30198	597	1231	65	5.280259951259139	0.6374100022315269	301|306|351|498|659|811|857|977|1365|1545|1672|1906|1950|1956|1969|2048|2335|2651|2821|3162|3309|3315|3383|3488|3655|3725|3791|3912|3958|3965|4133|4192|4233|4254|4609|5295|6278|6662|7018|7114|7494|8613|8660|8829|9076|9181|9510|9585|9734|9750|10457|10512|10769|23625|27286|55604|57402|57669|57698|64115|64581|85360|284119|284361|284403	ANXA1|ANXA3|APP|ATP5F1A|BMPR2|CALR|CAV1|CD151|CLDN3|CYP1B1|DEFB1|EDN1|EGF|EGFR|EPHA2|EPHB2|FN1|GCNT2|GPI|HMOX1|HSPA5|HSPB1|ICAM1|IGFBP5|ITGA6|JUN|KDR|LAMB1|LGALS3|LGALS9|MAP2|MDK|MET|KITLG|MYC|PIK3R1|S100A7|SOX9|TF|TMSB4X|XBP1|PLPP3|IRS2|NRP1|CLDN1|ARHGEF2|ADAMTS1|KIF20B|HDAC9|RIPOR2|GPNMB|SEMA3C|PLK2|FAM89B|SRPX2|CARMIL1|S100A14|EPB41L5|SHTN1|VSIR|CLEC7A|SYDE1|CAVIN1|EMC10|WDR62	-10.07674051	0	28	1	1	-12.12595854	4.906255077
1	-12.09553887	GO:0001944	M1	1	0	GO Biological Processes	19	vasculature development	19_GO:0032502 developmental process	-12.09553887	2.7982443405929827	8.576840433212304	30198	526	1231	60	4.8740861088545895	0.6137153606174298	163|196|290|634|659|677|682|857|1545|1605|1649|1906|1948|1950|1958|1969|2048|2296|2335|2702|2752|3162|3164|3340|3725|3726|3791|3949|4035|4240|4627|4854|6278|6303|6444|6654|6850|7045|7127|7453|7494|7534|7837|7855|8829|9394|10411|10454|10512|10553|11064|23670|27286|51421|64220|80781|81575|144165|219699|284361	AP2B1|AHR|ANPEP|CEACAM1|BMPR2|ZFP36L1|BSG|CAV1|CYP1B1|DAG1|DDIT3|EDN1|EFNB2|EGF|EGR1|EPHA2|EPHB2|FOXC1|FN1|GJA5|GLUL|HMOX1|NR4A1|NDST1|JUN|JUNB|KDR|LDLR|LRP1|MFGE8|MYH9|NOTCH3|S100A7|SAT1|SGCD|SOS1|SYK|TGFBI|TNFAIP2|WARS1|XBP1|YWHAZ|PXDN|FZD5|NRP1|HS6ST1|RAPGEF3|TAB1|SEMA3C|HTATIP2|CNTRL|CEMIP2|SRPX2|AMOTL2|STRA6|COL18A1|APOLD1|PRICKLE1|UNC5B|EMC10	-10.04849776	0	17	0	0	-13.80137121	3.2657735033814284
1	-12.07458932	GO:2000147	M1	1	0	GO Biological Processes	19	positive regulation of cell motility	19_GO:0040011 locomotion	-12.07458932	2.688358946396181	8.493405073543773	30198	584	1231	64	5.199025182778229	0.6327590066854523	301|306|351|498|659|811|857|977|1365|1545|1672|1906|1950|1956|1969|2048|2335|2651|2821|3162|3309|3315|3383|3488|3655|3725|3791|3912|3958|3965|4192|4233|4254|4609|5295|6278|6662|7018|7114|7494|8613|8660|8829|9076|9181|9510|9585|9734|9750|10457|10512|10769|23625|27286|55604|57402|57669|57698|64115|64581|85360|284119|284361|284403	ANXA1|ANXA3|APP|ATP5F1A|BMPR2|CALR|CAV1|CD151|CLDN3|CYP1B1|DEFB1|EDN1|EGF|EGFR|EPHA2|EPHB2|FN1|GCNT2|GPI|HMOX1|HSPA5|HSPB1|ICAM1|IGFBP5|ITGA6|JUN|KDR|LAMB1|LGALS3|LGALS9|MDK|MET|KITLG|MYC|PIK3R1|S100A7|SOX9|TF|TMSB4X|XBP1|PLPP3|IRS2|NRP1|CLDN1|ARHGEF2|ADAMTS1|KIF20B|HDAC9|RIPOR2|GPNMB|SEMA3C|PLK2|FAM89B|SRPX2|CARMIL1|S100A14|EPB41L5|SHTN1|VSIR|CLEC7A|SYDE1|CAVIN1|EMC10|WDR62	-10.02971428	0	28	0	0	-12.12595854	4.906255077
1	-12.02721113	WP4313	M1	1	0	WikiPathways	27	Ferroptosis		-12.02721113	7.433719814	10.786468966014919	30198	66	1231	20	1.6246953696181965	0.36032964183669136	1356|1645|1646|2180|2495|2512|2729|2730|3162|3315|3658|6303|6520|7018|7037|7296|8644|23657|64116|84883	CP|AKR1C1|AKR1C2|ACSL1|FTH1|FTL|GCLC|GCLM|HMOX1|HSPB1|IREB2|SAT1|SLC3A2|TF|TFRC|TXNRD1|AKR1C3|SLC7A11|SLC39A8|AIFM2	-9.984491399	0	29	1	1	-12.02721113	8.177091795288383
1	-12.00854707	GO:0006979	M1	1	0	GO Biological Processes	19	response to oxidative stress	19_GO:0050896 response to stimulus	-12.00854707	3.226030735675417	8.820400211	30198	365	1231	48	3.899268887083672	0.5517291265887564	142|301|328|351|824|847|983|1545|1718|1728|1894|1906|1956|2309|2353|2539|2729|2730|2936|2950|3162|3417|3725|4257|5052|5478|5516|6278|6382|6414|6647|7168|7226|7837|8614|8644|9124|9588|9833|22933|23657|30001|51435|51526|51765|79956|83667|140809	PARP1|ANXA1|APEX1|APP|CAPN2|CAT|CDK1|CYP1B1|DHCR24|NQO1|ECT2|EDN1|EGFR|FOXO3|FOS|G6PD|GCLC|GCLM|GSR|GSTP1|HMOX1|IDH1|JUN|MGST1|PRDX1|PPIA|PPP2CB|S100A7|SDC1|SELENOP|SOD1|TPM1|TRPM2|PXDN|STC2|AKR1C3|PDLIM1|PRDX6|MELK|SIRT2|SLC7A11|ERO1A|SCARA3|OSER1|STK26|ERMP1|SESN2|SRXN1	-9.967972011	0	7	0	0	-16.59291936	3.7669748719867826
1	-11.97216928	hsa05012	M1	1	0	KEGG Pathway	24	Parkinson disease		-11.97216928	3.688913591859421	9.080483272704207	30198	266	1231	40	3.249390739236393	0.5053575949154739	498|805|808|1649|2774|3309|3710|3799|4729|5566|5682|5683|5684|5685|5687|5690|5695|5701|5706|5707|5708|5709|5718|6647|7295|7314|7316|7317|7345|7384|7494|7846|7979|9167|10213|51806|54205|64116|84790|440567	ATP5F1A|CALM2|CALM3|DDIT3|GNAL|HSPA5|ITPR3|KIF5B|NDUFV2|PRKACA|PSMA1|PSMA2|PSMA3|PSMA4|PSMA6|PSMB2|PSMB7|PSMC2|PSMC6|PSMD1|PSMD2|PSMD3|PSMD12|SOD1|TXN|UBB|UBC|UBA1|UCHL1|UQCRC1|XBP1|TUBA1A|SEM1|COX7A2L|PSMD14|CALML5|CYCS|SLC39A8|TUBA1C|UQCRHL	-9.933728344	0	3	0	0	-29.03856447	12.265637692932577
1	-11.9631629	R-HSA-2871837	M1	1	0	Reactome Gene Sets	6	FCERI mediated NF-kB activation		-11.9631629	6.581561688890649	10.433335602575577	30198	82	1231	22	1.7871649065800161	0.37760471754061553	5682|5683|5684|5685|5687|5690|5695|5701|5706|5707|5708|5709|5716|5718|6500|7314|7316|7979|10213|10454|23118|23198	PSMA1|PSMA2|PSMA3|PSMA4|PSMA6|PSMB2|PSMB7|PSMC2|PSMC6|PSMD1|PSMD2|PSMD3|PSMD10|PSMD12|SKP1|UBB|UBC|SEM1|PSMD14|TAB1|TAB2|PSME4	-9.926845666	0	3	0	0	-29.03856447	12.265637692932577
1	-11.91875542	WP5124	M1	1	0	WikiPathways	27	Alzheimer's disease		-11.91875542	3.6750974360846667	9.050942140638332	30198	267	1231	40	3.249390739236393	0.5053575949154739	351|805|808|823|824|1649|3667|3710|3799|4035|5295|5296|5331|5610|5682|5683|5684|5685|5687|5690|5695|5701|5706|5707|5708|5709|5718|7494|7846|7855|7979|8660|8883|9821|10213|22943|23621|51806|54205|84790	APP|CALM2|CALM3|CAPN1|CAPN2|DDIT3|IRS1|ITPR3|KIF5B|LRP1|PIK3R1|PIK3R2|PLCB3|EIF2AK2|PSMA1|PSMA2|PSMA3|PSMA4|PSMA6|PSMB2|PSMB7|PSMC2|PSMC6|PSMD1|PSMD2|PSMD3|PSMD12|XBP1|TUBA1A|FZD5|SEM1|IRS2|NAE1|RB1CC1|PSMD14|DKK1|BACE1|CALML5|CYCS|TUBA1C	-9.884551539	0	3	0	0	-29.03856447	12.265637692932577
1	-11.89010483	R-HSA-1169091	M1	1	0	Reactome Gene Sets	6	Activation of NF-kappaB in B cells		-11.89010483	7.322768771900044	10.68063551196664	30198	67	1231	20	1.6246953696181965	0.36032964183669136	5682|5683|5684|5685|5687|5690|5695|5701|5706|5707|5708|5709|5716|5718|6500|7314|7316|7979|10213|23198	PSMA1|PSMA2|PSMA3|PSMA4|PSMA6|PSMB2|PSMB7|PSMC2|PSMC6|PSMD1|PSMD2|PSMD3|PSMD10|PSMD12|SKP1|UBB|UBC|SEM1|PSMD14|PSME4	-9.858004075	0	3	0	0	-29.03856447	12.265637692932577
1	-11.8489336	R-HSA-9012999	M1	1	0	Reactome Gene Sets	6	RHO GTPase cycle		-11.8489336	2.950309289168637	8.583208062	30198	449	1231	54	4.3866774979691305	0.5837112073787837	224|390|392|397|667|857|1152|1535|1894|1969|2040|2319|3728|3930|3954|4296|4650|4983|5295|5296|5361|5364|6434|6453|6654|7037|7170|7171|9181|9459|9497|9754|9928|10787|11113|11135|23092|23229|23263|23344|26286|27237|51306|51347|54443|55914|57120|64857|79180|81624|85360|85415|128239|284119	ALDH3A2|RND3|ARHGAP1|ARHGDIB|DST|CAV1|CKB|CYBA|ECT2|EPHA2|STOM|FLOT2|JUP|LBR|LETM1|MAP3K11|MYO9B|OPHN1|PIK3R1|PIK3R2|PLXNA1|PLXNB1|TRA2B|ITSN1|SOS1|TFRC|TPM3|TPM4|ARHGEF2|ARHGEF6|SLC4A7|STARD8|KIF14|NCKAP1|CIT|CDC42EP1|ARHGAP26|ARHGEF9|MCF2L|ESYT1|ARFGAP3|ARHGEF16|FAM13B|TAOK3|ANLN|ERBIN|GOPC|PLEKHG2|EFHD2|DIAPH3|SYDE1|RHPN2|IQGAP3|CAVIN1	-9.82319234	0	19	0	0	-13.53243179	7.709829406986189
1	-11.84698098	GO:0007094	M1	1	0	GO Biological Processes	19	mitotic spindle assembly checkpoint signaling	19_GO:0023052 signaling	-11.84698098	11.842684669038348	12.04244122551569	30198	29	1231	14	1.1372867587327375	0.30221932242633837	699|701|991|1063|4085|5347|7175|7272|9319|9735|10403|54908|83540|147841	BUB1|BUB1B|CDC20|CENPF|MAD2L1|PLK1|TPR|TTK|TRIP13|KNTC1|NDC80|SPDL1|NUF2|SPC24	-9.82319234	0	1	0	0	-56.54824875	11.869971960902491
1	-11.84698098	GO:0071173	M1	1	0	GO Biological Processes	19	spindle assembly checkpoint signaling	19_GO:0023052 signaling	-11.84698098	11.842684669038348	12.04244122551569	30198	29	1231	14	1.1372867587327375	0.30221932242633837	699|701|991|1063|4085|5347|7175|7272|9319|9735|10403|54908|83540|147841	BUB1|BUB1B|CDC20|CENPF|MAD2L1|PLK1|TPR|TTK|TRIP13|KNTC1|NDC80|SPDL1|NUF2|SPC24	-9.82319234	0	1	0	0	-56.54824875	11.869971960902491
1	-11.84698098	GO:0071174	M1	1	0	GO Biological Processes	19	mitotic spindle checkpoint signaling	19_GO:0023052 signaling	-11.84698098	11.842684669038348	12.04244122551569	30198	29	1231	14	1.1372867587327375	0.30221932242633837	699|701|991|1063|4085|5347|7175|7272|9319|9735|10403|54908|83540|147841	BUB1|BUB1B|CDC20|CENPF|MAD2L1|PLK1|TPR|TTK|TRIP13|KNTC1|NDC80|SPDL1|NUF2|SPC24	-9.82319234	0	1	0	0	-56.54824875	11.869971960902491
1	-11.77100713	R-HSA-9006934	M1	1	0	Reactome Gene Sets	6	Signaling by Receptor Tyrosine Kinases		-11.77100713	2.7780139112592015	8.439237015152885	30198	521	1231	59	4.79285134	0.6088393761240544	163|525|805|808|857|1173|1290|1535|1950|1956|1958|2335|2353|2354|3065|3185|3315|3398|3399|3667|3710|3726|3728|3791|3912|3915|4192|4233|4254|4609|5295|5296|5516|5518|5566|5725|5782|6016|6446|6455|6654|7314|7316|7525|8660|8829|10076|10608|10653|10768|10787|23118|26018|50617|53358|54845|55914|57761|64759	AP2B1|ATP6V1B1|CALM2|CALM3|CAV1|AP2M1|COL5A2|CYBA|EGF|EGFR|EGR1|FN1|FOS|FOSB|HDAC1|HNRNPF|HSPB1|ID2|ID3|IRS1|ITPR3|JUNB|JUP|KDR|LAMB1|LAMC1|MDK|MET|KITLG|MYC|PIK3R1|PIK3R2|PPP2CB|PPP2R1A|PRKACA|PTBP1|PTPN12|RIT1|SGK1|SH3GL1|SOS1|UBB|UBC|YES1|IRS2|NRP1|PTPRU|MXD4|SPINT2|AHCYL1|NCKAP1|TAB2|LRIG1|ATP6V0A4|SHC3|ESRP1|ERBIN|TRIB3|TNS3	-9.749271888	0	30	1	1	-11.77100713	3.469069246485981
1	-11.73081177	GO:0030162	M1	1	0	GO Biological Processes	19	regulation of proteolysis	19_GO:0008152 metabolic process	-11.73081177	2.436663595374525	8.185168438577447	30198	745	1231	74	6.011372867587327	0.6774784105454078	2|274|351|444|718|831|857|960|991|1191|1365|1611|1718|1950|1992|2335|2729|2821|2934|3065|3093|3164|3965|4035|4609|4627|4898|4983|5270|5347|5366|5566|5684|5701|5706|5716|5886|5918|6279|6280|6281|6449|6590|6599|6653|6790|6850|7035|7314|7980|9232|9604|9655|10049|10213|10542|10653|22933|23198|23204|23786|23787|29761|51377|54205|55081|55872|57761|64115|64581|79094|144165|653145|728113	A2M|BIN1|APP|ASPH|C3|CAST|CAV1|CD44|CDC20|CLU|CLDN3|DAP|DHCR24|EGF|SERPINB1|FN1|GCLC|GPI|GSN|HDAC1|UBE2K|NR4A1|LGALS9|LRP1|MYC|MYH9|NRDC|OPHN1|SERPINE2|PLK1|PMAIP1|PRKACA|PSMA3|PSMC2|PSMC6|PSMD10|RAD23A|RARRES1|S100A8|S100A9|S100A10|SGTA|SLPI|SMARCC1|SORL1|AURKA|SYK|TFPI|UBB|TFPI2|PTTG1|RNF14|SOCS5|DNAJB6|PSMD14|LAMTOR5|SPINT2|SIRT2|PSME4|ARL6IP1|BCL2L13|MTCH1|USP25|UCHL5|CYCS|IFT57|PBK|TRIB3|VSI…	-9.711120271	0	31	1	1	-11.73081177	2.582239514301595
1	-11.72864631	R-HSA-71387	M1	1	0	Reactome Gene Sets	6	Metabolism of carbohydrates		-11.72864631	3.4925883600214784	8.868769270616047	30198	295	1231	42	3.4118602761982126	0.5174024646038765	231|805|808|960|1836|2539|2805|2821|3161|3340|5091|5106|5214|5226|5257|5516|5518|5566|5834|5836|6382|6482|6888|7086|7167|7175|7314|7316|9394|9469|9631|9688|9818|10675|23165|23225|55706|57122|79586|113189|170384|348995	AKR1B1|CALM2|CALM3|CD44|SLC26A2|G6PD|GOT1|GPI|HMMR|NDST1|PC|PCK2|PFKP|PGD|PHKB|PPP2CB|PPP2R1A|PRKACA|PYGB|PYGL|SDC1|ST3GAL1|TALDO1|TKT|TPI1|TPR|UBB|UBC|HS6ST1|CHST3|NUP155|NUP93|NUP58|CSPG5|NUP205|NUP210|NDC1|NUP107|CHPF|CHST14|FUT11|NUP43	-9.710988984	0	32	1	1	-11.72864631	3.4925883600214784
1	-11.62392156	R-HSA-8948751	M1	1	0	Reactome Gene Sets	6	Regulation of PTEN stability and activity		-11.62392156	7.110514604598594	10.475364398780854	30198	69	1231	20	1.6246953696181965	0.36032964183669136	2444|5682|5683|5684|5685|5687|5690|5695|5701|5706|5707|5708|5709|5716|5718|7314|7316|7979|10213|23198	FRK|PSMA1|PSMA2|PSMA3|PSMA4|PSMA6|PSMB2|PSMB7|PSMC2|PSMC6|PSMD1|PSMD2|PSMD3|PSMD10|PSMD12|UBB|UBC|SEM1|PSMD14|PSME4	-9.608288923	0	3	0	0	-29.03856447	12.265637692932577
1	-11.59060029	GO:0031577	M1	1	0	GO Biological Processes	19	spindle checkpoint signaling	19_GO:0023052 signaling	-11.59060029	11.447928513403737	11.802573845347014	30198	30	1231	14	1.1372867587327375	0.30221932242633837	699|701|991|1063|4085|5347|7175|7272|9319|9735|10403|54908|83540|147841	BUB1|BUB1B|CDC20|CENPF|MAD2L1|PLK1|TPR|TTK|TRIP13|KNTC1|NDC80|SPDL1|NUF2|SPC24	-9.576982939	0	1	0	0	-56.54824875	11.869971960902491
1	-11.58507223	GO:0040017	M1	1	0	GO Biological Processes	19	positive regulation of locomotion	19_GO:0040011 locomotion	-11.58507223	2.621037770776911	8.260896716043895	30198	599	1231	64	5.199025182778229	0.6327590066854523	301|306|351|498|659|811|857|977|1365|1545|1672|1906|1950|1956|1969|2048|2335|2651|2821|3162|3309|3315|3383|3488|3655|3725|3791|3912|3958|3965|4192|4233|4254|4609|5295|6278|6662|7018|7114|7494|8613|8660|8829|9076|9181|9510|9585|9734|9750|10457|10512|10769|23625|27286|55604|57402|57669|57698|64115|64581|85360|284119|284361|284403	ANXA1|ANXA3|APP|ATP5F1A|BMPR2|CALR|CAV1|CD151|CLDN3|CYP1B1|DEFB1|EDN1|EGF|EGFR|EPHA2|EPHB2|FN1|GCNT2|GPI|HMOX1|HSPA5|HSPB1|ICAM1|IGFBP5|ITGA6|JUN|KDR|LAMB1|LGALS3|LGALS9|MDK|MET|KITLG|MYC|PIK3R1|S100A7|SOX9|TF|TMSB4X|XBP1|PLPP3|IRS2|NRP1|CLDN1|ARHGEF2|ADAMTS1|KIF20B|HDAC9|RIPOR2|GPNMB|SEMA3C|PLK2|FAM89B|SRPX2|CARMIL1|S100A14|EPB41L5|SHTN1|VSIR|CLEC7A|SYDE1|CAVIN1|EMC10|WDR62	-9.573460863	0	28	0	0	-12.12595854	4.906255077
1	-11.57772227	GO:0044770	M1	1	0	GO Biological Processes	19	cell cycle phase transition	19_GO:0009987 cellular process	-11.57772227	4.447190274630524	9.318939780958653	30198	171	1231	31	2.5182778229082046	0.44656470053144437	805|808|890|891|898|900|901|983|994|995|1026|1033|1163|1164|3398|4296|4609|4678|5347|5976|6152|6790|7027|9133|9833|10403|10769|11065|11113|27338|128239	CALM2|CALM3|CCNA2|CCNB1|CCNE1|CCNG1|CCNG2|CDK1|CDC25B|CDC25C|CDKN1A|CDKN3|CKS1B|CKS2|ID2|MAP3K11|MYC|NASP|PLK1|UPF1|RPL24|AURKA|TFDP1|CCNB2|MELK|NDC80|PLK2|UBE2C|CIT|UBE2S|IQGAP3	-9.568107665	0	12	0	0	-14.52189419	8.585946385052804
1	-11.57089271	R-HSA-8878166	M1	1	0	Reactome Gene Sets	6	Transcriptional regulation by RUNX2		-11.57089271	5.271183140764412	9.704715027467799	30198	121	1231	26	2.1121039805036554	0.4098199708035966	891|983|1026|3958|5682|5683|5684|5685|5687|5690|5695|5701|5706|5707|5708|5709|5716|5718|6500|6662|7314|7316|7525|7979|10213|23198	CCNB1|CDK1|CDKN1A|LGALS3|PSMA1|PSMA2|PSMA3|PSMA4|PSMA6|PSMB2|PSMB7|PSMC2|PSMC6|PSMD1|PSMD2|PSMD3|PSMD10|PSMD12|SKP1|SOX9|UBB|UBC|YES1|SEM1|PSMD14|PSME4	-9.563265722	0	3	0	0	-29.03856447	12.265637692932577
1	-11.55536147	GO:1903046	M1	1	0	GO Biological Processes	19	meiotic cell cycle process	19_GO:0022414 reproductive process	-11.55536147	4.313191276635631	9.241978655	30198	182	1231	32	2.5995125913891144	0.4535211041371089	675|699|701|898|994|1164|1906|2956|3619|4627|5347|5518|5885|6790|7153|7272|7314|9133|9232|9319|9700|9918|10051|10403|23397|25788|55706|81930|83540|151246|259266|284071	BRCA2|BUB1|BUB1B|CCNE1|CDC25B|CKS2|EDN1|MSH6|INCENP|MYH9|PLK1|PPP2R1A|RAD21|AURKA|TOP2A|TTK|UBB|CCNB2|PTTG1|TRIP13|ESPL1|NCAPD2|SMC4|NDC80|NCAPH|RAD54B|NDC1|KIF18A|NUF2|SGO2|ASPM|MEIOC	-9.549713051	0	33	1	1	-11.55536147	4.313191276635631
1	-11.53255567	R-HSA-9006931	M1	1	0	Reactome Gene Sets	6	Signaling by Nuclear Receptors		-11.53255567	3.4458647699208567	8.761911664	30198	299	1231	42	3.4118602761982126	0.5174024646038765	220|805|808|857|858|1950|1956|2194|2309|2353|2354|3012|3018|3065|3315|3725|3838|4602|4609|5295|5296|5885|6319|6720|7090|8202|8204|8331|8338|8352|8356|8358|8366|8644|9249|9612|10123|55766|79718|80820|128312|157506	ALDH1A3|CALM2|CALM3|CAV1|CAV2|EGF|EGFR|FASN|FOXO3|FOS|FOSB|H2AC8|H2BC3|HDAC1|HSPB1|JUN|KPNA2|MYB|MYC|PIK3R1|PIK3R2|RAD21|SCD|SREBF1|TLE3|NCOA3|NRIP1|H2AC14|H2AC20|H3C3|H3C12|H3C2|H4C2|AKR1C3|DHRS3|NCOR2|ARL4C|H2AJ|TBL1XR1|EEPD1|H2BU1|RDH10	-9.529525333	0	34	1	1	-11.53255567	8.761169780666124
1	-11.53124346	R-HSA-8941858	M1	1	0	Reactome Gene Sets	6	Regulation of RUNX3 expression and activity		-11.53124346	8.028417399010413	10.754861437701498	30198	55	1231	18	1.4622258326563768	0.34212087459705354	5682|5683|5684|5685|5687|5690|5695|5701|5706|5707|5708|5709|5716|5718|7314|7316|7979|10213	PSMA1|PSMA2|PSMA3|PSMA4|PSMA6|PSMB2|PSMB7|PSMC2|PSMC6|PSMD1|PSMD2|PSMD3|PSMD10|PSMD12|UBB|UBC|SEM1|PSMD14	-9.529525333	0	3	0	0	-29.03856447	12.265637692932577
1	-11.48647479	CORUM:193	M1	1	0	CORUM	33	PA700-20S-PA28 complex		-11.48647479	10.22136474411048	11.412362273214592	30198	36	1231	15	1.2185215272136474	0.3126981685351952	5682|5683|5684|5685|5687|5690|5695|5701|5706|5707|5708|5709|5716|5718|10213	PSMA1|PSMA2|PSMA3|PSMA4|PSMA6|PSMB2|PSMB7|PSMC2|PSMC6|PSMD1|PSMD2|PSMD3|PSMD10|PSMD12|PSMD14	-9.486708555	0	3	0	0	-29.03856447	12.265637692932577
1	-11.42404482	GO:0030335	M1	1	0	GO Biological Processes	19	positive regulation of cell migration	19_GO:0040011 locomotion	-11.42404482	2.6721567831031683	8.233902647026214	30198	560	1231	61	4.955320877	0.6185442427905643	301|306|351|498|659|811|857|977|1365|1545|1906|1950|1956|1969|2048|2335|2651|2821|3162|3309|3315|3383|3488|3655|3725|3791|3912|3958|3965|4192|4233|4254|4609|5295|6278|6662|7114|7494|8613|8660|8829|9076|9181|9510|9585|9734|9750|10457|10512|10769|23625|27286|55604|57402|57669|57698|64115|64581|85360|284361|284403	ANXA1|ANXA3|APP|ATP5F1A|BMPR2|CALR|CAV1|CD151|CLDN3|CYP1B1|EDN1|EGF|EGFR|EPHA2|EPHB2|FN1|GCNT2|GPI|HMOX1|HSPA5|HSPB1|ICAM1|IGFBP5|ITGA6|JUN|KDR|LAMB1|LGALS3|LGALS9|MDK|MET|KITLG|MYC|PIK3R1|S100A7|SOX9|TMSB4X|XBP1|PLPP3|IRS2|NRP1|CLDN1|ARHGEF2|ADAMTS1|KIF20B|HDAC9|RIPOR2|GPNMB|SEMA3C|PLK2|FAM89B|SRPX2|CARMIL1|S100A14|EPB41L5|SHTN1|VSIR|CLEC7A|SYDE1|EMC10|WDR62	-9.426221735	0	28	0	0	-12.12595854	4.906255077
1	-11.4180356	GO:0009636	M1	1	0	GO Biological Processes	19	response to toxic substance	19_GO:0050896 response to stimulus	-11.4180356	3.8564450388259623	8.944718013136445	30198	229	1231	36	2.9244516653127537	0.48022871360937863	196|445|847|983|1543|1545|1644|1728|2052|2353|2936|2947|2950|4131|4257|4501|5052|6280|6382|6415|6647|6715|7295|7296|7837|9076|9403|9588|10058|10765|11254|23657|55244|57016|83667|140809	AHR|ASS1|CAT|CDK1|CYP1A1|CYP1B1|DDC|NQO1|EPHX1|FOS|GSR|GSTM3|GSTP1|MAP1B|MGST1|MT1X|PRDX1|S100A9|SDC1|SELENOW|SOD1|SRD5A1|TXN|TXNRD1|PXDN|CLDN1|SELENOF|PRDX6|ABCB6|KDM5B|SLC6A14|SLC7A11|SLC47A1|AKR1B10|SESN2|SRXN1	-9.422147015	0	35	1	1	-11.4180356	7.293081871473421
1	-11.39983991	GO:0051321	M1	1	0	GO Biological Processes	19	meiotic cell cycle	19_GO:0022414 reproductive process	-11.39983991	3.766212403639048	8.888000129	30198	241	1231	37	3.0056864337936635	0.4866491240889096	675|699|701|734|898|994|1164|1906|2956|3619|4627|4751|5347|5518|5885|6790|7153|7272|7314|7516|9133|9232|9319|9700|9918|10051|10403|10635|22933|23397|25788|55706|81930|83540|151246|259266|284071	BRCA2|BUB1|BUB1B|OSGIN2|CCNE1|CDC25B|CKS2|EDN1|MSH6|INCENP|MYH9|NEK2|PLK1|PPP2R1A|RAD21|AURKA|TOP2A|TTK|UBB|XRCC2|CCNB2|PTTG1|TRIP13|ESPL1|NCAPD2|SMC4|NDC80|RAD51AP1|SIRT2|NCAPH|RAD54B|NDC1|KIF18A|NUF2|SGO2|ASPM|MEIOC	-9.405877254	0	33	0	0	-11.55536147	4.313191276635631
1	-11.39604567	R-HSA-1236978	M1	1	0	Reactome Gene Sets	6	Cross-presentation of soluble exogenous antigens (endosomes)		-11.39604567	8.510850644075663	10.847005899933414	30198	49	1231	17	1.380991064175467	0.3326187481169308	5682|5683|5684|5685|5687|5690|5695|5701|5706|5707|5708|5709|5716|5718|7979|10213|23198	PSMA1|PSMA2|PSMA3|PSMA4|PSMA6|PSMB2|PSMB7|PSMC2|PSMC6|PSMD1|PSMD2|PSMD3|PSMD10|PSMD12|SEM1|PSMD14|PSME4	-9.404000433	0	3	0	0	-29.03856447	12.265637692932577
1	-11.35165762	GO:0043434	M1	1	0	GO Biological Processes	19	response to peptide hormone	19_GO:0050896 response to stimulus	-11.35165762	3.187679852400556	8.535246119387173	30198	354	1231	46	3.736799350121852	0.5405688444333299	142|301|328|445|634|677|682|847|857|858|890|1535|1545|1605|1906|1958|2058|2729|2805|3030|3164|3488|3638|3667|4131|4141|4609|5106|5295|5296|5465|5786|6272|6599|6715|6720|7494|8614|8660|9734|10626|10768|11031|57761|83667|255738	PARP1|ANXA1|APEX1|ASS1|CEACAM1|ZFP36L1|BSG|CAT|CAV1|CAV2|CCNA2|CYBA|CYP1B1|DAG1|EDN1|EGR1|EPRS1|GCLC|GOT1|HADHA|NR4A1|IGFBP5|INSIG1|IRS1|MAP1B|MARS1|MYC|PCK2|PIK3R1|PIK3R2|PPARA|PTPRA|SORT1|SMARCC1|SRD5A1|SREBF1|XBP1|STC2|IRS2|HDAC9|TRIM16|AHCYL1|RAB31|TRIB3|SESN2|PCSK9	-9.36152137	0	5	0	0	-21.4059653	3.9513463708776086
1	-11.34406839	GO:0048514	M1	1	0	GO Biological Processes	19	blood vessel morphogenesis	19_GO:0032502 developmental process	-11.34406839	2.971722196387465	8.398572376961368	30198	421	1231	51	4.1429731925264015	0.5679878063434746	290|634|659|677|682|857|1545|1605|1906|1948|1950|1969|2048|2296|2335|2702|2752|3162|3164|3725|3726|3791|3949|4035|4240|4627|4854|6278|6303|6444|6654|6850|7045|7127|7453|7494|7534|7837|7855|8829|9394|10411|10553|23670|27286|51421|64220|80781|81575|219699|284361	ANPEP|CEACAM1|BMPR2|ZFP36L1|BSG|CAV1|CYP1B1|DAG1|EDN1|EFNB2|EGF|EPHA2|EPHB2|FOXC1|FN1|GJA5|GLUL|HMOX1|NR4A1|JUN|JUNB|KDR|LDLR|LRP1|MFGE8|MYH9|NOTCH3|S100A7|SAT1|SGCD|SOS1|SYK|TGFBI|TNFAIP2|WARS1|XBP1|YWHAZ|PXDN|FZD5|NRP1|HS6ST1|RAPGEF3|HTATIP2|CEMIP2|SRPX2|AMOTL2|STRA6|COL18A1|APOLD1|UNC5B|EMC10	-9.355832775	0	17	0	0	-13.80137121	3.2657735033814284
1	-11.25119798	GO:0009991	M1	1	0	GO Biological Processes	19	response to extracellular stimulus	19_GO:0050896 response to stimulus	-11.25119798	2.8167435202976687	8.262347313539767	30198	479	1231	55	4.467912266450041	0.588840844	2|166|445|659|706|847|1026|1535|1543|1545|1611|1649|1728|2180|2309|2353|2539|2729|2730|2752|3162|3309|3312|3949|4131|4141|4925|5106|5339|5366|5465|5610|6422|6647|6653|6715|6720|6781|7037|7494|8614|8644|22933|22941|23710|51520|51765|53615|57535|58528|79718|83667|84687|84918|255738	A2M|TLE5|ASS1|BMPR2|TSPO|CAT|CDKN1A|CYBA|CYP1A1|CYP1B1|DAP|DDIT3|NQO1|ACSL1|FOXO3|FOS|G6PD|GCLC|GCLM|GLUL|HMOX1|HSPA5|HSPA8|LDLR|MAP1B|MARS1|NUCB2|PCK2|PLEC|PMAIP1|PPARA|EIF2AK2|SFRP1|SOD1|SORL1|SRD5A1|SREBF1|STC1|TFRC|XBP1|STC2|AKR1C3|SIRT2|SHANK2|GABARAPL1|LARS1|STK26|MBD3|ELAPOR1|RRAGD|TBL1XR1|SESN2|PPP1R9B|LRP11|PCSK9	-9.264854716	0	36	1	1	-11.25119798	3.461468305980972
1	-11.24548	GO:1901653	M1	1	0	GO Biological Processes	19	cellular response to peptide	19_GO:0050896 response to stimulus	-11.24548	3.3780772662502825	8.604988536429946	30198	305	1231	42	3.4118602761982126	0.5174024646038765	142|328|351|445|634|677|857|858|890|1535|1545|1906|2048|2058|2309|2729|2805|3164|3383|3638|3667|4035|4131|4141|4609|5106|5295|5296|5786|6599|6715|6720|7494|8660|9181|9734|10768|11031|23621|57761|84687|255738	PARP1|APEX1|APP|ASS1|CEACAM1|ZFP36L1|CAV1|CAV2|CCNA2|CYBA|CYP1B1|EDN1|EPHB2|EPRS1|FOXO3|GCLC|GOT1|NR4A1|ICAM1|INSIG1|IRS1|LRP1|MAP1B|MARS1|MYC|PCK2|PIK3R1|PIK3R2|PTPRA|SMARCC1|SRD5A1|SREBF1|XBP1|IRS2|ARHGEF2|HDAC9|AHCYL1|RAB31|BACE1|TRIB3|PPP1R9B|PCSK9	-9.261020878	0	5	0	0	-21.4059653	3.9513463708776086
1	-11.20944114	R-HSA-9609690	M1	1	0	Reactome Gene Sets	6	HCMV Early Events		-11.20944114	4.9062550771730296	9.377141969880514	30198	135	1231	27	2.1933387489845653	0.41745344188530065	1778|1956|3012|3018|7175|7846|8331|8332|8338|8352|8356|8358|8366|8655|9612|9631|9688|9818|23165|23225|55706|57122|79718|84790|92815|128312|348995	DYNC1H1|EGFR|H2AC8|H2BC3|TPR|TUBA1A|H2AC14|H2AC16|H2AC20|H3C3|H3C12|H3C2|H4C2|DYNLL1|NCOR2|NUP155|NUP93|NUP58|NUP205|NUP210|NDC1|NUP107|TBL1XR1|TUBA1C|H2AW|H2BU1|NUP43	-9.22685803	0	26	0	0	-12.23041549	10.902789060384512
1	-11.20257072	hsa05010	M1	1	0	KEGG Pathway	24	Alzheimer disease		-11.20257072	3.0664094232331442	8.401000847957324	30198	384	1231	48	3.899268887083672	0.5517291265887564	351|498|805|808|823|824|1131|1649|3667|3710|3799|4035|4729|5295|5296|5331|5610|5682|5683|5684|5685|5687|5690|5695|5701|5706|5707|5708|5709|5718|7384|7494|7846|7855|7979|8660|8883|9167|9821|10213|22943|23621|25825|51806|54205|64116|84790|440567	APP|ATP5F1A|CALM2|CALM3|CAPN1|CAPN2|CHRM3|DDIT3|IRS1|ITPR3|KIF5B|LRP1|NDUFV2|PIK3R1|PIK3R2|PLCB3|EIF2AK2|PSMA1|PSMA2|PSMA3|PSMA4|PSMA6|PSMB2|PSMB7|PSMC2|PSMC6|PSMD1|PSMD2|PSMD3|PSMD12|UQCRC1|XBP1|TUBA1A|FZD5|SEM1|IRS2|NAE1|COX7A2L|RB1CC1|PSMD14|DKK1|BACE1|BACE2|CALML5|CYCS|SLC39A8|TUBA1C|UQCRHL	-9.221855547	0	3	0	0	-29.03856447	12.265637692932577
1	-11.15462161	R-HSA-202424	M1	1	0	Reactome Gene Sets	6	Downstream TCR signaling		-11.15462161	5.757340141580596	9.724183826373737	30198	98	1231	23	1.868399675060926	0.38593156959451647	5295|5296|5682|5683|5684|5685|5687|5690|5695|5701|5706|5707|5708|5709|5716|5718|6500|7314|7316|7979|10213|23118|23198	PIK3R1|PIK3R2|PSMA1|PSMA2|PSMA3|PSMA4|PSMA6|PSMB2|PSMB7|PSMC2|PSMC6|PSMD1|PSMD2|PSMD3|PSMD10|PSMD12|SKP1|UBB|UBC|SEM1|PSMD14|TAB2|PSME4	-9.175766369	0	3	0	0	-29.03856447	12.265637692932577
1	-11.15116917	GO:0061458	M1	1	0	GO Biological Processes	19	reproductive system development	19_GO:0032502 developmental process	-11.15116917	2.9368428278852647	8.299546078161965	30198	426	1231	51	4.1429731925264015	0.5679878063434746	2|301|659|675|677|682|718|1051|1545|1718|1956|2296|2309|3309|3371|3417|3726|3791|3880|4254|4609|4678|5270|5926|6382|6422|6647|6662|6715|6768|6781|7314|7855|8204|8614|8644|8894|9394|9510|10046|10049|10265|10653|10765|57122|64220|81930|84159|84687|157506|259266	A2M|ANXA1|BMPR2|BRCA2|ZFP36L1|BSG|C3|CEBPB|CYP1B1|DHCR24|EGFR|FOXC1|FOXO3|HSPA5|TNC|IDH1|JUNB|KDR|KRT19|KITLG|MYC|NASP|SERPINE2|ARID4A|SDC1|SFRP1|SOD1|SOX9|SRD5A1|ST14|STC1|UBB|FZD5|NRIP1|STC2|AKR1C3|EIF2S2|HS6ST1|ADAMTS1|MAMLD1|DNAJB6|IRX5|SPINT2|KDM5B|NUP107|STRA6|KIF18A|ARID5B|PPP1R9B|RDH10|ASPM	-9.174165931	0	37	1	1	-11.15116917	4.255425322037832
1	-11.12118838	R-HSA-8854518	M1	1	0	Reactome Gene Sets	6	AURKA Activation by TPX2		-11.12118838	6.720897365990452	10.088375181725302	30198	73	1231	20	1.6246953696181965	0.36032964183669136	983|1778|3161|4751|5108|5347|5518|5566|5577|6790|7846|8655|9702|9793|11064|22974|54801|55755|55835|80321	CDK1|DYNC1H1|HMMR|NEK2|PCM1|PLK1|PPP2R1A|PRKACA|PRKAR2B|AURKA|TUBA1A|DYNLL1|CEP57|CKAP5|CNTRL|TPX2|HAUS6|CDK5RAP2|CENPJ|CEP70	-9.147865632	0	21	0	0	-13.16224917	6.720897365990452
1	-11.12118838	R-HSA-8939902	M1	1	0	Reactome Gene Sets	6	Regulation of RUNX2 expression and activity		-11.12118838	6.720897365990452	10.088375181725302	30198	73	1231	20	1.6246953696181965	0.36032964183669136	5682|5683|5684|5685|5687|5690|5695|5701|5706|5707|5708|5709|5716|5718|6500|7314|7316|7979|10213|23198	PSMA1|PSMA2|PSMA3|PSMA4|PSMA6|PSMB2|PSMB7|PSMC2|PSMC6|PSMD1|PSMD2|PSMD3|PSMD10|PSMD12|SKP1|UBB|UBC|SEM1|PSMD14|PSME4	-9.147865632	0	3	0	0	-29.03856447	12.265637692932577
1	-11.02451161	R-HSA-9013694	M1	1	0	Reactome Gene Sets	6	Signaling by NOTCH4		-11.02451161	6.2823997939410745	9.874127154566516	30198	82	1231	21	1.7059301380991063	0.36907553088911915	5682|5683|5684|5685|5687|5690|5695|5701|5706|5707|5708|5709|5716|5718|6500|7314|7316|7534|7979|10046|10213	PSMA1|PSMA2|PSMA3|PSMA4|PSMA6|PSMB2|PSMB7|PSMC2|PSMC6|PSMD1|PSMD2|PSMD3|PSMD10|PSMD12|SKP1|UBB|UBC|YWHAZ|SEM1|MAMLD1|PSMD14	-9.053017463	0	3	0	0	-29.03856447	12.265637692932577
1	-11.01737889	R-HSA-1234176	M1	1	0	Reactome Gene Sets	6	Oxygen-dependent proline hydroxylation of Hypoxia-inducible Factor Alpha		-11.01737889	7.0620338232036035	10.16331789327587	30198	66	1231	19	1.5434606011372867	0.3513508681704764	5682|5683|5684|5685|5687|5690|5695|5701|5706|5707|5708|5709|5716|5718|7314|7316|7979|10213|23198	PSMA1|PSMA2|PSMA3|PSMA4|PSMA6|PSMB2|PSMB7|PSMC2|PSMC6|PSMD1|PSMD2|PSMD3|PSMD10|PSMD12|UBB|UBC|SEM1|PSMD14|PSME4	-9.047705689	0	3	0	0	-29.03856447	12.265637692932577
1	-11.00334109	GO:0001525	M1	1	0	GO Biological Processes	19	angiogenesis	19_GO:0032502 developmental process	-11.00334109	3.2657735033814284	8.439621390533963	30198	323	1231	43	3.4930950446791225	0.5233055837053973	290|634|682|857|1545|1605|1906|1948|1950|1969|2048|2296|2335|2702|2752|3162|3164|3725|3791|4240|4627|4854|6278|6303|6850|7045|7127|7453|7494|7534|7837|7855|8829|9394|10411|10553|23670|27286|51421|80781|81575|219699|284361	ANPEP|CEACAM1|BSG|CAV1|CYP1B1|DAG1|EDN1|EFNB2|EGF|EPHA2|EPHB2|FOXC1|FN1|GJA5|GLUL|HMOX1|NR4A1|JUN|KDR|MFGE8|MYH9|NOTCH3|S100A7|SAT1|SYK|TGFBI|TNFAIP2|WARS1|XBP1|YWHAZ|PXDN|FZD5|NRP1|HS6ST1|RAPGEF3|HTATIP2|CEMIP2|SRPX2|AMOTL2|COL18A1|APOLD1|UNC5B|EMC10	-9.035481235	0	17	0	0	-13.80137121	3.2657735033814284
1	-10.92105423	GO:0031667	M1	1	0	GO Biological Processes	19	response to nutrient levels	19_GO:0050896 response to stimulus	-10.92105423	2.860148699697282	8.158610048259165	30198	446	1231	52	4.224207961007311	0.5732862096284873	2|445|659|706|847|1026|1535|1543|1545|1611|1649|1728|2180|2309|2539|2729|2730|2752|3162|3309|3312|3949|4131|4141|4925|5106|5339|5366|5465|5610|6422|6647|6653|6715|6720|6781|7037|7494|8614|8644|22933|22941|23710|51520|51765|53615|57535|58528|79718|83667|84918|255738	A2M|ASS1|BMPR2|TSPO|CAT|CDKN1A|CYBA|CYP1A1|CYP1B1|DAP|DDIT3|NQO1|ACSL1|FOXO3|G6PD|GCLC|GCLM|GLUL|HMOX1|HSPA5|HSPA8|LDLR|MAP1B|MARS1|NUCB2|PCK2|PLEC|PMAIP1|PPARA|EIF2AK2|SFRP1|SOD1|SORL1|SRD5A1|SREBF1|STC1|TFRC|XBP1|STC2|AKR1C3|SIRT2|SHANK2|GABARAPL1|LARS1|STK26|MBD3|ELAPOR1|RRAGD|TBL1XR1|SESN2|LRP11|PCSK9	-8.95658712	0	36	0	0	-11.25119798	3.461468305980972
1	-10.92084285	GO:0140694	M1	1	0	GO Biological Processes	19	non-membrane-bounded organelle assembly	19_GO:0009987 cellular process	-10.92084285	3.3022870711741543	8.426787490897938	30198	312	1231	42	3.4118602761982126	0.5174024646038765	991|1058|1062|1063|1778|3619|3832|3880|4751|5339|6152|6169|6228|6790|7168|9055|9133|9493|9735|9787|9898|10403|22974|23195|23363|24137|26065|26112|27258|28988|54443|54801|55143|55755|55835|55839|64105|163786|259266|282809|284403|440145	CDC20|CENPA|CENPE|CENPF|DYNC1H1|INCENP|KIF11|KRT19|NEK2|PLEC|RPL24|RPL38|RPS23|AURKA|TPM1|PRC1|CCNB2|KIF23|KNTC1|DLGAP5|UBAP2L|NDC80|TPX2|MDN1|OBSL1|KIF4A|LSM14A|CCDC69|LSM3|DBNL|ANLN|HAUS6|CDCA8|CDK5RAP2|CENPJ|CENPN|CENPK|SASS6|ASPM|POC1B|WDR62|MZT1	-8.95658712	0	38	1	1	-10.92084285	3.3022870711741543
1	-10.90216654	GO:0019725	M1	1	0	GO Biological Processes	19	cellular homeostasis	19_GO:0065007 biological regulation	-10.90216654	2.5281829705239445	7.932375444748354	30198	621	1231	64	5.199025182778229	0.6327590066854523	134|328|351|476|481|483|794|811|857|858|1152|1317|1356|1535|1649|1728|1906|2309|2495|2512|2729|2730|2936|3093|3162|3383|3658|3783|3954|4501|4609|5052|5106|5295|5296|5566|6279|6280|6434|6507|6558|6647|6781|7018|7037|7184|7295|7296|7494|8614|8660|9497|9588|10058|11065|23241|27338|30001|50617|55144|64116|64710|79085|79689	ADORA1|APEX1|APP|ATP1A1|ATP1B1|ATP1B3|CALB2|CALR|CAV1|CAV2|CKB|SLC31A1|CP|CYBA|DDIT3|NQO1|EDN1|FOXO3|FTH1|FTL|GCLC|GCLM|GSR|UBE2K|HMOX1|ICAM1|IREB2|KCNN4|LETM1|MT1X|MYC|PRDX1|PCK2|PIK3R1|PIK3R2|PRKACA|S100A8|S100A9|TRA2B|SLC1A3|SLC12A2|SOD1|STC1|TF|TFRC|HSP90B1|TXN|TXNRD1|XBP1|STC2|IRS2|SLC4A7|PRDX6|ABCB6|UBE2C|PACS2|UBE2S|ERO1A|ATP6V0A4|LRRC8D|SLC39A8|NUCKS1|SLC25A23|STEAP4	-8.939701715	0	39	1	1	-10.90216654	2.7170716408394946
1	-10.88180324	GO:0045839	M1	1	0	GO Biological Processes	19	negative regulation of mitotic nuclear division	19_GO:0048519 negative regulation of biological process	-10.88180324	9.435105917640442	10.866096095776639	30198	39	1231	15	1.2185215272136474	0.3126981685351952	699|701|991|1063|4085|5347|5885|7175|7272|9319|9735|10403|54908|83540|147841	BUB1|BUB1B|CDC20|CENPF|MAD2L1|PLK1|RAD21|TPR|TTK|TRIP13|KNTC1|NDC80|SPDL1|NUF2|SPC24	-8.921121966	0	1	0	0	-56.54824875	11.869971960902491
1	-10.86465059	GO:0097305	M1	1	0	GO Biological Processes	19	response to alcohol	19_GO:0050896 response to stimulus	-10.86465059	3.695087505820692	8.623177604034721	30198	239	1231	36	2.9244516653127537	0.48022871360937863	2|142|196|498|687|706|808|847|929|983|1365|1535|1545|1605|1646|1728|2309|2353|2354|2539|3728|4609|5465|5997|6279|6422|6446|6480|6647|6720|7804|8644|9076|10213|57476|84687	A2M|PARP1|AHR|ATP5F1A|KLF9|TSPO|CALM3|CAT|CD14|CDK1|CLDN3|CYBA|CYP1B1|DAG1|AKR1C2|NQO1|FOXO3|FOS|FOSB|G6PD|JUP|MYC|PPARA|RGS2|S100A8|SFRP1|SGK1|ST6GAL1|SOD1|SREBF1|LRP8|AKR1C3|CLDN1|PSMD14|GRAMD1B|PPP1R9B	-8.905745575	0	40	1	1	-10.86465059	3.695087505820692
1	-10.84038994	GO:0033365	M1	1	0	GO Biological Processes	19	protein localization to organelle	19_GO:0051179 localization	-10.84038994	2.4387817635070617	7.846357741900629	30198	684	1231	68	5.523964256701868	0.6511143011115605	675|706|754|808|811|983|1026|1058|1191|1434|1649|1660|2634|3009|3012|3309|3312|3638|3838|5108|5295|5347|5566|5885|6272|6449|6491|6500|6653|6662|6729|6741|6790|6850|7175|7272|7295|8366|8829|8878|9585|9631|9636|9688|9735|9919|10049|10542|10615|10938|10956|23363|23480|23677|27042|54492|54908|55187|57082|57122|64747|64770|84687|134266|144165|284361|401505|100188893	BRCA2|TSPO|PTTG1IP|CALM3|CALR|CDK1|CDKN1A|CENPA|CLU|CSE1L|DDIT3|DHX9|GBP2|H1-5|H2AC8|HSPA5|HSPA8|INSIG1|KPNA2|PCM1|PIK3R1|PLK1|PRKACA|RAD21|SORT1|SGTA|STIL|SKP1|SORL1|SOX9|SRP54|SSB|AURKA|SYK|TPR|TTK|TXN|H4C2|NRP1|SQSTM1|KIF20B|NUP155|ISG15|NUP93|KNTC1|SEC16A|DNAJB6|LAMTOR5|SPAG5|EHD1|OS9|OBSL1|SEC61G|SH3BP4|UTP25|NEURL1B|SPDL1|VPS13D|KNL1|NUP107|MFSD1|CCDC14|PPP1R9B|GRPEL2|PRICKLE1|EMC10|TOMM5|T…	-8.88325395	0	41	1	1	-10.84038994	2.4387817635070617
1	-10.8215418	R-HSA-6807070	M1	1	0	Reactome Gene Sets	6	PTEN Regulation		-10.8215418	4.731031681559707	9.121622205079937	30198	140	1231	27	2.1933387489845653	0.41745344188530065	1958|2444|3065|3725|5682|5683|5684|5685|5687|5690|5695|5701|5706|5707|5708|5709|5716|5718|7314|7316|7979|10213|10542|23198|23466|53615|58528	EGR1|FRK|HDAC1|JUN|PSMA1|PSMA2|PSMA3|PSMA4|PSMA6|PSMB2|PSMB7|PSMC2|PSMC6|PSMD1|PSMD2|PSMD3|PSMD10|PSMD12|UBB|UBC|SEM1|PSMD14|LAMTOR5|PSME4|CBX6|MBD3|RRAGD	-8.866167657	0	3	0	0	-29.03856447	12.265637692932577
1	-10.80400794	GO:0031960	M1	1	0	GO Biological Processes	19	response to corticosteroid	19_GO:0050896 response to stimulus	-10.80400794	4.418676932857697	8.966065117202252	30198	161	1231	29	2.355808285946385	0.43227901518056494	2|21|142|301|306|445|498|677|687|808|1535|1545|1906|2309|2353|2354|2805|4192|5066|5106|6382|6446|6715|6781|8644|9076|10076|54541|114907	A2M|ABCA3|PARP1|ANXA1|ANXA3|ASS1|ATP5F1A|ZFP36L1|KLF9|CALM3|CYBA|CYP1B1|EDN1|FOXO3|FOS|FOSB|GOT1|MDK|PAM|PCK2|SDC1|SGK1|SRD5A1|STC1|AKR1C3|CLDN1|PTPRU|DDIT4|FBXO32	-8.850388524	0	10	0	0	-15.02242188	6.017105283325414
1	-10.78982689	GO:1901654	M1	1	0	GO Biological Processes	19	response to ketone	19_GO:0050896 response to stimulus	-10.78982689	4.046395939936519	8.775195499880013	30198	194	1231	32	2.5995125913891144	0.4535211041371089	2|142|196|445|498|687|706|808|811|857|1535|1545|1646|1728|1906|2309|2353|2354|2821|4478|4609|4678|5106|6422|6446|6715|6720|8644|9076|54541|84687|114907	A2M|PARP1|AHR|ASS1|ATP5F1A|KLF9|TSPO|CALM3|CALR|CAV1|CYBA|CYP1B1|AKR1C2|NQO1|EDN1|FOXO3|FOS|FOSB|GPI|MSN|MYC|NASP|PCK2|SFRP1|SGK1|SRD5A1|SREBF1|AKR1C3|CLDN1|DDIT4|PPP1R9B|FBXO32	-8.837955135	0	10	0	0	-15.02242188	6.017105283325414
1	-10.78242403	hsa03050	M1	1	0	KEGG Pathway	24	Proteasome		-10.78242403	8.532617525518313	10.53964386415739	30198	46	1231	16	1.2997562956945572	0.32282045916517094	5682|5683|5684|5685|5687|5690|5695|5701|5706|5707|5708|5709|5718|7979|10213|23198	PSMA1|PSMA2|PSMA3|PSMA4|PSMA6|PSMB2|PSMB7|PSMC2|PSMC6|PSMD1|PSMD2|PSMD3|PSMD12|SEM1|PSMD14|PSME4	-8.832292941	0	3	0	0	-29.03856447	12.265637692932577
1	-10.77080276	R-HSA-5668541	M1	1	0	Reactome Gene Sets	6	TNFR2 non-canonical NF-kB pathway		-10.77080276	5.5315620968127295	9.450456744524168	30198	102	1231	23	1.868399675060926	0.38593156959451647	5682|5683|5684|5685|5687|5690|5695|5701|5706|5707|5708|5709|5716|5718|5971|6500|7314|7316|7979|8744|9040|10213|23198	PSMA1|PSMA2|PSMA3|PSMA4|PSMA6|PSMB2|PSMB7|PSMC2|PSMC6|PSMD1|PSMD2|PSMD3|PSMD10|PSMD12|RELB|SKP1|UBB|UBC|SEM1|TNFSF9|UBE2M|PSMD14|PSME4	-8.822405383	0	3	0	0	-29.03856447	12.265637692932577
1	-10.76389423	R-HSA-5658442	M1	1	0	Reactome Gene Sets	6	Regulation of RAS by GAPs		-10.76389423	6.854326946050556	9.963020629726786	30198	68	1231	19	1.5434606011372867	0.3513508681704764	5682|5683|5684|5685|5687|5690|5695|5701|5706|5707|5708|5709|5716|5718|7314|7316|7979|10213|23198	PSMA1|PSMA2|PSMA3|PSMA4|PSMA6|PSMB2|PSMB7|PSMC2|PSMC6|PSMD1|PSMD2|PSMD3|PSMD10|PSMD12|UBB|UBC|SEM1|PSMD14|PSME4	-8.81722367	0	3	0	0	-29.03856447	12.265637692932577
1	-10.74934313	WP3612	M1	1	0	WikiPathways	27	Photodynamic therapy-induced NFE2L2 (NRF2) survival signaling		-10.74934313	12.798926288277471	11.669222826388474	30198	23	1231	12	0.974817222	0.2800305390697998	1244|1728|2052|2353|2729|2730|2950|3162|3725|4835|8714|140809	ABCC2|NQO1|EPHX1|FOS|GCLC|GCLM|GSTP1|HMOX1|JUN|NQO2|ABCC3|SRXN1	-8.804392556	0	42	1	1	-10.74934313	12.798926288277471
1	-10.74621423	R-HSA-446652	M1	1	0	Reactome Gene Sets	6	Interleukin-1 family signaling		-10.74621423	4.697478265378432	9.071968566160573	30198	141	1231	27	2.1933387489845653	0.41745344188530065	351|3654|5682|5683|5684|5685|5687|5690|5695|5701|5706|5707|5708|5709|5716|5718|5782|6500|7314|7316|7979|8878|10213|10454|23118|23198|26095	APP|IRAK1|PSMA1|PSMA2|PSMA3|PSMA4|PSMA6|PSMB2|PSMB7|PSMC2|PSMC6|PSMD1|PSMD2|PSMD3|PSMD10|PSMD12|PTPN12|SKP1|UBB|UBC|SEM1|SQSTM1|PSMD14|TAB1|TAB2|PSME4|PTPN20	-8.802976851	0	3	0	0	-29.03856447	12.265637692932577
1	-10.74247065	GO:0048608	M1	1	0	GO Biological Processes	19	reproductive structure development	19_GO:0022414 reproductive process	-10.74247065	2.8996779415916247	8.111168898210357	30198	423	1231	50	4.061738424045491	0.5626299820063473	2|301|659|675|677|682|718|1051|1545|1718|1956|2296|2309|3309|3371|3417|3726|3791|3880|4254|4609|4678|5270|5926|6382|6422|6647|6662|6715|6768|6781|7314|7855|8204|8614|8644|8894|9394|9510|10046|10049|10265|10653|10765|57122|64220|81930|84159|157506|259266	A2M|ANXA1|BMPR2|BRCA2|ZFP36L1|BSG|C3|CEBPB|CYP1B1|DHCR24|EGFR|FOXC1|FOXO3|HSPA5|TNC|IDH1|JUNB|KDR|KRT19|KITLG|MYC|NASP|SERPINE2|ARID4A|SDC1|SFRP1|SOD1|SOX9|SRD5A1|ST14|STC1|UBB|FZD5|NRIP1|STC2|AKR1C3|EIF2S2|HS6ST1|ADAMTS1|MAMLD1|DNAJB6|IRX5|SPINT2|KDM5B|NUP107|STRA6|KIF18A|ARID5B|RDH10|ASPM	-8.801382138	0	37	0	0	-11.15116917	4.255425322037832
1	-10.74121327	GO:0010639	M1	1	0	GO Biological Processes	19	negative regulation of organelle organization	19_GO:0048519 negative regulation of biological process	-10.74121327	3.1560705174797263	8.266456205803792	30198	342	1231	44	3.5743298131600323	0.5291327205808042	118|142|699|701|706|991|1063|1191|2729|2764|2934|4070|4085|4131|4133|4171|4233|5295|5347|5716|5885|6712|7037|7114|7153|7175|7272|9181|9232|9319|9700|9735|10403|22974|26586|51571|54908|55755|57489|79822|83540|85415|147841|157922	ADD1|PARP1|BUB1|BUB1B|TSPO|CDC20|CENPF|CLU|GCLC|GMFB|GSN|TACSTD2|MAD2L1|MAP1B|MAP2|MCM2|MET|PIK3R1|PLK1|PSMD10|RAD21|SPTBN2|TFRC|TMSB4X|TOP2A|TPR|TTK|ARHGEF2|PTTG1|TRIP13|ESPL1|KNTC1|NDC80|TPX2|CKAP2|CYRIB|SPDL1|CDK5RAP2|ODF2L|ARHGAP28|NUF2|RHPN2|SPC24|CAMSAP1	-8.801382138	0	1	0	0	-56.54824875	11.869971960902491
1	-10.70030118	R-HSA-5632684	M1	1	0	Reactome Gene Sets	6	Hedgehog 'on' state		-10.70030118	6.060668037	9.63162282	30198	85	1231	21	1.7059301380991063	0.36907553088911915	408|5682|5683|5684|5685|5687|5690|5695|5701|5706|5707|5708|5709|5716|5718|7314|7316|7979|10213|23198|23288	ARRB1|PSMA1|PSMA2|PSMA3|PSMA4|PSMA6|PSMB2|PSMB7|PSMC2|PSMC6|PSMD1|PSMD2|PSMD3|PSMD10|PSMD12|UBB|UBC|SEM1|PSMD14|PSME4|IQCE	-8.762163204	0	3	0	0	-29.03856447	12.265637692932577
1	-10.65532705	R-HSA-162906	M1	1	0	Reactome Gene Sets	6	HIV Infection		-10.65532705	3.7168599069492654	8.544974424625863	30198	231	1231	35	2.843216896831844	0.4737099780100167	163|1173|2237|3105|5478|5682|5683|5684|5685|5687|5690|5695|5701|5706|5707|5708|5709|5716|5718|6500|6917|7175|7314|7316|7979|9631|9688|9818|10213|23165|23198|23225|55706|57122|348995	AP2B1|AP2M1|FEN1|HLA-A|PPIA|PSMA1|PSMA2|PSMA3|PSMA4|PSMA6|PSMB2|PSMB7|PSMC2|PSMC6|PSMD1|PSMD2|PSMD3|PSMD10|PSMD12|SKP1|TCEA1|TPR|UBB|UBC|SEM1|NUP155|NUP93|NUP58|PSMD14|NUP205|PSME4|NUP210|NDC1|NUP107|NUP43	-8.718875653	0	3	0	0	-29.03856447	12.265637692932577
1	-10.52111751	R-HSA-71291	M1	1	0	Reactome Gene Sets	6	Metabolism of amino acids and derivatives		-10.52111751	3.017215689	8.092158102872608	30198	374	1231	46	3.736799350121852	0.5405688444333299	445|1152|1644|1728|2058|2752|2805|2936|4141|4967|5682|5683|5684|5685|5687|5690|5695|5701|5706|5707|5708|5709|5716|5718|6130|6137|6152|6167|6169|6187|6228|6301|6303|6520|7296|7979|8140|8424|10213|11112|23198|29968|51520|51582|55349|84706	ASS1|CKB|DDC|NQO1|EPRS1|GLUL|GOT1|GSR|MARS1|OGDH|PSMA1|PSMA2|PSMA3|PSMA4|PSMA6|PSMB2|PSMB7|PSMC2|PSMC6|PSMD1|PSMD2|PSMD3|PSMD10|PSMD12|RPL7A|RPL13|RPL24|RPL37|RPL38|RPS2|RPS23|SARS1|SAT1|SLC3A2|TXNRD1|SEM1|SLC7A5|BBOX1|PSMD14|HIBADH|PSME4|PSAT1|LARS1|AZIN1|CHDH|GPT2	-8.587315185	0	3	0	0	-29.03856447	12.265637692932577
1	-10.52041294	GO:0030163	M1	1	0	GO Biological Processes	19	protein catabolic process	19_GO:0008152 metabolic process	-10.52041294	2.380672294830795	7.680142567198677	30198	711	1231	69	5.605199025182778	0.6556023928318864	408|634|811|821|824|991|1191|1649|3093|3309|3312|3949|5119|5366|5516|5682|5683|5684|5685|5687|5690|5695|5701|5706|5707|5708|5709|5718|5886|6449|6500|7184|7314|7316|7317|7319|7328|7345|7494|8878|9604|9618|9636|9928|10213|10956|11065|11253|11313|22933|23014|23190|23198|23624|27042|27246|27338|29128|29761|51377|54431|54461|55905|57602|79102|79718|89910|149603|255738	ARRB1|CEACAM1|CALR|CANX|CAPN2|CDC20|CLU|DDIT3|UBE2K|HSPA5|HSPA8|LDLR|CHMP1A|PMAIP1|PPP2CB|PSMA1|PSMA2|PSMA3|PSMA4|PSMA6|PSMB2|PSMB7|PSMC2|PSMC6|PSMD1|PSMD2|PSMD3|PSMD12|RAD23A|SGTA|SKP1|HSP90B1|UBB|UBC|UBA1|UBE2A|UBE2H|UCHL1|XBP1|SQSTM1|RNF14|TRAF4|ISG15|KIF14|PSMD14|OS9|UBE2C|MAN1B1|LYPLA2|SIRT2|FBXO21|UBXN4|PSME4|CBLC|UTP25|RNF115|UBE2S|UHRF1|USP25|UCHL5|DNAJC10|FBXW5|RNF114|USP36|RNF26|TBL1XR1…	-8.587315185	0	3	0	0	-29.03856447	12.265637692932577
1	-10.3598505	GO:0097435	M1	1	0	GO Biological Processes	19	supramolecular fiber organization	19_GO:0009987 cellular process	-10.3598505	2.5916465799274655	7.758664166694784	30198	549	1231	58	4.711616572	0.6039151484052949	118|351|390|408|631|649|667|1290|1545|1778|2195|2296|2934|3852|3855|3856|3861|3866|3880|4430|4642|5108|5339|7018|7114|7168|7170|7171|7184|7837|9124|9181|9793|10049|10491|11004|11034|22974|23164|23363|23621|55604|55835|57619|57698|65108|79709|79745|81624|81930|83481|84687|126731|144501|157922|283431|440145|440193	ADD1|APP|RND3|ARRB1|BFSP1|BMP1|DST|COL5A2|CYP1B1|DYNC1H1|FAT1|FOXC1|GSN|KRT5|KRT7|KRT8|KRT14|KRT15|KRT19|MYO1B|MYO1D|PCM1|PLEC|TF|TMSB4X|TPM1|TPM3|TPM4|HSP90B1|PXDN|PDLIM1|ARHGEF2|CKAP5|DNAJB6|CRTAP|KIF2C|DSTN|TPX2|MPRIP|OBSL1|BACE1|CARMIL1|CENPJ|SHROOM3|SHTN1|MARCKSL1|COLGALT1|CLIP4|DIAPH3|KIF18A|EPPK1|PPP1R9B|CCSAP|KRT80|CAMSAP1|GAS2L3|MZT1|CCDC88C	-8.428419909	0	43	1	1	-10.3598505	2.5916465799274655
1	-10.33533256	R-HSA-983231	M1	1	0	Reactome Gene Sets	6	Factors involved in megakaryocyte development and platelet production		-10.33533256	4.2345653939886265	8.666666339412197	30198	168	1231	29	2.355808285946385	0.43227901518056494	1062|3065|3659|3799|3832|3835|4602|5566|5576|5577|7846|8165|8352|8356|8358|9493|9585|10112|10938|11004|23046|23303|23764|24137|55604|81930|84790|91768|221037	CENPE|HDAC1|IRF1|KIF5B|KIF11|KIF22|MYB|PRKACA|PRKAR2A|PRKAR2B|TUBA1A|AKAP1|H3C3|H3C12|H3C2|KIF23|KIF20B|KIF20A|EHD1|KIF2C|KIF21B|KIF13B|MAFF|KIF4A|CARMIL1|KIF18A|TUBA1C|CABLES1|JMJD1C	-8.405562754	0	44	1	1	-10.33533256	5.820980600035798
1	-10.32403216	GO:2001251	M1	1	0	GO Biological Processes	19	negative regulation of chromosome organization	19_GO:0048519 negative regulation of biological process	-10.32403216	6.132818846466288	9.476479603528157	30198	80	1231	20	1.6246953696181965	0.36032964183669136	142|699|701|991|1063|4085|4171|5347|5885|7153|7175|7272|9232|9319|9700|9735|10403|54908|83540|147841	PARP1|BUB1|BUB1B|CDC20|CENPF|MAD2L1|MCM2|PLK1|RAD21|TOP2A|TPR|TTK|PTTG1|TRIP13|ESPL1|KNTC1|NDC80|SPDL1|NUF2|SPC24	-8.39591681	0	1	0	0	-56.54824875	11.869971960902491
1	-10.26351151	GO:0019941	M1	1	0	GO Biological Processes	19	modification-dependent protein catabolic process	19_GO:0008152 metabolic process	-10.26351151	2.5526371212805006	7.693917174457081	30198	567	1231	59	4.79285134	0.6088393761240544	408|811|821|991|1649|3093|3309|5119|5516|5682|5683|5684|5685|5687|5690|5695|5701|5706|5707|5708|5709|5718|5886|6449|6500|7184|7314|7316|7317|7319|7328|7345|7494|8878|9604|9618|9636|9928|10213|10956|11065|11253|22933|23014|23190|23624|27246|27338|29128|29761|51377|54431|54461|55905|57602|79102|79718|89910|149603	ARRB1|CALR|CANX|CDC20|DDIT3|UBE2K|HSPA5|CHMP1A|PPP2CB|PSMA1|PSMA2|PSMA3|PSMA4|PSMA6|PSMB2|PSMB7|PSMC2|PSMC6|PSMD1|PSMD2|PSMD3|PSMD12|RAD23A|SGTA|SKP1|HSP90B1|UBB|UBC|UBA1|UBE2A|UBE2H|UCHL1|XBP1|SQSTM1|RNF14|TRAF4|ISG15|KIF14|PSMD14|OS9|UBE2C|MAN1B1|SIRT2|FBXO21|UBXN4|CBLC|RNF115|UBE2S|UHRF1|USP25|UCHL5|DNAJC10|FBXW5|RNF114|USP36|RNF26|TBL1XR1|UBE3B|RNF187	-8.337044339	0	3	0	0	-29.03856447	12.265637692932577
1	-10.25643136	GO:1901214	M1	1	0	GO Biological Processes	19	regulation of neuron death	19_GO:0050789 regulation of biological process	-10.25643136	3.2031283147148755	8.089923569	30198	314	1231	41	3.330625507717303	0.5114207321882843	16|134|142|163|824|1051|1191|1649|1718|1728|1948|1958|2309|2353|2539|2729|2730|2821|3162|3725|4192|4296|5465|6647|6653|7226|7314|7516|8829|8883|9040|9928|10038|10457|22943|23621|23657|54541|94234|219699|255738	AARS1|ADORA1|PARP1|AP2B1|CAPN2|CEBPB|CLU|DDIT3|DHCR24|NQO1|EFNB2|EGR1|FOXO3|FOS|G6PD|GCLC|GCLM|GPI|HMOX1|JUN|MDK|MAP3K11|PPARA|SOD1|SORL1|TRPM2|UBB|XRCC2|NRP1|NAE1|UBE2M|KIF14|PARP2|GPNMB|DKK1|BACE1|SLC7A11|DDIT4|FOXQ1|UNC5B|PCSK9	-8.331606136	0	45	1	1	-10.25643136	3.2031283147148755
1	-10.21206709	GO:0043086	M1	1	0	GO Biological Processes	19	negative regulation of catalytic activity	19_GO:0065007 biological regulation	-10.21206709	2.2783500040307327	7.486139881229463	30198	786	1231	73	5.930138099106418	0.6731760096108985	2|274|301|306|351|408|634|701|718|831|857|960|991|1026|1718|1728|1992|2048|2717|2764|2821|2950|3164|3315|3958|4035|4085|4171|5270|5339|5347|5478|5576|5577|5918|5997|6167|6272|6422|6590|6653|7035|7345|7453|7980|8660|9232|9568|9655|9734|10049|10542|10653|11113|23204|23624|23677|25998|26472|51347|51377|55450|55755|57761|64793|81611|84152|84687|84959|159090|261726|653145|728113	A2M|BIN1|ANXA1|ANXA3|APP|ARRB1|CEACAM1|BUB1B|C3|CAST|CAV1|CD44|CDC20|CDKN1A|DHCR24|NQO1|SERPINB1|EPHB2|GLA|GMFB|GPI|GSTP1|NR4A1|HSPB1|LGALS3|LRP1|MAD2L1|MCM2|SERPINE2|PLEC|PLK1|PPIA|PRKAR2A|PRKAR2B|RARRES1|RGS2|RPL37|SORT1|SFRP1|SLPI|SORL1|TFPI|UCHL1|WARS1|TFPI2|IRS2|PTTG1|GABBR2|SOCS5|HDAC9|DNAJB6|LAMTOR5|SPINT2|CIT|ARL6IP1|CBLC|SH3BP4|IBTK|PPP1R14B|TAOK3|UCHL5|CAMK2N1|CDK5RAP2|TRIB3|CEP85|ANP32…	-8.28887763	0	46	1	1	-10.21206709	2.8792576743973175
1	-10.15984759	WP3888	M1	1	0	WikiPathways	27	VEGFA-VEGFR2 signaling pathway		-10.15984759	2.7939949186634565	7.805549250256413	30198	439	1231	50	4.061738424045491	0.5626299820063473	274|301|682|811|824|857|1958|1969|1982|2048|2058|2309|2317|2335|3065|3164|3315|3383|3418|3486|3725|3791|4627|4860|5226|5295|5296|5331|5757|6301|6729|6902|7004|7086|7114|7170|7295|7414|9510|9588|9734|9898|10397|11080|22943|54205|55872|79094|81575|84790	BIN1|ANXA1|BSG|CALR|CAPN2|CAV1|EGR1|EPHA2|EIF4G2|EPHB2|EPRS1|FOXO3|FLNB|FN1|HDAC1|NR4A1|HSPB1|ICAM1|IDH2|IGFBP3|JUN|KDR|MYH9|PNP|PGD|PIK3R1|PIK3R2|PLCB3|PTMA|SARS1|SRP54|TBCA|TEAD4|TKT|TMSB4X|TPM3|TXN|VCL|ADAMTS1|PRDX6|HDAC9|UBAP2L|NDRG1|DNAJB4|DKK1|CYCS|PBK|CHAC1|APOLD1|TUBA1C	-8.238287755	0	47	1	1	-10.15984759	2.7939949186634565
1	-10.14766737	R-HSA-9609646	M1	1	0	Reactome Gene Sets	6	HCMV Infection		-10.14766737	4.292973192526402	8.609379391	30198	160	1231	28	2.274573517465475	0.4249371980742844	1778|1956|3012|3018|5119|7175|7846|8331|8332|8338|8352|8356|8358|8366|8655|9612|9631|9688|9818|23165|23225|55706|57122|79718|84790|92815|128312|348995	DYNC1H1|EGFR|H2AC8|H2BC3|CHMP1A|TPR|TUBA1A|H2AC14|H2AC16|H2AC20|H3C3|H3C12|H3C2|H4C2|DYNLL1|NCOR2|NUP155|NUP93|NUP58|NUP205|NUP210|NDC1|NUP107|TBL1XR1|TUBA1C|H2AW|H2BU1|NUP43	-8.227731065	0	26	0	0	-12.23041549	10.902789060384512
1	-10.1365548	GO:0060322	M1	1	0	GO Biological Processes	19	head development	19_GO:0032502 developmental process	-10.1365548	2.269687076258753	7.449965100278269	30198	789	1231	73	5.930138099106418	0.6731760096108985	16|220|306|351|444|471|675|805|808|900|1063|1152|1808|1956|2048|2296|2309|2539|3065|3309|3340|3398|3590|3912|4192|4609|4677|4854|4967|4983|5108|5270|5362|5997|6414|6434|6491|6654|6662|6712|6715|7314|7804|8655|8660|8829|8871|9919|9928|10058|11240|22933|22941|22943|23152|23322|23654|23657|51377|53615|54541|55558|55755|57526|64220|64770|84159|84687|139411|259266|266727|284403|388662	AARS1|ALDH1A3|ANXA3|APP|ASPH|ATIC|BRCA2|CALM2|CALM3|CCNG1|CENPF|CKB|DPYSL2|EGFR|EPHB2|FOXC1|FOXO3|G6PD|HDAC1|HSPA5|NDST1|ID2|IL11RA|LAMB1|MDK|MYC|NARS1|NOTCH3|OGDH|OPHN1|PCM1|SERPINE2|PLXNA2|RGS2|SELENOP|TRA2B|STIL|SOS1|SOX9|SPTBN2|SRD5A1|UBB|LRP8|DYNLL1|IRS2|NRP1|SYNJ2|SEC16A|KIF14|ABCB6|PADI2|SIRT2|SHANK2|DKK1|CIC|RPGRIP1L|PLXNB2|SLC7A11|UCHL5|MBD3|DDIT4|PLXNA3|CDK5RAP2|PCDH19|STRA6|CCDC14|ARID…	-8.218235978	0	48	1	1	-10.1365548	2.980435327254644
1	-10.07500787	R-HSA-376176	M1	1	0	Reactome Gene Sets	6	Signaling by ROBO receptors		-10.07500787	3.713449944	8.288833448	30198	218	1231	33	2.680747359870024	0.46036076128147835	1605|4116|4650|5566|5576|5682|5683|5684|5685|5687|5690|5695|5701|5706|5707|5708|5709|5716|5718|6130|6137|6152|6167|6169|6187|6228|6654|7314|7316|7979|8829|10213|23198	DAG1|MAGOH|MYO9B|PRKACA|PRKAR2A|PSMA1|PSMA2|PSMA3|PSMA4|PSMA6|PSMB2|PSMB7|PSMC2|PSMC6|PSMD1|PSMD2|PSMD3|PSMD10|PSMD12|RPL7A|RPL13|RPL24|RPL37|RPL38|RPS2|RPS23|SOS1|UBB|UBC|SEM1|NRP1|PSMD14|PSME4	-8.158300535	0	3	0	0	-29.03856447	12.265637692932577
1	-10.01626625	GO:0044772	M1	1	0	GO Biological Processes	19	mitotic cell cycle phase transition	19_GO:0009987 cellular process	-10.01626625	4.239973523482866	8.523875288050665	30198	162	1231	28	2.274573517465475	0.4249371980742844	805|808|890|891|898|900|901|983|994|995|1026|1033|1163|1164|3398|4609|4678|5347|6152|6790|7027|9133|9833|10769|11065|11113|27338|128239	CALM2|CALM3|CCNA2|CCNB1|CCNE1|CCNG1|CCNG2|CDK1|CDC25B|CDC25C|CDKN1A|CDKN3|CKS1B|CKS2|ID2|MYC|NASP|PLK1|RPL24|AURKA|TFDP1|CCNB2|MELK|PLK2|UBE2C|CIT|UBE2S|IQGAP3	-8.101164441	0	12	0	0	-14.52189419	8.585946385052804
1	-9.967564158	R-HSA-5689880	M1	1	0	Reactome Gene Sets	6	Ub-specific processing proteases		-9.967564158	3.679691307879772	8.223447925067056	30198	220	1231	33	2.680747359870024	0.46036076128147835	408|890|991|3012|3018|4609|5682|5683|5684|5685|5687|5690|5695|5701|5706|5707|5708|5709|5716|5718|7314|7316|7979|8331|8332|8338|10213|10454|23198|27430|29761|92815|128312	ARRB1|CCNA2|CDC20|H2AC8|H2BC3|MYC|PSMA1|PSMA2|PSMA3|PSMA4|PSMA6|PSMB2|PSMB7|PSMC2|PSMC6|PSMD1|PSMD2|PSMD3|PSMD10|PSMD12|UBB|UBC|SEM1|H2AC14|H2AC16|H2AC20|PSMD14|TAB1|PSME4|MAT2B|USP25|H2AW|H2BU1	-8.054061963	0	3	0	0	-29.03856447	12.265637692932577
1	-9.94927274	R-HSA-1234174	M1	1	0	Reactome Gene Sets	6	Cellular response to hypoxia		-9.94927274	6.214589764419171	9.320964092462422	30198	75	1231	19	1.5434606011372867	0.3513508681704764	5682|5683|5684|5685|5687|5690|5695|5701|5706|5707|5708|5709|5716|5718|7314|7316|7979|10213|23198	PSMA1|PSMA2|PSMA3|PSMA4|PSMA6|PSMB2|PSMB7|PSMC2|PSMC6|PSMD1|PSMD2|PSMD3|PSMD10|PSMD12|UBB|UBC|SEM1|PSMD14|PSME4	-8.037364288	0	3	0	0	-29.03856447	12.265637692932577
1	-9.932206446	GO:0043632	M1	1	0	GO Biological Processes	19	modification-dependent macromolecule catabolic process	19_GO:0008152 metabolic process	-9.932206446	2.504057522086581	7.526533593886875	30198	578	1231	59	4.79285134	0.6088393761240544	408|811|821|991|1649|3093|3309|5119|5516|5682|5683|5684|5685|5687|5690|5695|5701|5706|5707|5708|5709|5718|5886|6449|6500|7184|7314|7316|7317|7319|7328|7345|7494|8878|9604|9618|9636|9928|10213|10956|11065|11253|22933|23014|23190|23624|27246|27338|29128|29761|51377|54431|54461|55905|57602|79102|79718|89910|149603	ARRB1|CALR|CANX|CDC20|DDIT3|UBE2K|HSPA5|CHMP1A|PPP2CB|PSMA1|PSMA2|PSMA3|PSMA4|PSMA6|PSMB2|PSMB7|PSMC2|PSMC6|PSMD1|PSMD2|PSMD3|PSMD12|RAD23A|SGTA|SKP1|HSP90B1|UBB|UBC|UBA1|UBE2A|UBE2H|UCHL1|XBP1|SQSTM1|RNF14|TRAF4|ISG15|KIF14|PSMD14|OS9|UBE2C|MAN1B1|SIRT2|FBXO21|UBXN4|CBLC|RNF115|UBE2S|UHRF1|USP25|UCHL5|DNAJC10|FBXW5|RNF114|USP36|RNF26|TBL1XR1|UBE3B|RNF187	-8.02188591	0	3	0	0	-29.03856447	12.265637692932577
1	-9.907605789	R-HSA-983168	M1	1	0	Reactome Gene Sets	6	Antigen processing: Ubiquitination & Proteasome degradation		-9.907605789	3.175569629238207	7.924204976249571	30198	309	1231	40	3.249390739236393	0.5053575949154739	991|3093|5682|5683|5684|5685|5687|5690|5695|5701|5706|5707|5708|5709|5716|5718|6500|7314|7316|7317|7319|7328|7979|9040|9604|9666|10213|11065|23014|23198|26118|27246|27338|51088|54461|55905|64718|84085|89910|114907	CDC20|UBE2K|PSMA1|PSMA2|PSMA3|PSMA4|PSMA6|PSMB2|PSMB7|PSMC2|PSMC6|PSMD1|PSMD2|PSMD3|PSMD10|PSMD12|SKP1|UBB|UBC|UBA1|UBE2A|UBE2H|SEM1|UBE2M|RNF14|DZIP3|PSMD14|UBE2C|FBXO21|PSME4|WSB1|RNF115|UBE2S|KLHL5|FBXW5|RNF114|UNKL|FBXO30|UBE3B|FBXO32	-7.998867384	0	3	0	0	-29.03856447	12.265637692932577
1	-9.875025894	GO:0031400	M1	1	0	GO Biological Processes	19	negative regulation of protein modification process	19_GO:0048519 negative regulation of biological process	-9.875025894	2.5946541273511214	7.561535999593617	30198	520	1231	55	4.467912266450041	0.588840844	408|634|701|706|753|805|808|857|991|1026|2048|2539|2729|2950|3315|3486|3725|3958|4035|4085|5339|5347|5478|5518|5576|5577|5997|6167|6422|6653|7345|7453|8613|8878|9636|9655|10491|10625|22823|22933|22943|23624|25998|54431|54541|55450|55755|55872|56937|57761|64793|84152|84687|84959|261726	ARRB1|CEACAM1|BUB1B|TSPO|LDLRAD4|CALM2|CALM3|CAV1|CDC20|CDKN1A|EPHB2|G6PD|GCLC|GSTP1|HSPB1|IGFBP3|JUN|LGALS3|LRP1|MAD2L1|PLEC|PLK1|PPIA|PPP2R1A|PRKAR2A|PRKAR2B|RGS2|RPL37|SFRP1|SORL1|UCHL1|WARS1|PLPP3|SQSTM1|ISG15|SOCS5|CRTAP|IVNS1ABP|MTF2|SIRT2|DKK1|CBLC|IBTK|DNAJC10|DDIT4|CAMK2N1|CDK5RAP2|PBK|PMEPA1|TRIB3|CEP85|PPP1R1B|PPP1R9B|UBASH3B|TIPRL	-7.967863877	0	46	0	0	-10.21206709	2.8792576743973175
1	-9.862820727	GO:0010720	M1	1	0	GO Biological Processes	19	positive regulation of cell development	19_GO:0032502 developmental process	-9.862820727	3.2212785860226965	7.930445124297428	30198	297	1231	39	3.168155970755483	0.4992100866953909	118|274|659|706|811|1605|1982|2048|2335|3065|3398|3987|4131|4192|4609|5270|5361|5362|5364|6281|6790|7516|7804|8829|10562|10675|22933|23363|23499|23654|28988|51593|55558|55604|57698|64581|140578|259266|284403	ADD1|BIN1|BMPR2|TSPO|CALR|DAG1|EIF4G2|EPHB2|FN1|HDAC1|ID2|LIMS1|MAP1B|MDK|MYC|SERPINE2|PLXNA1|PLXNA2|PLXNB1|S100A10|AURKA|XRCC2|LRP8|NRP1|OLFM4|CSPG5|SIRT2|OBSL1|MACF1|PLXNB2|DBNL|SRRT|PLXNA3|CARMIL1|SHTN1|CLEC7A|CHODL|ASPM|WDR62	-7.957229397	0	49	1	1	-9.862820727	5.032056489408236
1	-9.84636514	hsa05014	M1	1	0	KEGG Pathway	24	Amyotrophic lateral sclerosis		-9.84636514	2.9653190026869956	7.776553583157016	30198	364	1231	44	3.5743298131600323	0.5291327205808042	311|498|847|1649|3309|3710|3799|4729|5682|5683|5684|5685|5687|5690|5695|5701|5706|5707|5708|5709|5718|6647|7175|7384|7494|7846|7979|8878|9167|9631|9688|9818|9821|10213|10671|23165|23225|54205|55706|57122|84790|127602|348995|440567	ANXA11|ATP5F1A|CAT|DDIT3|HSPA5|ITPR3|KIF5B|NDUFV2|PSMA1|PSMA2|PSMA3|PSMA4|PSMA6|PSMB2|PSMB7|PSMC2|PSMC6|PSMD1|PSMD2|PSMD3|PSMD12|SOD1|TPR|UQCRC1|XBP1|TUBA1A|SEM1|SQSTM1|COX7A2L|NUP155|NUP93|NUP58|RB1CC1|PSMD14|DCTN6|NUP205|NUP210|CYCS|NDC1|NUP107|TUBA1C|DNAH14|NUP43|UQCRHL	-7.942338837	0	3	0	0	-29.03856447	12.265637692932577
1	-9.840416582	GO:0051603	M1	1	0	GO Biological Processes	19	proteolysis involved in cellular protein catabolic process	19_GO:0008152 metabolic process	-9.840416582	2.4257401497984676	7.437043314	30198	627	1231	62	5.036555645816409	0.623327117	408|811|821|824|991|1649|3093|3309|5119|5366|5516|5682|5683|5684|5685|5687|5690|5695|5701|5706|5707|5708|5709|5718|5886|6449|6500|7184|7314|7316|7317|7319|7328|7345|7494|8878|9604|9618|9636|9928|10213|10956|11065|11253|22933|23014|23190|23198|23624|27246|27338|29128|29761|51377|54431|54461|55905|57602|79102|79718|89910|149603	ARRB1|CALR|CANX|CAPN2|CDC20|DDIT3|UBE2K|HSPA5|CHMP1A|PMAIP1|PPP2CB|PSMA1|PSMA2|PSMA3|PSMA4|PSMA6|PSMB2|PSMB7|PSMC2|PSMC6|PSMD1|PSMD2|PSMD3|PSMD12|RAD23A|SGTA|SKP1|HSP90B1|UBB|UBC|UBA1|UBE2A|UBE2H|UCHL1|XBP1|SQSTM1|RNF14|TRAF4|ISG15|KIF14|PSMD14|OS9|UBE2C|MAN1B1|SIRT2|FBXO21|UBXN4|PSME4|CBLC|RNF115|UBE2S|UHRF1|USP25|UCHL5|DNAJC10|FBXW5|RNF114|USP36|RNF26|TBL1XR1|UBE3B|RNF187	-7.937949686	0	3	0	0	-29.03856447	12.265637692932577
1	-9.820342224	WP366	M1	1	0	WikiPathways	27	TGF-beta signaling pathway		-9.820342224	4.611141989824276	8.603971197234094	30198	133	1231	25	2.0308692120227456	0.402028257	351|857|983|1026|1316|2335|2353|2354|3065|3371|3691|3725|3726|4233|4609|5295|5296|5576|5934|6500|6654|7027|9133|10454|51377	APP|CAV1|CDK1|CDKN1A|KLF6|FN1|FOS|FOSB|HDAC1|TNC|ITGB4|JUN|JUNB|MET|MYC|PIK3R1|PIK3R2|PRKAR2A|RBL2|SKP1|SOS1|TFDP1|CCNB2|TAB1|UCHL5	-7.919429156	0	50	1	1	-9.820342224	4.611141989824276
1	-9.81237803	GO:0000904	M1	1	0	GO Biological Processes	19	cell morphogenesis involved in differentiation	19_GO:0032502 developmental process	-9.81237803	2.5847129237980524	7.529087360580005	30198	522	1231	55	4.467912266450041	0.588840844	351|682|1365|1605|1808|1889|1906|1948|1949|1969|2048|2115|2195|2317|2335|3799|3912|3915|4131|4133|4233|4627|4854|4983|5295|5361|5362|5364|5818|6152|6277|6507|6647|6654|6768|6781|7345|7414|7804|8829|9928|10512|10653|11313|22943|23094|23218|23654|55558|57669|57698|59277|80781|219699|440193	APP|BSG|CLDN3|DAG1|DPYSL2|ECE1|EDN1|EFNB2|EFNB3|EPHA2|EPHB2|ETV1|FAT1|FLNB|FN1|KIF5B|LAMB1|LAMC1|MAP1B|MAP2|MET|MYH9|NOTCH3|OPHN1|PIK3R1|PLXNA1|PLXNA2|PLXNB1|NECTIN1|RPL24|S100A6|SLC1A3|SOD1|SOS1|ST14|STC1|UCHL1|VCL|LRP8|NRP1|KIF14|SEMA3C|SPINT2|LYPLA2|DKK1|SIPA1L3|NBEAL2|PLXNB2|PLXNA3|EPB41L5|SHTN1|NTN4|COL18A1|UNC5B|CCDC88C	-7.913013251	0	13	0	0	-14.0538124	2.809749603667374
1	-9.786642779	hsa05020	M1	1	0	KEGG Pathway	24	Prion disease		-9.786642779	3.3247516090732985	7.954263381596402	30198	273	1231	37	3.0056864337936635	0.4866491240889096	498|857|858|1535|1649|1958|3309|3312|3710|3799|3915|4729|5295|5296|5566|5682|5683|5684|5685|5687|5690|5695|5701|5706|5707|5708|5709|5718|6647|7384|7846|7979|9167|10213|54205|84790|440567	ATP5F1A|CAV1|CAV2|CYBA|DDIT3|EGR1|HSPA5|HSPA8|ITPR3|KIF5B|LAMC1|NDUFV2|PIK3R1|PIK3R2|PRKACA|PSMA1|PSMA2|PSMA3|PSMA4|PSMA6|PSMB2|PSMB7|PSMC2|PSMC6|PSMD1|PSMD2|PSMD3|PSMD12|SOD1|UQCRC1|TUBA1A|SEM1|COX7A2L|PSMD14|CYCS|TUBA1C|UQCRHL	-7.888820789	0	3	0	0	-29.03856447	12.265637692932577
1	-9.780782908	GO:0016032	M1	1	0	GO Biological Processes	19	viral process	19_GO:0016032 viral process	-9.780782908	3.4620751552632267	8.025791979	30198	248	1231	35	2.843216896831844	0.4737099780100167	290|682|821|857|858|983|1605|1660|1948|1949|1956|1969|3383|3694|3838|3949|4245|5091|5119|5478|5725|5818|6480|6482|6520|6741|7037|8666|8829|9076|10241|10542|11253|64710|81876	ANPEP|BSG|CANX|CAV1|CAV2|CDK1|DAG1|DHX9|EFNB2|EFNB3|EGFR|EPHA2|ICAM1|ITGB6|KPNA2|LDLR|MGAT1|PC|CHMP1A|PPIA|PTBP1|NECTIN1|ST6GAL1|ST3GAL1|SLC3A2|SSB|TFRC|EIF3G|NRP1|CLDN1|CALCOCO2|LAMTOR5|MAN1B1|NUCKS1|RAB1B	-7.884498244	0	51	1	1	-9.780782908	4.165688273
1	-9.769100476	GO:0010498	M1	1	0	GO Biological Processes	19	proteasomal protein catabolic process	19_GO:0008152 metabolic process	-9.769100476	2.949115073710564	7.733854619483123	30198	366	1231	44	3.5743298131600323	0.5291327205808042	408|811|821|991|1649|3093|3309|5366|5516|5682|5683|5684|5685|5687|5690|5695|5701|5706|5707|5708|5709|5718|5886|6449|6500|7184|7319|7328|7345|7494|9618|9928|10213|10956|11065|11253|22933|23190|23198|27338|54431|54461|79718|149603	ARRB1|CALR|CANX|CDC20|DDIT3|UBE2K|HSPA5|PMAIP1|PPP2CB|PSMA1|PSMA2|PSMA3|PSMA4|PSMA6|PSMB2|PSMB7|PSMC2|PSMC6|PSMD1|PSMD2|PSMD3|PSMD12|RAD23A|SGTA|SKP1|HSP90B1|UBE2A|UBE2H|UCHL1|XBP1|TRAF4|KIF14|PSMD14|OS9|UBE2C|MAN1B1|SIRT2|UBXN4|PSME4|UBE2S|DNAJC10|FBXW5|TBL1XR1|RNF187	-7.874347717	0	3	0	0	-29.03856447	12.265637692932577
1	-9.762744951	R-HSA-9013148	M1	1	0	Reactome Gene Sets	6	CDC42 GTPase cycle		-9.762744951	4.273189905924897	8.422180983109781	30198	155	1231	27	2.1933387489845653	0.41745344188530065	392|397|857|1894|2040|3728|3930|4296|4650|4983|5295|5296|6453|7037|9459|9754|11135|23092|23229|23263|26286|27237|51306|64857|81624|85360|128239	ARHGAP1|ARHGDIB|CAV1|ECT2|STOM|JUP|LBR|MAP3K11|MYO9B|OPHN1|PIK3R1|PIK3R2|ITSN1|TFRC|ARHGEF6|STARD8|CDC42EP1|ARHGAP26|ARHGEF9|MCF2L|ARFGAP3|ARHGEF16|FAM13B|PLEKHG2|DIAPH3|SYDE1|IQGAP3	-7.869518712	0	19	0	0	-13.53243179	7.709829406986189
1	-9.760073946	GO:0140013	M1	1	0	GO Biological Processes	19	meiotic nuclear division	19_GO:0022414 reproductive process	-9.760073946	4.137805486772435	8.356936471988606	30198	166	1231	28	2.274573517465475	0.4249371980742844	675|699|701|898|994|1164|3619|5347|5518|5885|6790|7153|7272|7314|9133|9232|9319|9700|10051|10403|23397|25788|55706|81930|83540|151246|259266|284071	BRCA2|BUB1|BUB1B|CCNE1|CDC25B|CKS2|INCENP|PLK1|PPP2R1A|RAD21|AURKA|TOP2A|TTK|UBB|CCNB2|PTTG1|TRIP13|ESPL1|SMC4|NDC80|NCAPH|RAD54B|NDC1|KIF18A|NUF2|SGO2|ASPM|MEIOC	-7.86836888	0	33	0	0	-11.55536147	4.313191276635631
1	-9.724165877	M14	M1	1	0	Canonical Pathways	11	PID AURORA B PATHWAY		-9.724165877	8.806098856464413	10.055809747460966	30198	39	1231	14	1.1372867587327375	0.30221932242633837	699|1058|3619|5684|6790|9493|9918|10051|10112|10403|11004|23397|55143|64151	BUB1|CENPA|INCENP|PSMA3|AURKA|KIF23|NCAPD2|SMC4|KIF20A|NDC80|KIF2C|NCAPH|CDCA8|NCAPG	-7.833976675	0	52	1	1	-9.724165877	19.62502030869212
1	-9.689756811	GO:0051784	M1	1	0	GO Biological Processes	19	negative regulation of nuclear division	19_GO:0048519 negative regulation of biological process	-9.689756811	7.9993289301734185	9.793466078	30198	46	1231	15	1.2185215272136474	0.3126981685351952	699|701|991|1063|4085|5347|5885|7175|7272|9319|9735|10403|54908|83540|147841	BUB1|BUB1B|CDC20|CENPF|MAD2L1|PLK1|RAD21|TPR|TTK|TRIP13|KNTC1|NDC80|SPDL1|NUF2|SPC24	-7.8010782	0	1	0	0	-56.54824875	11.869971960902491
1	-9.664695539	GO:0071375	M1	1	0	GO Biological Processes	19	cellular response to peptide hormone stimulus	19_GO:0050896 response to stimulus	-9.664695539	3.504467912	7.996357681206203	30198	238	1231	34	2.761982128350934	0.46708880060487246	142|328|445|634|677|857|858|890|1535|1545|1906|2058|2729|2805|3164|3638|3667|4131|4141|4609|5106|5295|5296|5786|6599|6715|6720|7494|8660|9734|10768|11031|57761|255738	PARP1|APEX1|ASS1|CEACAM1|ZFP36L1|CAV1|CAV2|CCNA2|CYBA|CYP1B1|EDN1|EPRS1|GCLC|GOT1|NR4A1|INSIG1|IRS1|MAP1B|MARS1|MYC|PCK2|PIK3R1|PIK3R2|PTPRA|SMARCC1|SRD5A1|SREBF1|XBP1|IRS2|HDAC9|AHCYL1|RAB31|TRIB3|PCSK9	-7.777522282	0	5	0	0	-21.4059653	3.9513463708776086
1	-9.658471875	hsa05169	M1	1	0	KEGG Pathway	24	Epstein-Barr virus infection		-9.658471875	3.764700678	8.127393693	30198	202	1231	31	2.5182778229082046	0.44656470053144437	811|890|898|960|1026|3065|3105|3106|3107|3383|3654|3725|4609|5295|5296|5610|5701|5706|5707|5708|5709|5718|5971|6850|7979|9612|9636|10213|10454|23118|54205	CALR|CCNA2|CCNE1|CD44|CDKN1A|HDAC1|HLA-A|HLA-B|HLA-C|ICAM1|IRAK1|JUN|MYC|PIK3R1|PIK3R2|EIF2AK2|PSMC2|PSMC6|PSMD1|PSMD2|PSMD3|PSMD12|RELB|SYK|SEM1|NCOR2|ISG15|PSMD14|TAB1|TAB2|CYCS	-7.772798773	0	53	1	1	-9.658471875	3.931294132350184
1	-9.615089193	R-HSA-8878171	M1	1	0	Reactome Gene Sets	6	Transcriptional regulation by RUNX1		-9.615089193	3.489804866608431	7.966357128584794	30198	239	1231	34	2.761982128350934	0.46708880060487246	3012|3018|3065|3958|4602|5682|5683|5684|5685|5687|5690|5695|5701|5706|5707|5708|5709|5716|5718|6599|7314|7316|7979|8331|8338|8352|8356|8358|8366|10213|23198|23466|55766|128312	H2AC8|H2BC3|HDAC1|LGALS3|MYB|PSMA1|PSMA2|PSMA3|PSMA4|PSMA6|PSMB2|PSMB7|PSMC2|PSMC6|PSMD1|PSMD2|PSMD3|PSMD10|PSMD12|SMARCC1|UBB|UBC|SEM1|H2AC14|H2AC20|H3C3|H3C12|H3C2|H4C2|PSMD14|PSME4|CBX6|H2AJ|H2BU1	-7.730911083	0	3	0	0	-29.03856447	12.265637692932577
1	-9.553672727	M176	M1	1	0	Canonical Pathways	11	PID FOXM1 PATHWAY		-9.553672727	8.585946385052804	9.896865369417108	30198	40	1231	14	1.1372867587327375	0.30221932242633837	675|890|891|898|983|994|1058|1063|1163|2353|4609|4751|5347|9133	BRCA2|CCNA2|CCNB1|CCNE1|CDK1|CDC25B|CENPA|CENPF|CKS1B|FOS|MYC|NEK2|PLK1|CCNB2	-7.670984479	0	12	0	0	-14.52189419	8.585946385052804
1	-9.519516565	WP2446	M1	1	0	WikiPathways	27	Retinoblastoma gene in cancer		-9.519516565	5.575289860423897	8.860612375696238	30198	88	1231	20	1.6246953696181965	0.36032964183669136	890|891|898|983|994|1026|2956|3065|4172|4173|4175|4609|5557|5947|7027|7153|7272|9133|24137|54443	CCNA2|CCNB1|CCNE1|CDK1|CDC25B|CDKN1A|MSH6|HDAC1|MCM3|MCM4|MCM6|MYC|PRIM1|RBP1|TFDP1|TOP2A|TTK|CCNB2|KIF4A|ANLN	-7.638313086	0	12	0	0	-14.52189419	8.585946385052804
1	-9.489198088	GO:0070925	M1	1	0	GO Biological Processes	19	organelle assembly	19_GO:0009987 cellular process	-9.489198088	2.2244196071474147	7.156256466844368	30198	783	1231	71	5.767668562144598	0.6644634389606713	21|755|991|1058|1062|1063|1778|2934|3619|3832|3880|4751|5108|5119|5339|6102|6152|6169|6228|6790|7168|8655|9055|9133|9493|9657|9735|9787|9821|9898|10058|10403|10938|11346|22974|23059|23157|23195|23241|23322|23363|23647|23710|24137|26065|26112|27258|28988|51668|54443|54801|55036|55081|55143|55755|55835|55839|56683|57082|57535|64105|80321|81876|89891|117178|163786|259266|282809|284403|440026|440145	ABCA3|CFAP410|CDC20|CENPA|CENPE|CENPF|DYNC1H1|GSN|INCENP|KIF11|KRT19|NEK2|PCM1|CHMP1A|PLEC|RP2|RPL24|RPL38|RPS23|AURKA|TPM1|DYNLL1|PRC1|CCNB2|KIF23|IQCB1|KNTC1|DLGAP5|RB1CC1|UBAP2L|ABCB6|NDC80|EHD1|SYNPO|TPX2|CLUAP1|SEPTIN6|MDN1|PACS2|RPGRIP1L|OBSL1|ARFIP2|GABARAPL1|KIF4A|LSM14A|CCDC69|LSM3|DBNL|HSPB11|ANLN|HAUS6|CCDC40|IFT57|CDCA8|CDK5RAP2|CENPJ|CENPN|CFAP298|KNL1|ELAPOR1|CENPK|CEP70|RAB1B|DYNC2…	-7.60947432	0	38	0	0	-10.92084285	3.3022870711741543
1	-9.479110954	GO:0010638	M1	1	0	GO Biological Processes	19	positive regulation of organelle organization	19_GO:0048518 positive regulation of biological process	-9.479110954	2.5848063527849963	7.3888644161786265	30198	503	1231	53	4.305442729488221	0.578526824	274|301|1778|1906|1950|2237|2934|3791|4131|4233|4478|4751|5366|5885|6281|6382|6421|6422|6491|6742|6790|7168|7175|8829|9700|9787|9793|9918|10051|10241|10411|10615|10635|10694|10787|10801|11034|11135|11346|22933|23397|29899|51203|51377|55187|55558|55604|55755|55835|57535|64151|84722|163786	BIN1|ANXA1|DYNC1H1|EDN1|EGF|FEN1|GSN|KDR|MAP1B|MET|MSN|NEK2|PMAIP1|RAD21|S100A10|SDC1|SFPQ|SFRP1|STIL|SSBP1|AURKA|TPM1|TPR|NRP1|ESPL1|DLGAP5|CKAP5|NCAPD2|SMC4|CALCOCO2|RAPGEF3|SPAG5|RAD51AP1|CCT8|NCKAP1|SEPTIN9|DSTN|CDC42EP1|SYNPO|SIRT2|NCAPH|GPSM2|NUSAP1|UCHL5|VPS13D|PLXNA3|CARMIL1|CDK5RAP2|CENPJ|ELAPOR1|NCAPG|PSRC1|SASS6	-7.600861871	0	54	1	1	-9.479110954	3.1612468280754054
1	-9.471657398	GO:0044257	M1	1	0	GO Biological Processes	19	cellular protein catabolic process	19_GO:0008152 metabolic process	-9.471657398	2.355899922727903	7.238003271284927	30198	656	1231	63	5.117790414297319	0.6280650353516278	408|811|821|824|991|1649|3093|3309|5119|5366|5516|5682|5683|5684|5685|5687|5690|5695|5701|5706|5707|5708|5709|5718|5886|6449|6500|7184|7314|7316|7317|7319|7328|7345|7494|8878|9604|9618|9636|9928|10213|10956|11065|11253|22933|23014|23190|23198|23624|27246|27338|29128|29761|51377|54431|54461|55905|57602|79102|79718|89910|149603|255738	ARRB1|CALR|CANX|CAPN2|CDC20|DDIT3|UBE2K|HSPA5|CHMP1A|PMAIP1|PPP2CB|PSMA1|PSMA2|PSMA3|PSMA4|PSMA6|PSMB2|PSMB7|PSMC2|PSMC6|PSMD1|PSMD2|PSMD3|PSMD12|RAD23A|SGTA|SKP1|HSP90B1|UBB|UBC|UBA1|UBE2A|UBE2H|UCHL1|XBP1|SQSTM1|RNF14|TRAF4|ISG15|KIF14|PSMD14|OS9|UBE2C|MAN1B1|SIRT2|FBXO21|UBXN4|PSME4|CBLC|RNF115|UBE2S|UHRF1|USP25|UCHL5|DNAJC10|FBXW5|RNF114|USP36|RNF26|TBL1XR1|UBE3B|RNF187|PCSK9	-7.59487801	0	3	0	0	-29.03856447	12.265637692932577
1	-9.464098335	GO:0071900	M1	1	0	GO Biological Processes	19	regulation of protein serine/threonine kinase activity	19_GO:0008152 metabolic process	-9.464098335	2.8451221452678657	7.540830211668461	30198	388	1231	45	3.655564581640942	0.5348863585231506	659|805|808|857|890|891|898|900|901|995|1026|1033|1163|1164|1906|1950|1956|2180|2950|3619|3654|4254|4296|5347|5576|5577|5716|5997|6422|6653|6654|6850|7345|7855|9133|10454|22943|23624|51347|55755|57761|83667|84152|84722|100133941	BMPR2|CALM2|CALM3|CAV1|CCNA2|CCNB1|CCNE1|CCNG1|CCNG2|CDC25C|CDKN1A|CDKN3|CKS1B|CKS2|EDN1|EGF|EGFR|ACSL1|GSTP1|INCENP|IRAK1|KITLG|MAP3K11|PLK1|PRKAR2A|PRKAR2B|PSMD10|RGS2|SFRP1|SORL1|SOS1|SYK|UCHL1|FZD5|CCNB2|TAB1|DKK1|CBLC|TAOK3|CDK5RAP2|TRIB3|SESN2|PPP1R1B|PSRC1|CD24	-7.588783685	0	15	0	0	-13.90134912	2.8451221452678657
1	-9.455603461	R-HSA-9700206	M1	1	0	Reactome Gene Sets	6	Signaling by ALK in cancer		-9.455603461	7.1363710213425895	9.389854972779284	30198	55	1231	16	1.2997562956945572	0.32282045916517094	471|1051|2335|3667|3726|3799|4478|4627|5295|6238|6500|7170|7171|7175|7414|8878	ATIC|CEBPB|FN1|IRS1|JUNB|KIF5B|MSN|MYH9|PIK3R1|RRBP1|SKP1|TPM3|TPM4|TPR|VCL|SQSTM1	-7.583203551	0	55	1	1	-9.455603461	7.1363710213425895
1	-9.455603461	R-HSA-9725370	M1	1	0	Reactome Gene Sets	6	Signaling by ALK fusions and activated point mutants		-9.455603461	7.1363710213425895	9.389854972779284	30198	55	1231	16	1.2997562956945572	0.32282045916517094	471|1051|2335|3667|3726|3799|4478|4627|5295|6238|6500|7170|7171|7175|7414|8878	ATIC|CEBPB|FN1|IRS1|JUNB|KIF5B|MSN|MYH9|PIK3R1|RRBP1|SKP1|TPM3|TPM4|TPR|VCL|SQSTM1	-7.583203551	0	55	0	0	-9.455603461	7.1363710213425895
1	-9.451636404	R-HSA-9010553	M1	1	0	Reactome Gene Sets	6	Regulation of expression of SLITs and ROBOs		-9.451636404	4.016817022246926	8.155493002	30198	171	1231	28	2.274573517465475	0.4249371980742844	1605|4116|5682|5683|5684|5685|5687|5690|5695|5701|5706|5707|5708|5709|5716|5718|6130|6137|6152|6167|6169|6187|6228|7314|7316|7979|10213|23198	DAG1|MAGOH|PSMA1|PSMA2|PSMA3|PSMA4|PSMA6|PSMB2|PSMB7|PSMC2|PSMC6|PSMD1|PSMD2|PSMD3|PSMD10|PSMD12|RPL7A|RPL13|RPL24|RPL37|RPL38|RPS2|RPS23|UBB|UBC|SEM1|PSMD14|PSME4	-7.58068656	0	3	0	0	-29.03856447	12.265637692932577
1	-9.425816386	WP2840	M1	1	0	WikiPathways	27	Hair follicle development: cytodifferentiation - part 3 of 3		-9.425816386	5.512646154	8.788955887186347	30198	89	1231	20	1.6246953696181965	0.36032964183669136	1956|2353|2354|3488|3725|3866|3880|4254|5653|6275|6422|6662|8842|22822|22943|23581|25928|26018|55806|94234	EGFR|FOS|FOSB|IGFBP5|JUN|KRT15|KRT19|KITLG|KLK6|S100A4|SFRP1|SOX9|PROM1|PHLDA1|DKK1|CASP14|SOSTDC1|LRIG1|HR|FOXQ1	-7.556311783	0	56	1	1	-9.425816386	5.512646154
1	-9.394774241	GO:0051384	M1	1	0	GO Biological Processes	19	response to glucocorticoid	19_GO:0050896 response to stimulus	-9.394774241	4.412099889544091	8.311913957746912	30198	139	1231	25	2.0308692120227456	0.402028257	2|21|301|306|445|498|677|687|808|1545|1906|2309|2353|2354|2805|4192|5066|5106|6382|6715|6781|9076|10076|54541|114907	A2M|ABCA3|ANXA1|ANXA3|ASS1|ATP5F1A|ZFP36L1|KLF9|CALM3|CYP1B1|EDN1|FOXO3|FOS|FOSB|GOT1|MDK|PAM|PCK2|SDC1|SRD5A1|STC1|CLDN1|PTPRU|DDIT4|FBXO32	-7.528145771	0	10	0	0	-15.02242188	6.017105283325414
1	-9.394774241	hsa05418	M1	1	0	KEGG Pathway	24	Fluid shear stress and atherosclerosis		-9.394774241	4.412099889544091	8.311913957746912	30198	139	1231	25	2.0308692120227456	0.402028257	445|659|805|808|857|858|1535|1728|1906|2353|2947|2950|3162|3383|3725|3791|4257|5295|5296|6382|7184|7295|8878|9181|51806	ASS1|BMPR2|CALM2|CALM3|CAV1|CAV2|CYBA|NQO1|EDN1|FOS|GSTM3|GSTP1|HMOX1|ICAM1|JUN|KDR|MGST1|PIK3R1|PIK3R2|SDC1|HSP90B1|TXN|SQSTM1|ARHGEF2|CALML5	-7.528145771	0	57	1	1	-9.394774241	4.412099889544091
1	-9.384499861	GO:0043161	M1	1	0	GO Biological Processes	19	proteasome-mediated ubiquitin-dependent protein catabolic process	19_GO:0008152 metabolic process	-9.384499861	3.002335196479018	7.5971663158039355	30198	335	1231	41	3.330625507717303	0.5114207321882843	408|811|821|991|1649|3093|3309|5516|5682|5683|5684|5685|5687|5690|5695|5701|5706|5707|5708|5709|5718|5886|6449|6500|7184|7319|7328|7345|9618|9928|10213|10956|11065|11253|22933|23190|27338|54431|54461|79718|149603	ARRB1|CALR|CANX|CDC20|DDIT3|UBE2K|HSPA5|PPP2CB|PSMA1|PSMA2|PSMA3|PSMA4|PSMA6|PSMB2|PSMB7|PSMC2|PSMC6|PSMD1|PSMD2|PSMD3|PSMD12|RAD23A|SGTA|SKP1|HSP90B1|UBE2A|UBE2H|UCHL1|TRAF4|KIF14|PSMD14|OS9|UBE2C|MAN1B1|SIRT2|UBXN4|UBE2S|DNAJC10|FBXW5|TBL1XR1|RNF187	-7.519302346	0	3	0	0	-29.03856447	12.265637692932577
1	-9.305776242	WP2059	M1	1	0	WikiPathways	27	Alzheimer's disease and miRNA effects		-9.305776242	2.984517183443534	7.5522578049225855	30198	337	1231	41	3.330625507717303	0.5114207321882843	351|805|808|823|824|1649|3667|3710|3799|4035|5295|5296|5331|5610|5682|5683|5684|5685|5687|5690|5695|5701|5706|5707|5708|5709|5718|7494|7846|7855|7979|8660|8883|9821|10213|22943|23621|51806|54205|84790|84833	APP|CALM2|CALM3|CAPN1|CAPN2|DDIT3|IRS1|ITPR3|KIF5B|LRP1|PIK3R1|PIK3R2|PLCB3|EIF2AK2|PSMA1|PSMA2|PSMA3|PSMA4|PSMA6|PSMB2|PSMB7|PSMC2|PSMC6|PSMD1|PSMD2|PSMD3|PSMD12|XBP1|TUBA1A|FZD5|SEM1|IRS2|NAE1|RB1CC1|PSMD14|DKK1|BACE1|CALML5|CYCS|TUBA1C|ATP5MK	-7.442004982	0	3	0	0	-29.03856447	12.265637692932577
1	-9.264340461	R-HSA-202403	M1	1	0	Reactome Gene Sets	6	TCR signaling		-9.264340461	4.701827782	8.37609361	30198	120	1231	23	1.868399675060926	0.38593156959451647	5295|5296|5682|5683|5684|5685|5687|5690|5695|5701|5706|5707|5708|5709|5716|5718|6500|7314|7316|7979|10213|23118|23198	PIK3R1|PIK3R2|PSMA1|PSMA2|PSMA3|PSMA4|PSMA6|PSMB2|PSMB7|PSMC2|PSMC6|PSMD1|PSMD2|PSMD3|PSMD10|PSMD12|SKP1|UBB|UBC|SEM1|PSMD14|TAB2|PSME4	-7.401990789	0	3	0	0	-29.03856447	12.265637692932577
1	-9.256785009	R-HSA-5688426	M1	1	0	Reactome Gene Sets	6	Deubiquitination		-9.256785009	3.128149210278106	7.610860791090955	30198	298	1231	38	3.0869212022745733	0.49297505116486706	408|890|983|991|3012|3018|4609|5682|5683|5684|5685|5687|5690|5695|5701|5706|5707|5708|5709|5716|5718|5886|7314|7316|7345|7979|8331|8332|8338|10213|10454|23198|27430|29761|51377|79184|92815|128312	ARRB1|CCNA2|CDK1|CDC20|H2AC8|H2BC3|MYC|PSMA1|PSMA2|PSMA3|PSMA4|PSMA6|PSMB2|PSMB7|PSMC2|PSMC6|PSMD1|PSMD2|PSMD3|PSMD10|PSMD12|RAD23A|UBB|UBC|UCHL1|SEM1|H2AC14|H2AC16|H2AC20|PSMD14|TAB1|PSME4|MAT2B|USP25|UCHL5|BRCC3|H2AW|H2BU1	-7.396809689	0	3	0	0	-29.03856447	12.265637692932577
1	-9.256330072	GO:0007420	M1	1	0	GO Biological Processes	19	brain development	19_GO:0032502 developmental process	-9.256330072	2.2421058148371373	7.0718344880325885	30198	744	1231	68	5.523964256701868	0.6511143011115605	16|220|306|351|471|675|805|808|900|1063|1152|1808|1956|2048|2296|2309|2539|3065|3309|3340|3398|3912|4192|4609|4677|4854|4967|4983|5108|5270|5362|5997|6414|6434|6491|6654|6712|6715|7314|7804|8655|8660|8829|8871|9919|9928|10058|11240|22933|22941|22943|23152|23322|23654|23657|51377|53615|54541|55558|55755|57526|64770|84687|139411|259266|266727|284403|388662	AARS1|ALDH1A3|ANXA3|APP|ATIC|BRCA2|CALM2|CALM3|CCNG1|CENPF|CKB|DPYSL2|EGFR|EPHB2|FOXC1|FOXO3|G6PD|HDAC1|HSPA5|NDST1|ID2|LAMB1|MDK|MYC|NARS1|NOTCH3|OGDH|OPHN1|PCM1|SERPINE2|PLXNA2|RGS2|SELENOP|TRA2B|STIL|SOS1|SPTBN2|SRD5A1|UBB|LRP8|DYNLL1|IRS2|NRP1|SYNJ2|SEC16A|KIF14|ABCB6|PADI2|SIRT2|SHANK2|DKK1|CIC|RPGRIP1L|PLXNB2|SLC7A11|UCHL5|MBD3|DDIT4|PLXNA3|CDK5RAP2|PCDH19|CCDC14|PPP1R9B|PTCHD1|ASPM|MDGA1|W…	-7.396809689	0	48	0	0	-10.1365548	2.980435327254644
1	-9.213083042	GO:0006511	M1	1	0	GO Biological Processes	19	ubiquitin-dependent protein catabolic process	19_GO:0008152 metabolic process	-9.213083042	2.4663400747009847	7.200705382392689	30198	557	1231	56	4.549147035	0.5939171516808226	408|811|821|991|1649|3093|3309|5119|5516|5682|5683|5684|5685|5687|5690|5695|5701|5706|5707|5708|5709|5718|5886|6449|6500|7184|7317|7319|7328|7345|7494|8878|9604|9618|9928|10213|10956|11065|11253|22933|23014|23190|23624|27246|27338|29128|29761|51377|54431|54461|55905|57602|79102|79718|89910|149603	ARRB1|CALR|CANX|CDC20|DDIT3|UBE2K|HSPA5|CHMP1A|PPP2CB|PSMA1|PSMA2|PSMA3|PSMA4|PSMA6|PSMB2|PSMB7|PSMC2|PSMC6|PSMD1|PSMD2|PSMD3|PSMD12|RAD23A|SGTA|SKP1|HSP90B1|UBA1|UBE2A|UBE2H|UCHL1|XBP1|SQSTM1|RNF14|TRAF4|KIF14|PSMD14|OS9|UBE2C|MAN1B1|SIRT2|FBXO21|UBXN4|CBLC|RNF115|UBE2S|UHRF1|USP25|UCHL5|DNAJC10|FBXW5|RNF114|USP36|RNF26|TBL1XR1|UBE3B|RNF187	-7.354970423	0	3	0	0	-29.03856447	12.265637692932577
1	-9.210812514	GO:0051098	M1	1	0	GO Biological Processes	19	regulation of binding	19_GO:0065007 biological regulation	-9.210812514	2.8742366255918297	7.447023302536324	30198	367	1231	43	3.4930950446791225	0.5233055837053973	118|142|166|351|805|808|857|1026|1649|1660|1950|2296|3005|3162|3725|4035|4133|4233|4609|4751|5347|5465|5516|5566|5792|6281|6590|6653|6790|7114|7295|8829|9750|10542|22933|22943|55355|57669|57761|64710|79822|84959|255738	ADD1|PARP1|TLE5|APP|CALM2|CALM3|CAV1|CDKN1A|DDIT3|DHX9|EGF|FOXC1|H1-0|HMOX1|JUN|LRP1|MAP2|MET|MYC|NEK2|PLK1|PPARA|PPP2CB|PRKACA|PTPRF|S100A10|SLPI|SORL1|AURKA|TMSB4X|TXN|NRP1|RIPOR2|LAMTOR5|SIRT2|DKK1|HJURP|EPB41L5|TRIB3|NUCKS1|ARHGAP28|UBASH3B|PCSK9	-7.354103109	0	58	1	1	-9.210812514	4.303732523835991
1	-9.177621184	GO:0043068	M1	1	0	GO Biological Processes	19	positive regulation of programmed cell death	19_GO:0048518 positive regulation of biological process	-9.177621184	2.484751650501995	7.197206004746682	30198	543	1231	55	4.467912266450041	0.588840844	166|220|274|301|706|805|824|857|1026|1191|1545|1649|1728|1894|2309|2934|3162|3164|3399|3486|3655|3725|3965|4293|4296|4609|5366|5518|6279|6280|6421|6422|6647|6850|7153|7314|8644|8878|9040|9263|9833|10553|22822|22933|23097|23621|23787|25803|29948|51776|64581|81618|84883|113419|255738	TLE5|ALDH1A3|BIN1|ANXA1|TSPO|CALM2|CAPN2|CAV1|CDKN1A|CLU|CYP1B1|DDIT3|NQO1|ECT2|FOXO3|GSN|HMOX1|NR4A1|ID3|IGFBP3|ITGA6|JUN|LGALS9|MAP3K9|MAP3K11|MYC|PMAIP1|PPP2R1A|S100A8|S100A9|SFPQ|SFRP1|SOD1|SYK|TOP2A|UBB|AKR1C3|SQSTM1|UBE2M|STK17A|MELK|HTATIP2|PHLDA1|SIRT2|CDK19|BACE1|MTCH1|SPDEF|OSGIN1|MAP3K20|CLEC7A|ITM2C|AIFM2|TEX261|PCSK9	-7.322310474	0	25	0	0	-12.34297946	2.6761391330034705
1	-9.147506741	R-HSA-9013106	M1	1	0	Reactome Gene Sets	6	RHOC GTPase cycle		-9.147506741	5.967066985750982	8.81898743	30198	74	1231	18	1.4622258326563768	0.34212087459705354	392|857|2040|2319|3728|3930|4650|4983|5295|7037|11113|23092|23263|54443|55914|81624|128239|284119	ARHGAP1|CAV1|STOM|FLOT2|JUP|LBR|MYO9B|OPHN1|PIK3R1|TFRC|CIT|ARHGAP26|MCF2L|ANLN|ERBIN|DIAPH3|IQGAP3|CAVIN1	-7.29497998	0	19	0	0	-13.53243179	7.709829406986189
1	-9.147506741	R-HSA-9013408	M1	1	0	Reactome Gene Sets	6	RHOG GTPase cycle		-9.147506741	5.967066985750982	8.81898743	30198	74	1231	18	1.4622258326563768	0.34212087459705354	392|397|857|1969|3930|3954|4296|4983|5295|6453|7037|11135|23263|23344|26286|27237|55914|81624	ARHGAP1|ARHGDIB|CAV1|EPHA2|LBR|LETM1|MAP3K11|OPHN1|PIK3R1|ITSN1|TFRC|CDC42EP1|MCF2L|ESYT1|ARFGAP3|ARHGEF16|ERBIN|DIAPH3	-7.29497998	0	19	0	0	-13.53243179	7.709829406986189
1	-9.124795464	hsa05017	M1	1	0	KEGG Pathway	24	Spinocerebellar ataxia		-9.124795464	4.288684508018382	8.126265947945782	30198	143	1231	25	2.0308692120227456	0.402028257	3710|5295|5296|5331|5682|5683|5684|5685|5687|5690|5695|5701|5706|5707|5708|5709|5718|6511|6712|7494|7979|9821|10213|23152|54205	ITPR3|PIK3R1|PIK3R2|PLCB3|PSMA1|PSMA2|PSMA3|PSMA4|PSMA6|PSMB2|PSMB7|PSMC2|PSMC6|PSMD1|PSMD2|PSMD3|PSMD12|SLC1A6|SPTBN2|XBP1|SEM1|RB1CC1|PSMD14|CIC|CYCS	-7.273654013	0	3	0	0	-29.03856447	12.265637692932577
1	-9.031636729	R-HSA-9645723	M1	1	0	Reactome Gene Sets	6	Diseases of programmed cell death		-9.031636729	5.001522166050176	8.386018801877958	30198	103	1231	21	1.7059301380991063	0.36907553088911915	351|823|824|826|831|994|995|2309|3012|3018|3725|5052|5557|8331|8338|8352|8356|8358|8366|55766|128312	APP|CAPN1|CAPN2|CAPNS1|CAST|CDC25B|CDC25C|FOXO3|H2AC8|H2BC3|JUN|PRDX1|PRIM1|H2AC14|H2AC20|H3C3|H3C12|H3C2|H4C2|H2AJ|H2BU1	-7.181876184	0	59	1	1	-9.031636729	11.150579720847794
1	-8.983490611	GO:0002064	M1	1	0	GO Biological Processes	19	epithelial cell development	19_GO:0032502 developmental process	-8.983490611	3.8372944737666157	7.848596159612184	30198	179	1231	28	2.274573517465475	0.4249371980742844	231|631|1365|1969|2194|2195|2317|2947|3383|4233|4478|5339|5926|6382|6662|6768|6781|9076|10411|10653|23086|23094|25803|29842|57619|57669|80781|440193	AKR1B1|BFSP1|CLDN3|EPHA2|FASN|FAT1|FLNB|GSTM3|ICAM1|MET|MSN|PLEC|ARID4A|SDC1|SOX9|ST14|STC1|CLDN1|RAPGEF3|SPINT2|EXPH5|SIPA1L3|SPDEF|TFCP2L1|SHROOM3|EPB41L5|COL18A1|CCDC88C	-7.135106595	0	20	0	0	-13.340446	7.936589095426959
1	-8.965095499	R-HSA-8951664	M1	1	0	Reactome Gene Sets	6	Neddylation		-8.965095499	3.3730503655564577	7.6087853888746855	30198	240	1231	33	2.680747359870024	0.46036076128147835	5682|5683|5684|5685|5687|5690|5695|5701|5706|5707|5708|5709|5716|5718|6500|7314|7316|7979|8878|8883|9040|9655|10213|23014|23198|23363|25879|26118|29099|51088|54461|84085|114907	PSMA1|PSMA2|PSMA3|PSMA4|PSMA6|PSMB2|PSMB7|PSMC2|PSMC6|PSMD1|PSMD2|PSMD3|PSMD10|PSMD12|SKP1|UBB|UBC|SEM1|SQSTM1|NAE1|UBE2M|SOCS5|PSMD14|FBXO21|PSME4|OBSL1|DCAF13|WSB1|COMMD9|KLHL5|FBXW5|FBXO30|FBXO32	-7.118083663	0	3	0	0	-29.03856447	12.265637692932577
1	-8.933061021	hsa05022	M1	1	0	KEGG Pathway	24	Pathways of neurodegeneration - multiple diseases		-8.933061021	2.5768146413723896	7.148324704580376	30198	476	1231	50	4.061738424045491	0.5626299820063473	351|498|805|808|823|824|847|1131|1649|3309|3710|3799|4729|5331|5682|5683|5684|5685|5687|5690|5695|5701|5706|5707|5708|5709|5718|6647|6712|7314|7316|7317|7345|7384|7494|7846|7855|7979|8878|9167|9821|10213|10671|22943|51806|54205|55081|84790|127602|440567	APP|ATP5F1A|CALM2|CALM3|CAPN1|CAPN2|CAT|CHRM3|DDIT3|HSPA5|ITPR3|KIF5B|NDUFV2|PLCB3|PSMA1|PSMA2|PSMA3|PSMA4|PSMA6|PSMB2|PSMB7|PSMC2|PSMC6|PSMD1|PSMD2|PSMD3|PSMD12|SOD1|SPTBN2|UBB|UBC|UBA1|UCHL1|UQCRC1|XBP1|TUBA1A|FZD5|SEM1|SQSTM1|COX7A2L|RB1CC1|PSMD14|DCTN6|DKK1|CALML5|CYCS|IFT57|TUBA1C|DNAH14|UQCRHL	-7.087417042	0	3	0	0	-29.03856447	12.265637692932577
1	-8.930725697	GO:0006974	M1	1	0	GO Biological Processes	19	cellular response to DNA damage stimulus	19_GO:0050896 response to stimulus	-8.930725697	2.2331919661615167	6.928619061683164	30198	725	1231	66	5.361494719740048	0.6420189559825674	142|328|675|755|900|983|1026|1649|1969|2139|2237|2309|2956|3162|3835|4171|4172|4173|4174|4175|4609|5295|5347|5366|5429|5885|5886|5976|6421|6446|7153|7317|7319|7374|7443|7516|9232|9319|9643|10038|10213|10397|10635|10769|23049|23198|23347|25788|25842|25939|29128|51111|51347|51377|51512|51776|54541|55215|55247|64710|79184|80820|83667|92815|261726|284071	PARP1|APEX1|BRCA2|CFAP410|CCNG1|CDK1|CDKN1A|DDIT3|EPHA2|EYA2|FEN1|FOXO3|MSH6|HMOX1|KIF22|MCM2|MCM3|MCM4|MCM5|MCM6|MYC|PIK3R1|PLK1|PMAIP1|POLH|RAD21|RAD23A|UPF1|SFPQ|SGK1|TOP2A|UBA1|UBE2A|UNG|VRK1|XRCC2|PTTG1|TRIP13|MORF4L2|PARP2|PSMD14|NDRG1|RAD51AP1|PLK2|SMG1|PSME4|SMCHD1|RAD54B|ASF1A|SAMHD1|UHRF1|KMT5B|TAOK3|UCHL5|GTSE1|MAP3K20|DDIT4|FANCI|NEIL3|NUCKS1|BRCC3|EEPD1|SESN2|H2AW|TIPRL|MEIOC	-7.086445281	0	60	1	1	-8.930725697	20.44272948822096
1	-8.899690122	GO:0044089	M1	1	0	GO Biological Processes	19	positive regulation of cellular component biogenesis	19_GO:0048518 positive regulation of biological process	-8.899690122	2.542876107071388	7.112965183746683	30198	492	1231	51	4.1429731925264015	0.5679878063434746	21|274|857|1191|1365|1605|1778|1969|2048|3791|3958|3987|4131|4233|4478|5295|5706|6281|6382|6422|6491|6662|6850|7037|7168|7175|7453|8829|9076|9636|9750|9793|10411|10615|10787|10801|11135|11346|22883|27286|29899|54443|55604|55755|55835|57535|57669|64581|79191|84722|163786	ABCA3|BIN1|CAV1|CLU|CLDN3|DAG1|DYNC1H1|EPHA2|EPHB2|KDR|LGALS3|LIMS1|MAP1B|MET|MSN|PIK3R1|PSMC6|S100A10|SDC1|SFRP1|STIL|SOX9|SYK|TFRC|TPM1|TPR|WARS1|NRP1|CLDN1|ISG15|RIPOR2|CKAP5|RAPGEF3|SPAG5|NCKAP1|SEPTIN9|CDC42EP1|SYNPO|CLSTN1|SRPX2|GPSM2|ANLN|CARMIL1|CDK5RAP2|CENPJ|ELAPOR1|EPB41L5|CLEC7A|IRX3|PSRC1|SASS6	-7.056769002	0	54	0	0	-9.479110954	3.1612468280754054
1	-8.884623548	GO:1903829	M1	1	0	GO Biological Processes	19	positive regulation of protein localization	19_GO:0051179 localization	-8.884623548	2.6283509341998377	7.158181333818837	30198	448	1231	48	3.899268887083672	0.5517291265887564	142|163|983|1894|1950|1956|1969|2040|2048|2752|3728|3783|3799|3958|4035|4478|5106|5108|5295|5296|5347|5478|5566|6653|7037|7175|7226|7443|7447|7855|8660|8878|9585|9747|10403|10411|10542|10694|23086|27237|29899|55204|55835|57602|83667|84687|342667|399687	PARP1|AP2B1|CDK1|ECT2|EGF|EGFR|EPHA2|STOM|EPHB2|GLUL|JUP|KCNN4|KIF5B|LGALS3|LRP1|MSN|PCK2|PCM1|PIK3R1|PIK3R2|PLK1|PPIA|PRKACA|SORL1|TFRC|TPR|TRPM2|VRK1|VSNL1|FZD5|IRS2|SQSTM1|KIF20B|TCAF1|NDC80|RAPGEF3|LAMTOR5|CCT8|EXPH5|ARHGEF16|GPSM2|GOLPH3L|CENPJ|USP36|SESN2|PPP1R9B|STAC2|MYO18A	-7.043057481	0	23	0	0	-12.52436397	3.6796913078797724
1	-8.847038301	GO:0030029	M1	1	0	GO Biological Processes	19	actin filament-based process	19_GO:0009987 cellular process	-8.847038301	2.367410936	6.980260086274709	30198	601	1231	58	4.711616572	0.6039151484052949	118|301|390|408|476|811|1266|1365|2036|2195|2317|2764|2934|3880|4430|4627|4642|4650|4983|5339|6444|6712|7018|7114|7168|7170|7171|7184|8829|9124|9181|9631|9754|10049|10787|11034|11113|23092|23164|23363|23647|28988|51421|54443|55561|55604|57619|57669|57698|64423|65108|81624|84687|85360|203447|283431|399687|440193	ADD1|ANXA1|RND3|ARRB1|ATP1A1|CALR|CNN3|CLDN3|EPB41L1|FAT1|FLNB|GMFB|GSN|KRT19|MYO1B|MYH9|MYO1D|MYO9B|OPHN1|PLEC|SGCD|SPTBN2|TF|TMSB4X|TPM1|TPM3|TPM4|HSP90B1|NRP1|PDLIM1|ARHGEF2|NUP155|STARD8|DNAJB6|NCKAP1|DSTN|CIT|ARHGAP26|MPRIP|OBSL1|ARFIP2|DBNL|AMOTL2|ANLN|CDC42BPG|CARMIL1|SHROOM3|EPB41L5|SHTN1|INF2|MARCKSL1|DIAPH3|PPP1R9B|SYDE1|NRK|GAS2L3|MYO18A|CCDC88C	-7.006823073	0	43	0	0	-10.3598505	2.5916465799274655
1	-8.808352276	GO:0051383	M1	1	0	GO Biological Processes	19	kinetochore organization	19_GO:0009987 cellular process	-8.808352276	12.265637692932575	10.389262441974832	30198	20	1231	10	0.8123476848090982	0.2558413585550129	1058|1062|1063|9735|9787|10051|10403|55839|64105|83540	CENPA|CENPE|CENPF|KNTC1|DLGAP5|SMC4|NDC80|CENPN|CENPK|NUF2	-6.969483699	0	61	1	1	-8.808352276	12.265637692932575
1	-8.788900338	R-HSA-1852241	M1	1	0	Reactome Gene Sets	6	Organelle biogenesis and maintenance		-8.788900338	3.066409423233144	7.3649749980755645	30198	296	1231	37	3.0056864337936635	0.4866491240889096	211|498|521|805|808|983|1778|3313|3418|4751|5108|5347|5465|5518|5566|5577|6102|6742|7846|8655|9657|9702|9793|10694|11064|23059|23322|51668|54205|54801|55081|55755|55835|79718|80321|84790|89891	ALAS1|ATP5F1A|ATP5ME|CALM2|CALM3|CDK1|DYNC1H1|HSPA9|IDH2|NEK2|PCM1|PLK1|PPARA|PPP2R1A|PRKACA|PRKAR2B|RP2|SSBP1|TUBA1A|DYNLL1|IQCB1|CEP57|CKAP5|CCT8|CNTRL|CLUAP1|RPGRIP1L|HSPB11|CYCS|HAUS6|IFT57|CDK5RAP2|CENPJ|TBL1XR1|CEP70|TUBA1C|DYNC2I2	-6.951374249	0	21	0	0	-13.16224917	6.720897365990452
1	-8.759505511	GO:0032868	M1	1	0	GO Biological Processes	19	response to insulin	19_GO:0050896 response to stimulus	-8.759505511	3.555257302299297	7.604724822029232	30198	207	1231	30	2.4370430544272947	0.439486007	142|634|677|847|858|1958|2058|2729|2805|3030|3638|3667|4141|4609|5106|5295|5296|5465|5786|6272|6599|6715|6720|7494|8660|9734|11031|57761|83667|255738	PARP1|CEACAM1|ZFP36L1|CAT|CAV2|EGR1|EPRS1|GCLC|GOT1|HADHA|INSIG1|IRS1|MARS1|MYC|PCK2|PIK3R1|PIK3R2|PPARA|PTPRA|SORT1|SMARCC1|SRD5A1|SREBF1|XBP1|IRS2|HDAC9|RAB31|TRIB3|SESN2|PCSK9	-6.923317773	0	5	0	0	-21.4059653	3.9513463708776086
1	-8.70813071	GO:1902903	M1	1	0	GO Biological Processes	19	regulation of supramolecular fiber organization	19_GO:0050789 regulation of biological process	-8.70813071	2.7686216314755945	7.161839992203505	30198	381	1231	43	3.4930950446791225	0.5233055837053973	118|274|351|1191|1906|2764|2934|3312|3949|4070|4131|4133|4233|5203|5295|6281|6422|6712|7114|7168|8829|9181|9793|10411|10787|11034|11113|11135|11346|22974|23406|23647|26586|28988|51571|55604|55755|64857|79709|79822|84722|85415|157922	ADD1|BIN1|APP|CLU|EDN1|GMFB|GSN|HSPA8|LDLR|TACSTD2|MAP1B|MAP2|MET|PFDN4|PIK3R1|S100A10|SFRP1|SPTBN2|TMSB4X|TPM1|NRP1|ARHGEF2|CKAP5|RAPGEF3|NCKAP1|DSTN|CIT|CDC42EP1|SYNPO|TPX2|COTL1|ARFIP2|CKAP2|DBNL|CYRIB|CARMIL1|CDK5RAP2|PLEKHG2|COLGALT1|ARHGAP28|PSRC1|RHPN2|CAMSAP1	-6.873277211	0	14	0	0	-13.97748985	3.1604710619826264
1	-8.664183569	R-HSA-380259	M1	1	0	Reactome Gene Sets	6	Loss of Nlp from mitotic centrosomes		-8.664183569	5.957595450852964	8.560401207	30198	70	1231	17	1.380991064175467	0.3326187481169308	983|1778|4751|5108|5347|5518|5566|5577|7846|8655|9702|9793|11064|54801|55755|55835|80321	CDK1|DYNC1H1|NEK2|PCM1|PLK1|PPP2R1A|PRKACA|PRKAR2B|TUBA1A|DYNLL1|CEP57|CKAP5|CNTRL|HAUS6|CDK5RAP2|CENPJ|CEP70	-6.831986313	0	21	0	0	-13.16224917	6.720897365990452
1	-8.664183569	R-HSA-380284	M1	1	0	Reactome Gene Sets	6	Loss of proteins required for interphase microtubule organization from the centrosome		-8.664183569	5.957595450852964	8.560401207	30198	70	1231	17	1.380991064175467	0.3326187481169308	983|1778|4751|5108|5347|5518|5566|5577|7846|8655|9702|9793|11064|54801|55755|55835|80321	CDK1|DYNC1H1|NEK2|PCM1|PLK1|PPP2R1A|PRKACA|PRKAR2B|TUBA1A|DYNLL1|CEP57|CKAP5|CNTRL|HAUS6|CDK5RAP2|CENPJ|CEP70	-6.831986313	0	21	0	0	-13.16224917	6.720897365990452
1	-8.654441614	GO:0006468	M1	1	0	GO Biological Processes	19	protein phosphorylation	19_GO:0008152 metabolic process	-8.654441614	2.230115944169559	6.808080864744511	30198	704	1231	64	5.199025182778229	0.6327590066854523	351|659|699|701|805|890|891|898|983|994|1119|1906|1950|1956|1969|2048|2202|2444|2764|2869|3486|3619|3654|3791|4233|4293|4296|4751|4919|5257|5295|5347|5566|5610|5786|6446|6482|6790|6850|7272|7443|7525|7534|8878|9263|9821|9833|10553|10769|11113|23049|23097|51319|51347|51765|51776|54101|55143|55561|55872|57761|84687|90956|203447	APP|BMPR2|BUB1|BUB1B|CALM2|CCNA2|CCNB1|CCNE1|CDK1|CDC25B|CHKA|EDN1|EGF|EGFR|EPHA2|EPHB2|EFEMP1|FRK|GMFB|GRK5|IGFBP3|INCENP|IRAK1|KDR|MET|MAP3K9|MAP3K11|NEK2|ROR1|PHKB|PIK3R1|PLK1|PRKACA|EIF2AK2|PTPRA|SGK1|ST3GAL1|AURKA|SYK|TTK|VRK1|YES1|YWHAZ|SQSTM1|STK17A|RB1CC1|MELK|HTATIP2|PLK2|CIT|SMG1|CDK19|RSRC1|TAOK3|STK26|MAP3K20|RIPK4|CDCA8|CDC42BPG|PBK|TRIB3|PPP1R9B|ADCK2|NRK	-6.823566413	0	62	1	1	-8.654441614	2.688358946396181
1	-8.649773522	GO:0042176	M1	1	0	GO Biological Processes	19	regulation of protein catabolic process	19_GO:0008152 metabolic process	-8.649773522	2.718831528912006	7.106770850945403	30198	397	1231	44	3.5743298131600323	0.5291327205808042	754|857|991|1191|1728|1950|1956|2729|3093|3949|4035|4085|4478|4898|4983|5270|5347|5566|5701|5706|5707|5708|5709|5716|5886|6449|6599|6653|6662|6790|7314|9604|9655|10213|10769|22933|23450|29761|51377|51582|55872|57761|144165|255738	PTTG1IP|CAV1|CDC20|CLU|NQO1|EGF|EGFR|GCLC|UBE2K|LDLR|LRP1|MAD2L1|MSN|NRDC|OPHN1|SERPINE2|PLK1|PRKACA|PSMC2|PSMC6|PSMD1|PSMD2|PSMD3|PSMD10|RAD23A|SGTA|SMARCC1|SORL1|SOX9|AURKA|UBB|RNF14|SOCS5|PSMD14|PLK2|SIRT2|SF3B3|USP25|UCHL5|AZIN1|PBK|TRIB3|PRICKLE1|PCSK9	-6.820216363	0	63	1	1	-8.649773522	3.7330201674142622
1	-8.636376507	GO:0000910	M1	1	0	GO Biological Processes	19	cytokinesis	19_GO:0009987 cellular process	-8.636376507	4.769970213918223	8.090919292422537	30198	108	1231	21	1.7059301380991063	0.36907553088911915	311|1058|1894|3619|4627|5119|5339|5347|9493|9700|10112|10801|11113|23157|24137|26586|51203|54443|55143|55165|55964	ANXA11|CENPA|ECT2|INCENP|MYH9|CHMP1A|PLEC|PLK1|KIF23|ESPL1|KIF20A|SEPTIN9|CIT|SEPTIN6|KIF4A|CKAP2|NUSAP1|ANLN|CDCA8|CEP55|SEPTIN3	-6.808133402	0	64	1	1	-8.636376507	5.032056489408236
1	-8.631631711	GO:0052547	M1	1	0	GO Biological Processes	19	regulation of peptidase activity	19_GO:0008152 metabolic process	-8.631631711	2.582239514301595	7.018248301059466	30198	456	1231	48	3.899268887083672	0.5517291265887564	2|274|351|444|718|831|857|960|1365|1611|1718|1992|2335|2821|2934|3065|3164|3965|4035|4609|4898|5270|5366|5684|5918|6279|6280|6590|6653|6850|7035|7980|9232|10049|10213|10542|10653|23198|23204|23786|23787|51377|54205|55081|64115|64581|653145|728113	A2M|BIN1|APP|ASPH|C3|CAST|CAV1|CD44|CLDN3|DAP|DHCR24|SERPINB1|FN1|GPI|GSN|HDAC1|NR4A1|LGALS9|LRP1|MYC|NRDC|SERPINE2|PMAIP1|PSMA3|RARRES1|S100A8|S100A9|SLPI|SORL1|SYK|TFPI|TFPI2|PTTG1|DNAJB6|PSMD14|LAMTOR5|SPINT2|PSME4|ARL6IP1|BCL2L13|MTCH1|UCHL5|CYCS|IFT57|VSIR|CLEC7A|ANXA8|ANXA8L1	-6.804698696	0	31	0	0	-11.73081177	2.582239514301595
1	-8.630204216	GO:0060284	M1	1	0	GO Biological Processes	19	regulation of cell development	19_GO:0032502 developmental process	-8.630204216	2.497195697962321	6.966270118105943	30198	501	1231	51	4.1429731925264015	0.5679878063434746	118|274|659|706|811|1605|1949|1982|2048|2335|3065|3398|3949|3987|4070|4131|4133|4192|4609|5108|5270|5361|5362|5364|6281|6653|6790|7414|7516|7804|8553|8829|9734|9928|10512|10562|10675|22933|23363|23499|23654|28988|51593|55558|55604|57698|64581|64689|140578|259266|284403	ADD1|BIN1|BMPR2|TSPO|CALR|DAG1|EFNB3|EIF4G2|EPHB2|FN1|HDAC1|ID2|LDLR|LIMS1|TACSTD2|MAP1B|MAP2|MDK|MYC|PCM1|SERPINE2|PLXNA1|PLXNA2|PLXNB1|S100A10|SORL1|AURKA|VCL|XRCC2|LRP8|BHLHE40|NRP1|HDAC9|KIF14|SEMA3C|OLFM4|CSPG5|SIRT2|OBSL1|MACF1|PLXNB2|DBNL|SRRT|PLXNA3|CARMIL1|SHTN1|CLEC7A|GORASP1|CHODL|ASPM|WDR62	-6.804577351	0	49	0	0	-9.862820727	5.032056489408236
1	-8.623914383	R-HSA-5653656	M1	1	0	Reactome Gene Sets	6	Vesicle-mediated transport		-8.623914383	2.2599391885938176	6.814301255381643	30198	673	1231	62	5.036555645816409	0.623327117	163|274|351|408|805|808|811|966|1062|1173|1212|1778|1950|1956|2495|2512|2590|2702|3312|3799|3832|3835|3949|4035|4253|4627|6272|6453|6455|6712|7018|7037|7184|7314|7316|7534|7846|8655|8675|8677|8871|9493|9585|9919|10112|10671|11004|11031|23046|23062|23216|23303|23647|24137|26286|51014|60592|60684|64689|81876|81930|84790	AP2B1|BIN1|APP|ARRB1|CALM2|CALM3|CALR|CD59|CENPE|AP2M1|CLTB|DYNC1H1|EGF|EGFR|FTH1|FTL|GALNT2|GJA5|HSPA8|KIF5B|KIF11|KIF22|LDLR|LRP1|MIA2|MYH9|SORT1|ITSN1|SH3GL1|SPTBN2|TF|TFRC|HSP90B1|UBB|UBC|YWHAZ|TUBA1A|DYNLL1|STX16|STX10|SYNJ2|KIF23|KIF20B|SEC16A|KIF20A|DCTN6|KIF2C|RAB31|KIF21B|GGA2|TBC1D1|KIF13B|ARFIP2|KIF4A|ARFGAP3|TMED7|SCOC|TRAPPC11|GORASP1|RAB1B|KIF18A|TUBA1C	-6.799589751	0	44	0	0	-10.33533256	5.820980600035798
1	-8.597421891	WP2877	M1	1	0	WikiPathways	27	Vitamin D receptor pathway		-8.597421891	3.692880165614109	7.594255372	30198	186	1231	28	2.274573517465475	0.4249371980742844	412|634|892|898|929|1026|1543|1992|2539|3486|3488|3726|3965|4609|4650|5653|6273|6275|6277|6279|6280|6422|7168|8204|23581|25928|79689|283229	STS|CEACAM1|CCNC|CCNE1|CD14|CDKN1A|CYP1A1|SERPINB1|G6PD|IGFBP3|IGFBP5|JUNB|LGALS9|MYC|MYO9B|KLK6|S100A2|S100A4|S100A6|S100A8|S100A9|SFRP1|TPM1|NRIP1|CASP14|SOSTDC1|STEAP4|CRACR2B	-6.774395599	0	65	1	1	-8.597421891	3.692880165614109
1	-8.579864281	R-HSA-8939211	M1	1	0	Reactome Gene Sets	6	ESR-mediated signaling		-8.579864281	3.410177295792913	7.446993811562491	30198	223	1231	31	2.5182778229082046	0.44656470053144437	805|808|857|858|1950|1956|2309|2353|2354|3012|3018|3065|3315|3725|3838|4602|4609|5295|5296|5885|7090|8202|8204|8331|8338|8352|8356|8358|8366|55766|128312	CALM2|CALM3|CAV1|CAV2|EGF|EGFR|FOXO3|FOS|FOSB|H2AC8|H2BC3|HDAC1|HSPB1|JUN|KPNA2|MYB|MYC|PIK3R1|PIK3R2|RAD21|TLE3|NCOA3|NRIP1|H2AC14|H2AC20|H3C3|H3C12|H3C2|H4C2|H2AJ|H2BU1	-6.75813246	0	34	0	0	-11.53255567	8.761169780666124
1	-8.498638477	M254	M1	1	0	Canonical Pathways	11	PID MYC REPRESS PATHWAY		-8.498638477	6.2301651773625775	8.566614972855843	30198	63	1231	16	1.2997562956945572	0.32282045916517094	677|1026|1191|1649|2309|2495|3065|3398|3655|3691|4609|6278|6422|10397|10608|22943	ZFP36L1|CDKN1A|CLU|DDIT3|FOXO3|FTH1|HDAC1|ID2|ITGA6|ITGB4|MYC|S100A7|SFRP1|NDRG1|MXD4|DKK1	-6.678197279	0	66	1	1	-8.498638477	6.2301651773625775
1	-8.494781217	GO:0007143	M1	1	0	GO Biological Processes	19	female meiotic nuclear division	19_GO:0022414 reproductive process	-8.494781217	8.920463776678238	9.384585243439947	30198	33	1231	12	0.974817222	0.2800305390697998	994|5347|5518|6790|7153|7272|7314|9133|9319|10403|23397|284071	CDC25B|PLK1|PPP2R1A|AURKA|TOP2A|TTK|UBB|CCNB2|TRIP13|NDC80|NCAPH|MEIOC	-6.675626818	0	67	1	1	-8.494781217	18.398456539398865
1	-8.452208134	GO:0034508	M1	1	0	GO Biological Processes	19	centromere complex assembly	19_GO:0009987 cellular process	-8.452208134	9.994223305352467	9.638509101847307	30198	27	1231	11	0.8935824532900081	0.268218777	1058|1062|1063|2491|4678|9735|9787|54069|55355|55839|64105	CENPA|CENPE|CENPF|CENPI|NASP|KNTC1|DLGAP5|MIS18A|HJURP|CENPN|CENPK	-6.634336733	0	61	0	0	-8.808352276	12.265637692932575
1	-8.449389588	GO:0032787	M1	1	0	GO Biological Processes	19	monocarboxylic acid metabolic process	19_GO:0008152 metabolic process	-8.449389588	2.493015791246458	6.883099228283465	30198	492	1231	50	4.061738424045491	0.5626299820063473	220|224|231|525|718|873|1543|1545|1645|1646|1906|2052|2180|2194|2821|2950|3030|3417|3418|3995|4051|4199|4967|5066|5091|5106|5214|5226|5465|5577|5947|6319|6507|7167|7494|8644|9524|11313|25953|28976|57834|60481|60496|64801|83667|114883|157506|160428|199974|219970	ALDH1A3|ALDH3A2|AKR1B1|ATP6V1B1|C3|CBR1|CYP1A1|CYP1B1|AKR1C1|AKR1C2|EDN1|EPHX1|ACSL1|FASN|GPI|GSTP1|HADHA|IDH1|IDH2|FADS3|CYP4F3|ME1|OGDH|PAM|PC|PCK2|PFKP|PGD|PPARA|PRKAR2B|RBP1|SCD|SLC1A3|TPI1|XBP1|AKR1C3|TECR|LYPLA2|PNKD|ACAD9|CYP4F11|ELOVL5|AASDHPPT|ARV1|SESN2|OSBPL9|RDH10|ALDH1L2|CYP4Z1|GLYATL2	-6.632797406	0	68	1	1	-8.449389588	4.048851277278714
1	-8.420348048	GO:0006259	M1	1	0	GO Biological Processes	19	DNA metabolic process	19_GO:0008152 metabolic process	-8.420348048	2.154122478	6.656429165331381	30198	763	1231	67	5.442729488220959	0.6465867669771884	142|328|675|898|983|1063|1543|1545|1660|2139|2237|2353|2956|3835|3838|4171|4172|4173|4174|4175|4678|4907|5429|5557|5885|5886|5976|6421|6742|6932|7153|7319|7374|7516|9232|9319|9643|10038|10213|10635|23049|23198|23347|23594|23595|25788|25842|25939|29128|51002|51111|51347|51377|55215|55247|57523|64710|79184|80820|83667|83743|83940|92815|284071|286826|374393|399687	PARP1|APEX1|BRCA2|CCNE1|CDK1|CENPF|CYP1A1|CYP1B1|DHX9|EYA2|FEN1|FOS|MSH6|KIF22|KPNA2|MCM2|MCM3|MCM4|MCM5|MCM6|NASP|NT5E|POLH|PRIM1|RAD21|RAD23A|UPF1|SFPQ|SSBP1|TCF7|TOP2A|UBE2A|UNG|XRCC2|PTTG1|TRIP13|MORF4L2|PARP2|PSMD14|RAD51AP1|SMG1|PSME4|SMCHD1|ORC6|ORC3|RAD54B|ASF1A|SAMHD1|UHRF1|TPRKB|KMT5B|TAOK3|UCHL5|FANCI|NEIL3|NYNRIN|NUCKS1|BRCC3|EEPD1|SESN2|GRWD1|TATDN1|H2AW|MEIOC|LIN9|FAM111B|MYO18A	-6.605031328	0	60	0	0	-8.930725697	20.44272948822096
1	-8.397610224	R-HSA-199991	M1	1	0	Reactome Gene Sets	6	Membrane Trafficking		-8.397610224	2.2828789396940756	6.729888579107926	30198	634	1231	59	4.79285134	0.6088393761240544	163|274|351|408|805|808|966|1062|1173|1212|1778|1950|1956|2495|2512|2590|2702|3312|3799|3832|3835|3949|4253|4627|6272|6453|6455|6712|7018|7037|7314|7316|7534|7846|8655|8675|8677|8871|9493|9585|9919|10112|10671|11004|11031|23046|23062|23216|23303|23647|24137|26286|51014|60592|60684|64689|81876|81930|84790	AP2B1|BIN1|APP|ARRB1|CALM2|CALM3|CD59|CENPE|AP2M1|CLTB|DYNC1H1|EGF|EGFR|FTH1|FTL|GALNT2|GJA5|HSPA8|KIF5B|KIF11|KIF22|LDLR|MIA2|MYH9|SORT1|ITSN1|SH3GL1|SPTBN2|TF|TFRC|UBB|UBC|YWHAZ|TUBA1A|DYNLL1|STX16|STX10|SYNJ2|KIF23|KIF20B|SEC16A|KIF20A|DCTN6|KIF2C|RAB31|KIF21B|GGA2|TBC1D1|KIF13B|ARFIP2|KIF4A|ARFGAP3|TMED7|SCOC|TRAPPC11|GORASP1|RAB1B|KIF18A|TUBA1C	-6.583565231	0	44	0	0	-10.33533256	5.820980600035798
1	-8.388127396	GO:1901991	M1	1	0	GO Biological Processes	19	negative regulation of mitotic cell cycle phase transition	19_GO:0048519 negative regulation of biological process	-8.388127396	3.721036154035725	7.505819835832979	30198	178	1231	27	2.1933387489845653	0.41745344188530065	677|699|701|900|983|991|1026|1063|4085|5347|5885|5934|7175|7272|8883|9319|9735|10403|10457|10769|25959|51347|51512|54908|79184|83540|147841	ZFP36L1|BUB1|BUB1B|CCNG1|CDK1|CDC20|CDKN1A|CENPF|MAD2L1|PLK1|RAD21|RBL2|TPR|TTK|NAE1|TRIP13|KNTC1|NDC80|GPNMB|PLK2|KANK2|TAOK3|GTSE1|SPDL1|BRCC3|NUF2|SPC24	-6.575350417	0	1	0	0	-56.54824875	11.869971960902491
1	-8.383992099	GO:0045596	M1	1	0	GO Biological Processes	19	negative regulation of cell differentiation	19_GO:0032502 developmental process	-8.383992099	2.2109733180393483	6.677727327029073	30198	699	1231	63	5.117790414297319	0.6280650353516278	301|351|634|659|677|706|753|811|857|1290|1649|1949|1956|2048|2202|2309|2539|3313|3398|3399|3488|3638|3659|3949|4037|4070|4133|4192|4602|4609|4854|5108|5295|5465|5725|5997|6272|6422|6599|6653|6662|7494|8366|8829|9655|9657|10140|10220|10512|22933|22943|25803|25928|55558|55755|57761|64689|79191|81606|84959|144165|259266|100381270	ANXA1|APP|CEACAM1|BMPR2|ZFP36L1|TSPO|LDLRAD4|CALR|CAV1|COL5A2|DDIT3|EFNB3|EGFR|EPHB2|EFEMP1|FOXO3|G6PD|HSPA9|ID2|ID3|IGFBP5|INSIG1|IRF1|LDLR|LRP3|TACSTD2|MAP2|MDK|MYB|MYC|NOTCH3|PCM1|PIK3R1|PPARA|PTBP1|RGS2|SORT1|SFRP1|SMARCC1|SORL1|SOX9|XBP1|H4C2|NRP1|SOCS5|IQCB1|TOB1|GDF11|SEMA3C|SIRT2|DKK1|SPDEF|SOSTDC1|PLXNA3|CDK5RAP2|TRIB3|GORASP1|IRX3|LBH|UBASH3B|PRICKLE1|ASPM|ZBED6	-6.572479442	0	69	1	1	-8.383992099	2.2109733180393483
1	-8.378966516	R-HSA-3700989	M1	1	0	Reactome Gene Sets	6	Transcriptional Regulation by TP53		-8.378966516	2.7784041182885937	7.017357587923355	30198	362	1231	41	3.330625507717303	0.5114207321882843	890|891|898|900|983|995|1026|2353|2539|2821|2936|3065|3486|3725|5052|5366|5516|5518|5934|6446|6790|6917|7027|7295|7296|7314|7316|7534|9167|10397|10542|10769|22974|53615|54205|54541|55215|55835|58528|83667|84883	CCNA2|CCNB1|CCNE1|CCNG1|CDK1|CDC25C|CDKN1A|FOS|G6PD|GPI|GSR|HDAC1|IGFBP3|JUN|PRDX1|PMAIP1|PPP2CB|PPP2R1A|RBL2|SGK1|AURKA|TCEA1|TFDP1|TXN|TXNRD1|UBB|UBC|YWHAZ|COX7A2L|NDRG1|LAMTOR5|PLK2|TPX2|MBD3|CYCS|DDIT4|FANCI|CENPJ|RRAGD|SESN2|AIFM2	-6.569971516	0	70	1	1	-8.378966516	3.665592873749965
1	-8.378966516	R-HSA-9679506	M1	1	0	Reactome Gene Sets	6	SARS-CoV Infections		-8.378966516	2.7784041182885937	7.017357587923355	30198	362	1231	41	3.330625507717303	0.5114207321882843	163|476|481|483|821|857|1173|3065|3105|3106|3107|3654|3838|4245|5349|5926|6187|6228|6382|6480|6482|6635|6637|7113|7175|7314|7316|7534|9631|9636|9688|9818|10454|11253|23118|23165|23225|53615|55706|57122|348995	AP2B1|ATP1A1|ATP1B1|ATP1B3|CANX|CAV1|AP2M1|HDAC1|HLA-A|HLA-B|HLA-C|IRAK1|KPNA2|MGAT1|FXYD3|ARID4A|RPS2|RPS23|SDC1|ST6GAL1|ST3GAL1|SNRPE|SNRPG|TMPRSS2|TPR|UBB|UBC|YWHAZ|NUP155|ISG15|NUP93|NUP58|TAB1|MAN1B1|TAB2|NUP205|NUP210|MBD3|NDC1|NUP107|NUP43	-6.569971516	0	26	0	0	-12.23041549	10.902789060384512
1	-8.375704958	R-HSA-380270	M1	1	0	Reactome Gene Sets	6	Recruitment of mitotic centrosome proteins and complexes		-8.375704958	5.384914109	8.196501810539331	30198	82	1231	18	1.4622258326563768	0.34212087459705354	983|1778|4751|5108|5347|5518|5566|5577|7846|8655|9702|9793|11064|54801|55755|55835|80321|440145	CDK1|DYNC1H1|NEK2|PCM1|PLK1|PPP2R1A|PRKACA|PRKAR2B|TUBA1A|DYNLL1|CEP57|CKAP5|CNTRL|HAUS6|CDK5RAP2|CENPJ|CEP70|MZT1	-6.569213103	0	21	0	0	-13.16224917	6.720897365990452
1	-8.375704958	R-HSA-380287	M1	1	0	Reactome Gene Sets	6	Centrosome maturation		-8.375704958	5.384914109	8.196501810539331	30198	82	1231	18	1.4622258326563768	0.34212087459705354	983|1778|4751|5108|5347|5518|5566|5577|7846|8655|9702|9793|11064|54801|55755|55835|80321|440145	CDK1|DYNC1H1|NEK2|PCM1|PLK1|PPP2R1A|PRKACA|PRKAR2B|TUBA1A|DYNLL1|CEP57|CKAP5|CNTRL|HAUS6|CDK5RAP2|CENPJ|CEP70|MZT1	-6.569213103	0	21	0	0	-13.16224917	6.720897365990452
1	-8.349201064	GO:0048729	M1	1	0	GO Biological Processes	19	tissue morphogenesis	19_GO:0032502 developmental process	-8.349201064	2.378256500604521	6.7681564279994655	30198	557	1231	54	4.3866774979691305	0.5837112073787837	220|634|659|960|977|1605|1906|1948|1950|1956|1969|2139|2195|2296|2821|3371|3488|3691|3791|4070|4233|4478|4609|4983|5361|5566|6422|6491|6654|6662|6768|6781|7168|7296|7414|7855|8829|9585|10512|10653|10765|22943|23322|23654|25928|54101|55036|55081|57619|57669|79191|94234|144165|157506	ALDH1A3|CEACAM1|BMPR2|CD44|CD151|DAG1|EDN1|EFNB2|EGF|EGFR|EPHA2|EYA2|FAT1|FOXC1|GPI|TNC|IGFBP5|ITGB4|KDR|TACSTD2|MET|MSN|MYC|OPHN1|PLXNA1|PRKACA|SFRP1|STIL|SOS1|SOX9|ST14|STC1|TPM1|TXNRD1|VCL|FZD5|NRP1|KIF20B|SEMA3C|SPINT2|KDM5B|DKK1|RPGRIP1L|PLXNB2|SOSTDC1|RIPK4|CCDC40|IFT57|SHROOM3|EPB41L5|IRX3|FOXQ1|PRICKLE1|RDH10	-6.543955392	0	71	1	1	-8.349201064	2.574269639257454
1	-8.322148759	WP408	M1	1	0	WikiPathways	27	Oxidative stress response		-8.322148759	8.658097195	9.210326645	30198	34	1231	12	0.974817222	0.2800305390697998	847|1543|1728|2353|2729|2936|3162|3726|4257|4501|6647|7296	CAT|CYP1A1|NQO1|FOS|GCLC|GSR|HMOX1|JUNB|MGST1|MT1X|SOD1|TXNRD1	-6.518145704	0	72	1	1	-8.322148759	8.658097195
1	-8.314811709	hsa04218	M1	1	0	KEGG Pathway	24	Cellular senescence		-8.314811709	3.931294132350184	7.566872969885705	30198	156	1231	25	2.0308692120227456	0.402028257	677|805|808|823|824|890|891|898|983|1026|2309|3105|3106|3107|3486|3710|4609|5295|5296|5500|5934|8878|9133|51806|286826	ZFP36L1|CALM2|CALM3|CAPN1|CAPN2|CCNA2|CCNB1|CCNE1|CDK1|CDKN1A|FOXO3|HLA-A|HLA-B|HLA-C|IGFBP3|ITPR3|MYC|PIK3R1|PIK3R2|PPP1CB|RBL2|SQSTM1|CCNB2|CALML5|LIN9	-6.512047726	0	53	0	0	-9.658471875	3.931294132350184
1	-8.310098867	hsa04216	M1	1	0	KEGG Pathway	24	Ferroptosis		-8.310098867	7.778209269	8.953070404	30198	41	1231	13	1.0560519902518277	0.29134545059657413	1356|2180|2495|2512|2729|2730|3162|6303|6520|7018|7037|23657|64116	CP|ACSL1|FTH1|FTL|GCLC|GCLM|HMOX1|SAT1|SLC3A2|TF|TFRC|SLC7A11|SLC39A8	-6.508570431	0	29	0	0	-12.02721113	8.177091795288383
1	-8.302587598	GO:0007093	M1	1	0	GO Biological Processes	19	mitotic cell cycle checkpoint signaling	19_GO:0023052 signaling	-8.302587598	4.3877077925937655	7.760949314139761	30198	123	1231	22	1.7871649065800161	0.37760471754061553	699|701|900|983|991|1026|1063|4085|5347|7175|7272|8883|9319|9735|10403|10769|51347|51512|54908|79184|83540|147841	BUB1|BUB1B|CCNG1|CDK1|CDC20|CDKN1A|CENPF|MAD2L1|PLK1|TPR|TTK|NAE1|TRIP13|KNTC1|NDC80|PLK2|TAOK3|GTSE1|SPDL1|BRCC3|NUF2|SPC24	-6.502293939	0	1	0	0	-56.54824875	11.869971960902491
1	-8.301361776	GO:0006886	M1	1	0	GO Biological Processes	19	intracellular protein transport	19_GO:0051179 localization	-8.301361776	2.2334444754295135	6.6557830238378415	30198	670	1231	61	4.955320877	0.6185442427905643	134|163|481|706|754|811|1026|1173|1191|1212|1434|3309|3312|3313|3315|3799|3838|5295|6272|6449|6653|6729|6745|6850|7175|7184|7534|8675|8677|8878|9181|9559|9631|9688|9919|10123|10768|10938|10956|11031|11260|23062|23086|23204|23303|23463|23480|23647|26286|51014|54843|55187|55914|57122|81876|112936|134266|144165|401505|100133941|100188893	ADORA1|AP2B1|ATP1B1|TSPO|PTTG1IP|CALR|CDKN1A|AP2M1|CLU|CLTB|CSE1L|HSPA5|HSPA8|HSPA9|HSPB1|KIF5B|KPNA2|PIK3R1|SORT1|SGTA|SORL1|SRP54|SSR1|SYK|TPR|HSP90B1|YWHAZ|STX16|STX10|SQSTM1|ARHGEF2|VPS26A|NUP155|NUP93|SEC16A|ARL4C|AHCYL1|EHD1|OS9|RAB31|XPOT|GGA2|EXPH5|ARL6IP1|KIF13B|ICMT|SEC61G|ARFIP2|ARFGAP3|TMED7|SYTL2|VPS13D|ERBIN|NUP107|RAB1B|VPS26B|GRPEL2|PRICKLE1|TOMM5|CD24|TOMM6	-6.502293939	0	41	0	0	-10.84038994	2.4387817635070617
1	-8.296720723	R-HSA-8862803	M1	1	0	Reactome Gene Sets	6	Deregulated CDK5 triggers multiple neurodegenerative pathways in Alzheimer's disease models		-8.296720723	11.150579720847794	9.818169322401438	30198	22	1231	10	0.8123476848090982	0.2558413585550129	351|823|824|826|831|994|995|2309|3725|5052	APP|CAPN1|CAPN2|CAPNS1|CAST|CDC25B|CDC25C|FOXO3|JUN|PRDX1	-6.500099622	0	59	0	0	-9.031636729	11.150579720847794
1	-8.296720723	R-HSA-8863678	M1	1	0	Reactome Gene Sets	6	Neurodegenerative Diseases		-8.296720723	11.150579720847794	9.818169322401438	30198	22	1231	10	0.8123476848090982	0.2558413585550129	351|823|824|826|831|994|995|2309|3725|5052	APP|CAPN1|CAPN2|CAPNS1|CAST|CDC25B|CDC25C|FOXO3|JUN|PRDX1	-6.500099622	0	59	0	0	-9.031636729	11.150579720847794
1	-8.285733623	GO:0051347	M1	1	0	GO Biological Processes	19	positive regulation of transferase activity	19_GO:0065007 biological regulation	-8.285733623	2.346469819517536	6.720091597493173	30198	575	1231	55	4.467912266450041	0.588840844	134|659|805|808|891|991|994|1026|1062|1163|1164|1191|1605|1894|1906|1950|1956|1958|1969|2048|2180|3619|3654|3667|3791|4233|4254|4296|4609|4751|4919|5347|5478|5716|5920|6187|6500|6653|6850|7295|7804|7855|8525|9618|9928|10454|11065|22943|22974|23118|27338|51347|57761|84722|100133941	ADORA1|BMPR2|CALM2|CALM3|CCNB1|CDC20|CDC25B|CDKN1A|CENPE|CKS1B|CKS2|CLU|DAG1|ECT2|EDN1|EGF|EGFR|EGR1|EPHA2|EPHB2|ACSL1|INCENP|IRAK1|IRS1|KDR|MET|KITLG|MAP3K11|MYC|NEK2|ROR1|PLK1|PPIA|PSMD10|PLAAT4|RPS2|SKP1|SORL1|SYK|TXN|LRP8|FZD5|DGKZ|TRAF4|KIF14|TAB1|UBE2C|DKK1|TPX2|TAB2|UBE2S|TAOK3|TRIB3|PSRC1|CD24	-6.49033074	0	15	0	0	-13.90134912	2.8451221452678657
1	-8.266770706	GO:0006091	M1	1	0	GO Biological Processes	19	generation of precursor metabolites and energy	19_GO:0008152 metabolic process	-8.266770706	2.677271171553811	6.9083332991413196	30198	394	1231	43	3.4930950446791225	0.5233055837053973	231|444|498|521|847|1528|1535|2235|2539|2673|2821|2936|3417|3418|3658|4199|4609|4729|4835|4967|5214|5226|5257|5339|5500|5834|5836|6715|6888|7086|7167|7384|9167|9249|9650|9821|54205|79689|84883|113115|160428|388753|440567	AKR1B1|ASPH|ATP5F1A|ATP5ME|CAT|CYB5A|CYBA|FECH|G6PD|GFPT1|GPI|GSR|IDH1|IDH2|IREB2|ME1|MYC|NDUFV2|NQO2|OGDH|PFKP|PGD|PHKB|PLEC|PPP1CB|PYGB|PYGL|SRD5A1|TALDO1|TKT|TPI1|UQCRC1|COX7A2L|DHRS3|MTFR1|RB1CC1|CYCS|STEAP4|AIFM2|MTFR2|ALDH1L2|COA6|UQCRHL	-6.472582633	0	73	1	1	-8.266770706	2.677271171553811
1	-8.250795108	GO:0051651	M1	1	0	GO Biological Processes	19	maintenance of location in cell	19_GO:0051179 localization	-8.250795108	5.011765939047718	7.9876110952116885	30198	93	1231	19	1.5434606011372867	0.3513508681704764	706|811|857|2495|2512|2934|3309|3638|6279|6280|6500|6653|7114|7184|7295|10956|29899|55187|259266	TSPO|CALR|CAV1|FTH1|FTL|GSN|HSPA5|INSIG1|S100A8|S100A9|SKP1|SORL1|TMSB4X|HSP90B1|TXN|OS9|GPSM2|VPS13D|ASPM	-6.457818458	0	74	1	1	-8.250795108	5.011765939047718
1	-8.234034017	GO:0071383	M1	1	0	GO Biological Processes	19	cellular response to steroid hormone stimulus	19_GO:0050896 response to stimulus	-8.234034017	4.032538419594272	7.5719060338206825	30198	146	1231	24	1.949634443541836	0.3940689135206712	301|445|476|498|677|687|811|1545|1906|2309|3312|5106|5465|6446|6715|6781|7035|8644|9604|10521|11240|54541|56937|114907	ANXA1|ASS1|ATP1A1|ATP5F1A|ZFP36L1|KLF9|CALR|CYP1B1|EDN1|FOXO3|HSPA8|PCK2|PPARA|SGK1|SRD5A1|STC1|TFPI|AKR1C3|RNF14|DDX17|PADI2|DDIT4|PMEPA1|FBXO32	-6.442265419	0	10	0	0	-15.02242188	6.017105283325414
1	-8.206327163	GO:0045936	M1	1	0	GO Biological Processes	19	negative regulation of phosphate metabolic process	19_GO:0048519 negative regulation of biological process	-8.206327163	2.564633335794993	6.815476329683283	30198	440	1231	46	3.736799350121852	0.5405688444333299	142|634|753|805|808|857|1026|2048|2950|3315|3486|3725|3958|4035|5339|5347|5465|5478|5518|5576|5577|5997|6422|6653|7345|7453|8613|8655|8660|9655|22933|22943|23624|25998|54431|54541|55450|55755|55872|56937|57761|64793|84152|84687|84959|261726	PARP1|CEACAM1|LDLRAD4|CALM2|CALM3|CAV1|CDKN1A|EPHB2|GSTP1|HSPB1|IGFBP3|JUN|LGALS3|LRP1|PLEC|PLK1|PPARA|PPIA|PPP2R1A|PRKAR2A|PRKAR2B|RGS2|SFRP1|SORL1|UCHL1|WARS1|PLPP3|DYNLL1|IRS2|SOCS5|SIRT2|DKK1|CBLC|IBTK|DNAJC10|DDIT4|CAMK2N1|CDK5RAP2|PBK|PMEPA1|TRIB3|CEP85|PPP1R1B|PPP1R9B|UBASH3B|TIPRL	-6.415763266	0	46	0	0	-10.21206709	2.8792576743973175
1	-8.184388332	GO:0042326	M1	1	0	GO Biological Processes	19	negative regulation of phosphorylation	19_GO:0048519 negative regulation of biological process	-8.184388332	2.6971559324773198	6.8815759026087875	30198	382	1231	42	3.4118602761982126	0.5174024646038765	634|753|805|808|857|1026|2048|2950|3315|3486|3725|4035|5339|5347|5465|5478|5518|5576|5577|5997|6422|6653|7345|7453|8613|8655|8660|9655|22933|22943|23624|25998|54431|54541|55450|55755|55872|56937|57761|64793|84152|84959	CEACAM1|LDLRAD4|CALM2|CALM3|CAV1|CDKN1A|EPHB2|GSTP1|HSPB1|IGFBP3|JUN|LRP1|PLEC|PLK1|PPARA|PPIA|PPP2R1A|PRKAR2A|PRKAR2B|RGS2|SFRP1|SORL1|UCHL1|WARS1|PLPP3|DYNLL1|IRS2|SOCS5|SIRT2|DKK1|CBLC|IBTK|DNAJC10|DDIT4|CAMK2N1|CDK5RAP2|PBK|PMEPA1|TRIB3|CEP85|PPP1R1B|UBASH3B	-6.395025803	0	46	0	0	-10.21206709	2.8792576743973175
1	-8.175558358	GO:0010563	M1	1	0	GO Biological Processes	19	negative regulation of phosphorus metabolic process	19_GO:0048519 negative regulation of biological process	-8.175558358	2.558817840702487	6.797970195892653	30198	441	1231	46	3.736799350121852	0.5405688444333299	142|634|753|805|808|857|1026|2048|2950|3315|3486|3725|3958|4035|5339|5347|5465|5478|5518|5576|5577|5997|6422|6653|7345|7453|8613|8655|8660|9655|22933|22943|23624|25998|54431|54541|55450|55755|55872|56937|57761|64793|84152|84687|84959|261726	PARP1|CEACAM1|LDLRAD4|CALM2|CALM3|CAV1|CDKN1A|EPHB2|GSTP1|HSPB1|IGFBP3|JUN|LGALS3|LRP1|PLEC|PLK1|PPARA|PPIA|PPP2R1A|PRKAR2A|PRKAR2B|RGS2|SFRP1|SORL1|UCHL1|WARS1|PLPP3|DYNLL1|IRS2|SOCS5|SIRT2|DKK1|CBLC|IBTK|DNAJC10|DDIT4|CAMK2N1|CDK5RAP2|PBK|PMEPA1|TRIB3|CEP85|PPP1R1B|PPP1R9B|UBASH3B|TIPRL	-6.387752513	0	46	0	0	-10.21206709	2.8792576743973175
1	-8.174053914	GO:0034599	M1	1	0	GO Biological Processes	19	cellular response to oxidative stress	19_GO:0050896 response to stimulus	-8.174053914	3.360448682995226	7.227152449070181	30198	219	1231	30	2.4370430544272947	0.439486007	142|301|328|847|983|1545|1728|1894|1906|1956|2309|2353|2539|2936|3162|3725|4257|5052|5478|6647|7168|7226|8644|9833|22933|23657|51526|79956|83667|140809	PARP1|ANXA1|APEX1|CAT|CDK1|CYP1B1|NQO1|ECT2|EDN1|EGFR|FOXO3|FOS|G6PD|GSR|HMOX1|JUN|MGST1|PRDX1|PPIA|SOD1|TPM1|TRPM2|AKR1C3|MELK|SIRT2|SLC7A11|OSER1|ERMP1|SESN2|SRXN1	-6.387752513	0	7	0	0	-16.59291936	3.7669748719867826
1	-8.173530748	R-HSA-8980692	M1	1	0	Reactome Gene Sets	6	RHOA GTPase cycle		-8.173530748	4.005106185447372	7.529188874355076	30198	147	1231	24	1.949634443541836	0.3940689135206712	392|397|857|1894|2040|2319|3728|3930|4650|4983|5295|5296|7037|9181|9754|11113|23092|23263|54443|55914|81624|85415|128239|284119	ARHGAP1|ARHGDIB|CAV1|ECT2|STOM|FLOT2|JUP|LBR|MYO9B|OPHN1|PIK3R1|PIK3R2|TFRC|ARHGEF2|STARD8|CIT|ARHGAP26|MCF2L|ANLN|ERBIN|DIAPH3|RHPN2|IQGAP3|CAVIN1	-6.387752513	0	19	0	0	-13.53243179	7.709829406986189
1	-8.169517067	R-HSA-380320	M1	1	0	Reactome Gene Sets	6	Recruitment of NuMA to mitotic centrosomes		-8.169517067	4.958449280121679	7.923846887919014	30198	94	1231	19	1.5434606011372867	0.3513508681704764	983|1778|4751|5108|5347|5518|5566|5577|7846|8655|9702|9793|11064|54801|55755|55835|80321|84790|440145	CDK1|DYNC1H1|NEK2|PCM1|PLK1|PPP2R1A|PRKACA|PRKAR2B|TUBA1A|DYNLL1|CEP57|CKAP5|CNTRL|HAUS6|CDK5RAP2|CENPJ|CEP70|TUBA1C|MZT1	-6.384927053	0	21	0	0	-13.16224917	6.720897365990452
1	-8.156847049	GO:0001933	M1	1	0	GO Biological Processes	19	negative regulation of protein phosphorylation	19_GO:0048519 negative regulation of biological process	-8.156847049	2.8138815883786497	6.933894036828907	30198	340	1231	39	3.168155970755483	0.4992100866953909	634|753|805|808|857|1026|2048|2950|3315|3486|3725|4035|5339|5347|5478|5518|5576|5577|5997|6422|6653|7345|7453|8613|9655|22933|22943|23624|25998|54431|54541|55450|55755|55872|56937|57761|64793|84152|84959	CEACAM1|LDLRAD4|CALM2|CALM3|CAV1|CDKN1A|EPHB2|GSTP1|HSPB1|IGFBP3|JUN|LRP1|PLEC|PLK1|PPIA|PPP2R1A|PRKAR2A|PRKAR2B|RGS2|SFRP1|SORL1|UCHL1|WARS1|PLPP3|SOCS5|SIRT2|DKK1|CBLC|IBTK|DNAJC10|DDIT4|CAMK2N1|CDK5RAP2|PBK|PMEPA1|TRIB3|CEP85|PPP1R1B|UBASH3B	-6.374005267	0	46	0	0	-10.21206709	2.8792576743973175
1	-8.156228548	R-HSA-3301854	M1	1	0	Reactome Gene Sets	6	Nuclear Pore Complex (NPC) Disassembly		-8.156228548	8.410722989439481	9.043082672	30198	35	1231	12	0.974817222	0.2800305390697998	891|983|7175|9133|9631|9688|9818|23165|23225|55706|57122|348995	CCNB1|CDK1|TPR|CCNB2|NUP155|NUP93|NUP58|NUP205|NUP210|NDC1|NUP107|NUP43	-6.374005267	0	26	0	0	-12.23041549	10.902789060384512
1	-8.127374938	GO:0008406	M1	1	0	GO Biological Processes	19	gonad development	19_GO:0022414 reproductive process	-8.127374938	3.3451739162543386	7.196879550578588	30198	220	1231	30	2.4370430544272947	0.439486007	2|675|1051|1545|2296|2309|3309|3417|3791|4254|4609|4678|5926|6382|6422|6647|6662|6715|7314|8204|8644|8894|9510|10046|10265|57122|81930|84159|157506|259266	A2M|BRCA2|CEBPB|CYP1B1|FOXC1|FOXO3|HSPA5|IDH1|KDR|KITLG|MYC|NASP|ARID4A|SDC1|SFRP1|SOD1|SOX9|SRD5A1|UBB|NRIP1|AKR1C3|EIF2S2|ADAMTS1|MAMLD1|IRX5|NUP107|KIF18A|ARID5B|RDH10|ASPM	-6.346330205	0	37	0	0	-11.15116917	4.255425322037832
1	-8.071157886	hsa05131	M1	1	0	KEGG Pathway	24	Shigellosis		-8.071157886	3.178140940678886	7.0857847858042105	30198	247	1231	32	2.5995125913891144	0.4535211041371089	718|823|824|826|831|929|960|1956|2309|3710|3725|5295|5296|5331|6500|7314|7316|7414|8352|8356|8358|8878|9181|10241|10454|10627|10801|23118|23157|54205|55964|58528	C3|CAPN1|CAPN2|CAPNS1|CAST|CD14|CD44|EGFR|FOXO3|ITPR3|JUN|PIK3R1|PIK3R2|PLCB3|SKP1|UBB|UBC|VCL|H3C3|H3C12|H3C2|SQSTM1|ARHGEF2|CALCOCO2|TAB1|MYL12A|SEPTIN9|TAB2|SEPTIN6|CYCS|SEPTIN3|RRAGD	-6.291288511	0	75	1	1	-8.071157886	3.178140940678886
1	-8.059349677	GO:0055082	M1	1	0	GO Biological Processes	19	cellular chemical homeostasis	19_GO:0065007 biological regulation	-8.059349677	2.4013340588850727	6.651348555513803	30198	521	1231	51	4.1429731925264015	0.5679878063434746	134|351|476|481|483|794|811|857|858|1152|1317|1356|1535|1906|2309|2495|2512|2729|2730|3162|3383|3658|3954|4501|4609|5106|5295|5296|5566|6279|6280|6434|6507|6558|6647|6781|7018|7037|7184|7494|8614|8660|9497|10058|23241|50617|55144|64116|64710|79085|79689	ADORA1|APP|ATP1A1|ATP1B1|ATP1B3|CALB2|CALR|CAV1|CAV2|CKB|SLC31A1|CP|CYBA|EDN1|FOXO3|FTH1|FTL|GCLC|GCLM|HMOX1|ICAM1|IREB2|LETM1|MT1X|MYC|PCK2|PIK3R1|PIK3R2|PRKACA|S100A8|S100A9|TRA2B|SLC1A3|SLC12A2|SOD1|STC1|TF|TFRC|HSP90B1|XBP1|STC2|IRS2|SLC4A7|ABCB6|PACS2|ATP6V0A4|LRRC8D|SLC39A8|NUCKS1|SLC25A23|STEAP4	-6.280652487	0	39	0	0	-10.90216654	2.7170716408394946
1	-8.054229112	GO:0032869	M1	1	0	GO Biological Processes	19	cellular response to insulin stimulus	19_GO:0050896 response to stimulus	-8.054229112	3.9513463708776086	7.444876024226287	30198	149	1231	24	1.949634443541836	0.3940689135206712	142|634|677|858|2058|2729|2805|3638|3667|4141|4609|5106|5295|5296|5786|6599|6715|6720|7494|8660|9734|11031|57761|255738	PARP1|CEACAM1|ZFP36L1|CAV2|EPRS1|GCLC|GOT1|INSIG1|IRS1|MARS1|MYC|PCK2|PIK3R1|PIK3R2|PTPRA|SMARCC1|SRD5A1|SREBF1|XBP1|IRS2|HDAC9|RAB31|TRIB3|PCSK9	-6.276700952	0	5	0	0	-21.4059653	3.9513463708776086
1	-8.052935202	R-HSA-9610379	M1	1	0	Reactome Gene Sets	6	HCMV Late Events		-8.052935202	4.441006751	7.654561771294272	30198	116	1231	21	1.7059301380991063	0.36907553088911915	3012|3018|5119|7175|8331|8332|8338|8352|8356|8358|8366|9631|9688|9818|23165|23225|55706|57122|92815|128312|348995	H2AC8|H2BC3|CHMP1A|TPR|H2AC14|H2AC16|H2AC20|H3C3|H3C12|H3C2|H4C2|NUP155|NUP93|NUP58|NUP205|NUP210|NDC1|NUP107|H2AW|H2BU1|NUP43	-6.276572935	0	26	0	0	-12.23041549	10.902789060384512
1	-8.046510494	GO:0098609	M1	1	0	GO Biological Processes	19	cell-cell adhesion	19_GO:0009987 cellular process	-8.046510494	2.375468008	6.629853137544147	30198	537	1231	52	4.224207961007311	0.5732862096284873	301|421|634|677|682|960|1266|1365|1545|1956|2195|2335|3315|3383|3655|3728|3912|3987|4478|4627|4907|5478|5792|5818|6279|6280|6662|6850|7414|8613|9076|9124|9158|10049|10076|10627|11135|11187|22859|22883|23363|23650|23654|23657|27286|50512|56101|57526|64116|84959|144100|100133941	ANXA1|ARVCF|CEACAM1|ZFP36L1|BSG|CD44|CNN3|CLDN3|CYP1B1|EGFR|FAT1|FN1|HSPB1|ICAM1|ITGA6|JUP|LAMB1|LIMS1|MSN|MYH9|NT5E|PPIA|PTPRF|NECTIN1|S100A8|S100A9|SOX9|SYK|VCL|PLPP3|CLDN1|PDLIM1|FIBP|DNAJB6|PTPRU|MYL12A|CDC42EP1|PKP3|ADGRL1|CLSTN1|OBSL1|TRIM29|PLXNB2|SLC7A11|SRPX2|PODXL2|PCDHGB5|PCDH19|SLC39A8|UBASH3B|PLEKHA7|CD24	-6.271310997	0	76	1	1	-8.046510494	2.375468008
1	-8.026489779	GO:0007098	M1	1	0	GO Biological Processes	19	centrosome cycle	19_GO:0009987 cellular process	-8.026489779	5.134452987739217	7.915104426647295	30198	86	1231	18	1.4622258326563768	0.34212087459705354	675|983|3832|4751|5108|5347|6491|6790|7516|9793|10403|54801|55755|55835|117178|163786|282809|284403	BRCA2|CDK1|KIF11|NEK2|PCM1|PLK1|STIL|AURKA|XRCC2|CKAP5|NDC80|HAUS6|CDK5RAP2|CENPJ|SSX2IP|SASS6|POC1B|WDR62	-6.252449948	0	77	1	1	-8.026489779	18.398456539398865
1	-8.01944467	GO:0030036	M1	1	0	GO Biological Processes	19	actin cytoskeleton organization	19_GO:0009987 cellular process	-8.01944467	2.3710526395259994	6.614832628925194	30198	538	1231	52	4.224207961007311	0.5732862096284873	118|301|390|408|811|1266|1365|2036|2195|2317|2934|3880|4430|4627|4642|4983|5339|6712|7018|7114|7168|7170|7171|7184|8829|9124|9181|9754|10049|10787|11034|11113|23092|23164|23363|23647|28988|51421|54443|55561|55604|57619|57669|57698|64423|65108|81624|84687|85360|203447|283431|399687	ADD1|ANXA1|RND3|ARRB1|CALR|CNN3|CLDN3|EPB41L1|FAT1|FLNB|GSN|KRT19|MYO1B|MYH9|MYO1D|OPHN1|PLEC|SPTBN2|TF|TMSB4X|TPM1|TPM3|TPM4|HSP90B1|NRP1|PDLIM1|ARHGEF2|STARD8|DNAJB6|NCKAP1|DSTN|CIT|ARHGAP26|MPRIP|OBSL1|ARFIP2|DBNL|AMOTL2|ANLN|CDC42BPG|CARMIL1|SHROOM3|EPB41L5|SHTN1|INF2|MARCKSL1|DIAPH3|PPP1R9B|SYDE1|NRK|GAS2L3|MYO18A	-6.246561416	0	43	0	0	-10.3598505	2.5916465799274655
1	-8.014141891	GO:0006081	M1	1	0	GO Biological Processes	19	cellular aldehyde metabolic process	19_GO:0008152 metabolic process	-8.014141891	6.236764928609784	8.300109698981517	30198	59	1231	15	1.2185215272136474	0.3126981685351952	218|220|224|1545|1645|2739|3417|3418|6888|7086|7167|8566|8644|25953|157506	ALDH3A1|ALDH1A3|ALDH3A2|CYP1B1|AKR1C1|GLO1|IDH1|IDH2|TALDO1|TKT|TPI1|PDXK|AKR1C3|PNKD|RDH10	-6.243562591	0	78	1	1	-8.014141891	14.718765231519091
1	-8.014141891	R-HSA-9013406	M1	1	0	Reactome Gene Sets	6	RHOQ GTPase cycle		-8.014141891	6.236764928609784	8.300109698981517	30198	59	1231	15	1.2185215272136474	0.3126981685351952	392|857|2040|3728|4983|6453|7037|9497|11135|23092|23229|57120|81624|85360|128239	ARHGAP1|CAV1|STOM|JUP|OPHN1|ITSN1|TFRC|SLC4A7|CDC42EP1|ARHGAP26|ARHGEF9|GOPC|DIAPH3|SYDE1|IQGAP3	-6.243562591	0	19	0	0	-13.53243179	7.709829406986189
1	-7.989183081	hsa05208	M1	1	0	KEGG Pathway	24	Chemical carcinogenesis - reactive oxygen species		-7.989183081	3.3001715765737867	7.107096862200596	30198	223	1231	30	2.4370430544272947	0.439486007	196|498|847|873|1535|1543|1545|1645|1646|1728|1836|1950|1956|2052|2309|2353|2947|3162|3725|4233|4257|4729|5295|5296|6647|6654|7384|8644|9167|440567	AHR|ATP5F1A|CAT|CBR1|CYBA|CYP1A1|CYP1B1|AKR1C1|AKR1C2|NQO1|SLC26A2|EGF|EGFR|EPHX1|FOXO3|FOS|GSTM3|HMOX1|JUN|MET|MGST1|NDUFV2|PIK3R1|PIK3R2|SOD1|SOS1|UQCRC1|AKR1C3|COX7A2L|UQCRHL	-6.219751192	0	79	1	1	-7.989183081	5.575289860423897
1	-7.905820628	GO:0051310	M1	1	0	GO Biological Processes	19	metaphase plate congression	19_GO:0051179 localization	-7.905820628	6.132818846466288	8.204148525403758	30198	60	1231	15	1.2185215272136474	0.3126981685351952	891|1062|1063|3619|3835|5119|9928|10403|11004|54908|55143|81930|83540|84722|284071	CCNB1|CENPE|CENPF|INCENP|KIF22|CHMP1A|KIF14|NDC80|KIF2C|SPDL1|CDCA8|KIF18A|NUF2|PSRC1|MEIOC	-6.137533125	0	80	1	1	-7.905820628	6.132818846466288
1	-7.898563116	GO:0045137	M1	1	0	GO Biological Processes	19	development of primary sexual characteristics	19_GO:0022414 reproductive process	-7.898563116	3.270836718115353	7.048086515203079	30198	225	1231	30	2.4370430544272947	0.439486007	2|675|1051|1545|2296|2309|3309|3417|3791|4254|4609|4678|5926|6382|6422|6647|6662|6715|7314|8204|8644|8894|9510|10046|10265|57122|81930|84159|157506|259266	A2M|BRCA2|CEBPB|CYP1B1|FOXC1|FOXO3|HSPA5|IDH1|KDR|KITLG|MYC|NASP|ARID4A|SDC1|SFRP1|SOD1|SOX9|SRD5A1|UBB|NRIP1|AKR1C3|EIF2S2|ADAMTS1|MAMLD1|IRX5|NUP107|KIF18A|ARID5B|RDH10|ASPM	-6.131416992	0	37	0	0	-11.15116917	4.255425322037832
1	-7.895726517	GO:0007167	M1	1	0	GO Biological Processes	19	enzyme-linked receptor protein signaling pathway	19_GO:0023052 signaling	-7.895726517	2.266916537307671	6.4946585635392236	30198	606	1231	56	4.549147035	0.5939171516808226	142|656|659|858|1948|1949|1950|1956|1958|1969|2048|2202|2296|2353|2444|2651|3315|3340|3667|3694|3725|3791|4035|4052|4233|5295|5296|5786|5792|6272|6599|6654|6662|6720|6850|7018|7525|8036|8660|8829|9158|9655|9688|9702|10076|10220|10454|22933|25928|53358|54541|55914|55959|79801|84159|84959	PARP1|BMP8B|BMPR2|CAV2|EFNB2|EFNB3|EGF|EGFR|EGR1|EPHA2|EPHB2|EFEMP1|FOXC1|FOS|FRK|GCNT2|HSPB1|NDST1|IRS1|ITGB6|JUN|KDR|LRP1|LTBP1|MET|PIK3R1|PIK3R2|PTPRA|PTPRF|SORT1|SMARCC1|SOS1|SOX9|SREBF1|SYK|TF|YES1|SHOC2|IRS2|NRP1|FIBP|SOCS5|NUP93|CEP57|PTPRU|GDF11|TAB1|SIRT2|SOSTDC1|SHC3|DDIT4|ERBIN|SULF2|SHCBP1|ARID5B|UBASH3B	-6.12971878	0	81	1	1	-7.895726517	2.3622709630833105
1	-7.870470821	R-HSA-2980766	M1	1	0	Reactome Gene Sets	6	Nuclear Envelope Breakdown		-7.870470821	6.604574142	8.338512986597644	30198	52	1231	14	1.1372867587327375	0.30221932242633837	891|983|5347|7175|7443|9133|9631|9688|9818|23165|23225|55706|57122|348995	CCNB1|CDK1|PLK1|TPR|VRK1|CCNB2|NUP155|NUP93|NUP58|NUP205|NUP210|NDC1|NUP107|NUP43	-6.105598496	0	26	0	0	-12.23041549	10.902789060384512
1	-7.867809652	GO:0022604	M1	1	0	GO Biological Processes	19	regulation of cell morphogenesis	19_GO:0032502 developmental process	-7.867809652	2.8860323983370764	6.835834529977332	30198	306	1231	36	2.9244516653127537	0.48022871360937863	301|390|755|811|960|1365|1605|2048|2335|3791|3987|4070|4192|4478|4627|5361|5362|5364|6281|6480|7168|7804|8829|10562|10675|11135|23363|23499|23654|28988|51177|54873|55558|55604|57619|157922	ANXA1|RND3|CFAP410|CALR|CD44|CLDN3|DAG1|EPHB2|FN1|KDR|LIMS1|TACSTD2|MDK|MSN|MYH9|PLXNA1|PLXNA2|PLXNB1|S100A10|ST6GAL1|TPM1|LRP8|NRP1|OLFM4|CSPG5|CDC42EP1|OBSL1|MACF1|PLXNB2|DBNL|PLEKHO1|PALMD|PLXNA3|CARMIL1|SHROOM3|CAMSAP1	-6.104069778	0	82	1	1	-7.867809652	2.905019453589294
1	-7.855687419	R-HSA-5620912	M1	1	0	Reactome Gene Sets	6	Anchoring of the basal body to the plasma membrane		-7.855687419	4.7560635952187535	7.677536559604147	30198	98	1231	19	1.5434606011372867	0.3513508681704764	983|1778|4751|5108|5347|5518|5566|5577|7846|8655|9657|9702|9793|11064|23322|54801|55755|55835|80321	CDK1|DYNC1H1|NEK2|PCM1|PLK1|PPP2R1A|PRKACA|PRKAR2B|TUBA1A|DYNLL1|IQCB1|CEP57|CKAP5|CNTRL|RPGRIP1L|HAUS6|CDK5RAP2|CENPJ|CEP70	-6.09307705	0	21	0	0	-13.16224917	6.720897365990452
1	-7.841283562	GO:0043065	M1	1	0	GO Biological Processes	19	positive regulation of apoptotic process	19_GO:0048518 positive regulation of biological process	-7.841283562	2.365018988051272	6.5294145200333285	30198	529	1231	51	4.1429731925264015	0.5679878063434746	166|220|274|301|706|805|824|857|1191|1545|1649|1728|1894|2309|2934|3162|3164|3399|3486|3655|3725|3965|4293|4296|4609|5366|5518|6279|6280|6421|6422|6647|7153|7314|8644|8878|9040|9263|9833|22822|22933|23097|23621|23787|25803|29948|51776|81618|84883|113419|255738	TLE5|ALDH1A3|BIN1|ANXA1|TSPO|CALM2|CAPN2|CAV1|CLU|CYP1B1|DDIT3|NQO1|ECT2|FOXO3|GSN|HMOX1|NR4A1|ID3|IGFBP3|ITGA6|JUN|LGALS9|MAP3K9|MAP3K11|MYC|PMAIP1|PPP2R1A|S100A8|S100A9|SFPQ|SFRP1|SOD1|TOP2A|UBB|AKR1C3|SQSTM1|UBE2M|STK17A|MELK|PHLDA1|SIRT2|CDK19|BACE1|MTCH1|SPDEF|OSGIN1|MAP3K20|ITM2C|AIFM2|TEX261|PCSK9	-6.079799767	0	25	0	0	-12.34297946	2.6761391330034705
1	-7.827447164	GO:0080135	M1	1	0	GO Biological Processes	19	regulation of cellular response to stress	19_GO:0050896 response to stimulus	-7.827447164	2.1375800128762164	6.3823903306693515	30198	723	1231	63	5.117790414297319	0.6280650353516278	142|351|675|754|857|960|1191|1649|1660|1956|2139|2309|2950|3309|3315|3638|3954|4233|4296|4609|5052|5295|5366|5429|5478|5610|5716|5792|6421|6422|6449|6599|6647|7226|7295|7494|8087|9181|9618|9643|9821|10049|10635|10902|23049|23347|23450|23657|29761|29969|51060|51111|51347|51360|51377|51765|51776|55872|64581|79085|79184|84883|284361	PARP1|APP|BRCA2|PTTG1IP|CAV1|CD44|CLU|DDIT3|DHX9|EGFR|EYA2|FOXO3|GSTP1|HSPA5|HSPB1|INSIG1|LETM1|MET|MAP3K11|MYC|PRDX1|PIK3R1|PMAIP1|POLH|PPIA|EIF2AK2|PSMD10|PTPRF|SFPQ|SFRP1|SGTA|SMARCC1|SOD1|TRPM2|TXN|XBP1|FXR1|ARHGEF2|TRAF4|MORF4L2|RB1CC1|DNAJB6|RAD51AP1|BRD8|SMG1|SMCHD1|SF3B3|SLC7A11|USP25|MDFIC|TXNDC12|KMT5B|TAOK3|MBTPS2|UCHL5|STK26|MAP3K20|PBK|CLEC7A|SLC25A23|BRCC3|AIFM2|EMC10	-6.06708703	0	83	1	1	-7.827447164	2.437890721576661
1	-7.822215945	GO:0000075	M1	1	0	GO Biological Processes	19	cell cycle checkpoint signaling	19_GO:0023052 signaling	-7.822215945	3.848043197782769	7.280569461920065	30198	153	1231	24	1.949634443541836	0.3940689135206712	699|701|900|983|991|1026|1063|4085|5347|7175|7272|8883|9319|9735|10403|10769|51347|51512|51776|54908|79184|83540|147841|261726	BUB1|BUB1B|CCNG1|CDK1|CDC20|CDKN1A|CENPF|MAD2L1|PLK1|TPR|TTK|NAE1|TRIP13|KNTC1|NDC80|PLK2|TAOK3|GTSE1|MAP3K20|SPDL1|BRCC3|NUF2|SPC24|TIPRL	-6.062976572	0	1	0	0	-56.54824875	11.869971960902491
1	-7.809122644	GO:0045930	M1	1	0	GO Biological Processes	19	negative regulation of mitotic cell cycle	19_GO:0048519 negative regulation of biological process	-7.809122644	3.2420187734623545	6.989735194802754	30198	227	1231	30	2.4370430544272947	0.439486007	677|699|701|900|983|991|1026|1063|2296|4085|5347|5885|5934|7175|7272|8883|9319|9735|10403|10457|10769|25959|51347|51512|54908|57795|79184|83540|147841|284071	ZFP36L1|BUB1|BUB1B|CCNG1|CDK1|CDC20|CDKN1A|CENPF|FOXC1|MAD2L1|PLK1|RAD21|RBL2|TPR|TTK|NAE1|TRIP13|KNTC1|NDC80|GPNMB|PLK2|KANK2|TAOK3|GTSE1|SPDL1|BRINP2|BRCC3|NUF2|SPC24|MEIOC	-6.051001146	0	1	0	0	-56.54824875	11.869971960902491
1	-7.807339516	GO:0007568	M1	1	0	GO Biological Processes	19	aging	19_GO:0032502 developmental process	-7.807339516	3.7168599069492645	7.213881852278075	30198	165	1231	25	2.0308692120227456	0.402028257	328|445|498|706|821|847|1543|1605|1644|1728|1906|2309|2353|2729|2730|3488|3654|3861|6558|6647|6720|7037|9076|53615|84687	APEX1|ASS1|ATP5F1A|TSPO|CANX|CAT|CYP1A1|DAG1|DDC|NQO1|EDN1|FOXO3|FOS|GCLC|GCLM|IGFBP5|IRAK1|KRT14|SLC12A2|SOD1|SREBF1|TFRC|CLDN1|MBD3|PPP1R9B	-6.050333024	0	27	0	0	-12.15207988	3.7168599069492645
1	-7.796629336	GO:0001934	M1	1	0	GO Biological Processes	19	positive regulation of protein phosphorylation	19_GO:0048518 positive regulation of biological process	-7.796629336	2.1187606271192574	6.356399526249169	30198	741	1231	64	5.199025182778229	0.6327590066854523	134|351|408|656|659|718|805|808|857|891|960|994|1026|1062|1163|1164|1191|1365|1389|1605|1894|1906|1950|1956|1958|2180|3093|3619|3654|3791|4254|4296|5347|5478|5716|6662|6850|7037|7272|7295|7525|7804|7855|8087|8829|8878|9181|9618|9821|9928|10220|10411|10454|10457|22943|22974|23118|51347|55143|64581|84722|128239|150696|100133941	ADORA1|APP|ARRB1|BMP8B|BMPR2|C3|CALM2|CALM3|CAV1|CCNB1|CD44|CDC25B|CDKN1A|CENPE|CKS1B|CKS2|CLU|CLDN3|CREBL2|DAG1|ECT2|EDN1|EGF|EGFR|EGR1|ACSL1|UBE2K|INCENP|IRAK1|KDR|KITLG|MAP3K11|PLK1|PPIA|PSMD10|SOX9|SYK|TFRC|TTK|TXN|YES1|LRP8|FZD5|FXR1|NRP1|SQSTM1|ARHGEF2|TRAF4|RB1CC1|KIF14|GDF11|RAPGEF3|TAB1|GPNMB|DKK1|TPX2|TAB2|TAOK3|CDCA8|CLEC7A|PSRC1|IQGAP3|PROM2|CD24	-6.040734994	0	15	0	0	-13.90134912	2.8451221452678657
1	-7.779189008	hsa04114	M1	1	0	KEGG Pathway	24	Oocyte meiosis		-7.779189008	4.119756171672009	7.376840915941906	30198	131	1231	22	1.7871649065800161	0.37760471754061553	699|805|808|891|898|983|991|995|3710|4085|5347|5500|5516|5518|5566|6500|6790|7534|9133|9232|9700|51806	BUB1|CALM2|CALM3|CCNB1|CCNE1|CDK1|CDC20|CDC25C|ITPR3|MAD2L1|PLK1|PPP1CB|PPP2CB|PPP2R1A|PRKACA|SKP1|AURKA|YWHAZ|CCNB2|PTTG1|ESPL1|CALML5	-6.024403976	0	8	0	0	-15.54989163	10.665771906897891
1	-7.766642409	GO:0071248	M1	1	0	GO Biological Processes	19	cellular response to metal ion	19_GO:0050896 response to stimulus	-7.766642409	3.486023344307153	7.086350734090308	30198	190	1231	27	2.1933387489845653	0.41745344188530065	118|142|351|706|811|1543|1728|1894|1906|1956|2353|2354|3162|3309|3725|3726|4501|6558|6647|7018|7226|8644|9076|10058|23621|79085|91683	ADD1|PARP1|APP|TSPO|CALR|CYP1A1|NQO1|ECT2|EDN1|EGFR|FOS|FOSB|HMOX1|HSPA5|JUN|JUNB|MT1X|SLC12A2|SOD1|TF|TRPM2|AKR1C3|CLDN1|ABCB6|BACE1|SLC25A23|SYT12	-6.012963861	0	7	0	0	-16.59291936	3.7669748719867826
1	-7.758723281	R-HSA-4615885	M1	1	0	Reactome Gene Sets	6	SUMOylation of DNA replication proteins		-7.758723281	7.0868128892499325	8.423452106	30198	45	1231	13	1.0560519902518277	0.29134545059657413	3619|6790|7153|7175|9631|9688|9818|23165|23225|55143|55706|57122|348995	INCENP|AURKA|TOP2A|TPR|NUP155|NUP93|NUP58|NUP205|NUP210|CDCA8|NDC1|NUP107|NUP43	-6.006148403	0	26	0	0	-12.23041549	10.902789060384512
1	-7.654853849	GO:0045862	M1	1	0	GO Biological Processes	19	positive regulation of proteolysis	19_GO:0048518 positive regulation of biological process	-7.654853849	2.659216843996222	6.610832450277223	30198	369	1231	40	3.249390739236393	0.5053575949154739	351|444|857|991|1191|1365|1611|1950|2335|2729|2934|3965|4609|4627|4898|5347|5366|5701|5706|5716|5886|6279|6280|6281|6449|6790|6850|9604|9655|10213|22933|23198|23786|23787|54205|55081|57761|64115|64581|144165	APP|ASPH|CAV1|CDC20|CLU|CLDN3|DAP|EGF|FN1|GCLC|GSN|LGALS9|MYC|MYH9|NRDC|PLK1|PMAIP1|PSMC2|PSMC6|PSMD10|RAD23A|S100A8|S100A9|S100A10|SGTA|AURKA|SYK|RNF14|SOCS5|PSMD14|SIRT2|PSME4|BCL2L13|MTCH1|CYCS|IFT57|TRIB3|VSIR|CLEC7A|PRICKLE1	-5.903379846	0	84	1	1	-7.654853849	2.6831082453290005
1	-7.650244125	GO:0001889	M1	1	0	GO Biological Processes	19	liver development	19_GO:0032502 developmental process	-7.650244125	4.222596582812853	7.352499197689751	30198	122	1231	21	1.7059301380991063	0.36907553088911915	301|445|1051|1543|3162|3725|4233|4609|5106|6662|6715|6790|7494|9076|9821|11113|23322|51599|55036|84159|255738	ANXA1|ASS1|CEBPB|CYP1A1|HMOX1|JUN|MET|MYC|PCK2|SOX9|SRD5A1|AURKA|XBP1|CLDN1|RB1CC1|CIT|RPGRIP1L|LSR|CCDC40|ARID5B|PCSK9	-5.899868212	0	16	0	0	-13.81657626	4.222596582812853
1	-7.641620719	R-HSA-9734009	M1	1	0	Reactome Gene Sets	6	Defective Intrinsic Pathway for Apoptosis		-7.641620719	9.812510154346059	9.086979633236204	30198	25	1231	10	0.8123476848090982	0.2558413585550129	351|823|824|826|831|994|995|2309|3725|5052	APP|CAPN1|CAPN2|CAPNS1|CAST|CDC25B|CDC25C|FOXO3|JUN|PRDX1	-5.892340126	0	59	0	0	-9.031636729	11.150579720847794
1	-7.635299807	GO:0032970	M1	1	0	GO Biological Processes	19	regulation of actin filament-based process	19_GO:0050789 regulation of biological process	-7.635299807	2.5822395143015946	6.558688354519194	30198	399	1231	42	3.4118602761982126	0.5174024646038765	118|134|274|390|397|857|1894|1906|2702|2764|2934|3728|4035|4070|4192|4233|4627|5066|5295|6281|6422|6712|6781|7114|7168|7226|8829|10411|10787|11034|11113|11135|11346|23406|23647|28988|51571|55604|64857|79822|85415|128239	ADD1|ADORA1|BIN1|RND3|ARHGDIB|CAV1|ECT2|EDN1|GJA5|GMFB|GSN|JUP|LRP1|TACSTD2|MDK|MET|MYH9|PAM|PIK3R1|S100A10|SFRP1|SPTBN2|STC1|TMSB4X|TPM1|TRPM2|NRP1|RAPGEF3|NCKAP1|DSTN|CIT|CDC42EP1|SYNPO|COTL1|ARFIP2|DBNL|CYRIB|CARMIL1|PLEKHG2|ARHGAP28|RHPN2|IQGAP3	-5.88711178	0	14	0	0	-13.97748985	3.1604710619826264
1	-7.619405021	R-HSA-70326	M1	1	0	Reactome Gene Sets	6	Glucose metabolism		-7.619405021	4.852340186215084	7.587011673599396	30198	91	1231	18	1.4622258326563768	0.34212087459705354	2805|2821|5091|5106|5214|5516|5518|5566|7167|7175|9631|9688|9818|23165|23225|55706|57122|348995	GOT1|GPI|PC|PCK2|PFKP|PPP2CB|PPP2R1A|PRKACA|TPI1|TPR|NUP155|NUP93|NUP58|NUP205|NUP210|NDC1|NUP107|NUP43	-5.872306818	0	26	0	0	-12.23041549	10.902789060384512
1	-7.598102165	R-HSA-1169408	M1	1	0	Reactome Gene Sets	6	ISG15 antiviral mechanism		-7.598102165	5.451394530192256	7.795621890081183	30198	72	1231	16	1.2997562956945572	0.32282045916517094	1982|2317|3838|5610|7175|7314|7316|9631|9636|9688|9818|23165|23225|55706|57122|348995	EIF4G2|FLNB|KPNA2|EIF2AK2|TPR|UBB|UBC|NUP155|ISG15|NUP93|NUP58|NUP205|NUP210|NDC1|NUP107|NUP43	-5.852091057	0	26	0	0	-12.23041549	10.902789060384512
1	-7.594691988	GO:0070542	M1	1	0	GO Biological Processes	19	response to fatty acid	19_GO:0050896 response to stimulus	-7.594691988	5.840779853777416	7.928831264289097	30198	63	1231	15	1.2185215272136474	0.3126981685351952	445|847|1645|1646|1906|2180|2309|3399|3667|3949|6319|6662|6720|8644|9076	ASS1|CAT|AKR1C1|AKR1C2|EDN1|ACSL1|FOXO3|ID3|IRS1|LDLR|SCD|SOX9|SREBF1|AKR1C3|CLDN1	-5.850846942	0	85	1	1	-7.594691988	18.398456539398865
1	-7.594691988	GO:0071384	M1	1	0	GO Biological Processes	19	cellular response to corticosteroid stimulus	19_GO:0050896 response to stimulus	-7.594691988	5.840779853777416	7.928831264289097	30198	63	1231	15	1.2185215272136474	0.3126981685351952	301|445|498|677|687|1545|1906|2309|5106|6446|6715|6781|8644|54541|114907	ANXA1|ASS1|ATP5F1A|ZFP36L1|KLF9|CYP1B1|EDN1|FOXO3|PCK2|SGK1|SRD5A1|STC1|AKR1C3|DDIT4|FBXO32	-5.850846942	0	10	0	0	-15.02242188	6.017105283325414
1	-7.585771506	GO:0032355	M1	1	0	GO Biological Processes	19	response to estradiol	19_GO:0050896 response to stimulus	-7.585771506	4.188266529	7.304046408	30198	123	1231	21	1.7059301380991063	0.36907553088911915	301|445|811|847|890|1545|1728|1956|2821|4131|4609|5066|6422|6715|8202|8204|9612|53615|81930|84687|116151	ANXA1|ASS1|CALR|CAT|CCNA2|CYP1B1|NQO1|EGFR|GPI|MAP1B|MYC|PAM|SFRP1|SRD5A1|NCOA3|NRIP1|NCOR2|MBD3|KIF18A|PPP1R9B|FAM210B	-5.843005454	0	86	1	1	-7.585771506	5.519536961819659
1	-7.571805708	GO:0043588	M1	1	0	GO Biological Processes	19	skin development	19_GO:0032502 developmental process	-7.571805708	3.0308911673655783	6.766702047535115	30198	259	1231	32	2.5995125913891144	0.4535211041371089	301|1290|1718|1956|1969|2317|3065|3488|3655|3691|3694|3728|3852|3855|3856|4233|5339|6278|6654|6662|6768|8644|9076|10058|22943|23086|23581|25928|51599|94234|144501|147495	ANXA1|COL5A2|DHCR24|EGFR|EPHA2|FLNB|HDAC1|IGFBP5|ITGA6|ITGB4|ITGB6|JUP|KRT5|KRT7|KRT8|MET|PLEC|S100A7|SOS1|SOX9|ST14|AKR1C3|CLDN1|ABCB6|DKK1|EXPH5|CASP14|SOSTDC1|LSR|FOXQ1|KRT80|APCDD1	-5.830115974	0	56	0	0	-9.425816386	5.512646154
1	-7.547279229	GO:0002009	M1	1	0	GO Biological Processes	19	morphogenesis of an epithelium	19_GO:0032502 developmental process	-7.547279229	2.4695914817985054	6.452956981145944	30198	447	1231	45	3.655564581640942	0.5348863585231506	220|634|960|977|1605|1906|1948|1950|1956|1969|2195|3371|3488|3791|4070|4233|4478|4609|4983|5361|5566|6422|6491|6654|6662|6768|7414|7855|8829|9585|10512|10653|10765|23322|23654|25928|54101|55036|55081|57619|57669|79191|94234|144165|157506	ALDH1A3|CEACAM1|CD44|CD151|DAG1|EDN1|EFNB2|EGF|EGFR|EPHA2|FAT1|TNC|IGFBP5|KDR|TACSTD2|MET|MSN|MYC|OPHN1|PLXNA1|PRKACA|SFRP1|STIL|SOS1|SOX9|ST14|VCL|FZD5|NRP1|KIF20B|SEMA3C|SPINT2|KDM5B|RPGRIP1L|PLXNB2|SOSTDC1|RIPK4|CCDC40|IFT57|SHROOM3|EPB41L5|IRX3|FOXQ1|PRICKLE1|RDH10	-5.806882328	0	71	0	0	-8.349201064	2.574269639257454
1	-7.546427393	GO:0071241	M1	1	0	GO Biological Processes	19	cellular response to inorganic substance	19_GO:0050896 response to stimulus	-7.546427393	3.233668119	6.8546900924157645	30198	220	1231	29	2.355808285946385	0.43227901518056494	118|142|351|498|706|811|890|1543|1728|1894|1906|1956|2353|2354|3162|3309|3725|3726|4501|6558|6647|7018|7226|8644|9076|10058|23621|79085|91683	ADD1|PARP1|APP|ATP5F1A|TSPO|CALR|CCNA2|CYP1A1|NQO1|ECT2|EDN1|EGFR|FOS|FOSB|HMOX1|HSPA5|JUN|JUNB|MT1X|SLC12A2|SOD1|TF|TRPM2|AKR1C3|CLDN1|ABCB6|BACE1|SLC25A23|SYT12	-5.806882328	0	7	0	0	-16.59291936	3.7669748719867826
1	-7.543657315	GO:0009792	M1	1	0	GO Biological Processes	19	embryo development ending in birth or egg hatching	19_GO:0032502 developmental process	-7.543657315	2.178888165972708	6.278362218608432	30198	653	1231	58	4.711616572	0.6039151484052949	659|675|677|824|891|1051|1889|1906|1956|1969|2296|2299|2821|3340|3726|3880|4154|4245|4609|4627|4678|4751|5362|5566|6137|6422|6491|6662|6768|7004|7319|7516|7855|8894|9133|9394|9585|10049|10265|10454|10512|10653|10658|22943|23322|23654|23764|51639|53615|55081|55959|57619|57669|79718|84295|144165|157506|100381270	BMPR2|BRCA2|ZFP36L1|CAPN2|CCNB1|CEBPB|ECE1|EDN1|EGFR|EPHA2|FOXC1|FOXI1|GPI|NDST1|JUNB|KRT19|MBNL1|MGAT1|MYC|MYH9|NASP|NEK2|PLXNA2|PRKACA|RPL13|SFRP1|STIL|SOX9|ST14|TEAD4|UBE2A|XRCC2|FZD5|EIF2S2|CCNB2|HS6ST1|KIF20B|DNAJB6|IRX5|TAB1|SEMA3C|SPINT2|CELF1|DKK1|RPGRIP1L|PLXNB2|MAFF|SF3B6|MBD3|IFT57|SULF2|SHROOM3|EPB41L5|TBL1XR1|PHF6|PRICKLE1|RDH10|ZBED6	-5.805180626	0	87	1	1	-7.543657315	2.5045019373003687
1	-7.531767417	GO:1903362	M1	1	0	GO Biological Processes	19	regulation of cellular protein catabolic process	19_GO:0008152 metabolic process	-7.531767417	3.0192338936449414	6.740949531909804	30198	260	1231	32	2.5995125913891144	0.4535211041371089	754|857|991|1191|1728|1950|2729|3093|3949|4035|4478|4983|5347|5566|5701|5706|5716|5886|6449|6599|6790|7314|9604|9655|10213|22933|29761|51377|55872|57761|144165|255738	PTTG1IP|CAV1|CDC20|CLU|NQO1|EGF|GCLC|UBE2K|LDLR|LRP1|MSN|OPHN1|PLK1|PRKACA|PSMC2|PSMC6|PSMD10|RAD23A|SGTA|SMARCC1|AURKA|UBB|RNF14|SOCS5|PSMD14|SIRT2|USP25|UCHL5|PBK|TRIB3|PRICKLE1|PCSK9	-5.794356481	0	63	0	0	-8.649773522	3.7330201674142622
1	-7.529006058	R-HSA-9013409	M1	1	0	Reactome Gene Sets	6	RHOJ GTPase cycle		-7.529006058	6.244324643674766	8.024848508	30198	55	1231	14	1.1372867587327375	0.30221932242633837	392|857|2040|3728|4983|5295|5296|7037|9497|11135|23092|81624|85360|128239	ARHGAP1|CAV1|STOM|JUP|OPHN1|PIK3R1|PIK3R2|TFRC|SLC4A7|CDC42EP1|ARHGAP26|DIAPH3|SYDE1|IQGAP3	-5.792658267	0	19	0	0	-13.53243179	7.709829406986189
1	-7.504706488	GO:0006066	M1	1	0	GO Biological Processes	19	alcohol metabolic process	19_GO:0008152 metabolic process	-7.504706488	2.794702259149194	6.6113520914752035	30198	316	1231	36	2.9244516653127537	0.48022871360937863	220|224|231|351|847|1543|1545|1645|1646|1717|1718|1727|2224|2539|2805|3417|3418|3613|3638|3930|3949|5106|5805|6720|7167|8613|8644|8871|8898|9249|51360|57016|64801|157506|255738|441282	ALDH1A3|ALDH3A2|AKR1B1|APP|CAT|CYP1A1|CYP1B1|AKR1C1|AKR1C2|DHCR7|DHCR24|CYB5R3|FDPS|G6PD|GOT1|IDH1|IDH2|IMPA2|INSIG1|LBR|LDLR|PCK2|PTS|SREBF1|TPI1|PLPP3|AKR1C3|SYNJ2|MTMR2|DHRS3|MBTPS2|AKR1B10|ARV1|RDH10|PCSK9|AKR1B15	-5.769419246	0	88	1	1	-7.504706488	10.51340373679935
1	-7.495314911	M200	M1	1	0	Canonical Pathways	11	PID ERA GENOMIC PATHWAY		-7.495314911	5.749517668562144	7.8409786067495295	30198	64	1231	15	1.2185215272136474	0.3126981685351952	21|718|1051|3065|3725|3732|4609|6647|7494|8202|8204|9040|9612|10521|80781	ABCA3|C3|CEBPB|HDAC1|JUN|CD82|MYC|SOD1|XBP1|NCOA3|NRIP1|UBE2M|NCOR2|DDX17|COL18A1	-5.762141028	0	89	1	1	-7.495314911	5.749517668562144
1	-7.495314911	WP45	M1	1	0	WikiPathways	27	G1 to S cell cycle control		-7.495314911	5.749517668562144	7.8409786067495295	30198	64	1231	15	1.2185215272136474	0.3126981685351952	891|898|901|983|1026|4171|4172|4173|4174|4175|4609|5557|7027|23594|23595	CCNB1|CCNE1|CCNG2|CDK1|CDKN1A|MCM2|MCM3|MCM4|MCM5|MCM6|MYC|PRIM1|TFDP1|ORC6|ORC3	-5.762141028	0	12	0	0	-14.52189419	8.585946385052804
1	-7.458970567	GO:0061008	M1	1	0	GO Biological Processes	19	hepaticobiliary system development	19_GO:0032502 developmental process	-7.458970567	4.121254264825345	7.2086666747076436	30198	125	1231	21	1.7059301380991063	0.36907553088911915	301|445|1051|1543|3162|3725|4233|4609|5106|6662|6715|6790|7494|9076|9821|11113|23322|51599|55036|84159|255738	ANXA1|ASS1|CEBPB|CYP1A1|HMOX1|JUN|MET|MYC|PCK2|SOX9|SRD5A1|AURKA|XBP1|CLDN1|RB1CC1|CIT|RPGRIP1L|LSR|CCDC40|ARID5B|PCSK9	-5.727408159	0	16	0	0	-13.81657626	4.222596582812853
1	-7.458478917	GO:0050769	M1	1	0	GO Biological Processes	19	positive regulation of neurogenesis	19_GO:0032502 developmental process	-7.458478917	3.204535973829231	6.796197694215954	30198	222	1231	29	2.355808285946385	0.43227901518056494	274|659|706|1605|1982|2048|2335|3065|3398|4131|4192|4609|5270|5361|5362|5364|7516|7804|8829|23363|23499|23654|28988|51593|55558|57698|140578|259266|284403	BIN1|BMPR2|TSPO|DAG1|EIF4G2|EPHB2|FN1|HDAC1|ID2|MAP1B|MDK|MYC|SERPINE2|PLXNA1|PLXNA2|PLXNB1|XRCC2|LRP8|NRP1|OBSL1|MACF1|PLXNB2|DBNL|SRRT|PLXNA3|SHTN1|CHODL|ASPM|WDR62	-5.727408159	0	49	0	0	-9.862820727	5.032056489408236
1	-7.438404743	GO:0007548	M1	1	0	GO Biological Processes	19	sex differentiation	19_GO:0022414 reproductive process	-7.438404743	2.9330872743969194	6.650738311729199	30198	276	1231	33	2.680747359870024	0.46036076128147835	2|675|1051|1545|1718|2296|2309|2491|3309|3417|3791|4254|4609|4678|5926|6382|6422|6647|6662|6715|7314|8204|8644|8894|9510|10046|10265|57122|64220|81930|84159|157506|259266	A2M|BRCA2|CEBPB|CYP1B1|DHCR24|FOXC1|FOXO3|CENPI|HSPA5|IDH1|KDR|KITLG|MYC|NASP|ARID4A|SDC1|SFRP1|SOD1|SOX9|SRD5A1|UBB|NRIP1|AKR1C3|EIF2S2|ADAMTS1|MAMLD1|IRX5|NUP107|STRA6|KIF18A|ARID5B|RDH10|ASPM	-5.708381741	0	37	0	0	-11.15116917	4.255425322037832
1	-7.430046731	GO:1902287	M1	1	0	GO Biological Processes	19	semaphorin-plexin signaling pathway involved in axon guidance	19_GO:0040011 locomotion	-7.430046731	13.083346872461414	9.649633898147227	30198	15	1231	8	0.6498781478472786	0.22901880415042564	1889|1906|5361|5362|5364|8829|23654|55558	ECE1|EDN1|PLXNA1|PLXNA2|PLXNB1|NRP1|PLXNB2|PLXNA3	-5.701672341	0	90	1	1	-7.430046731	14.718765231519091
1	-7.429607385	R-HSA-2559583	M1	1	0	Reactome Gene Sets	6	Cellular Senescence		-7.429607385	3.362154494509437	6.856977315498313	30198	197	1231	27	2.1933387489845653	0.41745344188530065	890|898|1026|1051|2353|3005|3009|3012|3018|3024|3725|7027|7295|7314|7316|8331|8338|8352|8356|8358|8366|11065|23466|25842|27338|55766|128312	CCNA2|CCNE1|CDKN1A|CEBPB|FOS|H1-0|H1-5|H2AC8|H2BC3|H1-1|JUN|TFDP1|TXN|UBB|UBC|H2AC14|H2AC20|H3C3|H3C12|H3C2|H4C2|UBE2C|CBX6|ASF1A|UBE2S|H2AJ|H2BU1	-5.701672341	0	34	0	0	-11.53255567	8.761169780666124
1	-7.418162394	R-HSA-1980143	M1	1	0	Reactome Gene Sets	6	Signaling by NOTCH1		-7.418162394	5.304059542889762	7.641823055190988	30198	74	1231	16	1.2997562956945572	0.32282045916517094	408|892|3065|4609|6500|7089|7090|7091|7314|7316|9612|9734|10046|23220|54492|79718	ARRB1|CCNC|HDAC1|MYC|SKP1|TLE2|TLE3|TLE4|UBB|UBC|NCOR2|HDAC9|MAMLD1|DTX4|NEURL1B|TBL1XR1	-5.691267577	0	91	1	1	-7.418162394	6.643887083671811
1	-7.412505027	R-HSA-168276	M1	1	0	Reactome Gene Sets	6	NS1 Mediated Effects on Host Pathways		-7.412505027	7.359382615759546	8.296651516651307	30198	40	1231	12	0.974817222	0.2800305390697998	3838|5610|7175|9631|9636|9688|9818|23165|23225|55706|57122|348995	KPNA2|EIF2AK2|TPR|NUP155|ISG15|NUP93|NUP58|NUP205|NUP210|NDC1|NUP107|NUP43	-5.686647951	0	26	0	0	-12.23041549	10.902789060384512
1	-7.404298105	R-HSA-9013149	M1	1	0	Reactome Gene Sets	6	RAC1 GTPase cycle		-7.404298105	3.4476387028783453	6.883948905	30198	185	1231	26	2.1121039805036554	0.4098199708035966	392|397|857|1535|1894|1969|3930|4650|4983|5295|5296|6654|7037|9459|10787|11113|11135|23092|23263|23344|51306|51347|55914|64857|81624|128239	ARHGAP1|ARHGDIB|CAV1|CYBA|ECT2|EPHA2|LBR|MYO9B|OPHN1|PIK3R1|PIK3R2|SOS1|TFRC|ARHGEF6|NCKAP1|CIT|CDC42EP1|ARHGAP26|MCF2L|ESYT1|FAM13B|TAOK3|ERBIN|PLEKHG2|DIAPH3|IQGAP3	-5.679476296	0	19	0	0	-13.53243179	7.709829406986189
1	-7.396617179	GO:0046683	M1	1	0	GO Biological Processes	19	response to organophosphorus	19_GO:0050896 response to stimulus	-7.396617179	4.088545897644191	7.161720075651467	30198	126	1231	21	1.7059301380991063	0.36907553088911915	196|328|351|445|677|682|1545|1645|2353|2354|3309|3488|4907|6382|6647|6715|6720|6781|7184|10411|10626	AHR|APEX1|APP|ASS1|ZFP36L1|BSG|CYP1B1|AKR1C1|FOS|FOSB|HSPA5|IGFBP5|NT5E|SDC1|SOD1|SRD5A1|SREBF1|STC1|HSP90B1|RAPGEF3|TRIM16	-5.672828176	0	92	1	1	-7.396617179	4.997111652676233
1	-7.390763691	GO:0031099	M1	1	0	GO Biological Processes	19	regeneration	19_GO:0032502 developmental process	-7.390763691	3.7867069387577077	7.029567210280738	30198	149	1231	23	1.868399675060926	0.38593156959451647	301|306|471|706|890|983|1026|1051|1605|3162|3371|3725|4131|4192|4609|5653|5782|5792|6790|9076|9315|10076|10675	ANXA1|ANXA3|ATIC|TSPO|CCNA2|CDK1|CDKN1A|CEBPB|DAG1|HMOX1|TNC|JUN|MAP1B|MDK|MYC|KLK6|PTPN12|PTPRF|AURKA|CLDN1|NREP|PTPRU|CSPG5	-5.669321586	0	93	1	1	-7.390763691	3.7867069387577077
1	-7.389865622	GO:0043254	M1	1	0	GO Biological Processes	19	regulation of protein-containing complex assembly	19_GO:0050789 regulation of biological process	-7.389865622	2.5314829636519316	6.412479654427911	30198	407	1231	42	3.4118602761982126	0.5174024646038765	21|118|142|274|753|1191|2934|3309|3312|3958|4131|4133|4233|4478|5610|5706|6653|6662|6712|6850|7037|7114|7453|9636|9793|9928|10787|11135|22933|22943|23406|28988|51571|55355|55604|55755|56937|64581|64857|79822|84722|157922	ABCA3|ADD1|PARP1|BIN1|LDLRAD4|CLU|GSN|HSPA5|HSPA8|LGALS3|MAP1B|MAP2|MET|MSN|EIF2AK2|PSMC6|SORL1|SOX9|SPTBN2|SYK|TFRC|TMSB4X|WARS1|ISG15|CKAP5|KIF14|NCKAP1|CDC42EP1|SIRT2|DKK1|COTL1|DBNL|CYRIB|HJURP|CARMIL1|CDK5RAP2|PMEPA1|CLEC7A|PLEKHG2|ARHGAP28|PSRC1|CAMSAP1	-5.669321586	0	54	0	0	-9.479110954	3.1612468280754054
1	-7.389327717	R-HSA-9013423	M1	1	0	Reactome Gene Sets	6	RAC3 GTPase cycle		-7.389327717	4.697478265378433	7.401446771945626	30198	94	1231	18	1.4622258326563768	0.34212087459705354	392|397|857|1535|1969|3930|4983|5295|5296|7037|10787|11135|23092|23344|51347|55914|81624|85360	ARHGAP1|ARHGDIB|CAV1|CYBA|EPHA2|LBR|OPHN1|PIK3R1|PIK3R2|TFRC|NCKAP1|CDC42EP1|ARHGAP26|ESYT1|TAOK3|ERBIN|DIAPH3|SYDE1	-5.669321586	0	19	0	0	-13.53243179	7.709829406986189
1	-7.389003755	R-HSA-556833	M1	1	0	Reactome Gene Sets	6	Metabolism of lipids		-7.389003755	2.080040846984528	6.1448918028573125	30198	743	1231	63	5.117790414297319	0.6280650353516278	196|211|224|231|412|706|857|873|892|1119|1543|1545|1645|1646|1717|1718|2180|2194|2224|2717|3030|3638|3930|4051|4199|5295|5296|5297|5465|5500|5566|5833|5920|6319|6715|6720|7296|8202|8613|8644|8714|8871|8898|9524|9612|11145|23097|23344|25870|51360|54947|55856|57153|57761|57834|58488|60481|64801|79718|114883|124976|374986|441282	AHR|ALAS1|ALDH3A2|AKR1B1|STS|TSPO|CAV1|CBR1|CCNC|CHKA|CYP1A1|CYP1B1|AKR1C1|AKR1C2|DHCR7|DHCR24|ACSL1|FASN|FDPS|GLA|HADHA|INSIG1|LBR|CYP4F3|ME1|PIK3R1|PIK3R2|PI4KA|PPARA|PPP1CB|PRKACA|PCYT2|PLAAT4|SCD|SRD5A1|SREBF1|TXNRD1|NCOA3|PLPP3|AKR1C3|ABCC3|SYNJ2|MTMR2|TECR|NCOR2|PLAAT3|CDK19|ESYT1|SUMF2|MBTPS2|LPCAT2|ACOT13|SLC44A2|TRIB3|CYP4F11|PCTP|ELOVL5|ARV1|TBL1XR1|OSBPL9|SPNS2|MIGA1|AKR1B15	-5.669321586	0	94	1	1	-7.389003755	2.4531275385865148
1	-7.386134108	R-HSA-2122947	M1	1	0	Reactome Gene Sets	6	NOTCH1 Intracellular Domain Regulates Transcription		-7.386134108	6.643887083671811	8.067044321898802	30198	48	1231	13	1.0560519902518277	0.29134545059657413	892|3065|4609|6500|7089|7090|7091|7314|7316|9612|9734|10046|79718	CCNC|HDAC1|MYC|SKP1|TLE2|TLE3|TLE4|UBB|UBC|NCOR2|HDAC9|MAMLD1|TBL1XR1	-5.667472608	0	91	0	0	-7.418162394	6.643887083671811
1	-7.382855675	GO:0051235	M1	1	0	GO Biological Processes	19	maintenance of location	19_GO:0051179 localization	-7.382855675	3.656836082364992	6.968007152493517	30198	161	1231	24	1.949634443541836	0.3940689135206712	706|811|857|2495|2512|2934|3309|3638|4052|5716|6278|6279|6280|6500|6653|7114|7184|7295|8204|10956|29899|55187|57120|259266	TSPO|CALR|CAV1|FTH1|FTL|GSN|HSPA5|INSIG1|LTBP1|PSMD10|S100A7|S100A8|S100A9|SKP1|SORL1|TMSB4X|HSP90B1|TXN|NRIP1|OS9|GPSM2|VPS13D|GOPC|ASPM	-5.665212451	0	74	0	0	-8.250795108	5.011765939047718
1	-7.358449003	hsa05016	M1	1	0	KEGG Pathway	24	Huntington disease		-7.358449003	2.8058648317166024	6.545271005951085	30198	306	1231	35	2.843216896831844	0.4737099780100167	163|498|1173|1212|3065|3799|4729|5331|5682|5683|5684|5685|5687|5690|5695|5701|5706|5707|5708|5709|5718|6507|6647|7384|7846|7979|9167|9821|10213|10671|54205|55081|84790|127602|440567	AP2B1|ATP5F1A|AP2M1|CLTB|HDAC1|KIF5B|NDUFV2|PLCB3|PSMA1|PSMA2|PSMA3|PSMA4|PSMA6|PSMB2|PSMB7|PSMC2|PSMC6|PSMD1|PSMD2|PSMD3|PSMD12|SLC1A3|SOD1|UQCRC1|TUBA1A|SEM1|COX7A2L|RB1CC1|PSMD14|DCTN6|CYCS|IFT57|TUBA1C|DNAH14|UQCRHL	-5.641821673	0	3	0	0	-29.03856447	12.265637692932577
1	-7.346156555	GO:1990748	M1	1	0	GO Biological Processes	19	cellular detoxification	19_GO:0098754 detoxification	-7.346156555	4.438992688870837	7.276999176771183	30198	105	1231	19	1.5434606011372867	0.3513508681704764	847|1728|2936|2947|2950|4257|5052|6280|6415|6647|7295|7296|7837|9403|9588|10058|57016|83667|140809	CAT|NQO1|GSR|GSTM3|GSTP1|MGST1|PRDX1|S100A9|SELENOW|SOD1|TXN|TXNRD1|PXDN|SELENOF|PRDX6|ABCB6|AKR1B10|SESN2|SRXN1	-5.630542748	0	35	0	0	-11.4180356	7.293081871473421
1	-7.343340171	GO:0050767	M1	1	0	GO Biological Processes	19	regulation of neurogenesis	19_GO:0032502 developmental process	-7.343340171	2.6283509341998377	6.443207578350358	30198	364	1231	39	3.168155970755483	0.4992100866953909	274|659|706|1605|1949|1982|2048|2335|3065|3398|3949|4131|4133|4192|4609|5108|5270|5361|5362|5364|6281|6653|7516|7804|8553|8829|10512|22933|23363|23499|23654|28988|51593|55558|57698|64689|140578|259266|284403	BIN1|BMPR2|TSPO|DAG1|EFNB3|EIF4G2|EPHB2|FN1|HDAC1|ID2|LDLR|MAP1B|MAP2|MDK|MYC|PCM1|SERPINE2|PLXNA1|PLXNA2|PLXNB1|S100A10|SORL1|XRCC2|LRP8|BHLHE40|NRP1|SEMA3C|SIRT2|OBSL1|MACF1|PLXNB2|DBNL|SRRT|PLXNA3|SHTN1|GORASP1|CHODL|ASPM|WDR62	-5.628737527	0	49	0	0	-9.862820727	5.032056489408236
1	-7.335348653	GO:0007292	M1	1	0	GO Biological Processes	19	female gamete generation	19_GO:0022414 reproductive process	-7.335348653	3.7614622258326564	6.989339194109821	30198	150	1231	23	1.868399675060926	0.38593156959451647	675|994|1906|2120|2309|4192|4609|5347|5518|5997|6654|6790|7153|7272|7314|8204|9133|9319|9510|10403|23397|259266|284071	BRCA2|CDC25B|EDN1|ETV6|FOXO3|MDK|MYC|PLK1|PPP2R1A|RGS2|SOS1|AURKA|TOP2A|TTK|UBB|NRIP1|CCNB2|TRIP13|ADAMTS1|NDC80|NCAPH|ASPM|MEIOC	-5.621754824	0	33	0	0	-11.55536147	4.313191276635631
1	-7.330605483	R-HSA-2995410	M1	1	0	Reactome Gene Sets	6	Nuclear Envelope (NE) Reassembly		-7.330605483	5.233338748984566	7.566999563370265	30198	75	1231	16	1.2997562956945572	0.32282045916517094	891|983|3930|5518|7443|7846|9133|9631|9688|9818|22933|23165|55706|57122|84790|348995	CCNB1|CDK1|LBR|PPP2R1A|VRK1|TUBA1A|CCNB2|NUP155|NUP93|NUP58|SIRT2|NUP205|NDC1|NUP107|TUBA1C|NUP43	-5.61801813	0	95	1	1	-7.330605483	16.354183590576767
1	-7.296361962	GO:0048511	M1	1	0	GO Biological Processes	19	rhythmic process	19_GO:0048511 rhythmic process	-7.296361962	2.951130873487537	6.5889849763854365	30198	266	1231	32	2.5995125913891144	0.4535211041371089	2|196|445|687|983|1545|1644|1660|1958|2309|2673|3065|3309|3398|3399|4192|5066|5465|5500|5971|6421|6715|6720|7153|7226|8204|8553|8863|9510|9612|10135|10765	A2M|AHR|ASS1|KLF9|CDK1|CYP1B1|DDC|DHX9|EGR1|FOXO3|GFPT1|HDAC1|HSPA5|ID2|ID3|MDK|PAM|PPARA|PPP1CB|RELB|SFPQ|SRD5A1|SREBF1|TOP2A|TRPM2|NRIP1|BHLHE40|PER3|ADAMTS1|NCOR2|NAMPT|KDM5B	-5.58477876	0	96	1	1	-7.296361962	4.621834492989086
1	-7.279337885	R-HSA-2514853	M1	1	0	Reactome Gene Sets	6	Condensation of Prometaphase Chromosomes		-7.279337885	15.610811609186914	9.991251070657714	30198	11	1231	7	0.5686433793663688	0.21431503994697462	891|983|9133|9918|10051|23397|64151	CCNB1|CDK1|CCNB2|NCAPD2|SMC4|NCAPH|NCAPG	-5.569756043	0	52	0	0	-9.724165877	19.62502030869212
1	-7.279337885	R-HSA-446107	M1	1	0	Reactome Gene Sets	6	Type I hemidesmosome assembly		-7.279337885	15.610811609186914	9.991251070657714	30198	11	1231	7	0.5686433793663688	0.21431503994697462	667|977|3655|3691|3852|3861|5339	DST|CD151|ITGA6|ITGB4|KRT5|KRT14|PLEC	-5.569756043	0	97	1	1	-7.279337885	24.531275385865154
1	-7.277137363	GO:0061640	M1	1	0	GO Biological Processes	19	cytoskeleton-dependent cytokinesis	19_GO:0009987 cellular process	-7.277137363	4.397115399353187	7.2226550279507356	30198	106	1231	19	1.5434606011372867	0.3513508681704764	1058|1894|3619|5119|5339|5347|9493|9700|10112|10801|11113|23157|24137|26586|51203|54443|55143|55165|55964	CENPA|ECT2|INCENP|CHMP1A|PLEC|PLK1|KIF23|ESPL1|KIF20A|SEPTIN9|CIT|SEPTIN6|KIF4A|CKAP2|NUSAP1|ANLN|CDCA8|CEP55|SEPTIN3	-5.569547701	0	64	0	0	-8.636376507	5.032056489408236
1	-7.277137363	R-HSA-5578749	M1	1	0	Reactome Gene Sets	6	Transcriptional regulation by small RNAs		-7.277137363	4.397115399353187	7.2226550279507356	30198	106	1231	19	1.5434606011372867	0.3513508681704764	3012|3018|7175|8331|8338|8352|8356|8358|8366|9631|9688|9818|23165|23225|55706|55766|57122|128312|348995	H2AC8|H2BC3|TPR|H2AC14|H2AC20|H3C3|H3C12|H3C2|H4C2|NUP155|NUP93|NUP58|NUP205|NUP210|NDC1|H2AJ|NUP107|H2BU1|NUP43	-5.569547701	0	26	0	0	-12.23041549	10.902789060384512
1	-7.27412122	GO:0052548	M1	1	0	GO Biological Processes	19	regulation of endopeptidase activity	19_GO:0008152 metabolic process	-7.27412122	2.4761615999816935	6.325485497054031	30198	426	1231	43	3.4930950446791225	0.5233055837053973	2|274|351|444|718|831|960|1611|1718|1992|2821|2934|3065|3164|3965|4609|4898|5270|5366|5684|5918|6279|6280|6590|6653|6850|7035|7980|9232|10049|10213|10542|10653|23204|23786|23787|51377|54205|55081|64115|64581|653145|728113	A2M|BIN1|APP|ASPH|C3|CAST|CD44|DAP|DHCR24|SERPINB1|GPI|GSN|HDAC1|NR4A1|LGALS9|MYC|NRDC|SERPINE2|PMAIP1|PSMA3|RARRES1|S100A8|S100A9|SLPI|SORL1|SYK|TFPI|TFPI2|PTTG1|DNAJB6|PSMD14|LAMTOR5|SPINT2|ARL6IP1|BCL2L13|MTCH1|UCHL5|CYCS|IFT57|VSIR|CLEC7A|ANXA8|ANXA8L1	-5.567524231	0	31	0	0	-11.73081177	2.582239514301595
1	-7.269858376	GO:0043009	M1	1	0	GO Biological Processes	19	chordate embryonic development	19_GO:0032502 developmental process	-7.269858376	2.1736573126715957	6.1469931364678985	30198	632	1231	56	4.549147035	0.5939171516808226	659|675|677|824|891|1051|1889|1906|1956|1969|2296|2821|3340|3726|3880|4154|4245|4609|4627|4678|4751|5362|5566|6137|6422|6491|6662|6768|7004|7319|7516|7855|8894|9133|9394|9585|10049|10265|10454|10512|10653|22943|23322|23654|23764|51639|53615|55081|55959|57619|57669|79718|84295|144165|157506|100381270	BMPR2|BRCA2|ZFP36L1|CAPN2|CCNB1|CEBPB|ECE1|EDN1|EGFR|EPHA2|FOXC1|GPI|NDST1|JUNB|KRT19|MBNL1|MGAT1|MYC|MYH9|NASP|NEK2|PLXNA2|PRKACA|RPL13|SFRP1|STIL|SOX9|ST14|TEAD4|UBE2A|XRCC2|FZD5|EIF2S2|CCNB2|HS6ST1|KIF20B|DNAJB6|IRX5|TAB1|SEMA3C|SPINT2|DKK1|RPGRIP1L|PLXNB2|MAFF|SF3B6|MBD3|IFT57|SULF2|SHROOM3|EPB41L5|TBL1XR1|PHF6|PRICKLE1|RDH10|ZBED6	-5.564251797	0	87	0	0	-7.543657315	2.5045019373003687
1	-7.268715957	WP410	M1	1	0	WikiPathways	27	Exercise-induced circadian regulation		-7.268715957	6.508297551351979	7.954962609359242	30198	49	1231	13	1.0560519902518277	0.29134545059657413	687|1051|1982|2120|2947|2950|3312|5516|5685|10140|10787|23118|51582	KLF9|CEBPB|EIF4G2|ETV6|GSTM3|GSTP1|HSPA8|PPP2CB|PSMA4|TOB1|NCKAP1|TAB2|AZIN1	-5.564097534	0	98	1	1	-7.268715957	6.508297551351979
1	-7.244593037	GO:0051303	M1	1	0	GO Biological Processes	19	establishment of chromosome localization	19_GO:0051179 localization	-7.244593037	5.164479028603189	7.493500484934144	30198	76	1231	16	1.2997562956945572	0.32282045916517094	891|1062|1063|3619|3835|5119|9787|9928|10403|11004|54908|55143|81930|83540|84722|284071	CCNB1|CENPE|CENPF|INCENP|KIF22|CHMP1A|DLGAP5|KIF14|NDC80|KIF2C|SPDL1|CDCA8|KIF18A|NUF2|PSRC1|MEIOC	-5.540960528	0	80	0	0	-7.905820628	6.132818846466288
1	-7.240868945	GO:0014074	M1	1	0	GO Biological Processes	19	response to purine-containing compound	19_GO:0050896 response to stimulus	-7.240868945	3.8549147034930944	6.979692368118821	30198	140	1231	22	1.7871649065800161	0.37760471754061553	134|196|328|351|445|677|682|1545|2353|2354|3309|3488|4907|6382|6647|6715|6720|6781|7184|7226|10411|79041	ADORA1|AHR|APEX1|APP|ASS1|ZFP36L1|BSG|CYP1B1|FOS|FOSB|HSPA5|IGFBP5|NT5E|SDC1|SOD1|SRD5A1|SREBF1|STC1|HSP90B1|TRPM2|RAPGEF3|TMEM38A	-5.538220115	0	92	0	0	-7.396617179	4.997111652676233
1	-7.233332519	GO:0071824	M1	1	0	GO Biological Processes	19	protein-DNA complex subunit organization	19_GO:0009987 cellular process	-7.233332519	2.9939745549677936	6.578709804775235	30198	254	1231	31	2.5182778229082046	0.44656470053144437	1058|1062|1063|2491|3005|3009|3018|3024|4171|4609|4678|6599|6662|8352|8356|8358|8366|9735|9787|10847|23198|25842|54069|55355|55839|64105|64431|81611|83743|92815|128312	CENPA|CENPE|CENPF|CENPI|H1-0|H1-5|H2BC3|H1-1|MCM2|MYC|NASP|SMARCC1|SOX9|H3C3|H3C12|H3C2|H4C2|KNTC1|DLGAP5|SRCAP|PSME4|ASF1A|MIS18A|HJURP|CENPN|CENPK|ACTR6|ANP32E|GRWD1|H2AW|H2BU1	-5.531665146	0	99	1	1	-7.233332519	4.599614134849716
1	-7.225105939	GO:0003382	M1	1	0	GO Biological Processes	19	epithelial cell morphogenesis	19_GO:0032502 developmental process	-7.225105939	7.936589095426959	8.342575152314442	30198	34	1231	11	0.8935824532900081	0.268218777	1365|2195|2317|4233|6768|6781|10653|23094|57669|80781|440193	CLDN3|FAT1|FLNB|MET|ST14|STC1|SPINT2|SIPA1L3|EPB41L5|COL18A1|CCDC88C	-5.524606827	0	20	0	0	-13.340446	7.936589095426959
1	-7.224317915	GO:0051960	M1	1	0	GO Biological Processes	19	regulation of nervous system development	19_GO:0032502 developmental process	-7.224317915	2.436514936745071	6.2790103395104095	30198	443	1231	44	3.5743298131600323	0.5291327205808042	274|659|706|1605|1949|1982|2048|2335|3065|3398|3949|4131|4133|4192|4609|5108|5270|5361|5362|5364|6281|6653|7516|7804|8553|8829|8898|9928|10512|22883|22933|22943|23363|23499|23654|27286|28988|51593|55558|57698|64689|140578|259266|284403	BIN1|BMPR2|TSPO|DAG1|EFNB3|EIF4G2|EPHB2|FN1|HDAC1|ID2|LDLR|MAP1B|MAP2|MDK|MYC|PCM1|SERPINE2|PLXNA1|PLXNA2|PLXNB1|S100A10|SORL1|XRCC2|LRP8|BHLHE40|NRP1|MTMR2|KIF14|SEMA3C|CLSTN1|SIRT2|DKK1|OBSL1|MACF1|PLXNB2|SRPX2|DBNL|SRRT|PLXNA3|SHTN1|GORASP1|CHODL|ASPM|WDR62	-5.524606827	0	49	0	0	-9.862820727	5.032056489408236
1	-7.211317483	hsa00480	M1	1	0	KEGG Pathway	24	Glutathione metabolism		-7.211317483	5.921342334519174	7.733660716416328	30198	58	1231	14	1.1372867587327375	0.30221932242633837	290|2539|2729|2730|2936|2947|2950|3417|3418|4257|5226|9588|51060|79094	ANPEP|G6PD|GCLC|GCLM|GSR|GSTM3|GSTP1|IDH1|IDH2|MGST1|PGD|PRDX6|TXNDC12|CHAC1	-5.512581242	0	100	1	1	-7.211317483	12.265637692932577
1	-7.178916411	GO:0055065	M1	1	0	GO Biological Processes	19	metal ion homeostasis	19_GO:0065007 biological regulation	-7.178916411	2.5207576211039373	6.303834033612376	30198	399	1231	41	3.330625507717303	0.5114207321882843	134|351|476|481|483|525|794|811|857|858|1317|1356|1906|2495|2512|3162|3658|3791|3954|4501|4609|4907|5566|6279|6280|6444|6507|6558|6647|6781|7018|7037|7184|8614|10058|23241|51076|57402|64116|79085|79689	ADORA1|APP|ATP1A1|ATP1B1|ATP1B3|ATP6V1B1|CALB2|CALR|CAV1|CAV2|SLC31A1|CP|EDN1|FTH1|FTL|HMOX1|IREB2|KDR|LETM1|MT1X|MYC|NT5E|PRKACA|S100A8|S100A9|SGCD|SLC1A3|SLC12A2|SOD1|STC1|TF|TFRC|HSP90B1|STC2|ABCB6|PACS2|CUTC|S100A14|SLC39A8|SLC25A23|STEAP4	-5.481152835	0	39	0	0	-10.90216654	2.7170716408394946
1	-7.165685924	R-HSA-196854	M1	1	0	Reactome Gene Sets	6	Metabolism of vitamins and cofactors		-7.165685924	3.356911368592073	6.718320101560832	30198	190	1231	26	2.1121039805036554	0.4098199708035966	805|808|1528|1645|1727|2194|3417|3949|4035|4907|5091|5805|5947|6382|7804|8566|8644|10135|10797|23475|26020|55034|57016|60496|79646|160428	CALM2|CALM3|CYB5A|AKR1C1|CYB5R3|FASN|IDH1|LDLR|LRP1|NT5E|PC|PTS|RBP1|SDC1|LRP8|PDXK|AKR1C3|NAMPT|MTHFD2|QPRT|LRP10|MOCOS|AKR1B10|AASDHPPT|PANK3|ALDH1L2	-5.468892839	0	101	1	1	-7.165685924	3.356911368592073
1	-7.158648621	GO:0044283	M1	1	0	GO Biological Processes	19	small molecule biosynthetic process	19_GO:0008152 metabolic process	-7.158648621	2.4531275385865148	6.256368184546452	30198	430	1231	43	3.4930950446791225	0.5233055837053973	220|231|445|873|1543|1717|1718|1727|1806|1906|2194|2224|2539|2752|2805|2821|2950|3613|3638|3930|3995|4860|4907|5091|5106|5226|5805|5947|6319|6507|6850|7167|7494|8566|8644|9524|29968|57834|60481|60496|64801|114883|157506	ALDH1A3|AKR1B1|ASS1|CBR1|CYP1A1|DHCR7|DHCR24|CYB5R3|DPYD|EDN1|FASN|FDPS|G6PD|GLUL|GOT1|GPI|GSTP1|IMPA2|INSIG1|LBR|FADS3|PNP|NT5E|PC|PCK2|PGD|PTS|RBP1|SCD|SLC1A3|SYK|TPI1|XBP1|PDXK|AKR1C3|TECR|PSAT1|CYP4F11|ELOVL5|AASDHPPT|ARV1|OSBPL9|RDH10	-5.462823863	0	94	0	0	-7.389003755	2.4531275385865148
1	-7.14489312	GO:1902285	M1	1	0	GO Biological Processes	19	semaphorin-plexin signaling pathway involved in neuron projection guidance	19_GO:0040011 locomotion	-7.14489312	12.265637692932575	9.291823041824587	30198	16	1231	8	0.6498781478472786	0.22901880415042564	1889|1906|5361|5362|5364|8829|23654|55558	ECE1|EDN1|PLXNA1|PLXNA2|PLXNB1|NRP1|PLXNB2|PLXNA3	-5.450998562	0	90	0	0	-7.430046731	14.718765231519091
1	-7.14489312	WP4240	M1	1	0	WikiPathways	27	Regulation of sister chromatid separation at the metaphase-anaphase transition		-7.14489312	12.265637692932575	9.291823041824587	30198	16	1231	8	0.6498781478472786	0.22901880415042564	699|701|991|1062|4085|5885|9232|9700	BUB1|BUB1B|CDC20|CENPE|MAD2L1|RAD21|PTTG1|ESPL1	-5.450998562	0	102	1	1	-7.14489312	19.62502030869212
1	-7.141731883	R-HSA-8957275	M1	1	0	Reactome Gene Sets	6	Post-translational protein phosphorylation		-7.141731883	4.315687336402202	7.115960369844872	30198	108	1231	19	1.5434606011372867	0.3513508681704764	351|718|1356|2335|3371|3486|3488|3912|3915|4052|4240|5768|7018|7184|8614|51280|54972|64856|255738	APP|C3|CP|FN1|TNC|IGFBP3|IGFBP5|LAMB1|LAMC1|LTBP1|MFGE8|QSOX1|TF|HSP90B1|STC2|GOLM1|TMEM132A|VWA1|PCSK9	-5.448799219	0	103	1	1	-7.141731883	4.315687336402202
1	-7.122062038	GO:0050878	M1	1	0	GO Biological Processes	19	regulation of body fluid levels	19_GO:0065007 biological regulation	-7.122062038	2.5787594071394633	6.307500379651723	30198	371	1231	39	3.168155970755483	0.4992100866953909	134|231|525|634|857|966|1131|1535|1906|2048|2335|2702|2821|3315|3783|4233|4627|5066|5270|5339|5478|5566|6850|7035|7414|7494|7980|8525|9076|9158|9612|10627|23657|51599|57834|84959|114897|221037|653145	ADORA1|AKR1B1|ATP6V1B1|CEACAM1|CAV1|CD59|CHRM3|CYBA|EDN1|EPHB2|FN1|GJA5|GPI|HSPB1|KCNN4|MET|MYH9|PAM|SERPINE2|PLEC|PPIA|PRKACA|SYK|TFPI|VCL|XBP1|TFPI2|DGKZ|CLDN1|FIBP|NCOR2|MYL12A|SLC7A11|LSR|CYP4F11|UBASH3B|C1QTNF1|JMJD1C|ANXA8	-5.430089141	0	24	0	0	-12.40129931	5.134452987739217
1	-7.110215818	R-HSA-983189	M1	1	0	Reactome Gene Sets	6	Kinesins		-7.110215818	5.820980600035798	7.641104457133166	30198	59	1231	14	1.1372867587327375	0.30221932242633837	1062|3799|3832|3835|7846|9493|9585|10112|11004|23046|23303|24137|81930|84790	CENPE|KIF5B|KIF11|KIF22|TUBA1A|KIF23|KIF20B|KIF20A|KIF2C|KIF21B|KIF13B|KIF4A|KIF18A|TUBA1C	-5.419200572	0	44	0	0	-10.33533256	5.820980600035798
1	-7.099964824	GO:0032989	M1	1	0	GO Biological Processes	19	cellular component morphogenesis	19_GO:0032502 developmental process	-7.099964824	2.222345505	6.095189927689002	30198	574	1231	52	4.224207961007311	0.5732862096284873	351|682|1605|1808|1889|1906|1948|1949|1969|2048|2115|3691|3799|3880|4131|4133|4192|4854|4983|5339|5361|5362|5364|5818|6152|6277|6446|6654|6742|6790|7168|7314|7345|7414|7804|8829|8898|9585|10512|10675|10787|11313|23363|23654|28988|51177|51347|55558|57082|57698|203447|219699	APP|BSG|DAG1|DPYSL2|ECE1|EDN1|EFNB2|EFNB3|EPHA2|EPHB2|ETV1|ITGB4|KIF5B|KRT19|MAP1B|MAP2|MDK|NOTCH3|OPHN1|PLEC|PLXNA1|PLXNA2|PLXNB1|NECTIN1|RPL24|S100A6|SGK1|SOS1|SSBP1|AURKA|TPM1|UBB|UCHL1|VCL|LRP8|NRP1|MTMR2|KIF20B|SEMA3C|CSPG5|NCKAP1|LYPLA2|OBSL1|PLXNB2|DBNL|PLEKHO1|TAOK3|PLXNA3|KNL1|SHTN1|NRK|UNC5B	-5.409905122	0	13	0	0	-14.0538124	2.809749603667374
1	-7.077021645	GO:0000281	M1	1	0	GO Biological Processes	19	mitotic cytokinesis	19_GO:0009987 cellular process	-7.077021645	5.032056489408236	7.350308916237245	30198	78	1231	16	1.2997562956945572	0.32282045916517094	1058|1894|3619|5119|5347|9493|9700|10112|11113|23157|24137|26586|51203|54443|55143|55165	CENPA|ECT2|INCENP|CHMP1A|PLK1|KIF23|ESPL1|KIF20A|CIT|SEPTIN6|KIF4A|CKAP2|NUSAP1|ANLN|CDCA8|CEP55	-5.388866746	0	64	0	0	-8.636376507	5.032056489408236
1	-7.077021645	GO:0050000	M1	1	0	GO Biological Processes	19	chromosome localization	19_GO:0051179 localization	-7.077021645	5.032056489408236	7.350308916237245	30198	78	1231	16	1.2997562956945572	0.32282045916517094	891|1062|1063|3619|3835|5119|9787|9928|10403|11004|54908|55143|81930|83540|84722|284071	CCNB1|CENPE|CENPF|INCENP|KIF22|CHMP1A|DLGAP5|KIF14|NDC80|KIF2C|SPDL1|CDCA8|KIF18A|NUF2|PSRC1|MEIOC	-5.388866746	0	80	0	0	-7.905820628	6.132818846466288
1	-7.073755734	GO:1901216	M1	1	0	GO Biological Processes	19	positive regulation of neuron death	19_GO:0048518 positive regulation of biological process	-7.073755734	4.738996381360312	7.2410270431030535	30198	88	1231	17	1.380991064175467	0.3326187481169308	134|142|824|1191|1649|1728|1948|1958|2309|2353|4296|7226|9040|22943|23621|54541|255738	ADORA1|PARP1|CAPN2|CLU|DDIT3|NQO1|EFNB2|EGR1|FOXO3|FOS|MAP3K11|TRPM2|UBE2M|DKK1|BACE1|DDIT4|PCSK9	-5.387497321	0	104	1	1	-7.073755734	4.738996381360312
1	-7.073755734	R-HSA-9013404	M1	1	0	Reactome Gene Sets	6	RAC2 GTPase cycle		-7.073755734	4.738996381360312	7.2410270431030535	30198	88	1231	17	1.380991064175467	0.3326187481169308	392|857|1535|1969|3930|4983|5295|5296|7037|10787|11135|23092|23344|51347|55914|81624|85360	ARHGAP1|CAV1|CYBA|EPHA2|LBR|OPHN1|PIK3R1|PIK3R2|TFRC|NCKAP1|CDC42EP1|ARHGAP26|ESYT1|TAOK3|ERBIN|DIAPH3|SYDE1	-5.387497321	0	19	0	0	-13.53243179	7.709829406986189
1	-7.036416089	GO:0098754	M1	1	0	GO Biological Processes	19	detoxification	19_GO:0098754 detoxification	-7.036416089	3.902702902296728	6.889867857	30198	132	1231	21	1.7059301380991063	0.36907553088911915	847|1728|2936|2947|2950|4257|4501|5052|6280|6415|6647|7295|7296|7837|9403|9588|10058|55244|57016|83667|140809	CAT|NQO1|GSR|GSTM3|GSTP1|MGST1|MT1X|PRDX1|S100A9|SELENOW|SOD1|TXN|TXNRD1|PXDN|SELENOF|PRDX6|ABCB6|SLC47A1|AKR1B10|SESN2|SRXN1	-5.351102822	0	35	0	0	-11.4180356	7.293081871473421
1	-7.035410127	R-HSA-1474244	M1	1	0	Reactome Gene Sets	6	Extracellular matrix organization		-7.035410127	2.7709746283037044	6.365623490876996	30198	301	1231	34	2.761982128350934	0.46708880060487246	2|351|634|649|667|682|823|824|826|831|960|977|1290|1605|2202|2335|3371|3383|3655|3691|3694|3791|3912|3915|4052|5339|5351|6382|7837|9510|10491|59277|79709|80781	A2M|APP|CEACAM1|BMP1|DST|BSG|CAPN1|CAPN2|CAPNS1|CAST|CD44|CD151|COL5A2|DAG1|EFEMP1|FN1|TNC|ICAM1|ITGA6|ITGB4|ITGB6|KDR|LAMB1|LAMC1|LTBP1|PLEC|PLOD1|SDC1|PXDN|ADAMTS1|CRTAP|NTN4|COLGALT1|COL18A1	-5.351039953	0	105	1	1	-7.035410127	5.451394530192256
1	-7.033045553	GO:0032990	M1	1	0	GO Biological Processes	19	cell part morphogenesis	19_GO:0032502 developmental process	-7.033045553	2.346026336278164	6.134550976625744	30198	481	1231	46	3.736799350121852	0.5405688444333299	351|682|1605|1808|1889|1906|1948|1949|1969|2048|2115|3799|4131|4133|4192|4854|4983|5339|5361|5362|5364|5818|6152|6277|6446|6654|6742|6790|7314|7345|7414|7804|8829|9585|10512|10675|10787|11313|23654|28988|51177|51347|55558|57698|203447|219699	APP|BSG|DAG1|DPYSL2|ECE1|EDN1|EFNB2|EFNB3|EPHA2|EPHB2|ETV1|KIF5B|MAP1B|MAP2|MDK|NOTCH3|OPHN1|PLEC|PLXNA1|PLXNA2|PLXNB1|NECTIN1|RPL24|S100A6|SGK1|SOS1|SSBP1|AURKA|UBB|UCHL1|VCL|LRP8|NRP1|KIF20B|SEMA3C|CSPG5|NCKAP1|LYPLA2|PLXNB2|DBNL|PLEKHO1|TAOK3|PLXNA3|SHTN1|NRK|UNC5B	-5.34961643	0	13	0	0	-14.0538124	2.809749603667374
1	-7.032029398	CORUM:181	M1	1	0	CORUM	33	26S proteasome		-7.032029398	10.035521748763015	8.739627182415411	30198	22	1231	9	0.7311129163281884	0.24281179430667038	5682|5683|5684|5685|5687|5690|5695|5701|5706	PSMA1|PSMA2|PSMA3|PSMA4|PSMA6|PSMB2|PSMB7|PSMC2|PSMC6	-5.34953929	0	3	0	0	-29.03856447	12.265637692932577
1	-7.030814014	GO:0010948	M1	1	0	GO Biological Processes	19	negative regulation of cell cycle process	19_GO:0048519 negative regulation of biological process	-7.030814014	2.8206692952388495	6.388747386916175	30198	287	1231	33	2.680747359870024	0.46036076128147835	677|699|701|900|983|991|1026|1063|4085|4751|5347|5885|5934|7175|7272|8883|9232|9319|9700|9735|10403|10457|10769|25959|51347|51512|51776|54908|55755|79184|83540|147841|261726	ZFP36L1|BUB1|BUB1B|CCNG1|CDK1|CDC20|CDKN1A|CENPF|MAD2L1|NEK2|PLK1|RAD21|RBL2|TPR|TTK|NAE1|PTTG1|TRIP13|ESPL1|KNTC1|NDC80|GPNMB|PLK2|KANK2|TAOK3|GTSE1|MAP3K20|SPDL1|CDK5RAP2|BRCC3|NUF2|SPC24|TIPRL	-5.349260896	0	1	0	0	-56.54824875	11.869971960902491
1	-7.025634246	GO:0042060	M1	1	0	GO Biological Processes	19	wound healing	19_GO:0050896 response to stimulus	-7.025634246	2.676139133003471	6.311362580622284	30198	330	1231	36	2.9244516653127537	0.48022871360937863	634|667|960|966|977|1026|1605|2335|3162|3315|3694|3791|4627|5119|5270|5339|5465|5478|6279|6382|6850|7035|7168|7414|7980|8525|9076|9158|10627|23499|23657|57834|83481|84959|221037|653145	CEACAM1|DST|CD44|CD59|CD151|CDKN1A|DAG1|FN1|HMOX1|HSPB1|ITGB6|KDR|MYH9|CHMP1A|SERPINE2|PLEC|PPARA|PPIA|S100A8|SDC1|SYK|TFPI|TPM1|VCL|TFPI2|DGKZ|CLDN1|FIBP|MYL12A|MACF1|SLC7A11|CYP4F11|EPPK1|UBASH3B|JMJD1C|ANXA8	-5.345016099	0	24	0	0	-12.40129931	5.134452987739217
1	-7.023063103	GO:0030261	M1	1	0	GO Biological Processes	19	chromosome condensation	19_GO:0009987 cellular process	-7.023063103	6.845937316985624	7.9080222395697115	30198	43	1231	12	0.974817222	0.2800305390697998	983|3005|3009|3024|5119|5347|7153|9918|10051|23397|51203|64151	CDK1|H1-0|H1-5|H1-1|CHMP1A|PLK1|TOP2A|NCAPD2|SMC4|NCAPH|NUSAP1|NCAPG	-5.343377921	0	52	0	0	-9.724165877	19.62502030869212
1	-7.010952458	GO:0006875	M1	1	0	GO Biological Processes	19	cellular metal ion homeostasis	19_GO:0065007 biological regulation	-7.010952458	2.7170716408394946	6.325375212520553	30198	316	1231	35	2.843216896831844	0.4737099780100167	134|351|476|481|483|794|811|857|858|1317|1356|1906|2495|2512|3162|3658|3954|4501|4609|5566|6279|6280|6507|6558|6647|6781|7018|7037|7184|8614|10058|23241|64116|79085|79689	ADORA1|APP|ATP1A1|ATP1B1|ATP1B3|CALB2|CALR|CAV1|CAV2|SLC31A1|CP|EDN1|FTH1|FTL|HMOX1|IREB2|LETM1|MT1X|MYC|PRKACA|S100A8|S100A9|SLC1A3|SLC12A2|SOD1|STC1|TF|TFRC|HSP90B1|STC2|ABCB6|PACS2|SLC39A8|SLC25A23|STEAP4	-5.33219824	0	39	0	0	-10.90216654	2.7170716408394946
1	-6.998384841	GO:0071229	M1	1	0	GO Biological Processes	19	cellular response to acid chemical	19_GO:0050896 response to stimulus	-6.998384841	4.685749231	7.178468307986952	30198	89	1231	17	1.380991064175467	0.3326187481169308	445|824|1051|1290|1535|1956|2729|2730|3182|4609|5339|7494|10542|23677|51520|58528|83667	ASS1|CAPN2|CEBPB|COL5A2|CYBA|EGFR|GCLC|GCLM|HNRNPAB|MYC|PLEC|XBP1|LAMTOR5|SH3BP4|LARS1|RRAGD|SESN2	-5.320559595	0	106	1	1	-6.998384841	4.685749231
1	-6.978599651	GO:0001101	M1	1	0	GO Biological Processes	19	response to acid chemical	19_GO:0050896 response to stimulus	-6.978599651	3.873359271452392	6.846116957058491	30198	133	1231	21	1.7059301380991063	0.36907553088911915	445|824|1051|1290|1535|1728|1906|1956|2729|2730|3182|4609|5339|7494|10542|23677|51520|58528|83667|84687|84918	ASS1|CAPN2|CEBPB|COL5A2|CYBA|NQO1|EDN1|EGFR|GCLC|GCLM|HNRNPAB|MYC|PLEC|XBP1|LAMTOR5|SH3BP4|LARS1|RRAGD|SESN2|PPP1R9B|LRP11	-5.30262641	0	106	0	0	-6.998384841	4.685749231
1	-6.978599651	R-HSA-8856688	M1	1	0	Reactome Gene Sets	6	Golgi-to-ER retrograde transport		-6.978599651	3.873359271452392	6.846116957058491	30198	133	1231	21	1.7059301380991063	0.36907553088911915	1062|1778|2590|3799|3832|3835|7846|8655|9493|9585|10112|10671|11004|23046|23303|24137|26286|51014|81876|81930|84790	CENPE|DYNC1H1|GALNT2|KIF5B|KIF11|KIF22|TUBA1A|DYNLL1|KIF23|KIF20B|KIF20A|DCTN6|KIF2C|KIF21B|KIF13B|KIF4A|ARFGAP3|TMED7|RAB1B|KIF18A|TUBA1C	-5.30262641	0	44	0	0	-10.33533256	5.820980600035798
1	-6.973781307	GO:0051090	M1	1	0	GO Biological Processes	19	regulation of DNA-binding transcription factor activity	19_GO:0008152 metabolic process	-6.973781307	2.388000258801032	6.129197898245536	30198	452	1231	44	3.5743298131600323	0.5291327205808042	306|351|408|847|857|1191|1545|1611|1649|1660|1906|2319|3162|3398|3399|3654|3728|3965|4919|5478|5516|5610|5687|5716|6279|6280|6446|6850|7027|7037|7114|7804|8553|8613|8887|9181|10542|51360|54101|55914|64581|84159|150372|284434	ANXA3|APP|ARRB1|CAT|CAV1|CLU|CYP1B1|DAP|DDIT3|DHX9|EDN1|FLOT2|HMOX1|ID2|ID3|IRAK1|JUP|LGALS9|ROR1|PPIA|PPP2CB|EIF2AK2|PSMA6|PSMD10|S100A8|S100A9|SGK1|SYK|TFDP1|TFRC|TMSB4X|LRP8|BHLHE40|PLPP3|TAX1BP1|ARHGEF2|LAMTOR5|MBTPS2|RIPK4|ERBIN|CLEC7A|ARID5B|NFAM1|NWD1	-5.298731115	0	107	1	1	-6.973781307	3.026585924230116
1	-6.965863853	GO:0008544	M1	1	0	GO Biological Processes	19	epidermis development	19_GO:0032502 developmental process	-6.965863853	2.7526843667307426	6.320987254107916	30198	303	1231	34	2.761982128350934	0.46708880060487246	224|301|412|1956|1969|2012|2317|2319|3065|3488|3852|3855|3856|3861|3866|5339|5351|5465|6278|6647|6654|6662|6768|7027|8644|9497|22943|23086|23581|25928|51806|94234|144501|147495	ALDH3A2|ANXA1|STS|EGFR|EPHA2|EMP1|FLNB|FLOT2|HDAC1|IGFBP5|KRT5|KRT7|KRT8|KRT14|KRT15|PLEC|PLOD1|PPARA|S100A7|SOD1|SOS1|SOX9|ST14|TFDP1|AKR1C3|SLC4A7|DKK1|EXPH5|CASP14|SOSTDC1|CALML5|FOXQ1|KRT80|APCDD1	-5.291734753	0	56	0	0	-9.425816386	5.512646154
1	-6.951989104	CORUM:7479	M1	1	0	CORUM	33	Astrin-kinastrin complex		-6.951989104	24.53127538586515	10.847670909847206	30198	5	1231	5	0.4061738424045491	0.18127718889089775	5347|8655|10615|90417|151246	PLK1|DYNLL1|SPAG5|KNSTRN|SGO2	-5.278779146	0	108	1	1	-6.951989104	24.53127538586515
1	-6.939486316	WP2359	M1	1	0	WikiPathways	27	Parkin-ubiquitin proteasomal system pathway		-6.939486316	5.2567018683996745	7.350151131628756	30198	70	1231	15	1.2185215272136474	0.3126981685351952	898|3309|3312|3313|5701|5706|5707|5708|5709|5716|5718|7317|7846|10213|84790	CCNE1|HSPA5|HSPA8|HSPA9|PSMC2|PSMC6|PSMD1|PSMD2|PSMD3|PSMD10|PSMD12|UBA1|TUBA1A|PSMD14|TUBA1C	-5.267193558	0	3	0	0	-29.03856447	12.265637692932577
1	-6.935493566	GO:1901615	M1	1	0	GO Biological Processes	19	organic hydroxy compound metabolic process	19_GO:0008152 metabolic process	-6.935493566	2.353747105253586	6.091061410571353	30198	469	1231	45	3.655564581640942	0.5348863585231506	220|224|231|351|847|1543|1545|1644|1645|1646|1717|1718|1727|1728|2224|2539|2805|3417|3418|3613|3638|3930|3949|4051|5106|5805|6715|6720|7167|8566|8613|8644|8871|8898|9249|25953|29968|51360|57016|57834|64801|114883|157506|255738|441282	ALDH1A3|ALDH3A2|AKR1B1|APP|CAT|CYP1A1|CYP1B1|DDC|AKR1C1|AKR1C2|DHCR7|DHCR24|CYB5R3|NQO1|FDPS|G6PD|GOT1|IDH1|IDH2|IMPA2|INSIG1|LBR|LDLR|CYP4F3|PCK2|PTS|SRD5A1|SREBF1|TPI1|PDXK|PLPP3|AKR1C3|SYNJ2|MTMR2|DHRS3|PNKD|PSAT1|MBTPS2|AKR1B10|CYP4F11|ARV1|OSBPL9|RDH10|PCSK9|AKR1B15	-5.264116077	0	88	0	0	-7.504706488	10.51340373679935
1	-6.926980633	GO:1905832	M1	1	0	GO Biological Processes	19	positive regulation of spindle assembly	19_GO:0048518 positive regulation of biological process	-6.926980633	18.398456539398865	10.145730591071763	30198	8	1231	6	0.487408611	0.19849820788453415	1778|6491|10615|29899|55835|163786	DYNC1H1|STIL|SPAG5|GPSM2|CENPJ|SASS6	-5.256516487	0	77	0	0	-8.026489779	18.398456539398865
1	-6.919071703	WP2361	M1	1	0	WikiPathways	27	Gastric cancer network 1		-6.919071703	8.459060477884535	8.284414805402452	30198	29	1231	10	0.8123476848090982	0.2558413585550129	1063|1894|4173|6790|7153|9585|11065|22974|57122|286826	CENPF|ECT2|MCM4|AURKA|TOP2A|KIF20B|UBE2C|TPX2|NUP107|LIN9	-5.249518983	0	109	1	1	-6.919071703	8.459060477884535
1	-6.915107571	R-HSA-1169410	M1	1	0	Reactome Gene Sets	6	Antiviral mechanism by IFN-stimulated genes		-6.915107571	4.906255077	7.211933183750177	30198	80	1231	16	1.2997562956945572	0.32282045916517094	1982|2317|3838|5610|7175|7314|7316|9631|9636|9688|9818|23165|23225|55706|57122|348995	EIF4G2|FLNB|KPNA2|EIF2AK2|TPR|UBB|UBC|NUP155|ISG15|NUP93|NUP58|NUP205|NUP210|NDC1|NUP107|NUP43	-5.246464369	0	26	0	0	-12.23041549	10.902789060384512
1	-6.885255774	GO:0001666	M1	1	0	GO Biological Processes	19	response to hypoxia	19_GO:0050896 response to stimulus	-6.885255774	2.8339379507136635	6.321143308434888	30198	277	1231	32	2.5995125913891144	0.4535211041371089	134|205|481|677|824|847|857|890|1365|1535|1543|1906|1958|2309|3162|3654|4609|5066|5351|5366|5465|6422|6781|7037|7184|8614|9124|10397|22933|30001|54541|100133941	ADORA1|AK4|ATP1B1|ZFP36L1|CAPN2|CAT|CAV1|CCNA2|CLDN3|CYBA|CYP1A1|EDN1|EGR1|FOXO3|HMOX1|IRAK1|MYC|PAM|PLOD1|PMAIP1|PPARA|SFRP1|STC1|TFRC|HSP90B1|STC2|PDLIM1|NDRG1|SIRT2|ERO1A|DDIT4|CD24	-5.217520188	0	110	1	1	-6.885255774	2.973487925559412
1	-6.882298108	GO:0045785	M1	1	0	GO Biological Processes	19	positive regulation of cell adhesion	19_GO:0048518 positive regulation of biological process	-6.882298108	2.3437524254011293	6.059172817	30198	471	1231	45	3.655564581640942	0.5348863585231506	301|811|857|960|1605|1725|1948|1949|2309|2319|2335|2651|3105|3654|3728|3791|3912|3915|3965|3987|4192|4602|4860|6281|6422|6599|6850|7037|7168|7494|7525|8613|8744|8829|9655|10076|10562|10675|51571|55604|57669|64115|79679|151887|100133941	ANXA1|CALR|CAV1|CD44|DAG1|DHPS|EFNB2|EFNB3|FOXO3|FLOT2|FN1|GCNT2|HLA-A|IRAK1|JUP|KDR|LAMB1|LAMC1|LGALS9|LIMS1|MDK|MYB|PNP|S100A10|SFRP1|SMARCC1|SYK|TFRC|TPM1|XBP1|YES1|PLPP3|TNFSF9|NRP1|SOCS5|PTPRU|OLFM4|CSPG5|CYRIB|CARMIL1|EPB41L5|VSIR|VTCN1|CCDC80|CD24	-5.215468246	0	22	0	0	-12.75756607	2.6050911914193082
1	-6.880962993	R-HSA-2559582	M1	1	0	Reactome Gene Sets	6	Senescence-Associated Secretory Phenotype (SASP)		-6.880962993	4.161555645816409	6.910138979561802	30198	112	1231	19	1.5434606011372867	0.3513508681704764	890|1026|1051|2353|3012|3018|3725|7314|7316|8331|8338|8352|8356|8358|8366|11065|27338|55766|128312	CCNA2|CDKN1A|CEBPB|FOS|H2AC8|H2BC3|JUN|UBB|UBC|H2AC14|H2AC20|H3C3|H3C12|H3C2|H4C2|UBE2C|UBE2S|H2AJ|H2BU1	-5.21503697	0	34	0	0	-11.53255567	8.761169780666124
1	-6.875493421	GO:0000302	M1	1	0	GO Biological Processes	19	response to reactive oxygen species	19_GO:0050896 response to stimulus	-6.875493421	3.4429860190687935	6.604230629499003	30198	171	1231	24	1.949634443541836	0.3940689135206712	301|328|824|847|983|1545|1728|1894|1906|1956|2353|2950|3162|3725|5052|5516|6278|6382|6647|7168|7226|8644|51526|51765	ANXA1|APEX1|CAPN2|CAT|CDK1|CYP1B1|NQO1|ECT2|EDN1|EGFR|FOS|GSTP1|HMOX1|JUN|PRDX1|PPP2CB|S100A7|SDC1|SOD1|TPM1|TRPM2|AKR1C3|OSER1|STK26	-5.21046936	0	7	0	0	-16.59291936	3.7669748719867826
1	-6.870861046	GO:0060627	M1	1	0	GO Biological Processes	19	regulation of vesicle-mediated transport	19_GO:0051179 localization	-6.870861046	2.2467897082381163	5.998210878025432	30198	535	1231	49	3.980503655564582	0.5572110225425994	163|274|301|392|408|634|718|808|811|857|929|977|1173|1191|1535|1948|1950|3024|3162|3958|3965|4035|4240|4478|4983|6281|6382|6647|6653|6850|7018|7447|8829|8898|10675|10938|11031|22943|23086|23621|30817|57120|64581|88455|91683|93664|150696|255738|399687	AP2B1|BIN1|ANXA1|ARHGAP1|ARRB1|CEACAM1|C3|CALM3|CALR|CAV1|CD14|CD151|AP2M1|CLU|CYBA|EFNB2|EGF|H1-1|HMOX1|LGALS3|LGALS9|LRP1|MFGE8|MSN|OPHN1|S100A10|SDC1|SOD1|SORL1|SYK|TF|VSNL1|NRP1|MTMR2|CSPG5|EHD1|RAB31|DKK1|EXPH5|BACE1|ADGRE2|GOPC|CLEC7A|ANKRD13A|SYT12|CADPS2|PROM2|PCSK9|MYO18A	-5.206737078	0	111	1	1	-6.870861046	4.229530238942267
1	-6.864774061	GO:0052126	M1	1	0	GO Biological Processes	19	movement in host environment	19_GO:0044419 biological process involved in interspecies interaction between organisms	-6.864774061	3.8159761711345785	6.759878148981368	30198	135	1231	21	1.7059301380991063	0.36907553088911915	290|682|857|858|983|1605|1948|1949|1956|1969|3383|3694|3949|5091|5119|5478|5818|6520|7037|8829|9076	ANPEP|BSG|CAV1|CAV2|CDK1|DAG1|EFNB2|EFNB3|EGFR|EPHA2|ICAM1|ITGB6|LDLR|PC|CHMP1A|PPIA|NECTIN1|SLC3A2|TFRC|NRP1|CLDN1	-5.201548324	0	51	0	0	-9.780782908	4.165688273
1	-6.858618352	GO:0032886	M1	1	0	GO Biological Processes	19	regulation of microtubule-based process	19_GO:0050789 regulation of biological process	-6.858618352	2.9437530463038177	6.361892779166727	30198	250	1231	30	2.4370430544272947	0.439486007	1672|1778|4131|4133|4233|5119|5347|6491|6790|7175|9181|9793|10615|10769|22974|23499|26586|29899|54461|55036|55755|55835|56683|80321|81930|84722|126731|157922|163786|284403	DEFB1|DYNC1H1|MAP1B|MAP2|MET|CHMP1A|PLK1|STIL|AURKA|TPR|ARHGEF2|CKAP5|SPAG5|PLK2|TPX2|MACF1|CKAP2|GPSM2|FBXW5|CCDC40|CDK5RAP2|CENPJ|CFAP298|CEP70|KIF18A|PSRC1|CCSAP|CAMSAP1|SASS6|WDR62	-5.196288992	0	77	0	0	-8.026489779	18.398456539398865
1	-6.853003607	R-HSA-70171	M1	1	0	Reactome Gene Sets	6	Glycolysis		-6.853003607	5.182663813915172	7.273833505080021	30198	71	1231	15	1.2185215272136474	0.3126981685351952	2821|5214|5516|5518|5566|7167|7175|9631|9688|9818|23165|23225|55706|57122|348995	GPI|PFKP|PPP2CB|PPP2R1A|PRKACA|TPI1|TPR|NUP155|NUP93|NUP58|NUP205|NUP210|NDC1|NUP107|NUP43	-5.191568778	0	26	0	0	-12.23041549	10.902789060384512
1	-6.828873411	GO:0071385	M1	1	0	GO Biological Processes	19	cellular response to glucocorticoid stimulus	19_GO:0050896 response to stimulus	-6.828873411	6.017105283325414	7.536030921	30198	53	1231	13	1.0560519902518277	0.29134545059657413	301|445|498|677|687|1545|1906|2309|5106|6715|6781|54541|114907	ANXA1|ASS1|ATP5F1A|ZFP36L1|KLF9|CYP1B1|EDN1|FOXO3|PCK2|SRD5A1|STC1|DDIT4|FBXO32	-5.168331273	0	10	0	0	-15.02242188	6.017105283325414
1	-6.821814666	GO:0051052	M1	1	0	GO Biological Processes	19	regulation of DNA metabolic process	19_GO:0008152 metabolic process	-6.821814666	2.238421776363859	5.969280604	30198	537	1231	49	3.980503655564582	0.5572110225425994	142|306|659|675|890|983|1026|1545|1660|1950|1956|2139|2956|3005|3009|3024|3182|3399|3838|4171|4172|4173|4174|4175|4609|4751|5429|5518|5976|6599|6742|7027|7037|7644|9643|10635|10694|10902|23049|23347|23450|23595|51111|51377|53615|54069|58525|64710|79184	PARP1|ANXA3|BMPR2|BRCA2|CCNA2|CDK1|CDKN1A|CYP1B1|DHX9|EGF|EGFR|EYA2|MSH6|H1-0|H1-5|H1-1|HNRNPAB|ID3|KPNA2|MCM2|MCM3|MCM4|MCM5|MCM6|MYC|NEK2|POLH|PPP2R1A|UPF1|SMARCC1|SSBP1|TFDP1|TFRC|ZNF91|MORF4L2|RAD51AP1|CCT8|BRD8|SMG1|SMCHD1|SF3B3|ORC3|KMT5B|UCHL5|MBD3|MIS18A|WIZ|NUCKS1|BRCC3	-5.162792592	0	83	0	0	-7.827447164	2.437890721576661
1	-6.821554832	GO:0031023	M1	1	0	GO Biological Processes	19	microtubule organizing center organization	19_GO:0009987 cellular process	-6.821554832	4.329048597505615	6.942645626168015	30198	102	1231	18	1.4622258326563768	0.34212087459705354	675|983|3832|4751|5108|5347|6491|6790|7516|9793|10403|54801|55755|55835|117178|163786|282809|284403	BRCA2|CDK1|KIF11|NEK2|PCM1|PLK1|STIL|AURKA|XRCC2|CKAP5|NDC80|HAUS6|CDK5RAP2|CENPJ|SSX2IP|SASS6|POC1B|WDR62	-5.162792592	0	77	0	0	-8.026489779	18.398456539398865
1	-6.817766891	GO:0097237	M1	1	0	GO Biological Processes	19	cellular response to toxic substance	19_GO:0050896 response to stimulus	-6.817766891	4.124727719747237	6.860180776659304	30198	113	1231	19	1.5434606011372867	0.3513508681704764	847|1728|2936|2947|2950|4257|5052|6280|6415|6647|7295|7296|7837|9403|9588|10058|57016|83667|140809	CAT|NQO1|GSR|GSTM3|GSTP1|MGST1|PRDX1|S100A9|SELENOW|SOD1|TXN|TXNRD1|PXDN|SELENOF|PRDX6|ABCB6|AKR1B10|SESN2|SRXN1	-5.159891872	0	35	0	0	-11.4180356	7.293081871473421
1	-6.798535772	R-HSA-3299685	M1	1	0	Reactome Gene Sets	6	Detoxification of Reactive Oxygen Species		-6.798535772	7.293081871473421	7.895880044689348	30198	37	1231	11	0.8935824532900081	0.268218777	847|1535|2936|2950|5052|6647|7295|7296|9588|30001|54205	CAT|CYBA|GSR|GSTP1|PRDX1|SOD1|TXN|TXNRD1|PRDX6|ERO1A|CYCS	-5.141546165	0	35	0	0	-11.4180356	7.293081871473421
1	-6.795107563	GO:1901988	M1	1	0	GO Biological Processes	19	negative regulation of cell cycle phase transition	19_GO:0048519 negative regulation of biological process	-6.795107563	2.9891049839919717	6.350887883	30198	238	1231	29	2.355808285946385	0.43227901518056494	677|699|701|900|983|991|1026|1063|4085|5347|5885|5934|7175|7272|8883|9319|9735|10403|10457|10769|25959|51347|51512|51776|54908|79184|83540|147841|261726	ZFP36L1|BUB1|BUB1B|CCNG1|CDK1|CDC20|CDKN1A|CENPF|MAD2L1|PLK1|RAD21|RBL2|TPR|TTK|NAE1|TRIP13|KNTC1|NDC80|GPNMB|PLK2|KANK2|TAOK3|GTSE1|MAP3K20|SPDL1|BRCC3|NUF2|SPC24|TIPRL	-5.139001566	0	1	0	0	-56.54824875	11.869971960902491
1	-6.78777917	GO:0001701	M1	1	0	GO Biological Processes	19	in utero embryonic development	19_GO:0032502 developmental process	-6.78777917	2.5045019373003687	6.1004083826533195	30198	382	1231	39	3.168155970755483	0.4992100866953909	675|677|824|891|1051|1906|1956|2296|2821|3726|3880|4154|4245|4609|4627|4678|4751|6137|6491|6768|7004|7319|7516|7855|8894|9133|9394|10049|10454|10653|23322|23764|51639|53615|57669|79718|84295|157506|100381270	BRCA2|ZFP36L1|CAPN2|CCNB1|CEBPB|EDN1|EGFR|FOXC1|GPI|JUNB|KRT19|MBNL1|MGAT1|MYC|MYH9|NASP|NEK2|RPL13|STIL|ST14|TEAD4|UBE2A|XRCC2|FZD5|EIF2S2|CCNB2|HS6ST1|DNAJB6|TAB1|SPINT2|RPGRIP1L|MAFF|SF3B6|MBD3|EPB41L5|TBL1XR1|PHF6|RDH10|ZBED6	-5.13255499	0	87	0	0	-7.543657315	2.5045019373003687
1	-6.767048396	GO:0043408	M1	1	0	GO Biological Processes	19	regulation of MAPK cascade	19_GO:0023052 signaling	-6.767048396	2.0680435645060733	5.841948823764353	30198	688	1231	58	4.711616572	0.6039151484052949	134|351|408|634|857|858|960|1605|1844|1906|1950|1956|1969|2048|2335|2651|2950|3340|3383|3654|3725|3791|3965|4254|4296|4609|5052|5296|5478|5518|5610|5716|5997|6278|6422|6647|6653|6850|7345|7534|7855|8829|9618|9821|10454|10457|22943|23624|29969|51347|55872|64581|81606|114897|128239|203447|284361|100133941	ADORA1|APP|ARRB1|CEACAM1|CAV1|CAV2|CD44|DAG1|DUSP2|EDN1|EGF|EGFR|EPHA2|EPHB2|FN1|GCNT2|GSTP1|NDST1|ICAM1|IRAK1|JUN|KDR|LGALS9|KITLG|MAP3K11|MYC|PRDX1|PIK3R2|PPIA|PPP2R1A|EIF2AK2|PSMD10|RGS2|S100A7|SFRP1|SOD1|SORL1|SYK|UCHL1|YWHAZ|FZD5|NRP1|TRAF4|RB1CC1|TAB1|GPNMB|DKK1|CBLC|MDFIC|TAOK3|PBK|CLEC7A|LBH|C1QTNF1|IQGAP3|NRK|EMC10|CD24	-5.112704246	0	15	0	0	-13.90134912	2.8451221452678657
1	-6.758498914	GO:0042594	M1	1	0	GO Biological Processes	19	response to starvation	19_GO:0050896 response to stimulus	-6.758498914	3.205091256444693	6.433671506269397	30198	199	1231	26	2.1121039805036554	0.4098199708035966	659|1026|1611|1649|2309|2752|3309|3312|4141|5106|5366|5465|5610|6422|6715|6720|7494|8644|23710|51520|51765|57535|58528|83667|84918|255738	BMPR2|CDKN1A|DAP|DDIT3|FOXO3|GLUL|HSPA5|HSPA8|MARS1|PCK2|PMAIP1|PPARA|EIF2AK2|SFRP1|SRD5A1|SREBF1|XBP1|AKR1C3|GABARAPL1|LARS1|STK26|ELAPOR1|RRAGD|SESN2|LRP11|PCSK9	-5.105909491	0	36	0	0	-11.25119798	3.461468305980972
1	-6.758498914	R-HSA-913531	M1	1	0	Reactome Gene Sets	6	Interferon Signaling		-6.758498914	3.205091256444693	6.433671506269397	30198	199	1231	26	2.1121039805036554	0.4098199708035966	960|1958|1982|2317|2634|3105|3106|3107|3383|3659|3838|5610|7175|7314|7316|9631|9636|9688|9818|23165|23225|23650|25939|55706|57122|348995	CD44|EGR1|EIF4G2|FLNB|GBP2|HLA-A|HLA-B|HLA-C|ICAM1|IRF1|KPNA2|EIF2AK2|TPR|UBB|UBC|NUP155|ISG15|NUP93|NUP58|NUP205|NUP210|TRIM29|SAMHD1|NDC1|NUP107|NUP43	-5.105909491	0	26	0	0	-12.23041549	10.902789060384512
1	-6.753293809	hsa04910	M1	1	0	KEGG Pathway	24	Insulin signaling pathway		-6.753293809	3.7602684898041465	6.675273521713826	30198	137	1231	21	1.7059301380991063	0.36907553088911915	805|808|2194|2319|3667|5106|5257|5295|5296|5500|5566|5576|5577|5792|5834|5836|6654|6720|8660|51806|53358	CALM2|CALM3|FASN|FLOT2|IRS1|PCK2|PHKB|PIK3R1|PIK3R2|PPP1CB|PRKACA|PRKAR2A|PRKAR2B|PTPRF|PYGB|PYGL|SOS1|SREBF1|IRS2|CALML5|SHC3	-5.101579099	0	112	1	1	-6.753293809	10.902789060384512
1	-6.746745286	GO:0008283	M1	1	0	GO Biological Processes	19	cell population proliferation	19_GO:0009987 cellular process	-6.746745286	2.2935745279467414	5.963635406430592	30198	492	1231	46	3.736799350121852	0.5405688444333299	634|659|675|677|699|977|983|995|1051|1163|1164|1191|1543|1649|1958|1969|1992|2120|2296|2752|2950|3162|3340|3398|3488|3726|4478|4609|5052|5108|5923|6653|6662|6781|7045|7296|7345|8878|8894|9181|9833|9928|23595|23654|259266|282809	CEACAM1|BMPR2|BRCA2|ZFP36L1|BUB1|CD151|CDK1|CDC25C|CEBPB|CKS1B|CKS2|CLU|CYP1A1|DDIT3|EGR1|EPHA2|SERPINB1|ETV6|FOXC1|GLUL|GSTP1|HMOX1|NDST1|ID2|IGFBP5|JUNB|MSN|MYC|PRDX1|PCM1|RASGRF1|SORL1|SOX9|STC1|TGFBI|TXNRD1|UCHL1|SQSTM1|EIF2S2|ARHGEF2|MELK|KIF14|ORC3|PLXNB2|ASPM|POC1B	-5.095903529	0	113	1	1	-6.746745286	2.2935745279467414
1	-6.737225698	GO:0043603	M1	1	0	GO Biological Processes	19	cellular amide metabolic process	19_GO:0008152 metabolic process	-6.737225698	1.9823252837062748	5.775094604067847	30198	792	1231	64	5.199025182778229	0.6327590066854523	16|290|445|1725|1889|1968|1982|2058|2180|2539|2617|2717|2729|2730|2739|2936|2947|2950|3417|4141|4677|4860|4967|5066|5518|5610|5920|6130|6137|6152|6167|6169|6187|6228|6238|6301|6480|6482|6647|7453|7884|8613|8666|8894|9159|9524|10480|10643|10797|11145|23621|23657|25825|30001|51187|51520|55157|57486|60481|60496|64968|64969|79094|160428	AARS1|ANPEP|ASS1|DHPS|ECE1|EIF2S3|EIF4G2|EPRS1|ACSL1|G6PD|GARS1|GLA|GCLC|GCLM|GLO1|GSR|GSTM3|GSTP1|IDH1|MARS1|NARS1|PNP|OGDH|PAM|PPP2R1A|EIF2AK2|PLAAT4|RPL7A|RPL13|RPL24|RPL37|RPL38|RPS2|RPS23|RRBP1|SARS1|ST6GAL1|ST3GAL1|SOD1|WARS1|SLBP|PLPP3|EIF3G|EIF2S2|PCSK7|TECR|EIF3M|IGF2BP3|MTHFD2|PLAAT3|BACE1|SLC7A11|BACE2|ERO1A|RSL24D1|LARS1|DARS2|NLN|ELOVL5|AASDHPPT|MRPS6|MRPS5|CHAC1|ALDH1L2	-5.087255144	0	114	1	1	-6.737225698	8.177091795288383
1	-6.725721446	M256	M1	1	0	Canonical Pathways	11	PID TAP63 PATHWAY		-6.725721446	5.905677407708277	7.437972900088789	30198	54	1231	13	1.0560519902518277	0.29134545059657413	667|1026|1728|2319|3486|3691|4240|5347|5366|6273|9249|9618|91768	DST|CDKN1A|NQO1|FLOT2|IGFBP3|ITGB4|MFGE8|PLK1|PMAIP1|S100A2|DHRS3|TRAF4|CABLES1	-5.076620351	0	115	1	1	-6.725721446	5.905677407708277
1	-6.705192001	GO:0048858	M1	1	0	GO Biological Processes	19	cell projection morphogenesis	19_GO:0032502 developmental process	-6.705192001	2.3363119415109663	5.966872107	30198	462	1231	44	3.5743298131600323	0.5291327205808042	351|682|1605|1808|1889|1906|1948|1949|1969|2048|2115|3799|4131|4133|4192|4854|4983|5361|5362|5364|5818|6152|6277|6446|6654|6790|7314|7345|7414|7804|8829|9585|10512|10675|10787|11313|23654|28988|51177|51347|55558|57698|203447|219699	APP|BSG|DAG1|DPYSL2|ECE1|EDN1|EFNB2|EFNB3|EPHA2|EPHB2|ETV1|KIF5B|MAP1B|MAP2|MDK|NOTCH3|OPHN1|PLXNA1|PLXNA2|PLXNB1|NECTIN1|RPL24|S100A6|SGK1|SOS1|AURKA|UBB|UCHL1|VCL|LRP8|NRP1|KIF20B|SEMA3C|CSPG5|NCKAP1|LYPLA2|PLXNB2|DBNL|PLEKHO1|TAOK3|PLXNA3|SHTN1|NRK|UNC5B	-5.056958628	0	13	0	0	-14.0538124	2.809749603667374
1	-6.694738008	GO:0031175	M1	1	0	GO Biological Processes	19	neuron projection development	19_GO:0032502 developmental process	-6.694738008	2.1048676228121423	5.828653689323485	30198	641	1231	55	4.467912266450041	0.588840844	351|682|706|1605|1808|1889|1906|1948|1949|1969|2048|2115|3371|3725|3799|3912|4131|4133|4854|4983|5361|5362|5364|5792|5818|5923|6152|6277|6446|6647|6654|6790|7314|7345|7414|7804|8829|9315|9585|10512|10675|10787|10938|11313|23154|23654|28988|51347|55558|57698|84687|114787|157922|203447|219699	APP|BSG|TSPO|DAG1|DPYSL2|ECE1|EDN1|EFNB2|EFNB3|EPHA2|EPHB2|ETV1|TNC|JUN|KIF5B|LAMB1|MAP1B|MAP2|NOTCH3|OPHN1|PLXNA1|PLXNA2|PLXNB1|PTPRF|NECTIN1|RASGRF1|RPL24|S100A6|SGK1|SOD1|SOS1|AURKA|UBB|UCHL1|VCL|LRP8|NRP1|NREP|KIF20B|SEMA3C|CSPG5|NCKAP1|EHD1|LYPLA2|NCDN|PLXNB2|DBNL|TAOK3|PLXNA3|SHTN1|PPP1R9B|GPRIN1|CAMSAP1|NRK|UNC5B	-5.047370626	0	13	0	0	-14.0538124	2.809749603667374
1	-6.67168369	R-HSA-5617833	M1	1	0	Reactome Gene Sets	6	Cilium Assembly		-6.67168369	3.173199801156686	6.372618795	30198	201	1231	26	2.1121039805036554	0.4098199708035966	983|1778|4751|5108|5347|5518|5566|5577|6102|7846|8655|9657|9702|9793|10694|11064|23059|23322|51668|54801|55081|55755|55835|80321|84790|89891	CDK1|DYNC1H1|NEK2|PCM1|PLK1|PPP2R1A|PRKACA|PRKAR2B|RP2|TUBA1A|DYNLL1|IQCB1|CEP57|CKAP5|CCT8|CNTRL|CLUAP1|RPGRIP1L|HSPB11|HAUS6|IFT57|CDK5RAP2|CENPJ|CEP70|TUBA1C|DYNC2I2	-5.025180576	0	21	0	0	-13.16224917	6.720897365990452
1	-6.667925836	GO:0090224	M1	1	0	GO Biological Processes	19	regulation of spindle organization	19_GO:0050789 regulation of biological process	-6.667925836	6.3994631441387355	7.554932718152309	30198	46	1231	12	0.974817222	0.2800305390697998	1778|5119|5347|6491|7175|10615|22974|29899|55835|84722|126731|163786	DYNC1H1|CHMP1A|PLK1|STIL|TPR|SPAG5|TPX2|GPSM2|CENPJ|PSRC1|CCSAP|SASS6	-5.022478679	0	77	0	0	-8.026489779	18.398456539398865
1	-6.666399261	GO:0070371	M1	1	0	GO Biological Processes	19	ERK1 and ERK2 cascade	19_GO:0023052 signaling	-6.666399261	7.101158664329384	7.7579614143747015	30198	38	1231	11	0.8935824532900081	0.268218777	677|983|1906|1950|3791|3965|4609|6662|7018|7534|128239	ZFP36L1|CDK1|EDN1|EGF|KDR|LGALS9|MYC|SOX9|TF|YWHAZ|IQGAP3	-5.022478679	0	116	1	1	-6.666399261	7.101158664329384
1	-6.666399261	GO:1901661	M1	1	0	GO Biological Processes	19	quinone metabolic process	19_GO:0008152 metabolic process	-6.666399261	7.101158664329384	7.7579614143747015	30198	38	1231	11	0.8935824532900081	0.268218777	231|873|1645|1646|1728|4051|4835|8644|57016|57834|84883	AKR1B1|CBR1|AKR1C1|AKR1C2|NQO1|CYP4F3|NQO2|AKR1C3|AKR1B10|CYP4F11|AIFM2	-5.022478679	0	85	0	0	-7.594691988	18.398456539398865
1	-6.661638805	GO:0071345	M1	1	0	GO Biological Processes	19	cellular response to cytokine stimulus	19_GO:0050896 response to stimulus	-6.661638805	2.0385144334733014	5.772689767546087	30198	710	1231	59	4.79285134	0.6088393761240544	445|471|634|677|824|960|1051|1535|1545|1660|1906|1958|2058|2180|2194|2296|2309|2317|2634|2730|2934|3093|3309|3383|3590|3654|3659|3799|3965|3987|4171|4501|4609|5106|5214|5566|5976|6422|6558|6654|6662|6850|6932|7037|7091|7114|7175|7494|7804|9076|9181|9655|9750|10765|11240|22823|55914|84159|112936	ASS1|ATIC|CEACAM1|ZFP36L1|CAPN2|CD44|CEBPB|CYBA|CYP1B1|DHX9|EDN1|EGR1|EPRS1|ACSL1|FASN|FOXC1|FOXO3|FLNB|GBP2|GCLM|GSN|UBE2K|HSPA5|ICAM1|IL11RA|IRAK1|IRF1|KIF5B|LGALS9|LIMS1|MCM2|MT1X|MYC|PCK2|PFKP|PRKACA|UPF1|SFRP1|SLC12A2|SOS1|SOX9|SYK|TCF7|TFRC|TLE4|TMSB4X|TPR|XBP1|LRP8|CLDN1|ARHGEF2|SOCS5|RIPOR2|KDM5B|PADI2|MTF2|ERBIN|ARID5B|VPS26B	-5.018575665	0	117	1	1	-6.661638805	2.830531775292133
1	-6.659641666	GO:0009267	M1	1	0	GO Biological Processes	19	cellular response to starvation	19_GO:0050896 response to stimulus	-6.659641666	3.461468305980972	6.495811271670358	30198	163	1231	23	1.868399675060926	0.38593156959451647	659|1026|1611|2309|2752|3309|3312|4141|5366|5465|5610|6422|6715|6720|7494|8644|23710|51520|51765|57535|58528|83667|255738	BMPR2|CDKN1A|DAP|FOXO3|GLUL|HSPA5|HSPA8|MARS1|PMAIP1|PPARA|EIF2AK2|SFRP1|SRD5A1|SREBF1|XBP1|AKR1C3|GABARAPL1|LARS1|STK26|ELAPOR1|RRAGD|SESN2|PCSK9	-5.01743428	0	36	0	0	-11.25119798	3.461468305980972
1	-6.645144661	GO:0051988	M1	1	0	GO Biological Processes	19	regulation of attachment of spindle microtubules to kinetochore	19_GO:0050789 regulation of biological process	-6.645144661	10.902789060384512	8.663498994916392	30198	18	1231	8	0.6498781478472786	0.22901880415042564	891|1894|3619|4751|10615|22933|55143|90417	CCNB1|ECT2|INCENP|NEK2|SPAG5|SIRT2|CDCA8|KNSTRN	-5.003791344	0	118	1	1	-6.645144661	10.902789060384512
1	-6.631455966	GO:0051962	M1	1	0	GO Biological Processes	19	positive regulation of nervous system development	19_GO:0032502 developmental process	-6.631455966	2.816553840599332	6.180882322	30198	270	1231	31	2.5182778229082046	0.44656470053144437	274|659|706|1605|1982|2048|2335|3065|3398|4131|4192|4609|5270|5361|5362|5364|7516|7804|8829|22883|23363|23499|23654|27286|28988|51593|55558|57698|140578|259266|284403	BIN1|BMPR2|TSPO|DAG1|EIF4G2|EPHB2|FN1|HDAC1|ID2|MAP1B|MDK|MYC|SERPINE2|PLXNA1|PLXNA2|PLXNB1|XRCC2|LRP8|NRP1|CLSTN1|OBSL1|MACF1|PLXNB2|SRPX2|DBNL|SRRT|PLXNA3|SHTN1|CHODL|ASPM|WDR62	-4.990955043	0	49	0	0	-9.862820727	5.032056489408236
1	-6.627982659	GO:0051302	M1	1	0	GO Biological Processes	19	regulation of cell division	19_GO:0050789 regulation of biological process	-6.627982659	3.244877696543009	6.3820028197957654	30198	189	1231	25	2.0308692120227456	0.402028257	675|805|808|847|994|1894|3619|4192|4609|5347|5934|6790|8202|9055|9493|9585|9928|10112|10769|11113|22933|23594|55143|81606|259266	BRCA2|CALM2|CALM3|CAT|CDC25B|ECT2|INCENP|MDK|MYC|PLK1|RBL2|AURKA|NCOA3|PRC1|KIF23|KIF20B|KIF14|KIF20A|PLK2|CIT|SIRT2|ORC6|CDCA8|LBH|ASPM	-4.98833246	0	119	1	1	-6.627982659	12.265637692932577
1	-6.623839059	GO:0006518	M1	1	0	GO Biological Processes	19	peptide metabolic process	19_GO:0008152 metabolic process	-6.623839059	2.2259002240482557	5.863955588222291	30198	529	1231	48	3.899268887083672	0.5517291265887564	16|290|1725|1889|1968|1982|2058|2539|2617|2729|2730|2739|2936|2947|2950|3417|4141|4677|5066|5610|6130|6137|6152|6167|6169|6187|6228|6238|6301|6647|7453|7884|8666|8894|9159|10480|10643|23621|23657|25825|30001|51187|51520|55157|57486|64968|64969|79094	AARS1|ANPEP|DHPS|ECE1|EIF2S3|EIF4G2|EPRS1|G6PD|GARS1|GCLC|GCLM|GLO1|GSR|GSTM3|GSTP1|IDH1|MARS1|NARS1|PAM|EIF2AK2|RPL7A|RPL13|RPL24|RPL37|RPL38|RPS2|RPS23|RRBP1|SARS1|SOD1|WARS1|SLBP|EIF3G|EIF2S2|PCSK7|EIF3M|IGF2BP3|BACE1|SLC7A11|BACE2|ERO1A|RSL24D1|LARS1|DARS2|NLN|MRPS6|MRPS5|CHAC1	-4.985037921	0	114	0	0	-6.737225698	8.177091795288383
1	-6.607412144	GO:0031331	M1	1	0	GO Biological Processes	19	positive regulation of cellular catabolic process	19_GO:0048518 positive regulation of biological process	-6.607412144	2.3440996479826697	5.921994560176542	30198	450	1231	43	3.4930950446791225	0.5233055837053973	351|677|754|857|991|1191|1950|2309|2729|3162|3667|3791|3949|4035|4478|4609|4898|5347|5465|5701|5706|5716|5886|5976|6449|6790|8660|9604|9655|9821|10140|10241|10658|10769|22933|23677|55187|57535|57761|60592|83667|144165|255738	APP|ZFP36L1|PTTG1IP|CAV1|CDC20|CLU|EGF|FOXO3|GCLC|HMOX1|IRS1|KDR|LDLR|LRP1|MSN|MYC|NRDC|PLK1|PPARA|PSMC2|PSMC6|PSMD10|RAD23A|UPF1|SGTA|AURKA|IRS2|RNF14|SOCS5|RB1CC1|TOB1|CALCOCO2|CELF1|PLK2|SIRT2|SH3BP4|VPS13D|ELAPOR1|TRIB3|SCOC|SESN2|PRICKLE1|PCSK9	-4.96945841	0	63	0	0	-8.649773522	3.7330201674142622
1	-6.603017359	R-HSA-606279	M1	1	0	Reactome Gene Sets	6	Deposition of new CENPA-containing nucleosomes at the centromere		-6.603017359	4.972555821459152	7.053240867592072	30198	74	1231	15	1.2185215272136474	0.3126981685351952	1058|2491|3012|3018|8331|8338|8366|54069|55320|55355|55766|55839|57082|64105|128312	CENPA|CENPI|H2AC8|H2BC3|H2AC14|H2AC20|H4C2|MIS18A|MIS18BP1|HJURP|H2AJ|CENPN|KNL1|CENPK|H2BU1	-4.966753489	0	34	0	0	-11.53255567	8.761169780666124
1	-6.603017359	R-HSA-774815	M1	1	0	Reactome Gene Sets	6	Nucleosome assembly		-6.603017359	4.972555821459152	7.053240867592072	30198	74	1231	15	1.2185215272136474	0.3126981685351952	1058|2491|3012|3018|8331|8338|8366|54069|55320|55355|55766|55839|57082|64105|128312	CENPA|CENPI|H2AC8|H2BC3|H2AC14|H2AC20|H4C2|MIS18A|MIS18BP1|HJURP|H2AJ|CENPN|KNL1|CENPK|H2BU1	-4.966753489	0	34	0	0	-11.53255567	8.761169780666124
1	-6.601853221	R-HSA-9694516	M1	1	0	Reactome Gene Sets	6	SARS-CoV-2 Infection		-6.601853221	2.7543888152550347	6.134475844946033	30198	285	1231	32	2.5995125913891144	0.4535211041371089	821|857|3105|3106|3107|3654|3838|4245|6187|6228|6382|6480|6482|6635|6637|7113|7175|7314|7316|7534|9631|9636|9688|9818|10454|11253|23118|23165|23225|55706|57122|348995	CANX|CAV1|HLA-A|HLA-B|HLA-C|IRAK1|KPNA2|MGAT1|RPS2|RPS23|SDC1|ST6GAL1|ST3GAL1|SNRPE|SNRPG|TMPRSS2|TPR|UBB|UBC|YWHAZ|NUP155|ISG15|NUP93|NUP58|TAB1|MAN1B1|TAB2|NUP205|NUP210|NDC1|NUP107|NUP43	-4.966431823	0	26	0	0	-12.23041549	10.902789060384512
1	-6.596341306	GO:0009896	M1	1	0	GO Biological Processes	19	positive regulation of catabolic process	19_GO:0048518 positive regulation of biological process	-6.596341306	2.2431321850888364	5.859989325997503	30198	514	1231	47	3.8180341186027618	0.5461823991147376	134|351|677|754|857|991|1191|1950|2309|2729|3162|3667|3791|3949|4035|4478|4609|4898|5347|5465|5701|5706|5716|5886|5976|6449|6653|6662|6790|8660|9604|9655|9821|10140|10241|10658|10769|22933|23677|55187|57535|57761|60592|64115|83667|144165|255738	ADORA1|APP|ZFP36L1|PTTG1IP|CAV1|CDC20|CLU|EGF|FOXO3|GCLC|HMOX1|IRS1|KDR|LDLR|LRP1|MSN|MYC|NRDC|PLK1|PPARA|PSMC2|PSMC6|PSMD10|RAD23A|UPF1|SGTA|SORL1|SOX9|AURKA|IRS2|RNF14|SOCS5|RB1CC1|TOB1|CALCOCO2|CELF1|PLK2|SIRT2|SH3BP4|VPS13D|ELAPOR1|TRIB3|SCOC|VSIR|SESN2|PRICKLE1|PCSK9	-4.96176075	0	63	0	0	-8.649773522	3.7330201674142622
1	-6.594626124	GO:0007144	M1	1	0	GO Biological Processes	19	female meiosis I	19_GO:0022414 reproductive process	-6.594626124	13.20914828469662	9.076546162620009	30198	13	1231	7	0.5686433793663688	0.21431503994697462	994|6790|7314|9133|9319|10403|284071	CDC25B|AURKA|UBB|CCNB2|TRIP13|NDC80|MEIOC	-4.960884784	0	67	0	0	-8.494781217	18.398456539398865
1	-6.572511999	GO:0046660	M1	1	0	GO Biological Processes	19	female sex differentiation	19_GO:0022414 reproductive process	-6.572511999	3.9837113874481864	6.6659610872715165	30198	117	1231	19	1.5434606011372867	0.3513508681704764	2|675|1051|2296|2309|3309|3417|3791|4254|4609|6422|6647|6715|7314|8204|9510|57122|64220|84159	A2M|BRCA2|CEBPB|FOXC1|FOXO3|HSPA5|IDH1|KDR|KITLG|MYC|SFRP1|SOD1|SRD5A1|UBB|NRIP1|ADAMTS1|NUP107|STRA6|ARID5B	-4.939608258	0	37	0	0	-11.15116917	4.255425322037832
1	-6.569065457	GO:0051225	M1	1	0	GO Biological Processes	19	spindle assembly	19_GO:0009987 cellular process	-6.569065457	4.389807174312711	6.8216757751358665	30198	95	1231	17	1.380991064175467	0.3326187481169308	991|3619|3832|4751|6790|9055|9133|9493|10403|22974|24137|26065|26112|54801|55143|259266|440145	CDC20|INCENP|KIF11|NEK2|AURKA|PRC1|CCNB2|KIF23|NDC80|TPX2|KIF4A|LSM14A|CCDC69|HAUS6|CDCA8|ASPM|MZT1	-4.936997702	0	119	0	0	-6.627982659	12.265637692932577
1	-6.561101784	GO:0040008	M1	1	0	GO Biological Processes	19	regulation of growth	19_GO:0040007 growth	-6.561101784	2.0689027433862175	5.7414324876224825	30198	664	1231	56	4.549147035	0.5939171516808226	166|351|634|659|734|983|1026|1535|1808|1906|1956|1982|2296|2335|2539|3009|3371|3488|4131|4133|4501|5270|5465|5518|5716|5997|6279|6280|6414|6422|6446|6647|7086|8614|8829|9133|9643|9655|9928|10038|10512|10675|10902|22883|23499|23677|28988|29842|29948|55558|57698|83481|83667|84687|84722|85004	TLE5|APP|CEACAM1|BMPR2|OSGIN2|CDK1|CDKN1A|CYBA|DPYSL2|EDN1|EGFR|EIF4G2|FOXC1|FN1|G6PD|H1-5|TNC|IGFBP5|MAP1B|MAP2|MT1X|SERPINE2|PPARA|PPP2R1A|PSMD10|RGS2|S100A8|S100A9|SELENOP|SFRP1|SGK1|SOD1|TKT|STC2|NRP1|CCNB2|MORF4L2|SOCS5|KIF14|PARP2|SEMA3C|CSPG5|BRD8|CLSTN1|MACF1|SH3BP4|DBNL|TFCP2L1|OSGIN1|PLXNA3|SHTN1|EPPK1|SESN2|PPP1R9B|PSRC1|RERG	-4.929868408	0	120	1	1	-6.561101784	2.505882969523859
1	-6.559967998	GO:0046718	M1	1	0	GO Biological Processes	19	viral entry into host cell	19_GO:0016032 viral process	-6.559967998	4.165688273	6.730614546	30198	106	1231	18	1.4622258326563768	0.34212087459705354	290|682|857|858|983|1605|1948|1949|1956|1969|3383|3694|3949|5818|6520|7037|8829|9076	ANPEP|BSG|CAV1|CAV2|CDK1|DAG1|EFNB2|EFNB3|EGFR|EPHA2|ICAM1|ITGB6|LDLR|NECTIN1|SLC3A2|TFRC|NRP1|CLDN1	-4.929567402	0	51	0	0	-9.780782908	4.165688273
1	-6.545828345	GO:0061061	M1	1	0	GO Biological Processes	19	muscle structure development	19_GO:0032502 developmental process	-6.545828345	2.280800397	5.8557528881316765	30198	484	1231	45	3.655564581640942	0.5348863585231506	274|445|811|824|857|858|983|1063|1605|1958|2115|2296|2317|2353|3009|3164|3399|3488|3880|4154|4627|5339|6272|6382|6444|6662|7004|7168|7345|7494|8087|9124|9750|10472|10521|23363|23764|25842|51111|51177|64208|64220|79191|84159|140578	BIN1|ASS1|CALR|CAPN2|CAV1|CAV2|CDK1|CENPF|DAG1|EGR1|ETV1|FOXC1|FLNB|FOS|H1-5|NR4A1|ID3|IGFBP5|KRT19|MBNL1|MYH9|PLEC|SORT1|SDC1|SGCD|SOX9|TEAD4|TPM1|UCHL1|XBP1|FXR1|PDLIM1|RIPOR2|ZBTB18|DDX17|OBSL1|MAFF|ASF1A|KMT5B|PLEKHO1|POPDC3|STRA6|IRX3|ARID5B|CHODL	-4.916706226	0	121	1	1	-6.545828345	2.7460382894625166
1	-6.545446038	GO:0051640	M1	1	0	GO Biological Processes	19	organelle localization	19_GO:0051179 localization	-6.545446038	2.2568773354995937	5.842160202532054	30198	500	1231	46	3.736799350121852	0.5405688444333299	274|858|891|1058|1062|1063|1778|3619|3799|3835|4085|4131|4430|4627|4642|5108|5119|5347|6284|7314|7345|7534|8675|8677|9700|9787|9919|9928|10403|10768|11004|23241|23344|26286|29899|51203|54843|54908|55143|55755|60684|81930|83540|84722|259266|284071	BIN1|CAV2|CCNB1|CENPA|CENPE|CENPF|DYNC1H1|INCENP|KIF5B|KIF22|MAD2L1|MAP1B|MYO1B|MYH9|MYO1D|PCM1|CHMP1A|PLK1|S100A13|UBB|UCHL1|YWHAZ|STX16|STX10|ESPL1|DLGAP5|SEC16A|KIF14|NDC80|AHCYL1|KIF2C|PACS2|ESYT1|ARFGAP3|GPSM2|NUSAP1|SYTL2|SPDL1|CDCA8|CDK5RAP2|TRAPPC11|KIF18A|NUF2|PSRC1|ASPM|MEIOC	-4.916706226	0	80	0	0	-7.905820628	6.132818846466288
1	-6.539570952	GO:0061136	M1	1	0	GO Biological Processes	19	regulation of proteasomal protein catabolic process	19_GO:0008152 metabolic process	-6.539570952	3.2108999196158567	6.318785962513765	30198	191	1231	25	2.0308692120227456	0.402028257	857|991|1191|2729|3093|4983|5347|5566|5701|5706|5716|5886|6449|6599|6790|7314|9604|9655|10213|22933|29761|51377|55872|57761|144165	CAV1|CDC20|CLU|GCLC|UBE2K|OPHN1|PLK1|PRKACA|PSMC2|PSMC6|PSMD10|RAD23A|SGTA|SMARCC1|AURKA|UBB|RNF14|SOCS5|PSMD14|SIRT2|USP25|UCHL5|PBK|TRIB3|PRICKLE1	-4.911659157	0	63	0	0	-8.649773522	3.7330201674142622
1	-6.525694351	GO:0044403	M1	1	0	GO Biological Processes	19	biological process involved in symbiotic interaction	19_GO:0044419 biological process involved in interspecies interaction between organisms	-6.525694351	2.9037019844493437	6.167668281878905	30198	245	1231	29	2.355808285946385	0.43227901518056494	290|682|857|858|983|1605|1948|1949|1956|1969|2040|2335|3065|3312|3383|3694|3725|3949|5091|5119|5297|5478|5818|6520|7037|8829|9076|64710|440026	ANPEP|BSG|CAV1|CAV2|CDK1|DAG1|EFNB2|EFNB3|EGFR|EPHA2|STOM|FN1|HDAC1|HSPA8|ICAM1|ITGB6|JUN|LDLR|PC|CHMP1A|PI4KA|PPIA|NECTIN1|SLC3A2|TFRC|NRP1|CLDN1|NUCKS1|TMEM41B	-4.898608996	0	51	0	0	-9.780782908	4.165688273
1	-6.49365309	GO:0070507	M1	1	0	GO Biological Processes	19	regulation of microtubule cytoskeleton organization	19_GO:0050789 regulation of biological process	-6.49365309	3.5044679122664495	6.423269172134965	30198	154	1231	22	1.7871649065800161	0.37760471754061553	1778|4131|4133|4233|5119|5347|6491|7175|9181|9793|10615|22974|26586|29899|55755|55835|80321|81930|84722|126731|157922|163786	DYNC1H1|MAP1B|MAP2|MET|CHMP1A|PLK1|STIL|TPR|ARHGEF2|CKAP5|SPAG5|TPX2|CKAP2|GPSM2|CDK5RAP2|CENPJ|CEP70|KIF18A|PSRC1|CCSAP|CAMSAP1|SASS6	-4.867392606	0	77	0	0	-8.026489779	18.398456539398865
1	-6.475646175	GO:0034976	M1	1	0	GO Biological Processes	19	response to endoplasmic reticulum stress	19_GO:0050896 response to stimulus	-6.475646175	3.0244038146957033	6.198260141254111	30198	219	1231	27	2.1933387489845653	0.41745344188530065	811|821|1051|1649|3309|3725|5295|5296|5516|5610|5706|5923|6449|7184|7494|8614|9919|10956|11253|23190|30001|51360|54431|57761|79094|79956|83667	CALR|CANX|CEBPB|DDIT3|HSPA5|JUN|PIK3R1|PIK3R2|PPP2CB|EIF2AK2|PSMC6|RASGRF1|SGTA|HSP90B1|XBP1|STC2|SEC16A|OS9|MAN1B1|UBXN4|ERO1A|MBTPS2|DNAJC10|TRIB3|CHAC1|ERMP1|SESN2	-4.850208998	0	122	1	1	-6.475646175	5.575289860423897
1	-6.466587652	R-HSA-210991	M1	1	0	Reactome Gene Sets	6	Basigin interactions		-6.466587652	8.831259138911454	8.075167126223182	30198	25	1231	9	0.7311129163281884	0.24281179430667038	481|483|682|857|3655|5478|6520|8140|23657	ATP1B1|ATP1B3|BSG|CAV1|ITGA6|PPIA|SLC3A2|SLC7A5|SLC7A11	-4.842792423	0	123	1	1	-6.466587652	12.265637692932577
1	-6.466587652	R-HSA-69273	M1	1	0	Reactome Gene Sets	6	Cyclin A/B1/B2 associated events during G2/M transition		-6.466587652	8.831259138911454	8.075167126223182	30198	25	1231	9	0.7311129163281884	0.24281179430667038	890|891|983|994|995|5347|5516|5518|9133	CCNA2|CCNB1|CDK1|CDC25B|CDC25C|PLK1|PPP2CB|PPP2R1A|CCNB2	-4.842792423	0	8	0	0	-15.54989163	10.665771906897891
1	-6.465209238	WP696	M1	1	0	WikiPathways	27	Benzo(a)pyrene metabolism		-6.465209238	16.354183590576767	9.496920150090927	30198	9	1231	6	0.487408611	0.19849820788453415	1543|1545|1645|1646|2052|8644	CYP1A1|CYP1B1|AKR1C1|AKR1C2|EPHX1|AKR1C3	-4.84223266	0	85	0	0	-7.594691988	18.398456539398865
1	-6.459616883	GO:0090169	M1	1	0	GO Biological Processes	19	regulation of spindle assembly	19_GO:0050789 regulation of biological process	-6.459616883	7.666023558082859	7.777537902370623	30198	32	1231	10	0.8123476848090982	0.2558413585550129	1778|5119|5347|6491|7175|10615|29899|55835|126731|163786	DYNC1H1|CHMP1A|PLK1|STIL|TPR|SPAG5|GPSM2|CENPJ|CCSAP|SASS6	-4.837457416	0	77	0	0	-8.026489779	18.398456539398865
1	-6.454204686	GO:0019058	M1	1	0	GO Biological Processes	19	viral life cycle	19_GO:0016032 viral process	-6.454204686	3.270836718115354	6.299273286445749	30198	180	1231	24	1.949634443541836	0.3940689135206712	290|682|857|858|983|1605|1948|1949|1956|1969|3383|3694|3838|3949|5091|5119|5478|5818|6520|7037|8829|9076|10542|81876	ANPEP|BSG|CAV1|CAV2|CDK1|DAG1|EFNB2|EFNB3|EGFR|EPHA2|ICAM1|ITGB6|KPNA2|LDLR|PC|CHMP1A|PPIA|NECTIN1|SLC3A2|TFRC|NRP1|CLDN1|LAMTOR5|RAB1B	-4.832860796	0	51	0	0	-9.780782908	4.165688273
1	-6.447699032	WP2586	M1	1	0	WikiPathways	27	Aryl hydrocarbon receptor pathway		-6.447699032	6.1328188464662885	7.336553073592427	30198	48	1231	12	0.974817222	0.2800305390697998	196|1026|1316|1543|1545|1728|1956|2729|4609|8204|9612|84722	AHR|CDKN1A|KLF6|CYP1A1|CYP1B1|NQO1|EGFR|GCLC|MYC|NRIP1|NCOR2|PSRC1	-4.82716919	0	124	1	1	-6.447699032	7.548084734112354
1	-6.434393411	WP236	M1	1	0	WikiPathways	27	Adipogenesis		-6.434393411	3.7452328833381907	6.491259298237044	30198	131	1231	20	1.6246953696181965	0.36032964183669136	196|649|1026|1051|1316|1649|3399|3667|4154|5106|5465|5934|6319|6720|8204|8660|9612|10135|10658|57761	AHR|BMP1|CDKN1A|CEBPB|KLF6|DDIT3|ID3|IRS1|MBNL1|PCK2|PPARA|RBL2|SCD|SREBF1|NRIP1|IRS2|NCOR2|NAMPT|CELF1|TRIB3	-4.816789615	0	126	1	1	-6.434393411	5.575289860423897
1	-6.434393411	hsa04068	M1	1	0	KEGG Pathway	24	FoxO signaling pathway		-6.434393411	3.7452328833381907	6.491259298237044	30198	131	1231	20	1.6246953696181965	0.36032964183669136	847|891|901|1026|1950|1956|2309|3667|5106|5295|5296|5347|5934|6446|6654|8660|9133|10769|23710|114907	CAT|CCNB1|CCNG2|CDKN1A|EGF|EGFR|FOXO3|IRS1|PCK2|PIK3R1|PIK3R2|PLK1|RBL2|SGK1|SOS1|IRS2|CCNB2|PLK2|GABARAPL1|FBXO32	-4.816789615	0	125	1	1	-6.434393411	7.2150809958426905
1	-6.434210147	GO:0044409	M1	1	0	GO Biological Processes	19	entry into host	19_GO:0044419 biological process involved in interspecies interaction between organisms	-6.434210147	4.088545897644192	6.628480909	30198	108	1231	18	1.4622258326563768	0.34212087459705354	290|682|857|858|983|1605|1948|1949|1956|1969|3383|3694|3949|5818|6520|7037|8829|9076	ANPEP|BSG|CAV1|CAV2|CDK1|DAG1|EFNB2|EFNB3|EGFR|EPHA2|ICAM1|ITGB6|LDLR|NECTIN1|SLC3A2|TFRC|NRP1|CLDN1	-4.816789615	0	51	0	0	-9.780782908	4.165688273
1	-6.434078438	GO:0045132	M1	1	0	GO Biological Processes	19	meiotic chromosome segregation	19_GO:0022414 reproductive process	-6.434078438	4.2992956861825515	6.709278362046261	30198	97	1231	17	1.380991064175467	0.3326187481169308	699|701|898|5347|5518|5885|7153|7272|9232|9319|9700|10051|23397|55706|83540|151246|284071	BUB1|BUB1B|CCNE1|PLK1|PPP2R1A|RAD21|TOP2A|TTK|PTTG1|TRIP13|ESPL1|SMC4|NCAPH|NDC1|NUF2|SGO2|MEIOC	-4.816789615	0	33	0	0	-11.55536147	4.313191276635631
1	-6.430993557	GO:0036293	M1	1	0	GO Biological Processes	19	response to decreased oxygen levels	19_GO:0050896 response to stimulus	-6.430993557	2.706899352923051	6.021052208763907	30198	290	1231	32	2.5995125913891144	0.4535211041371089	134|205|481|677|824|847|857|890|1365|1535|1543|1906|1958|2309|3162|3654|4609|5066|5351|5366|5465|6422|6781|7037|7184|8614|9124|10397|22933|30001|54541|100133941	ADORA1|AK4|ATP1B1|ZFP36L1|CAPN2|CAT|CAV1|CCNA2|CLDN3|CYBA|CYP1A1|EDN1|EGR1|FOXO3|HMOX1|IRAK1|MYC|PAM|PLOD1|PMAIP1|PPARA|SFRP1|STC1|TFRC|HSP90B1|STC2|PDLIM1|NDRG1|SIRT2|ERO1A|DDIT4|CD24	-4.814511223	0	110	0	0	-6.885255774	2.973487925559412
1	-6.427606866	GO:0001655	M1	1	0	GO Biological Processes	19	urogenital system development	19_GO:0032502 developmental process	-6.427606866	2.57064263	5.950257934000734	30198	334	1231	35	2.843216896831844	0.4737099780100167	163|231|301|445|847|1063|1948|1958|2048|2296|3371|3399|4070|4609|4854|6382|6422|6662|6715|8829|8842|9510|10220|11064|23322|25959|51668|55959|57122|64220|79191|84159|157506|255738|100133941	AP2B1|AKR1B1|ANXA1|ASS1|CAT|CENPF|EFNB2|EGR1|EPHB2|FOXC1|TNC|ID3|TACSTD2|MYC|NOTCH3|SDC1|SFRP1|SOX9|SRD5A1|NRP1|PROM1|ADAMTS1|GDF11|CNTRL|RPGRIP1L|KANK2|HSPB11|SULF2|NUP107|STRA6|IRX3|ARID5B|RDH10|PCSK9|CD24	-4.811929527	0	127	1	1	-6.427606866	2.649719641
1	-6.409489168	GO:0051495	M1	1	0	GO Biological Processes	19	positive regulation of cytoskeleton organization	19_GO:0048518 positive regulation of biological process	-6.409489168	3.1612468280754054	6.225508375727566	30198	194	1231	25	2.0308692120227456	0.402028257	274|1778|1906|2934|4131|4233|6281|6422|6491|7168|8829|9793|10411|10615|10787|11034|11135|11346|29899|55558|55604|55755|55835|84722|163786	BIN1|DYNC1H1|EDN1|GSN|MAP1B|MET|S100A10|SFRP1|STIL|TPM1|NRP1|CKAP5|RAPGEF3|SPAG5|NCKAP1|DSTN|CDC42EP1|SYNPO|GPSM2|PLXNA3|CARMIL1|CDK5RAP2|CENPJ|PSRC1|SASS6	-4.794615334	0	54	0	0	-9.479110954	3.1612468280754054
1	-6.394805111	R-HSA-168255	M1	1	0	Reactome Gene Sets	6	Influenza Infection		-6.394805111	3.4595388364681616	6.349078973229332	30198	156	1231	22	1.7871649065800161	0.37760471754061553	142|811|821|3838|5610|6130|6137|6152|6167|6169|6187|6228|7175|9631|9636|9688|9818|23165|23225|55706|57122|348995	PARP1|CALR|CANX|KPNA2|EIF2AK2|RPL7A|RPL13|RPL24|RPL37|RPL38|RPS2|RPS23|TPR|NUP155|ISG15|NUP93|NUP58|NUP205|NUP210|NDC1|NUP107|NUP43	-4.780733299	0	26	0	0	-12.23041549	10.902789060384512
1	-6.388670149	GO:0045104	M1	1	0	GO Biological Processes	19	intermediate filament cytoskeleton organization	19_GO:0009987 cellular process	-6.388670149	4.5114989215384185	6.761588590308136	30198	87	1231	16	1.2997562956945572	0.32282045916517094	631|667|3852|3855|3856|3861|3866|3880|5339|6647|10049|23336|23499|55914|83481|144501	BFSP1|DST|KRT5|KRT7|KRT8|KRT14|KRT15|KRT19|PLEC|SOD1|DNAJB6|SYNM|MACF1|ERBIN|EPPK1|KRT80	-4.77539888	0	128	1	1	-6.388670149	4.5114989215384185
1	-6.368003301	GO:0008585	M1	1	0	GO Biological Processes	19	female gonad development	19_GO:0022414 reproductive process	-6.368003301	4.255425322037832	6.654212926219351	30198	98	1231	17	1.380991064175467	0.3326187481169308	2|675|1051|2296|2309|3309|3417|3791|4254|4609|6422|6647|7314|8204|9510|57122|84159	A2M|BRCA2|CEBPB|FOXC1|FOXO3|HSPA5|IDH1|KDR|KITLG|MYC|SFRP1|SOD1|UBB|NRIP1|ADAMTS1|NUP107|ARID5B	-4.755531102	0	37	0	0	-11.15116917	4.255425322037832
1	-6.346062902	GO:1903364	M1	1	0	GO Biological Processes	19	positive regulation of cellular protein catabolic process	19_GO:0048518 positive regulation of biological process	-6.346062902	3.437503557254989	6.312437018260523	30198	157	1231	22	1.7871649065800161	0.37760471754061553	754|857|991|1191|1950|2729|3949|4035|4478|5347|5701|5706|5716|5886|6449|6790|9604|9655|22933|57761|144165|255738	PTTG1IP|CAV1|CDC20|CLU|EGF|GCLC|LDLR|LRP1|MSN|PLK1|PSMC2|PSMC6|PSMD10|RAD23A|SGTA|AURKA|RNF14|SOCS5|SIRT2|TRIB3|PRICKLE1|PCSK9	-4.734388305	0	63	0	0	-8.649773522	3.7330201674142622
1	-6.318139525	GO:0045103	M1	1	0	GO Biological Processes	19	intermediate filament-based process	19_GO:0009987 cellular process	-6.318139525	4.460231888339118	6.701165265571992	30198	88	1231	16	1.2997562956945572	0.32282045916517094	631|667|3852|3855|3856|3861|3866|3880|5339|6647|10049|23336|23499|55914|83481|144501	BFSP1|DST|KRT5|KRT7|KRT8|KRT14|KRT15|KRT19|PLEC|SOD1|DNAJB6|SYNM|MACF1|ERBIN|EPPK1|KRT80	-4.707261069	0	128	0	0	-6.388670149	4.5114989215384185
1	-6.316810679	GO:0071496	M1	1	0	GO Biological Processes	19	cellular response to external stimulus	19_GO:0050896 response to stimulus	-6.316810679	2.6283509341998372	5.921334218081378	30198	308	1231	33	2.680747359870024	0.46036076128147835	166|659|1026|1535|1605|1611|2309|2353|2729|2752|3162|3309|3312|3659|4141|5339|5366|5465|5610|6422|6662|6715|6720|7494|8644|23710|51520|51765|57535|58528|83667|84687|255738	TLE5|BMPR2|CDKN1A|CYBA|DAG1|DAP|FOXO3|FOS|GCLC|GLUL|HMOX1|HSPA5|HSPA8|IRF1|MARS1|PLEC|PMAIP1|PPARA|EIF2AK2|SFRP1|SOX9|SRD5A1|SREBF1|XBP1|AKR1C3|GABARAPL1|LARS1|STK26|ELAPOR1|RRAGD|SESN2|PPP1R9B|PCSK9	-4.707071283	0	36	0	0	-11.25119798	3.461468305980972
1	-6.316361824	GO:0120035	M1	1	0	GO Biological Processes	19	regulation of plasma membrane bounded cell projection organization	19_GO:0050789 regulation of biological process	-6.316361824	2.0802521527213647	5.625700709948677	30198	625	1231	53	4.305442729488221	0.578526824	659|857|960|991|1948|1949|1969|1982|2048|2335|3309|3383|3655|4070|4131|4133|4192|4919|5295|5361|5362|5364|5653|5792|5997|6280|6422|7226|7804|8087|8829|9750|10512|10787|10801|10938|11135|22943|23303|23363|23499|23654|28988|54443|55558|55604|55835|57489|57698|64689|81618|116983|140578	BMPR2|CAV1|CD44|CDC20|EFNB2|EFNB3|EPHA2|EIF4G2|EPHB2|FN1|HSPA5|ICAM1|ITGA6|TACSTD2|MAP1B|MAP2|MDK|ROR1|PIK3R1|PLXNA1|PLXNA2|PLXNB1|KLK6|PTPRF|RGS2|S100A9|SFRP1|TRPM2|LRP8|FXR1|NRP1|RIPOR2|SEMA3C|NCKAP1|SEPTIN9|EHD1|CDC42EP1|DKK1|KIF13B|OBSL1|MACF1|PLXNB2|DBNL|ANLN|PLXNA3|CARMIL1|CENPJ|ODF2L|SHTN1|GORASP1|ITM2C|ACAP3|CHODL	-4.707071283	0	49	0	0	-9.862820727	5.032056489408236
1	-6.313117783	GO:0031344	M1	1	0	GO Biological Processes	19	regulation of cell projection organization	19_GO:0050789 regulation of biological process	-6.313117783	2.0633783034839843	5.6142486905277895	30198	642	1231	54	4.3866774979691305	0.5837112073787837	659|857|960|991|1948|1949|1969|1982|2048|2335|3309|3383|3655|4070|4131|4133|4192|4919|5295|5361|5362|5364|5653|5792|5997|6280|6422|7226|7804|8087|8829|9750|10512|10787|10801|10938|11135|22943|23303|23363|23499|23654|28988|54443|55558|55604|55835|57489|57698|64689|81618|116983|140578|150696	BMPR2|CAV1|CD44|CDC20|EFNB2|EFNB3|EPHA2|EIF4G2|EPHB2|FN1|HSPA5|ICAM1|ITGA6|TACSTD2|MAP1B|MAP2|MDK|ROR1|PIK3R1|PLXNA1|PLXNA2|PLXNB1|KLK6|PTPRF|RGS2|S100A9|SFRP1|TRPM2|LRP8|FXR1|NRP1|RIPOR2|SEMA3C|NCKAP1|SEPTIN9|EHD1|CDC42EP1|DKK1|KIF13B|OBSL1|MACF1|PLXNB2|DBNL|ANLN|PLXNA3|CARMIL1|CENPJ|ODF2L|SHTN1|GORASP1|ITM2C|ACAP3|CHODL|PROM2	-4.704619028	0	49	0	0	-9.862820727	5.032056489408236
1	-6.309228211	CORUM:191	M1	1	0	CORUM	33	20S proteasome		-6.309228211	12.265637692932575	8.691416618	30198	14	1231	7	0.5686433793663688	0.21431503994697462	5682|5683|5684|5685|5687|5690|5695	PSMA1|PSMA2|PSMA3|PSMA4|PSMA6|PSMB2|PSMB7	-4.701519801	0	3	0	0	-29.03856447	12.265637692932577
1	-6.302845519	R-HSA-6811434	M1	1	0	Reactome Gene Sets	6	COPI-dependent Golgi-to-ER retrograde traffic		-6.302845519	4.212441227875834	6.5998782040655275	30198	99	1231	17	1.380991064175467	0.3326187481169308	1062|3799|3832|3835|7846|9493|9585|10112|11004|23046|23303|24137|26286|51014|81876|81930|84790	CENPE|KIF5B|KIF11|KIF22|TUBA1A|KIF23|KIF20B|KIF20A|KIF2C|KIF21B|KIF13B|KIF4A|ARFGAP3|TMED7|RAB1B|KIF18A|TUBA1C	-4.695926019	0	44	0	0	-10.33533256	5.820980600035798
1	-6.292626679	GO:0048598	M1	1	0	GO Biological Processes	19	embryonic morphogenesis	19_GO:0032502 developmental process	-6.292626679	2.1294509883563495	5.641967875140765	30198	576	1231	50	4.061738424045491	0.5626299820063473	220|525|659|677|1844|1889|1906|1969|2048|2139|2202|2296|2299|2335|2821|3065|3340|3398|3638|3691|3912|4154|5566|6169|6422|6491|6647|6654|6662|6768|7296|7855|9585|10049|10265|10653|22943|23322|23528|23654|26018|51776|55036|55081|57619|57669|64220|79191|144165|157506	ALDH1A3|ATP6V1B1|BMPR2|ZFP36L1|DUSP2|ECE1|EDN1|EPHA2|EPHB2|EYA2|EFEMP1|FOXC1|FOXI1|FN1|GPI|HDAC1|NDST1|ID2|INSIG1|ITGB4|LAMB1|MBNL1|PRKACA|RPL38|SFRP1|STIL|SOD1|SOS1|SOX9|ST14|TXNRD1|FZD5|KIF20B|DNAJB6|IRX5|SPINT2|DKK1|RPGRIP1L|ZNF281|PLXNB2|LRIG1|MAP3K20|CCDC40|IFT57|SHROOM3|EPB41L5|STRA6|IRX3|PRICKLE1|RDH10	-4.686494657	0	87	0	0	-7.543657315	2.5045019373003687
1	-6.273243846	GO:0090066	M1	1	0	GO Biological Processes	19	regulation of anatomical structure size	19_GO:0065007 biological regulation	-6.273243846	2.2301159441695595	5.688629587318055	30198	495	1231	45	3.655564581640942	0.5348863585231506	118|134|274|659|857|1131|1173|1808|1889|1906|1982|2296|2335|2702|2729|2730|2934|3783|4131|4133|4478|5997|6558|6647|6712|7114|8829|9821|10512|10542|10787|11034|11113|11135|23406|23499|28988|51520|51571|55558|55604|57698|64857|79822|128239	ADD1|ADORA1|BIN1|BMPR2|CAV1|CHRM3|AP2M1|DPYSL2|ECE1|EDN1|EIF4G2|FOXC1|FN1|GJA5|GCLC|GCLM|GSN|KCNN4|MAP1B|MAP2|MSN|RGS2|SLC12A2|SOD1|SPTBN2|TMSB4X|NRP1|RB1CC1|SEMA3C|LAMTOR5|NCKAP1|DSTN|CIT|CDC42EP1|COTL1|MACF1|DBNL|LARS1|CYRIB|PLXNA3|CARMIL1|SHTN1|PLEKHG2|ARHGAP28|IQGAP3	-4.667897878	0	14	0	0	-13.97748985	3.1604710619826264
1	-6.251489871	R-HSA-977225	M1	1	0	Reactome Gene Sets	6	Amyloid fiber formation		-6.251489871	3.9780446571673216	6.479812190852854	30198	111	1231	18	1.4622258326563768	0.34212087459705354	351|2934|3012|3018|4240|6653|7045|7314|7316|8331|8338|8352|8356|8358|8366|23062|23621|128312	APP|GSN|H2AC8|H2BC3|MFGE8|SORL1|TGFBI|UBB|UBC|H2AC14|H2AC20|H3C3|H3C12|H3C2|H4C2|GGA2|BACE1|H2BU1	-4.646928536	0	34	0	0	-11.53255567	8.761169780666124
1	-6.248689315	GO:0051591	M1	1	0	GO Biological Processes	19	response to cAMP	19_GO:0050896 response to stimulus	-6.248689315	4.410116923	6.641639114920487	30198	89	1231	16	1.2997562956945572	0.32282045916517094	196|328|351|445|677|682|1545|2353|2354|3309|3488|6382|6715|6720|6781|10411	AHR|APEX1|APP|ASS1|ZFP36L1|BSG|CYP1B1|FOS|FOSB|HSPA5|IGFBP5|SDC1|SRD5A1|SREBF1|STC1|RAPGEF3	-4.644911199	0	92	0	0	-7.396617179	4.997111652676233
1	-6.239243641	GO:0007080	M1	1	0	GO Biological Processes	19	mitotic metaphase plate congression	19_GO:0051179 localization	-6.239243641	5.887506092607636	7.130208456576361	30198	50	1231	12	0.974817222	0.2800305390697998	891|1062|3835|5119|9928|10403|11004|54908|55143|81930|83540|84722	CCNB1|CENPE|KIF22|CHMP1A|KIF14|NDC80|KIF2C|SPDL1|CDCA8|KIF18A|NUF2|PSRC1	-4.636247333	0	80	0	0	-7.905820628	6.132818846466288
1	-6.235048143	GO:0006325	M1	1	0	GO Biological Processes	19	chromatin organization	19_GO:0009987 cellular process	-6.235048143	2.084356732132333	5.586810375122224	30198	612	1231	52	4.224207961007311	0.5732862096284873	2139|3005|3009|3012|3018|3024|3065|4171|4602|4609|4678|5926|5934|5976|6599|6662|7319|8352|8356|8358|8366|8458|9403|9643|9734|10765|10847|10902|11240|22823|22933|23198|23347|23466|25788|25842|29128|51111|51377|53615|54069|55355|55683|64431|64710|79184|79718|81611|83743|92815|128312|221037	EYA2|H1-0|H1-5|H2AC8|H2BC3|H1-1|HDAC1|MCM2|MYB|MYC|NASP|ARID4A|RBL2|UPF1|SMARCC1|SOX9|UBE2A|H3C3|H3C12|H3C2|H4C2|TTF2|SELENOF|MORF4L2|HDAC9|KDM5B|SRCAP|BRD8|PADI2|MTF2|SIRT2|PSME4|SMCHD1|CBX6|RAD54B|ASF1A|UHRF1|KMT5B|UCHL5|MBD3|MIS18A|HJURP|KANSL3|ACTR6|NUCKS1|BRCC3|TBL1XR1|ANP32E|GRWD1|H2AW|H2BU1|JMJD1C	-4.632832239	0	99	0	0	-7.233332519	4.599614134849716
1	-6.217635384	CORUM:32	M1	1	0	CORUM	33	PA700 complex		-6.217635384	9.812510154	8.126968331629028	30198	20	1231	8	0.6498781478472786	0.22901880415042564	5701|5706|5707|5708|5709|5716|5718|10213	PSMC2|PSMC6|PSMD1|PSMD2|PSMD3|PSMD10|PSMD12|PSMD14	-4.616198484	0	3	0	0	-29.03856447	12.265637692932577
1	-6.215176177	GO:0071230	M1	1	0	GO Biological Processes	19	cellular response to amino acid stimulus	19_GO:0050896 response to stimulus	-6.215176177	4.657837099	6.710838664	30198	79	1231	15	1.2185215272136474	0.3126981685351952	445|824|1051|1290|1535|1956|2729|2730|3182|7494|10542|23677|51520|58528|83667	ASS1|CAPN2|CEBPB|COL5A2|CYBA|EGFR|GCLC|GCLM|HNRNPAB|XBP1|LAMTOR5|SH3BP4|LARS1|RRAGD|SESN2	-4.614516886	0	106	0	0	-6.998384841	4.685749231
1	-6.214302231	GO:0019216	M1	1	0	GO Biological Processes	19	regulation of lipid metabolic process	19_GO:0008152 metabolic process	-6.214302231	2.517872840191438	5.810970380600348	30198	341	1231	35	2.843216896831844	0.4737099780100167	21|134|301|476|634|706|718|824|857|1389|1717|1958|3398|3417|3638|3667|3949|5465|6647|6653|6662|6720|8525|8644|8660|8898|23541|51280|51360|57761|60481|64801|79718|157506|158219	ABCA3|ADORA1|ANXA1|ATP1A1|CEACAM1|TSPO|C3|CAPN2|CAV1|CREBL2|DHCR7|EGR1|ID2|IDH1|INSIG1|IRS1|LDLR|PPARA|SOD1|SORL1|SOX9|SREBF1|DGKZ|AKR1C3|IRS2|MTMR2|SEC14L2|GOLM1|MBTPS2|TRIB3|ELOVL5|ARV1|TBL1XR1|RDH10|TTC39B	-4.614419159	0	129	1	1	-6.214302231	3.049085076209227
1	-6.210006801	R-HSA-3371453	M1	1	0	Reactome Gene Sets	6	Regulation of HSF1-mediated heat shock response		-6.210006801	4.977360223219017	6.818459717301097	30198	69	1231	14	1.1372867587327375	0.30221932242633837	3309|3312|3313|6782|7175|9631|9688|9818|10049|23165|23225|55706|57122|348995	HSPA5|HSPA8|HSPA9|HSPA13|TPR|NUP155|NUP93|NUP58|DNAJB6|NUP205|NUP210|NDC1|NUP107|NUP43	-4.610898563	0	26	0	0	-12.23041549	10.902789060384512
1	-6.188787841	CORUM:387	M1	1	0	CORUM	33	MCM complex		-6.188787841	20.44272948822096	9.818521237277288	30198	6	1231	5	0.4061738424045491	0.18127718889089775	4171|4172|4173|4174|4175	MCM2|MCM3|MCM4|MCM5|MCM6	-4.590453058	0	60	0	0	-8.930725697	20.44272948822096
1	-6.181981677	GO:0001558	M1	1	0	GO Biological Processes	19	regulation of cell growth	19_GO:0040007 growth	-6.181981677	2.3418878649990598	5.702001777847213	30198	419	1231	40	3.249390739236393	0.5053575949154739	634|659|734|1026|1535|1808|1906|1956|1982|2335|2539|3009|3371|3488|4131|4133|5270|5465|5518|5716|5997|6279|6280|6422|6446|8829|9928|10038|10512|22883|23499|23677|28988|29948|55558|57698|83667|84687|84722|85004	CEACAM1|BMPR2|OSGIN2|CDKN1A|CYBA|DPYSL2|EDN1|EGFR|EIF4G2|FN1|G6PD|H1-5|TNC|IGFBP5|MAP1B|MAP2|SERPINE2|PPARA|PPP2R1A|PSMD10|RGS2|S100A8|S100A9|SFRP1|SGK1|NRP1|KIF14|PARP2|SEMA3C|CLSTN1|MACF1|SH3BP4|DBNL|OSGIN1|PLXNA3|SHTN1|SESN2|PPP1R9B|PSRC1|RERG	-4.585038164	0	120	0	0	-6.561101784	2.505882969523859
1	-6.180367156	GO:0060236	M1	1	0	GO Biological Processes	19	regulation of mitotic spindle organization	19_GO:0050789 regulation of biological process	-6.180367156	6.424857839155157	7.252459394921645	30198	42	1231	11	0.8935824532900081	0.268218777	1778|5119|5347|6491|7175|22974|29899|55835|84722|126731|163786	DYNC1H1|CHMP1A|PLK1|STIL|TPR|TPX2|GPSM2|CENPJ|PSRC1|CCSAP|SASS6	-4.585038164	0	77	0	0	-8.026489779	18.398456539398865
1	-6.180292831	GO:0043648	M1	1	0	GO Biological Processes	19	dicarboxylic acid metabolic process	19_GO:0008152 metabolic process	-6.180292831	4.361115624153805	6.582985826146236	30198	90	1231	16	1.2997562956945572	0.32282045916517094	445|471|2729|2730|2752|2805|3417|3418|4199|4967|5106|10797|23475|60496|84706|160428	ASS1|ATIC|GCLC|GCLM|GLUL|GOT1|IDH1|IDH2|ME1|OGDH|PCK2|MTHFD2|QPRT|AASDHPPT|GPT2|ALDH1L2	-4.585038164	0	130	1	1	-6.180292831	7.2150809958426905
1	-6.180292831	GO:0098869	M1	1	0	GO Biological Processes	19	cellular oxidant detoxification	19_GO:0098754 detoxification	-6.180292831	4.361115624153805	6.582985826146236	30198	90	1231	16	1.2997562956945572	0.32282045916517094	847|1728|2936|2950|4257|5052|6280|6415|6647|7295|7296|7837|9403|9588|83667|140809	CAT|NQO1|GSR|GSTP1|MGST1|PRDX1|S100A9|SELENOW|SOD1|TXN|TXNRD1|PXDN|SELENOF|PRDX6|SESN2|SRXN1	-4.585038164	0	35	0	0	-11.4180356	7.293081871473421
1	-6.175201516	GO:1901992	M1	1	0	GO Biological Processes	19	positive regulation of mitotic cell cycle phase transition	19_GO:0048518 positive regulation of biological process	-6.175201516	4.129026550096114	6.493330334257114	30198	101	1231	17	1.380991064175467	0.3326187481169308	301|328|351|891|983|994|995|1543|1956|6491|7027|9510|9700|9787|11065|55835|163786	ANXA1|APEX1|APP|CCNB1|CDK1|CDC25B|CDC25C|CYP1A1|EGFR|STIL|TFDP1|ADAMTS1|ESPL1|DLGAP5|UBE2C|CENPJ|SASS6	-4.580713476	0	131	1	1	-6.175201516	4.129026550096114
1	-6.15909197	GO:0032956	M1	1	0	GO Biological Processes	19	regulation of actin cytoskeleton organization	19_GO:0050789 regulation of biological process	-6.15909197	2.466832162	5.755481919236749	30198	358	1231	36	2.9244516653127537	0.48022871360937863	118|274|390|397|1894|1906|2764|2934|4035|4070|4192|4233|5066|5295|6281|6422|6712|7114|7168|7226|8829|10411|10787|11034|11113|11135|11346|23406|23647|28988|51571|55604|64857|79822|85415|128239	ADD1|BIN1|RND3|ARHGDIB|ECT2|EDN1|GMFB|GSN|LRP1|TACSTD2|MDK|MET|PAM|PIK3R1|S100A10|SFRP1|SPTBN2|TMSB4X|TPM1|TRPM2|NRP1|RAPGEF3|NCKAP1|DSTN|CIT|CDC42EP1|SYNPO|COTL1|ARFIP2|DBNL|CYRIB|CARMIL1|PLEKHG2|ARHGAP28|RHPN2|IQGAP3	-4.565369206	0	14	0	0	-13.97748985	3.1604710619826264
1	-6.147316438	hsa05034	M1	1	0	KEGG Pathway	24	Alcoholism		-6.147316438	3.148398980004084	6.075117381433468	30198	187	1231	24	1.949634443541836	0.3940689135206712	805|808|1644|2354|3012|3018|3065|5500|5566|6654|8331|8332|8338|8352|8356|8358|8366|9734|51806|53358|55766|84152|92815|128312	CALM2|CALM3|DDC|FOSB|H2AC8|H2BC3|HDAC1|PPP1CB|PRKACA|SOS1|H2AC14|H2AC16|H2AC20|H3C3|H3C12|H3C2|H4C2|HDAC9|CALML5|SHC3|H2AJ|PPP1R1B|H2AW|H2BU1	-4.554357605	0	34	0	0	-11.53255567	8.761169780666124
1	-6.138799836	GO:0051656	M1	1	0	GO Biological Processes	19	establishment of organelle localization	19_GO:0051179 localization	-6.138799836	2.426890880419814	5.7240416391228175	30198	374	1231	37	3.0056864337936635	0.4866491240889096	891|1058|1062|1063|1778|3619|3799|3835|4085|4131|4430|4627|4642|5108|5119|5347|6284|7314|7345|7534|9700|9787|9919|9928|10403|11004|26286|29899|51203|54908|55143|55755|60684|81930|83540|84722|284071	CCNB1|CENPA|CENPE|CENPF|DYNC1H1|INCENP|KIF5B|KIF22|MAD2L1|MAP1B|MYO1B|MYH9|MYO1D|PCM1|CHMP1A|PLK1|S100A13|UBB|UCHL1|YWHAZ|ESPL1|DLGAP5|SEC16A|KIF14|NDC80|KIF2C|ARFGAP3|GPSM2|NUSAP1|SPDL1|CDCA8|CDK5RAP2|TRAPPC11|KIF18A|NUF2|PSRC1|MEIOC	-4.547330627	0	80	0	0	-7.905820628	6.132818846466288
1	-6.138028758	GO:0007169	M1	1	0	GO Biological Processes	19	transmembrane receptor protein tyrosine kinase signaling pathway	19_GO:0023052 signaling	-6.138028758	2.3622709630833105	5.689748359611115	30198	405	1231	39	3.168155970755483	0.4992100866953909	858|1948|1949|1950|1956|1969|2048|2202|2296|2444|3315|3340|3667|3791|4233|5295|5296|5786|6272|6599|6654|6662|6720|6850|7525|8036|8660|8829|9158|9655|9702|22933|53358|54541|55914|55959|79801|84159|84959	CAV2|EFNB2|EFNB3|EGF|EGFR|EPHA2|EPHB2|EFEMP1|FOXC1|FRK|HSPB1|NDST1|IRS1|KDR|MET|PIK3R1|PIK3R2|PTPRA|SORT1|SMARCC1|SOS1|SOX9|SREBF1|SYK|YES1|SHOC2|IRS2|NRP1|FIBP|SOCS5|CEP57|SIRT2|SHC3|DDIT4|ERBIN|SULF2|SHCBP1|ARID5B|UBASH3B	-4.547330627	0	81	0	0	-7.895726517	2.3622709630833105
1	-6.138005698	R-HSA-1538133	M1	1	0	Reactome Gene Sets	6	G0 and Early G1		-6.138005698	8.177091795288383	7.6912104853471615	30198	27	1231	9	0.7311129163281884	0.24281179430667038	890|898|983|3065|4609|5934|7027|7153|286826	CCNA2|CCNE1|CDK1|HDAC1|MYC|RBL2|TFDP1|TOP2A|LIN9	-4.547330627	0	132	1	1	-6.138005698	9.199228269699432
1	-6.12974674	GO:0051701	M1	1	0	GO Biological Processes	19	biological process involved in interaction with host	19_GO:0044419 biological process involved in interspecies interaction between organisms	-6.12974674	3.4574280745179067	6.198949582389642	30198	149	1231	21	1.7059301380991063	0.36907553088911915	290|682|857|858|983|1605|1948|1949|1956|1969|3383|3694|3949|5091|5119|5478|5818|6520|7037|8829|9076	ANPEP|BSG|CAV1|CAV2|CDK1|DAG1|EFNB2|EFNB3|EGFR|EPHA2|ICAM1|ITGB6|LDLR|PC|CHMP1A|PPIA|NECTIN1|SLC3A2|TFRC|NRP1|CLDN1	-4.539830263	0	51	0	0	-9.780782908	4.165688273
1	-6.124097136	GO:0006281	M1	1	0	GO Biological Processes	19	DNA repair	19_GO:0050896 response to stimulus	-6.124097136	2.225517766965085	5.608883195211726	30198	485	1231	44	3.5743298131600323	0.5291327205808042	142|328|675|983|2139|2237|2956|3835|4171|4172|4173|4174|4175|5429|5885|5886|5976|6421|7319|7374|7516|9232|9319|9643|10038|10213|10635|23049|23198|23347|25788|25842|25939|29128|51111|51347|51377|55215|55247|64710|79184|80820|92815|284071	PARP1|APEX1|BRCA2|CDK1|EYA2|FEN1|MSH6|KIF22|MCM2|MCM3|MCM4|MCM5|MCM6|POLH|RAD21|RAD23A|UPF1|SFPQ|UBE2A|UNG|XRCC2|PTTG1|TRIP13|MORF4L2|PARP2|PSMD14|RAD51AP1|SMG1|PSME4|SMCHD1|RAD54B|ASF1A|SAMHD1|UHRF1|KMT5B|TAOK3|UCHL5|FANCI|NEIL3|NUCKS1|BRCC3|EEPD1|H2AW|MEIOC	-4.534937929	0	60	0	0	-8.930725697	20.44272948822096
1	-6.115347257	R-HSA-381426	M1	1	0	Reactome Gene Sets	6	Regulation of Insulin-like Growth Factor (IGF) transport and uptake by Insulin-like Growth Factor Binding Proteins (IGFBPs)		-6.115347257	3.7287538586515026	6.302170645313218	30198	125	1231	19	1.5434606011372867	0.3513508681704764	351|718|1356|2335|3371|3486|3488|3912|3915|4052|4240|5768|7018|7184|8614|51280|54972|64856|255738	APP|C3|CP|FN1|TNC|IGFBP3|IGFBP5|LAMB1|LAMC1|LTBP1|MFGE8|QSOX1|TF|HSP90B1|STC2|GOLM1|TMEM132A|VWA1|PCSK9	-4.526944002	0	103	0	0	-7.141731883	4.315687336402202
1	-6.112924365	R-HSA-201722	M1	1	0	Reactome Gene Sets	6	Formation of the beta-catenin:TCF transactivating complex		-6.112924365	4.313191276635631	6.525182013429474	30198	91	1231	16	1.2997562956945572	0.32282045916517094	3012|3018|3065|4609|6932|7089|7090|7091|8331|8338|8352|8356|8358|8366|55766|128312	H2AC8|H2BC3|HDAC1|MYC|TCF7|TLE2|TLE3|TLE4|H2AC14|H2AC20|H3C3|H3C12|H3C2|H4C2|H2AJ|H2BU1	-4.525781391	0	34	0	0	-11.53255567	8.761169780666124
1	-6.112676677	GO:0046545	M1	1	0	GO Biological Processes	19	development of primary female sexual characteristics	19_GO:0022414 reproductive process	-6.112676677	4.088545897644192	6.441083402496784	30198	102	1231	17	1.380991064175467	0.3326187481169308	2|675|1051|2296|2309|3309|3417|3791|4254|4609|6422|6647|7314|8204|9510|57122|84159	A2M|BRCA2|CEBPB|FOXC1|FOXO3|HSPA5|IDH1|KDR|KITLG|MYC|SFRP1|SOD1|UBB|NRIP1|ADAMTS1|NUP107|ARID5B	-4.525781391	0	37	0	0	-11.15116917	4.255425322037832
1	-6.11069974	GO:0045786	M1	1	0	GO Biological Processes	19	negative regulation of cell cycle	19_GO:0048519 negative regulation of biological process	-6.11069974	2.4204191714053613	5.7057883933190725	30198	375	1231	37	3.0056864337936635	0.4866491240889096	677|699|701|900|983|991|1026|1063|2296|3164|4085|4751|5347|5885|5934|7175|7272|8883|9232|9319|9700|9735|10403|10457|10769|25959|51347|51512|51776|54908|55755|57795|79184|83540|147841|261726|284071	ZFP36L1|BUB1|BUB1B|CCNG1|CDK1|CDC20|CDKN1A|CENPF|FOXC1|NR4A1|MAD2L1|NEK2|PLK1|RAD21|RBL2|TPR|TTK|NAE1|PTTG1|TRIP13|ESPL1|KNTC1|NDC80|GPNMB|PLK2|KANK2|TAOK3|GTSE1|MAP3K20|SPDL1|CDK5RAP2|BRINP2|BRCC3|NUF2|SPC24|TIPRL|MEIOC	-4.524556479	0	1	0	0	-56.54824875	11.869971960902491
1	-6.100498104	GO:0051348	M1	1	0	GO Biological Processes	19	negative regulation of transferase activity	19_GO:0065007 biological regulation	-6.100498104	2.715639341608688	5.848415459844915	30198	271	1231	30	2.4370430544272947	0.439486007	634|701|857|991|1026|2048|2950|3315|4085|5339|5347|5478|5576|5577|5997|6167|6422|6653|7345|7453|8660|9655|23624|25998|55450|55755|57761|64793|84152|84959	CEACAM1|BUB1B|CAV1|CDC20|CDKN1A|EPHB2|GSTP1|HSPB1|MAD2L1|PLEC|PLK1|PPIA|PRKAR2A|PRKAR2B|RGS2|RPL37|SFRP1|SORL1|UCHL1|WARS1|IRS2|SOCS5|CBLC|IBTK|CAMK2N1|CDK5RAP2|TRIB3|CEP85|PPP1R1B|UBASH3B	-4.515105569	0	46	0	0	-10.21206709	2.8792576743973175
1	-6.081034817	R-HSA-9018519	M1	1	0	Reactome Gene Sets	6	Estrogen-dependent gene expression		-6.081034817	3.4343785540211207	6.161481146384255	30198	150	1231	21	1.7059301380991063	0.36907553088911915	2353|2354|3012|3018|3065|3725|3838|4602|4609|5885|7090|8202|8204|8331|8338|8352|8356|8358|8366|55766|128312	FOS|FOSB|H2AC8|H2BC3|HDAC1|JUN|KPNA2|MYB|MYC|RAD21|TLE3|NCOA3|NRIP1|H2AC14|H2AC20|H3C3|H3C12|H3C2|H4C2|H2AJ|H2BU1	-4.496391712	0	34	0	0	-11.53255567	8.761169780666124
1	-6.076785917	R-HSA-6811442	M1	1	0	Reactome Gene Sets	6	Intra-Golgi and retrograde Golgi-to-ER traffic		-6.076785917	3.036048933894201	5.985375340943498	30198	202	1231	25	2.0308692120227456	0.402028257	1062|1778|2590|3799|3832|3835|7846|8655|8675|8677|9493|9585|10112|10671|11004|23046|23303|23647|24137|26286|51014|60592|81876|81930|84790	CENPE|DYNC1H1|GALNT2|KIF5B|KIF11|KIF22|TUBA1A|DYNLL1|STX16|STX10|KIF23|KIF20B|KIF20A|DCTN6|KIF2C|KIF21B|KIF13B|ARFIP2|KIF4A|ARFGAP3|TMED7|SCOC|RAB1B|KIF18A|TUBA1C	-4.494383373	0	44	0	0	-10.33533256	5.820980600035798
1	-6.076785917	R-HSA-9705683	M1	1	0	Reactome Gene Sets	6	SARS-CoV-2-host interactions		-6.076785917	3.036048933894201	5.985375340943498	30198	202	1231	25	2.0308692120227456	0.402028257	857|3105|3106|3107|3654|3838|6187|6228|6635|6637|7175|7314|7316|7534|9631|9636|9688|9818|10454|23118|23165|23225|55706|57122|348995	CAV1|HLA-A|HLA-B|HLA-C|IRAK1|KPNA2|RPS2|RPS23|SNRPE|SNRPG|TPR|UBB|UBC|YWHAZ|NUP155|ISG15|NUP93|NUP58|TAB1|TAB2|NUP205|NUP210|NDC1|NUP107|NUP43	-4.494383373	0	26	0	0	-12.23041549	10.902789060384512
1	-6.076785917	WP306	M1	1	0	WikiPathways	27	Focal adhesion		-6.076785917	3.036048933894201	5.985375340943498	30198	202	1231	25	2.0308692120227456	0.402028257	824|857|858|1290|1950|1956|2317|2335|3371|3655|3691|3694|3725|3791|3912|3915|4233|5295|5296|5500|5923|6654|7414|10627|53358	CAPN2|CAV1|CAV2|COL5A2|EGF|EGFR|FLNB|FN1|TNC|ITGA6|ITGB4|ITGB6|JUN|KDR|LAMB1|LAMC1|MET|PIK3R1|PIK3R2|PPP1CB|RASGRF1|SOS1|VCL|MYL12A|SHC3	-4.494383373	0	133	1	1	-6.076785917	3.823055904290673
1	-6.068308552	GO:0014075	M1	1	0	GO Biological Processes	19	response to amine	19_GO:0050896 response to stimulus	-6.068308552	6.275442540570154	7.136292209837173	30198	43	1231	11	0.8935824532900081	0.268218777	41|445|808|983|1728|1906|3164|5997|6647|84152|84687	ASIC1|ASS1|CALM3|CDK1|NQO1|EDN1|NR4A1|RGS2|SOD1|PPP1R1B|PPP1R9B	-4.4866503	0	134	1	1	-6.068308552	6.541673436230707
1	-6.064179544	R-HSA-211000	M1	1	0	Reactome Gene Sets	6	Gene Silencing by RNA		-6.064179544	3.555257302299297	6.202101358041785	30198	138	1231	20	1.6246953696181965	0.36032964183669136	3012|3018|7175|8331|8338|8352|8356|8358|8366|9631|9688|9818|23165|23225|55706|55766|57122|60528|128312|348995	H2AC8|H2BC3|TPR|H2AC14|H2AC20|H3C3|H3C12|H3C2|H4C2|NUP155|NUP93|NUP58|NUP205|NUP210|NDC1|H2AJ|NUP107|ELAC2|H2BU1|NUP43	-4.48400606	0	26	0	0	-12.23041549	10.902789060384512
1	-6.064179544	hsa04915	M1	1	0	KEGG Pathway	24	Estrogen signaling pathway		-6.064179544	3.555257302299297	6.202101358041785	30198	138	1231	20	1.6246953696181965	0.36032964183669136	805|808|1956|2353|3312|3710|3725|3861|3866|3880|5295|5296|5331|5566|6654|7184|8202|9568|51806|53358	CALM2|CALM3|EGFR|FOS|HSPA8|ITPR3|JUN|KRT14|KRT15|KRT19|PIK3R1|PIK3R2|PLCB3|PRKACA|SOS1|HSP90B1|NCOA3|GABBR2|CALML5|SHC3	-4.48400606	0	57	0	0	-9.394774241	4.412099889544091
1	-6.061089705	R-HSA-9705671	M1	1	0	Reactome Gene Sets	6	SARS-CoV-2 activates/modulates innate and adaptive immune responses		-6.061089705	3.699160574	6.258813406	30198	126	1231	19	1.5434606011372867	0.3513508681704764	3105|3106|3107|3654|3838|7175|7314|7316|9631|9636|9688|9818|10454|23118|23165|23225|55706|57122|348995	HLA-A|HLA-B|HLA-C|IRAK1|KPNA2|TPR|UBB|UBC|NUP155|ISG15|NUP93|NUP58|TAB1|TAB2|NUP205|NUP210|NDC1|NUP107|NUP43	-4.481656707	0	26	0	0	-12.23041549	10.902789060384512
1	-6.053892494	GO:0071398	M1	1	0	GO Biological Processes	19	cellular response to fatty acid	19_GO:0050896 response to stimulus	-6.053892494	7.008935825	7.332523899413017	30198	35	1231	10	0.8123476848090982	0.2558413585550129	445|1645|1646|1906|3399|3667|3949|6720|8644|9076	ASS1|AKR1C1|AKR1C2|EDN1|ID3|IRS1|LDLR|SREBF1|AKR1C3|CLDN1	-4.477154707	0	85	0	0	-7.594691988	18.398456539398865
1	-6.053892494	R-HSA-159230	M1	1	0	Reactome Gene Sets	6	Transport of the SLBP Dependant Mature mRNA		-6.053892494	7.008935825	7.332523899413017	30198	35	1231	10	0.8123476848090982	0.2558413585550129	7175|7884|9631|9688|9818|23165|23225|55706|57122|348995	TPR|SLBP|NUP155|NUP93|NUP58|NUP205|NUP210|NDC1|NUP107|NUP43	-4.477154707	0	26	0	0	-12.23041549	10.902789060384512
1	-6.0518498	CORUM:194	M1	1	0	CORUM	33	PA28gamma-20S proteasome		-6.0518498	11.447928513403737	8.343605973782875	30198	15	1231	7	0.5686433793663688	0.21431503994697462	5682|5683|5684|5685|5687|5690|5695	PSMA1|PSMA2|PSMA3|PSMA4|PSMA6|PSMB2|PSMB7	-4.477154707	0	3	0	0	-29.03856447	12.265637692932577
1	-6.0518498	GO:0000212	M1	1	0	GO Biological Processes	19	meiotic spindle organization	19_GO:0022414 reproductive process	-6.0518498	11.447928513403737	8.343605973782875	30198	15	1231	7	0.5686433793663688	0.21431503994697462	4627|5518|6790|9133|9700|10403|259266	MYH9|PPP2R1A|AURKA|CCNB2|ESPL1|NDC80|ASPM	-4.477154707	0	67	0	0	-8.494781217	18.398456539398865
1	-6.0518498	GO:0051382	M1	1	0	GO Biological Processes	19	kinetochore assembly	19_GO:0009987 cellular process	-6.0518498	11.447928513403737	8.343605973782875	30198	15	1231	7	0.5686433793663688	0.21431503994697462	1058|1062|1063|9735|9787|55839|64105	CENPA|CENPE|CENPF|KNTC1|DLGAP5|CENPN|CENPK	-4.477154707	0	61	0	0	-8.808352276	12.265637692932575
1	-6.0518498	WP3	M1	1	0	WikiPathways	27	Transcriptional activation by NRF2 in response to phytochemicals		-6.0518498	11.447928513403737	8.343605973782875	30198	15	1231	7	0.5686433793663688	0.21431503994697462	1051|1728|2048|2729|2730|3162|23657	CEBPB|NQO1|EPHB2|GCLC|GCLM|HMOX1|SLC7A11	-4.477154707	0	42	0	0	-10.74934313	12.798926288277471
1	-6.050991902	GO:0033559	M1	1	0	GO Biological Processes	19	unsaturated fatty acid metabolic process	19_GO:0008152 metabolic process	-6.050991902	4.048851277278714	6.389499564	30198	103	1231	17	1.380991064175467	0.3326187481169308	231|525|873|1543|1545|1645|1646|1906|2052|2950|3995|4051|6319|8644|57834|60481|199974	AKR1B1|ATP6V1B1|CBR1|CYP1A1|CYP1B1|AKR1C1|AKR1C2|EDN1|EPHX1|GSTP1|FADS3|CYP4F3|SCD|AKR1C3|CYP4F11|ELOVL5|CYP4Z1	-4.477154707	0	68	0	0	-8.449389588	4.048851277278714
1	-6.050015089	GO:0001822	M1	1	0	GO Biological Processes	19	kidney development	19_GO:0032502 developmental process	-6.050015089	2.649719641	5.788883282114695	30198	287	1231	31	2.5182778229082046	0.44656470053144437	163|231|445|847|1063|1948|1958|2296|3399|4070|4609|4854|6382|6422|6662|8829|8842|9510|10220|11064|23322|25959|51668|55959|57122|64220|79191|84159|157506|255738|100133941	AP2B1|AKR1B1|ASS1|CAT|CENPF|EFNB2|EGR1|FOXC1|ID3|TACSTD2|MYC|NOTCH3|SDC1|SFRP1|SOX9|NRP1|PROM1|ADAMTS1|GDF11|CNTRL|RPGRIP1L|KANK2|HSPB11|SULF2|NUP107|STRA6|IRX3|ARID5B|RDH10|PCSK9|CD24	-4.477154707	0	127	0	0	-6.427606866	2.649719641
1	-6.049979547	GO:0031668	M1	1	0	GO Biological Processes	19	cellular response to extracellular stimulus	19_GO:0050896 response to stimulus	-6.049979547	2.8150643885419027	5.868386411	30198	244	1231	28	2.274573517465475	0.4249371980742844	166|659|1026|1611|2309|2353|2752|3162|3309|3312|4141|5339|5366|5465|5610|6422|6715|6720|7494|8644|23710|51520|51765|57535|58528|83667|84687|255738	TLE5|BMPR2|CDKN1A|DAP|FOXO3|FOS|GLUL|HMOX1|HSPA5|HSPA8|MARS1|PLEC|PMAIP1|PPARA|EIF2AK2|SFRP1|SRD5A1|SREBF1|XBP1|AKR1C3|GABARAPL1|LARS1|STK26|ELAPOR1|RRAGD|SESN2|PPP1R9B|PCSK9	-4.477154707	0	36	0	0	-11.25119798	3.461468305980972
1	-6.027972121	GO:0033674	M1	1	0	GO Biological Processes	19	positive regulation of kinase activity	19_GO:0048518 positive regulation of biological process	-6.027972121	2.2073131226545324	5.548677712075758	30198	489	1231	44	3.5743298131600323	0.5291327205808042	134|659|805|808|891|994|1026|1062|1163|1164|1191|1605|1894|1906|1950|1956|1958|1969|2048|2180|3619|3654|3667|3791|4233|4254|4296|4919|5478|5716|6850|7295|7804|7855|8525|9618|9928|10454|22943|22974|23118|51347|84722|100133941	ADORA1|BMPR2|CALM2|CALM3|CCNB1|CDC25B|CDKN1A|CENPE|CKS1B|CKS2|CLU|DAG1|ECT2|EDN1|EGF|EGFR|EGR1|EPHA2|EPHB2|ACSL1|INCENP|IRAK1|IRS1|KDR|MET|KITLG|MAP3K11|ROR1|PPIA|PSMD10|SYK|TXN|LRP8|FZD5|DGKZ|TRAF4|KIF14|TAB1|DKK1|TPX2|TAB2|TAOK3|PSRC1|CD24	-4.455875353	0	15	0	0	-13.90134912	2.8451221452678657
1	-6.018267705	R-HSA-187037	M1	1	0	Reactome Gene Sets	6	Signaling by NTRK1 (TRKA)		-6.018267705	3.8396778864832406	6.289506844	30198	115	1231	18	1.4622258326563768	0.34212087459705354	163|1173|1958|2353|2354|3398|3399|3667|3726|5295|5296|5516|5518|6016|6446|6654|8660|53358	AP2B1|AP2M1|EGR1|FOS|FOSB|ID2|ID3|IRS1|JUNB|PIK3R1|PIK3R2|PPP2CB|PPP2R1A|RIT1|SGK1|SOS1|IRS2|SHC3	-4.44689779	0	135	1	1	-6.018267705	4.403049428232206
1	-6.017027965	GO:0034728	M1	1	0	GO Biological Processes	19	nucleosome organization	19_GO:0009987 cellular process	-6.017027965	3.2907808444453246	6.063983975522475	30198	164	1231	22	1.7871649065800161	0.37760471754061553	3005|3009|3018|3024|4171|4678|6599|6662|8352|8356|8358|8366|10847|23198|25842|54069|55355|64431|81611|83743|92815|128312	H1-0|H1-5|H2BC3|H1-1|MCM2|NASP|SMARCC1|SOX9|H3C3|H3C12|H3C2|H4C2|SRCAP|PSME4|ASF1A|MIS18A|HJURP|ACTR6|ANP32E|GRWD1|H2AW|H2BU1	-4.446383688	0	99	0	0	-7.233332519	4.599614134849716
1	-6.011222252	GO:0006935	M1	1	0	GO Biological Processes	19	chemotaxis	19_GO:0040011 locomotion	-6.011222252	2.181635162774569	5.525837443273944	30198	506	1231	45	3.655564581640942	0.5348863585231506	301|351|682|1605|1672|1808|1889|1906|1948|1949|1969|2048|2115|3164|3799|3958|3965|4192|4233|4854|4983|5339|5361|5362|5364|5478|5818|6152|6279|6280|6558|6654|6729|6850|7226|8829|9750|10457|10512|11313|23654|27237|30817|55558|219699	ANXA1|APP|BSG|DAG1|DEFB1|DPYSL2|ECE1|EDN1|EFNB2|EFNB3|EPHA2|EPHB2|ETV1|NR4A1|KIF5B|LGALS3|LGALS9|MDK|MET|NOTCH3|OPHN1|PLEC|PLXNA1|PLXNA2|PLXNB1|PPIA|NECTIN1|RPL24|S100A8|S100A9|SLC12A2|SOS1|SRP54|SYK|TRPM2|NRP1|RIPOR2|GPNMB|SEMA3C|LYPLA2|PLXNB2|ARHGEF16|ADGRE2|PLXNA3|UNC5B	-4.441302404	0	13	0	0	-14.0538124	2.809749603667374
1	-6.007436941	GO:0061982	M1	1	0	GO Biological Processes	19	meiosis I cell cycle process	19_GO:0022414 reproductive process	-6.007436941	3.670033325444392	6.2158964844949605	30198	127	1231	19	1.5434606011372867	0.3513508681704764	675|898|994|1164|2956|5347|5885|6790|7153|7314|9133|9232|9319|9700|10403|25788|55706|151246|284071	BRCA2|CCNE1|CDC25B|CKS2|MSH6|PLK1|RAD21|AURKA|TOP2A|UBB|CCNB2|PTTG1|TRIP13|ESPL1|NDC80|RAD54B|NDC1|SGO2|MEIOC	-4.438240313	0	33	0	0	-11.55536147	4.313191276635631
1	-5.997996122	M115	M1	1	0	Canonical Pathways	11	PID REG GR PATHWAY		-5.997996122	4.487428424243625	6.518876466512148	30198	82	1231	15	1.2185215272136474	0.3126981685351952	1026|1958|2353|3065|3164|3383|3659|3725|3852|3861|5106|5566|6446|6599|51111	CDKN1A|EGR1|FOS|HDAC1|NR4A1|ICAM1|IRF1|JUN|KRT5|KRT14|PCK2|PRKACA|SGK1|SMARCC1|KMT5B	-4.429521515	0	136	1	1	-5.997996122	4.487428424243625
1	-5.996591362	GO:0120039	M1	1	0	GO Biological Processes	19	plasma membrane bounded cell projection morphogenesis	19_GO:0032502 developmental process	-5.996591362	2.2495929393151446	5.555075754732642	30198	458	1231	42	3.4118602761982126	0.5174024646038765	351|682|1605|1808|1889|1906|1948|1949|1969|2048|2115|3799|4131|4133|4854|4983|5361|5362|5364|5818|6152|6277|6446|6654|6790|7314|7345|7414|7804|8829|9585|10512|10787|11313|23654|28988|51177|51347|55558|57698|203447|219699	APP|BSG|DAG1|DPYSL2|ECE1|EDN1|EFNB2|EFNB3|EPHA2|EPHB2|ETV1|KIF5B|MAP1B|MAP2|NOTCH3|OPHN1|PLXNA1|PLXNA2|PLXNB1|NECTIN1|RPL24|S100A6|SGK1|SOS1|AURKA|UBB|UCHL1|VCL|LRP8|NRP1|KIF20B|SEMA3C|NCKAP1|LYPLA2|PLXNB2|DBNL|PLEKHO1|TAOK3|PLXNA3|SHTN1|NRK|UNC5B	-4.428837575	0	13	0	0	-14.0538124	2.809749603667374
1	-5.964678779	GO:0042330	M1	1	0	GO Biological Processes	19	taxis	19_GO:0040011 locomotion	-5.964678779	2.173046047960496	5.496686707076791	30198	508	1231	45	3.655564581640942	0.5348863585231506	301|351|682|1605|1672|1808|1889|1906|1948|1949|1969|2048|2115|3164|3799|3958|3965|4192|4233|4854|4983|5339|5361|5362|5364|5478|5818|6152|6279|6280|6558|6654|6729|6850|7226|8829|9750|10457|10512|11313|23654|27237|30817|55558|219699	ANXA1|APP|BSG|DAG1|DEFB1|DPYSL2|ECE1|EDN1|EFNB2|EFNB3|EPHA2|EPHB2|ETV1|NR4A1|KIF5B|LGALS3|LGALS9|MDK|MET|NOTCH3|OPHN1|PLEC|PLXNA1|PLXNA2|PLXNB1|PPIA|NECTIN1|RPL24|S100A8|S100A9|SLC12A2|SOS1|SRP54|SYK|TRPM2|NRP1|RIPOR2|GPNMB|SEMA3C|LYPLA2|PLXNB2|ARHGEF16|ADGRE2|PLXNA3|UNC5B	-4.397644618	0	13	0	0	-14.0538124	2.809749603667374
1	-5.946359653	GO:0006826	M1	1	0	GO Biological Processes	19	iron ion transport	19_GO:0051179 localization	-5.946359653	5.554251030761922	6.840792578734863	30198	53	1231	12	0.974817222	0.2800305390697998	392|1356|2495|2512|3658|5818|7018|7037|10058|55652|64116|79689	ARHGAP1|CP|FTH1|FTL|IREB2|NECTIN1|TF|TFRC|ABCB6|SLC48A1|SLC39A8|STEAP4	-4.380043929	0	29	0	0	-12.02721113	8.177091795288383
1	-5.927979924	GO:0042180	M1	1	0	GO Biological Processes	19	cellular ketone metabolic process	19_GO:0008152 metabolic process	-5.927979924	4.433363021541894	6.456936331252995	30198	83	1231	15	1.2185215272136474	0.3126981685351952	231|873|1645|1646|1728|2739|4051|4835|6715|7167|8644|25953|57016|57834|84883	AKR1B1|CBR1|AKR1C1|AKR1C2|NQO1|GLO1|CYP4F3|NQO2|SRD5A1|TPI1|AKR1C3|PNKD|AKR1B10|CYP4F11|AIFM2	-4.362381449	0	85	0	0	-7.594691988	18.398456539398865
1	-5.916743644	GO:0032465	M1	1	0	GO Biological Processes	19	regulation of cytokinesis	19_GO:0050789 regulation of biological process	-5.916743644	4.175536235891941	6.3566465399988505	30198	94	1231	16	1.2997562956945572	0.32282045916517094	675|805|808|994|1894|3619|5347|6790|9055|9493|9585|9928|10112|10769|11113|55143	BRCA2|CALM2|CALM3|CDC25B|ECT2|INCENP|PLK1|AURKA|PRC1|KIF23|KIF20B|KIF14|KIF20A|PLK2|CIT|CDCA8	-4.352576124	0	119	0	0	-6.627982659	12.265637692932577
1	-5.916743644	R-HSA-3214815	M1	1	0	Reactome Gene Sets	6	HDACs deacetylate histones		-5.916743644	4.175536235891941	6.3566465399988505	30198	94	1231	16	1.2997562956945572	0.32282045916517094	3012|3018|3065|5926|8331|8332|8338|8352|8356|8358|8366|9612|53615|79718|92815|128312	H2AC8|H2BC3|HDAC1|ARID4A|H2AC14|H2AC16|H2AC20|H3C3|H3C12|H3C2|H4C2|NCOR2|MBD3|TBL1XR1|H2AW|H2BU1	-4.352576124	0	34	0	0	-11.53255567	8.761169780666124
1	-5.909777422	GO:0098771	M1	1	0	GO Biological Processes	19	inorganic ion homeostasis	19_GO:0065007 biological regulation	-5.909777422	2.1849718967167338	5.474232304710703	30198	494	1231	44	3.5743298131600323	0.5291327205808042	134|351|476|481|483|525|794|811|857|858|1152|1317|1356|1906|2495|2512|3162|3658|3791|3954|4501|4609|4907|5566|6279|6280|6444|6507|6558|6647|6781|7018|7037|7184|8614|9497|10058|23241|50617|51076|57402|64116|79085|79689	ADORA1|APP|ATP1A1|ATP1B1|ATP1B3|ATP6V1B1|CALB2|CALR|CAV1|CAV2|CKB|SLC31A1|CP|EDN1|FTH1|FTL|HMOX1|IREB2|KDR|LETM1|MT1X|MYC|NT5E|PRKACA|S100A8|S100A9|SGCD|SLC1A3|SLC12A2|SOD1|STC1|TF|TFRC|HSP90B1|STC2|SLC4A7|ABCB6|PACS2|ATP6V0A4|CUTC|S100A14|SLC39A8|SLC25A23|STEAP4	-4.346323615	0	39	0	0	-10.90216654	2.7170716408394946
1	-5.897329763	hsa04115	M1	1	0	KEGG Pathway	24	p53 signaling pathway		-5.897329763	4.7046281561933165	6.532835035748095	30198	73	1231	14	1.1372867587327375	0.30221932242633837	891|898|900|901|983|1026|3486|3732|5366|9133|51512|54205|83667|84883	CCNB1|CCNE1|CCNG1|CCNG2|CDK1|CDKN1A|IGFBP3|CD82|PMAIP1|CCNB2|GTSE1|CYCS|SESN2|AIFM2	-4.334588499	0	12	0	0	-14.52189419	8.585946385052804
1	-5.895482321	GO:0050801	M1	1	0	GO Biological Processes	19	ion homeostasis	19_GO:0065007 biological regulation	-5.895482321	2.160288439	5.453212545	30198	511	1231	45	3.655564581640942	0.5348863585231506	134|351|476|481|483|525|794|811|857|858|1152|1317|1356|1906|2495|2512|3162|3658|3791|3954|4501|4609|4907|5566|6279|6280|6444|6507|6558|6647|6781|7018|7037|7184|8614|9497|10058|23241|23657|50617|51076|57402|64116|79085|79689	ADORA1|APP|ATP1A1|ATP1B1|ATP1B3|ATP6V1B1|CALB2|CALR|CAV1|CAV2|CKB|SLC31A1|CP|EDN1|FTH1|FTL|HMOX1|IREB2|KDR|LETM1|MT1X|MYC|NT5E|PRKACA|S100A8|S100A9|SGCD|SLC1A3|SLC12A2|SOD1|STC1|TF|TFRC|HSP90B1|STC2|SLC4A7|ABCB6|PACS2|SLC7A11|ATP6V0A4|CUTC|S100A14|SLC39A8|SLC25A23|STEAP4	-4.333452432	0	39	0	0	-10.90216654	2.7170716408394946
1	-5.890783819	R-HSA-8957322	M1	1	0	Reactome Gene Sets	6	Metabolism of steroids		-5.890783819	3.345173916254338	6.014724024	30198	154	1231	21	1.7059301380991063	0.36907553088911915	231|706|1645|1646|1717|1718|2194|2224|3638|3930|5465|6319|6715|6720|8644|8714|51360|64801|79718|114883|441282	AKR1B1|TSPO|AKR1C1|AKR1C2|DHCR7|DHCR24|FASN|FDPS|INSIG1|LBR|PPARA|SCD|SRD5A1|SREBF1|AKR1C3|ABCC3|MBTPS2|ARV1|TBL1XR1|OSBPL9|AKR1B15	-4.329464142	0	88	0	0	-7.504706488	10.51340373679935
1	-5.856230358	GO:0002520	M1	1	0	GO Biological Processes	19	immune system development	19_GO:0002376 immune system process	-5.856230358	1.9653096160349763	5.323052379450734	30198	699	1231	56	4.549147035	0.5939171516808226	142|211|301|351|675|677|1051|1316|1958|1969|2120|2194|2539|2739|2956|3313|3398|3658|3659|3694|3725|3726|3791|3930|3965|4254|4602|4627|5295|5296|5926|5971|6422|6482|6647|6729|6850|6932|7018|7037|7153|7226|7374|7855|8581|9133|9734|9833|23094|23218|25939|54443|93436|116151|124976|150372	PARP1|ALAS1|ANXA1|APP|BRCA2|ZFP36L1|CEBPB|KLF6|EGR1|EPHA2|ETV6|FASN|G6PD|GLO1|MSH6|HSPA9|ID2|IREB2|IRF1|ITGB6|JUN|JUNB|KDR|LBR|LGALS9|KITLG|MYB|MYH9|PIK3R1|PIK3R2|ARID4A|RELB|SFRP1|ST3GAL1|SOD1|SRP54|SYK|TCF7|TF|TFRC|TOP2A|TRPM2|UNG|FZD5|LY6D|CCNB2|HDAC9|MELK|SIPA1L3|NBEAL2|SAMHD1|ANLN|ARMC6|FAM210B|SPNS2|NFAM1	-4.295619733	0	137	1	1	-5.856230358	3.1721476792067005
1	-5.854141622	WP98	M1	1	0	WikiPathways	27	Prostaglandin synthesis and regulation		-5.854141622	5.996533983	6.914630935932575	30198	45	1231	11	0.8935824532900081	0.268218777	231|301|306|873|1645|1646|1906|6277|6281|6662|8644	AKR1B1|ANXA1|ANXA3|CBR1|AKR1C1|AKR1C2|EDN1|S100A6|S100A10|SOX9|AKR1C3	-4.294363125	0	85	0	0	-7.594691988	18.398456539398865
1	-5.853559108	R-HSA-9013405	M1	1	0	Reactome Gene Sets	6	RHOD GTPase cycle		-5.853559108	5.451394530192256	6.749190607427392	30198	54	1231	12	0.974817222	0.2800305390697998	392|857|3930|5295|5296|5361|5364|9497|23092|23344|79180|81624	ARHGAP1|CAV1|LBR|PIK3R1|PIK3R2|PLXNA1|PLXNB1|SLC4A7|ARHGAP26|ESYT1|EFHD2|DIAPH3	-4.294363125	0	19	0	0	-13.53243179	7.709829406986189
1	-5.850666856	GO:0043200	M1	1	0	GO Biological Processes	19	response to amino acid	19_GO:0050896 response to stimulus	-5.850666856	3.7420589571658702	6.152307619125506	30198	118	1231	18	1.4622258326563768	0.34212087459705354	445|824|1051|1290|1535|1728|1906|1956|2729|2730|3182|7494|10542|23677|51520|58528|83667|84687	ASS1|CAPN2|CEBPB|COL5A2|CYBA|NQO1|EDN1|EGFR|GCLC|GCLM|HNRNPAB|XBP1|LAMTOR5|SH3BP4|LARS1|RRAGD|SESN2|PPP1R9B	-4.292176469	0	106	0	0	-6.998384841	4.685749231
1	-5.844734726	R-HSA-113510	M1	1	0	Reactome Gene Sets	6	E2F mediated regulation of DNA replication		-5.844734726	8.920463776678236	7.661085042429385	30198	22	1231	8	0.6498781478472786	0.22901880415042564	891|983|5516|5518|5557|7027|23594|23595	CCNB1|CDK1|PPP2CB|PPP2R1A|PRIM1|TFDP1|ORC6|ORC3	-4.286948791	0	95	0	0	-7.330605483	16.354183590576767
1	-5.84024131	GO:0006270	M1	1	0	GO Biological Processes	19	DNA replication initiation	19_GO:0008152 metabolic process	-5.84024131	7.613154430096081	7.344908200374142	30198	29	1231	9	0.7311129163281884	0.24281179430667038	898|4171|4172|4173|4174|4175|5557|23594|23595	CCNE1|MCM2|MCM3|MCM4|MCM5|MCM6|PRIM1|ORC6|ORC3	-4.283158686	0	60	0	0	-8.930725697	20.44272948822096
1	-5.832167915	hsa05166	M1	1	0	KEGG Pathway	24	Human T-cell leukemia virus 1 infection		-5.832167915	2.8730322523986214	5.774229872435587	30198	222	1231	26	2.1121039805036554	0.4098199708035966	701|706|811|821|890|898|991|1026|1958|2224|2353|3105|3106|3107|3383|3725|4085|4609|5295|5296|5566|5971|8829|9133|9232|9700	BUB1B|TSPO|CALR|CANX|CCNA2|CCNE1|CDC20|CDKN1A|EGR1|FDPS|FOS|HLA-A|HLA-B|HLA-C|ICAM1|JUN|MAD2L1|MYC|PIK3R1|PIK3R2|PRKACA|RELB|NRP1|CCNB2|PTTG1|ESPL1	-4.277126906	0	53	0	0	-9.658471875	3.931294132350184
1	-5.832106405	GO:0006913	M1	1	0	GO Biological Processes	19	nucleocytoplasmic transport	19_GO:0051179 localization	-5.832106405	2.8065442178744027	5.7435229924593685	30198	236	1231	27	2.1933387489845653	0.41745344188530065	754|811|1026|1434|3313|3838|4116|5295|5976|6741|6850|7175|8878|9631|9688|9818|10553|10768|11260|23049|23165|23225|51319|55706|57122|144165|348995	PTTG1IP|CALR|CDKN1A|CSE1L|HSPA9|KPNA2|MAGOH|PIK3R1|UPF1|SSB|SYK|TPR|SQSTM1|NUP155|NUP93|NUP58|HTATIP2|AHCYL1|XPOT|SMG1|NUP205|NUP210|RSRC1|NDC1|NUP107|PRICKLE1|NUP43	-4.277126906	0	26	0	0	-12.23041549	10.902789060384512
[truncated: 2,001 more rows]
