# Supplementary material for: PTPN2 copper-sensing relays copper level fluctuations into EGFR/CREB activation and associated CTR1 transcriptional repression
Source: Nat Commun. 2024 Aug 13;15:6947. doi: 10.1038/s41467-024-50524-5 (PMC11322707; doi:10.1038/s41467-024-50524-5)
Supplement: Supplementary file 10 — Source Data [file 41467_2024_50524_MOESM10_ESM.xlsx]

## Sheet: Figure 1
Figure 1
Transcript	Concentration CuCl2 (uM)	Time (min)	Fold_Change		* All Fold_Change values reported in the spreadsheet correspond to 1 biological replicate
CTR1	10	60	0.948328		** Every 1 biological replicate reported in the spreadsheet was performed in parallel exactly 1 negative control biological replicate
CTR1	10	60	0.882853
CTR1	10	120	0.996245
CTR1	10	120	1.14118
CTR1	10	240	0.911816
CTR1	10	240	0.86124
CTR1	10	240	1.14791
CTR1	10	240	0.997355
CTR1	10	240	0.970237
CTR1	10	240	0.95558
CTR1	10	240	0.897585
CTR1	10	240	0.945708
CTR1	10	240	1.17282
CTR1	10	240	0.821982
CTR1	20	60	0.966322
CTR1	20	60	0.912688
CTR1	20	120	1.06298
CTR1	20	120	1.20375
CTR1	20	240	0.781625
CTR1	20	240	1.02136
CTR1	20	240	1.15317
CTR1	20	240	0.705568
CTR1	20	240	1.21189
CTR1	20	240	1.10755
CTR1	20	240	0.961045
CTR1	20	240	0.82442
CTR1	20	240	1.11915
CTR1	20	240	1.01196
CTR1	30	60	0.968725
CTR1	30	60	0.942771
CTR1	30	120	1.00485
CTR1	30	120	1.10215
CTR1	30	240	0.861722
CTR1	30	240	1.04042
CTR1	30	240	0.960979
CTR1	30	240	0.935837
CTR1	30	240	0.671424
CTR1	30	240	0.673188
CTR1	30	240	0.915876
CTR1	30	240	0.967134
CTR1	30	240	1.31033
CTR1	30	240	1.05986
CTR1	30	240	1.14953
CTR1	30	240	0.994422
CTR1	30	240	1.11231
CTR1	30	240	1.22407
CTR1	30	240	1.24675
CTR1	30	240	1.43349
CTR1	30	240	1.34251
CTR1	30	240	1.19614
CTR1	30	240	1.23667
CTR1	30	240	1.24267
CTR1	30	240	1.1645
CTR1	100	60	0.881181
CTR1	100	60	1.1044
CTR1	100	120	1.07723
CTR1	100	120	0.952243
CTR1	100	240	0.811741
CTR1	100	240	0.941605
CTR1	100	240	1.18638
CTR1	100	240	0.906145
CTR1	100	240	0.684369
CTR1	100	240	0.748963
CTR1	100	240	0.969007
CTR1	100	240	0.725842
CTR1	100	240	1.16736
CTR1	100	240	0.979582
CTR1	100	240	0.770712
CTR1	100	240	0.658633
CTR1	100	240	0.736348
CTR1	100	240	0.824157
CTR1	100	240	0.873173
CTR1	100	240	0.974723
CTR1	100	240	0.776818
CTR1	100	240	0.747736
CTR1	100	240	0.766946
CTR1	100	240	0.447394
CTR1	100	240	0.797881
CTR1	200	60	1.0197
CTR1	200	60	1.11658
CTR1	200	120	0.873507
CTR1	200	120	0.860625
CTR1	200	240	0.812441
CTR1	200	240	1.0306
CTR1	200	240	0.908313
CTR1	200	240	0.93881
CTR1	200	240	0.66539
CTR1	200	240	0.711736
CTR1	200	240	1.03183
CTR1	200	240	0.75297
CTR1	200	240	0.894491
CTR1	200	240	0.875108
EGR1	10	60	1.47677
EGR1	10	60	1.44202
EGR1	10	120	1.68296
EGR1	10	120	1.6618
EGR1	10	120	1.72185
EGR1	10	120	1.30729
EGR1	10	120	1.71305
EGR1	10	120	1.80324
EGR1	10	240	0.944999
EGR1	10	240	0.924452
EGR1	10	240	1.63491
EGR1	10	240	1.23118
EGR1	10	240	0.728255
EGR1	10	240	1.3056
EGR1	10	240	1.02756
EGR1	10	240	1.46947
EGR1	10	240	1.44725
EGR1	10	240	1.18215
EGR1	20	60	2.34761
EGR1	20	60	1.98066
EGR1	20	120	2.17244
EGR1	20	120	0.392016
EGR1	20	120	1.85364
EGR1	20	120	2.30726
EGR1	20	120	2.37457
EGR1	20	120	2.72873
EGR1	20	240	1.49561
EGR1	20	240	1.80557
EGR1	20	240	0.979025
EGR1	20	240	1.06804
EGR1	20	240	1.96755
EGR1	20	240	1.36125
EGR1	20	240	1.32891
EGR1	20	240	1.50764
EGR1	20	240	1.19871
EGR1	30	60	2.07355
EGR1	30	60	2.16338
EGR1	30	120	1.50555
EGR1	30	120	1.68307
EGR1	30	120	1.80643
EGR1	30	120	3.08354
EGR1	30	120	3.12801
EGR1	30	120	2.98291
EGR1	30	240	1.26598
EGR1	30	240	1.50044
EGR1	30	240	1.65511
EGR1	30	240	1.42846
EGR1	30	240	0.384184
EGR1	30	240	0.826185
EGR1	30	240	1.42395
EGR1	30	240	1.66421
EGR1	30	240	1.56693
EGR1	30	240	1.49284
EGR1	100	60	4.77785
EGR1	100	60	5.63631
EGR1	100	120	1.8319
EGR1	100	120	1.70582
EGR1	100	120	2.72449
EGR1	100	120	4.05702
EGR1	100	120	5.00898
EGR1	100	120	7.64968
EGR1	100	240	1.05547
EGR1	100	240	1.41142
EGR1	100	240	3.05395
EGR1	100	240	1.93405
EGR1	100	240	0.392585
EGR1	100	240	0.857606
EGR1	100	240	1.651
EGR1	100	240	1.36853
EGR1	100	240	1.7384
EGR1	100	240	1.5418
EGR1	200	60	6.35532
EGR1	200	60	6.34556
EGR1	200	120	1.74829
EGR1	200	120	2.69645
EGR1	200	120	9.74441
EGR1	200	120	7.00561
EGR1	200	120	5.5869
EGR1	200	120	4.31674
EGR1	200	240	1.69208
EGR1	200	240	1.7939
EGR1	200	240	2.38373
EGR1	200	240	2.28619
EGR1	200	240	0.455042
EGR1	200	240	0.926522
EGR1	200	240	2.16811
EGR1	200	240	1.48937
EGR1	200	240	1.85285
EGR1	200	240	1.58569
NAB1	10	60	0.881918
NAB1	10	60	0.854669
NAB1	10	120	1.32941
NAB1	10	120	1.16711
NAB1	10	120	1.27471
NAB1	10	120	1.05463
NAB1	10	120	0.954075
NAB1	10	120	1.09862
NAB1	10	240	0.948532
NAB1	10	240	1.33829
NAB1	10	240	1.2629
NAB1	10	240	1.17083
NAB1	10	240	1.05983
NAB1	10	240	1.19277
NAB1	20	60	1.08365
NAB1	20	120	1.57793
NAB1	20	120	1.56188
NAB1	20	120	1.39438
NAB1	20	120	1.18543
NAB1	20	120	1.10255
NAB1	20	120	1.17499
NAB1	20	240	1.00875
NAB1	20	240	1.34826
NAB1	20	240	1.30022
NAB1	20	240	1.75108
NAB1	20	240	1.23281
NAB1	20	240	1.37927
NAB1	30	60	0.914943
NAB1	30	120	1.61481
NAB1	30	120	1.51852
NAB1	30	120	1.39863
NAB1	30	120	1.22909
NAB1	30	120	1.11848
NAB1	30	120	1.21552
NAB1	30	240	0.830066
NAB1	30	240	1.50468
NAB1	30	240	1.32205
NAB1	30	240	1.7156
NAB1	30	240	1.29883
NAB1	30	240	1.45111
NAB1	100	60	0.930933
NAB1	100	120	1.62806
NAB1	100	120	1.51033
NAB1	100	120	1.38842
NAB1	100	120	1.39021
NAB1	100	120	1.26116
NAB1	100	120	1.84715
NAB1	100	240	1.05619
NAB1	100	240	1.40603
NAB1	100	240	1.35987
NAB1	100	240	2.48012
NAB1	100	240	1.22238
NAB1	100	240	1.77011
NAB1	200	60	0.930223
NAB1	200	120	1.53073
NAB1	200	120	1.4974
NAB1	200	120	2.099
NAB1	200	120	1.76533
NAB1	200	120	1.41908
NAB1	200	120	1.59553
NAB1	200	240	0.742033
NAB1	200	240	1.14076
NAB1	200	240	1.35105
NAB1	200	240	1.64686
NAB1	200	240	1.31764
NAB1	200	240	1.58157
NAB2	10	60	1.0537
NAB2	10	60	1.23814
NAB2	10	120	1.50529
NAB2	10	120	1.19505
NAB2	10	120	1.6156
NAB2	10	120	1.2291
NAB2	10	120	1.01691
NAB2	10	120	1.20767
NAB2	10	240	1.2198
NAB2	10	240	1.45851
NAB2	10	240	1.40762
NAB2	10	240	1.15107
NAB2	10	240	1.33545
NAB2	10	240	1.06549
NAB2	20	60	1.07738
NAB2	20	120	1.81674
NAB2	20	120	2.50884
NAB2	20	120	1.48019
NAB2	20	120	1.55489
NAB2	20	120	1.36954
NAB2	20	120	1.53475
NAB2	20	240	1.27202
NAB2	20	240	1.43423
NAB2	20	240	1.55533
NAB2	20	240	2.56023
NAB2	20	240	0.881723
NAB2	20	240	1.2946
NAB2	30	60	1.0749
NAB2	30	120	1.88554
NAB2	30	120	2.06053
NAB2	30	120	1.52351
NAB2	30	120	1.58922
NAB2	30	120	1.59499
NAB2	30	120	1.45905
NAB2	30	240	1.17531
NAB2	30	240	1.67521
NAB2	30	240	1.31195
NAB2	30	240	2.06411
NAB2	30	240	1.38214
NAB2	30	240	2.08235
NAB2	100	60	1.19229
NAB2	100	120	1.9507
NAB2	100	120	2.47961
NAB2	100	120	2.17231
NAB2	100	120	2.31867
NAB2	100	120	2.09687
NAB2	100	120	1.54599
NAB2	100	240	1.85589
NAB2	100	240	2.05307
NAB2	100	240	1.80045
NAB2	100	240	3.77548
NAB2	100	240	1.48229
NAB2	100	240	1.77959
NAB2	200	60	1.3034
NAB2	200	120	2.17271
NAB2	200	120	2.43061
NAB2	200	120	3.72862
NAB2	200	120	3.09924
NAB2	200	120	2.32156
NAB2	200	120	2.86867
NAB2	200	240	3.14201
NAB2	200	240	3.57993
NAB2	200	240	2.37063
NAB2	200	240	3.80611
NAB2	200	240	2.81674
NAB2	200	240	3.17408
P values
Transcript	Concentration of Copper	Time	t-test p-value
CTR1	10	60	0.235535
CTR1	20	60	0.265641
CTR1	30	60	0.181602
CTR1	100	60	0.958936
CTR1	200	60	0.39345
CTR1	10	120	0.516927
CTR1	20	120	0.30914
CTR1	30	120	0.469797
CTR1	100	120	0.852572
CTR1	200	120	0.0308217
CTR1	10	240	0.400427
CTR1	20	240	0.853445
CTR1	30	240	0.0782373
CTR1	100	240	0.000194764
CTR1	200	240	0.00706588
EGR1	10	60	0.024064
EGR1	20	60	0.0995161
EGR1	30	60	0.0255492
EGR1	100	60	0.0647278
EGR1	200	60	0.000580881
EGR1	10	120	0.000264009
EGR1	20	120	0.034322
EGR1	30	120	0.00757673
EGR1	100	120	0.0283025
EGR1	200	120	0.0174127
EGR1	10	240	0.0642073
EGR1	20	240	0.00510534
EGR1	30	240	0.034664
EGR1	100	240	0.0529739
EGR1	200	240	0.00684874
NAB1	10	60	0.0656221
NAB1	10	120	0.0505912
NAB1	20	120	0.0111505
NAB1	30	120	0.00688909
NAB1	100	120	0.00197697
NAB1	200	120	0.00136162
NAB1	10	240	0.0365215
NAB1	20	240	0.019139
NAB1	30	240	0.0331699
NAB1	100	240	0.0473144
NAB1	200	240	0.0778209
NAB2	10	60	0.358807
NAB2	10	120	0.0225687
NAB2	20	120	0.00876558
NAB2	30	120	0.000830787
NAB2	100	120	0.000423924
NAB2	200	120	0.000702747
NAB2	10	240	0.00723768
NAB2	20	240	0.0833564
NAB2	30	240	0.0119148
NAB2	100	240	0.020986
NAB2	200	240	0.000156486

## Sheet: Figure 2
Figure 2
Treatment	Transcript	Time (hr)	Fold_Change
CREB1 Knockdown	CTR1	24	1.71417
CREB1 Knockdown	CTR1	24	1.69534
CREB1 Knockdown	CTR1	24	1.77713
CREB Inhibitor	CTR1	24	1.09703
CREB Inhibitor	CTR1	24	1.5171
CREB Inhibitor	CTR1	24	1.50223
CREB Inhibitor	CTR1	24	1.04799
CREB Inhibitor	CTR1	24	1.22275
CREB Inhibitor	CTR1	24	1.21562
CREB Vector Transfect	CTR1	24	0.848406
CREB Vector Transfect	CTR1	24	0.786017
CREB Vector Transfect	CTR1	24	0.994117
CREB Vector Transfect	CTR1	24	0.826785
CREB Vector Transfect	CTR1	24	0.934535
CREB Vector Transfect	CTR1	24	0.895072
P values
Treatment	Transcript	Time (hr)	t-test p-value
CREB1 Knockdown	CTR1	24	0.0011491
CREB Inhibitor	CTR1	24	0.0220282
CREB Vector Transfect	CTR1	24	0.0121121

## Sheet: Figure 4
Figure 4a	qPCR						P values
Transcript	Transfection and Condition	Time After Cu (min)	Fold_Change	Normalized to ___			Transcript	Transfection and Condition	Time After Cu (min)	t-test p-value	Normalized to ___
EGR1	Neg + Cu	60	2.13256	Neg siRNA transfect			EGR1	Neg + Cu	60	0.00937725	Neg siRNA transfect
EGR1	Neg + Cu	60	1.95436	Neg siRNA transfect			EGR1	PTPN2	60	0.00853131	Neg siRNA transfect
EGR1	Neg + Cu	60	2.33988	Neg siRNA transfect			EGR1	PTPN2 + Cu	60	0.164745	Neg siRNA transfect
EGR1	PTPN2	60	0.692781	Neg siRNA transfect			EGR1	PTPN1	60	0.109019	Neg siRNA transfect
EGR1	PTPN2	60	0.574897	Neg siRNA transfect			EGR1	PTPN1 + Cu	60	0.0174542	Neg siRNA transfect
EGR1	PTPN2	60	0.614412	Neg siRNA transfect			EGR1	DUSP1	60	0.00400194	Neg siRNA transfect
EGR1	PTPN2 + Cu	60	1.17976	Neg siRNA transfect			EGR1	DUSP1 + Cu	60	0.31646	Neg siRNA transfect
EGR1	PTPN2 + Cu	60	1.01141	Neg siRNA transfect			EGR1	MTM1	60	0.0629016	Neg siRNA transfect
EGR1	PTPN2 + Cu	60	1.21858	Neg siRNA transfect			EGR1	MTM1 + Cu	60	0.20008	Neg siRNA transfect
EGR1	PTPN1	60	0.906403	Neg siRNA transfect			EGR1	PTEN	60	0.0165239	Neg siRNA transfect
EGR1	PTPN1	60	0.719748	Neg siRNA transfect			EGR1	PTEN + Cu	60	0.011891	Neg siRNA transfect
EGR1	PTPN1	60	0.574809	Neg siRNA transfect			EGR1	PTPRJ	60	0.0457123	Neg siRNA transfect
EGR1	PTPN1 + Cu	60	1.72947	Neg siRNA transfect			EGR1	PTPRJ + Cu	60	0.0132825	Neg siRNA transfect
EGR1	PTPN1 + Cu	60	1.86083	Neg siRNA transfect			EGR1	PTPRG	60	0.638083	Neg siRNA transfect
EGR1	PTPN1 + Cu	60	2.14293	Neg siRNA transfect			EGR1	PTPRG + Cu	60	0.120833	Neg siRNA transfect
EGR1	DUSP1	60	0.674158	Neg siRNA transfect			EGR1	PTPN2	60	0.0420732	Neg siRNA transfect + Cu
EGR1	DUSP1	60	0.599948	Neg siRNA transfect			EGR1	PTPN1	60	0.327727	Neg siRNA transfect + Cu
EGR1	DUSP1	60	0.658436	Neg siRNA transfect			EGR1	DUSP1	60	0.757052	Neg siRNA transfect + Cu
EGR1	DUSP1 + Cu	60	1.17504	Neg siRNA transfect			EGR1	MTM1	60	0.91825	Neg siRNA transfect + Cu
EGR1	DUSP1 + Cu	60	0.996572	Neg siRNA transfect			EGR1	PTEN	60	0.133857	Neg siRNA transfect + Cu
EGR1	DUSP1 + Cu	60	1.81309	Neg siRNA transfect			EGR1	PTPRJ	60	0.856124	Neg siRNA transfect + Cu
EGR1	MTM1	60	0.849537	Neg siRNA transfect			EGR1	PTPRG	60	0.696582	Neg siRNA transfect + Cu
EGR1	MTM1	60	0.772661	Neg siRNA transfect
EGR1	MTM1	60	0.624066	Neg siRNA transfect
EGR1	MTM1 + Cu	60	1.76843	Neg siRNA transfect
EGR1	MTM1 + Cu	60	0.969607	Neg siRNA transfect
EGR1	MTM1 + Cu	60	1.84593	Neg siRNA transfect
EGR1	PTEN	60	0.484125	Neg siRNA transfect
EGR1	PTEN	60	0.513716	Neg siRNA transfect
EGR1	PTEN	60	0.670367	Neg siRNA transfect
EGR1	PTEN + Cu	60	1.88377	Neg siRNA transfect
EGR1	PTEN + Cu	60	1.60031	Neg siRNA transfect
EGR1	PTEN + Cu	60	1.7476	Neg siRNA transfect
EGR1	PTPRJ	60	0.747018	Neg siRNA transfect
EGR1	PTPRJ	60	0.558661	Neg siRNA transfect
EGR1	PTPRJ	60	0.774767	Neg siRNA transfect
EGR1	PTPRJ + Cu	60	1.62152	Neg siRNA transfect
EGR1	PTPRJ + Cu	60	1.45195	Neg siRNA transfect
EGR1	PTPRJ + Cu	60	1.43949	Neg siRNA transfect
EGR1	PTPRG	60	0.727751	Neg siRNA transfect
EGR1	PTPRG	60	0.999876	Neg siRNA transfect
EGR1	PTPRG	60	1.09219	Neg siRNA transfect
EGR1	PTPRG + Cu	60	3.03648	Neg siRNA transfect
EGR1	PTPRG + Cu	60	1.45511	Neg siRNA transfect
EGR1	PTPRG + Cu	60	2.10154	Neg siRNA transfect
EGR1	Neg + Cu	60	2.13256	Neg siRNA transfect
EGR1	Neg + Cu	60	1.95436	Neg siRNA transfect
EGR1	Neg + Cu	60	2.33988	Neg siRNA transfect
EGR1	PTPN2 + Cu	60	1.70294	Neg siRNA transfect
EGR1	PTPN2 + Cu	60	1.75929	Neg siRNA transfect
EGR1	PTPN2 + Cu	60	1.98332	Neg siRNA transfect
EGR1	PTPN1 + Cu	60	1.90806	Neg siRNA transfect
EGR1	PTPN1 + Cu	60	2.5854	Neg siRNA transfect
EGR1	PTPN1 + Cu	60	3.72807	Neg siRNA transfect
EGR1	DUSP1 + Cu	60	1.74297	Neg siRNA transfect
EGR1	DUSP1 + Cu	60	1.6611	Neg siRNA transfect
EGR1	DUSP1 + Cu	60	2.75363	Neg siRNA transfect
EGR1	MTM1 + Cu	60	2.08164	Neg siRNA transfect
EGR1	MTM1 + Cu	60	1.25489	Neg siRNA transfect
EGR1	MTM1 + Cu	60	2.95791	Neg siRNA transfect
EGR1	PTEN + Cu	60	3.89108	Neg siRNA transfect
EGR1	PTEN + Cu	60	3.11516	Neg siRNA transfect
EGR1	PTEN + Cu	60	2.60692	Neg siRNA transfect
EGR1	PTPRJ + Cu	60	2.17065	Neg siRNA transfect
EGR1	PTPRJ + Cu	60	2.59898	Neg siRNA transfect
EGR1	PTPRJ + Cu	60	1.85796	Neg siRNA transfect
EGR1	PTPRG + Cu	60	4.17242	Neg siRNA transfect
EGR1	PTPRG + Cu	60	1.45529	Neg siRNA transfect
EGR1	PTPRG + Cu	60	1.92415	Neg siRNA transfect
EGR1	Neg + Cu	60	2.13256	Neg siRNA transfect
EGR1	Neg + Cu	60	1.95436	Neg siRNA transfect
EGR1	Neg + Cu	60	2.33988	Neg siRNA transfect
EGR1	PTPN2 + Cu	60	1.70294	PTPN2 siRNA transfect
EGR1	PTPN2 + Cu	60	1.75929	PTPN2 siRNA transfect
EGR1	PTPN2 + Cu	60	1.98332	PTPN2 siRNA transfect
EGR1	PTPN1 + Cu	60	1.90806	PTPN1 siRNA transfect
EGR1	PTPN1 + Cu	60	2.5854	PTPN1 siRNA transfect
EGR1	PTPN1 + Cu	60	3.72807	PTPN1 siRNA transfect
EGR1	DUSP1 + Cu	60	1.74297	DUSP1 siRNA transfect
EGR1	DUSP1 + Cu	60	1.6611	DUSP1 siRNA transfect
EGR1	DUSP1 + Cu	60	2.75363	DUSP1 siRNA transfect
EGR1	MTM1 + Cu	60	2.08164	MTM1 siRNA transfect
EGR1	MTM1 + Cu	60	1.25489	MTM1 siRNA transfect
EGR1	MTM1 + Cu	60	2.95791	MTM1 siRNA transfect
EGR1	PTEN + Cu	60	3.89108	PTEN siRNA transfect
EGR1	PTEN + Cu	60	3.11516	PTEN siRNA transfect
EGR1	PTEN + Cu	60	2.60692	PTEN siRNA transfect
EGR1	PTPRJ + Cu	60	2.17065	PTPRJ siRNA transfect
EGR1	PTPRJ + Cu	60	2.59898	PTPRJ siRNA transfect
EGR1	PTPRJ + Cu	60	1.85796	PTPRJ siRNA transfect
EGR1	PTPRG + Cu	60	4.17242	PTPRG siRNA transfect
EGR1	PTPRG + Cu	60	1.45529	PTPRG siRNA transfect
EGR1	PTPRG + Cu	60	1.92415	PTPRG siRNA transfect
Figure 4b	Absorbance values
	ΔPTP1B		ΔPTP1B + 1 Cu1+ eq.		ΔPTP1B + 10 Cu1+ eq.		ΔPTP1B + 100 Cu1+ eq.			ΔPTP1B		ΔPTP1B + 1 Cu1+ eq.		ΔPTP1B + 10 Cu1+ eq.		ΔPTP1B + 100 Cu1+ eq.			ΔPTP1B		ΔPTP1B + 1 Cu1+ eq.		ΔPTP1B + 10 Cu1+ eq.		ΔPTP1B + 100 Cu1+ eq.			ΔPTP1B		ΔPTP1B + 1 Cu1+ eq.		ΔPTP1B + 10 Cu1+ eq.		ΔPTP1B + 100 Cu1+ eq.			ΔPTP1B		ΔPTP1B + 1 Cu1+ eq.		ΔPTP1B + 10 Cu1+ eq.		ΔPTP1B + 100 Cu1+ eq.			ΔPTP1B		ΔPTP1B + 1 Cu1+ eq.
Time	R1	R2	R1	R2	R1	R2	R1	R2		R3	R4	R3	R4	R3	R4	R3	R4		R5	R6	R5	R6	R5	R6	R5	R6		R7	R8	R7	R8	R7	R8	R7	R8		R9	R10	R9	R10	R9	R10	R9	R10		R11	R12	R11	R12
00:00:00	0	0	0	0	0	0	0	0		0	0	0	0	0	0	0	0		0	0	0	0	0	0	0	0		0	0	0	0	0	0	0	0		0	0	0	0	0	0	0	0		0	0	0	0
00:00:30	0.008	0.01	0.011	0.008	0.006	0.009	0.007	0.006		0.007	0.009	0.009	0.005	0.004	0.011	0.006	0.007		0.009	0.007	0.008	0.01	0.008	0.008	0.005	0.009		0.009	0.01	0.008	0.011	0.007	0.007	0.009	0.008		0.009	0.008	0.006	0.008	0.008	0.009	0.009	0.005		0.01	0.009	0.01	0.01
00:01:00	0.016	0.022	0.02	0.015	0.014	0.018	0.018	0.014		0.017	0.019	0.018	0.014	0.013	0.022	0.015	0.013		0.019	0.016	0.016	0.018	0.016	0.016	0.011	0.016		0.017	0.017	0.016	0.019	0.015	0.015	0.018	0.018		0.017	0.017	0.015	0.017	0.015	0.017	0.019	0.014		0.019	0.018	0.018	0.019
00:01:30	0.028	0.031	0.029	0.026	0.024	0.027	0.027	0.022		0.029	0.027	0.025	0.023	0.019	0.033	0.023	0.023		0.029	0.024	0.023	0.026	0.024	0.026	0.016	0.025		0.028	0.03	0.025	0.027	0.023	0.024	0.027	0.026		0.029	0.027	0.024	0.026	0.024	0.027	0.027	0.021		0.028	0.029	0.026	0.027
00:02:00	0.037	0.038	0.037	0.033	0.032	0.035	0.034	0.03		0.038	0.036	0.032	0.03	0.027	0.041	0.03	0.03		0.038	0.034	0.03	0.036	0.032	0.034	0.021	0.031		0.038	0.037	0.033	0.035	0.034	0.033	0.037	0.031		0.04	0.037	0.031	0.035	0.03	0.035	0.035	0.031		0.037	0.036	0.036	0.033
00:02:30	0.047	0.05	0.049	0.041	0.041	0.043	0.044	0.038		0.049	0.046	0.043	0.036	0.034	0.051	0.036	0.039		0.05	0.043	0.04	0.045	0.04	0.043	0.03	0.038		0.048	0.048	0.043	0.043	0.041	0.041	0.046	0.041		0.05	0.046	0.04	0.044	0.043	0.043	0.044	0.04		0.05	0.043	0.044	0.043
00:03:00	0.059	0.058	0.055	0.049	0.051	0.054	0.051	0.045		0.06	0.057	0.05	0.046	0.044	0.06	0.048	0.045		0.06	0.053	0.046	0.052	0.05	0.052	0.038	0.049		0.058	0.056	0.05	0.051	0.048	0.049	0.054	0.049		0.06	0.055	0.049	0.055	0.05	0.053	0.053	0.046		0.061	0.053	0.051	0.051
00:03:30	0.069	0.068	0.066	0.058	0.058	0.063	0.061	0.052		0.071	0.065	0.057	0.054	0.052	0.07	0.055	0.054		0.069	0.064	0.057	0.061	0.059	0.058	0.044	0.055		0.069	0.065	0.057	0.058	0.057	0.058	0.063	0.058		0.066	0.065	0.057	0.061	0.058	0.061	0.061	0.056		0.07	0.062	0.058	0.06
00:04:00	0.08	0.079	0.073	0.065	0.064	0.068	0.069	0.061		0.08	0.076	0.066	0.062	0.058	0.078	0.064	0.062		0.079	0.074	0.062	0.069	0.066	0.069	0.05	0.064		0.077	0.076	0.067	0.069	0.065	0.067	0.072	0.067		0.076	0.074	0.066	0.071	0.066	0.069	0.069	0.064		0.079	0.071	0.068	0.065
00:04:30	0.09	0.091	0.082	0.072	0.075	0.078	0.076	0.07		0.09	0.084	0.073	0.07	0.066	0.089	0.071	0.072		0.089	0.085	0.071	0.079	0.074	0.076	0.057	0.07		0.086	0.084	0.075	0.077	0.073	0.076	0.078	0.072		0.083	0.083	0.072	0.077	0.075	0.078	0.078	0.072		0.09	0.082	0.076	0.073
00:05:00	0.101	0.098	0.09	0.08	0.083	0.088	0.084	0.077		0.099	0.095	0.082	0.079	0.074	0.096	0.078	0.079		0.098	0.091	0.08	0.087	0.081	0.085	0.065	0.078		0.095	0.093	0.083	0.083	0.082	0.083	0.087	0.079		0.095	0.092	0.081	0.087	0.082	0.084	0.086	0.078		0.097	0.091	0.081	0.081
00:05:30	0.113	0.107	0.098	0.09	0.089	0.096	0.095	0.084		0.109	0.101	0.09	0.086	0.081	0.104	0.087	0.086		0.108	0.101	0.086	0.094	0.089	0.091	0.071	0.088		0.104	0.101	0.09	0.092	0.089	0.091	0.097	0.089		0.104	0.102	0.088	0.094	0.092	0.094	0.094	0.087		0.106	0.1	0.09	0.089
00:06:00	0.123	0.116	0.106	0.097	0.098	0.104	0.101	0.094		0.119	0.11	0.096	0.093	0.09	0.113	0.095	0.094		0.118	0.109	0.095	0.104	0.1	0.101	0.078	0.094		0.113	0.11	0.099	0.101	0.099	0.101	0.105	0.097		0.112	0.11	0.098	0.103	0.098	0.104	0.1	0.094		0.117	0.108	0.098	0.095
00:06:30	0.134	0.124	0.113	0.104	0.106	0.112	0.109	0.101		0.128	0.119	0.104	0.102	0.099	0.12	0.103	0.103		0.127	0.118	0.102	0.112	0.106	0.109	0.087	0.102		0.122	0.119	0.107	0.108	0.105	0.108	0.113	0.104		0.122	0.119	0.105	0.112	0.106	0.113	0.108	0.101		0.126	0.118	0.104	0.106
00:07:00	0.145	0.133	0.12	0.111	0.114	0.122	0.119	0.108		0.136	0.127	0.111	0.111	0.104	0.13	0.11	0.111		0.135	0.128	0.109	0.118	0.114	0.117	0.093	0.11		0.132	0.13	0.115	0.115	0.115	0.116	0.121	0.111		0.132	0.128	0.114	0.12	0.116	0.121	0.117	0.11		0.135	0.127	0.113	0.112
00:07:30	0.154	0.141	0.129	0.12	0.124	0.128	0.124	0.117		0.146	0.136	0.12	0.116	0.113	0.137	0.119	0.119		0.145	0.135	0.117	0.128	0.122	0.126	0.101	0.119		0.141	0.137	0.123	0.123	0.122	0.124	0.128	0.12		0.142	0.136	0.121	0.127	0.123	0.13	0.126	0.118		0.141	0.138	0.121	0.12
00:08:00	0.164	0.151	0.136	0.127	0.13	0.138	0.132	0.123		0.155	0.145	0.127	0.125	0.12	0.146	0.127	0.127		0.154	0.143	0.125	0.136	0.13	0.133	0.107	0.127		0.149	0.146	0.13	0.132	0.131	0.131	0.139	0.128		0.149	0.145	0.13	0.136	0.131	0.135	0.133	0.125		0.15	0.147	0.127	0.127
00:08:30	0.176	0.159	0.144	0.135	0.137	0.144	0.141	0.132		0.165	0.154	0.136	0.132	0.127	0.155	0.134	0.135		0.164	0.152	0.133	0.145	0.137	0.14	0.114	0.134		0.158	0.159	0.139	0.14	0.138	0.141	0.144	0.134		0.159	0.154	0.14	0.143	0.138	0.146	0.142	0.133		0.158	0.155	0.134	0.136
00:09:00	0.186	0.169	0.152	0.143	0.146	0.154	0.15	0.139		0.175	0.162	0.143	0.14	0.136	0.164	0.142	0.143		0.173	0.162	0.14	0.155	0.146	0.148	0.124	0.144		0.168	0.169	0.148	0.147	0.147	0.147	0.155	0.143		0.167	0.163	0.147	0.153	0.147	0.153	0.149	0.141		0.167	0.166	0.143	0.143
00:09:30	0.197	0.177	0.16	0.15	0.154	0.161	0.155	0.146		0.184	0.169	0.15	0.149	0.144	0.172	0.15	0.152		0.183	0.172	0.151	0.163	0.154	0.157	0.131	0.151		0.176	0.175	0.156	0.154	0.156	0.157	0.163	0.149		0.177	0.173	0.155	0.162	0.155	0.163	0.155	0.148		0.179	0.175	0.152	0.148
00:10:00	0.208	0.186	0.169	0.157	0.161	0.169	0.162	0.153		0.195	0.178	0.158	0.156	0.151	0.18	0.158	0.158		0.192	0.18	0.158	0.171	0.159	0.165	0.138	0.158		0.187	0.185	0.164	0.164	0.163	0.165	0.168	0.155		0.186	0.183	0.162	0.169	0.163	0.171	0.165	0.157		0.185	0.184	0.158	0.158
00:10:30	0.219	0.195	0.176	0.167	0.168	0.177	0.172	0.161		0.202	0.188	0.166	0.164	0.161	0.188	0.166	0.167		0.201	0.189	0.165	0.179	0.169	0.174	0.145	0.166		0.197	0.194	0.17	0.17	0.173	0.175	0.178	0.166		0.196	0.192	0.172	0.178	0.172	0.181	0.172	0.165		0.196	0.194	0.167	0.165
00:11:00	0.23	0.203	0.182	0.174	0.178	0.186	0.179	0.169		0.214	0.196	0.173	0.172	0.168	0.196	0.174	0.175		0.211	0.198	0.173	0.186	0.177	0.181	0.153	0.175		0.208	0.205	0.179	0.18	0.179	0.181	0.188	0.173		0.205	0.2	0.181	0.183	0.182	0.189	0.18	0.173		0.205	0.202	0.175	0.173
00:11:30	0.24	0.213	0.19	0.182	0.187	0.194	0.187	0.177		0.223	0.206	0.181	0.18	0.176	0.204	0.182	0.183		0.222	0.207	0.183	0.198	0.183	0.189	0.16	0.182		0.217	0.212	0.187	0.188	0.188	0.188	0.194	0.179		0.215	0.21	0.186	0.195	0.188	0.198	0.189	0.181		0.212	0.212	0.182	0.181
00:12:00	0.251	0.222	0.199	0.19	0.195	0.201	0.194	0.184		0.234	0.214	0.189	0.189	0.182	0.212	0.192	0.191		0.23	0.217	0.189	0.205	0.194	0.198	0.169	0.191		0.227	0.221	0.197	0.195	0.195	0.197	0.203	0.189		0.223	0.219	0.194	0.202	0.197	0.205	0.197	0.189		0.221	0.222	0.191	0.188
00:12:30	0.263	0.232	0.207	0.195	0.203	0.21	0.202	0.191		0.244	0.224	0.196	0.196	0.193	0.22	0.199	0.2		0.24	0.226	0.198	0.213	0.202	0.205	0.175	0.199		0.236	0.231	0.205	0.203	0.204	0.206	0.21	0.196		0.234	0.229	0.204	0.209	0.206	0.213	0.204	0.195		0.23	0.232	0.198	0.196
00:13:00	0.272	0.239	0.215	0.205	0.211	0.22	0.211	0.2		0.253	0.231	0.204	0.204	0.199	0.229	0.206	0.209		0.249	0.235	0.206	0.221	0.21	0.214	0.183	0.208		0.248	0.241	0.212	0.211	0.213	0.214	0.221	0.204		0.243	0.237	0.211	0.217	0.214	0.222	0.213	0.203		0.24	0.24	0.203	0.204
00:13:30	0.283	0.247	0.222	0.211	0.219	0.228	0.22	0.209		0.262	0.242	0.211	0.211	0.207	0.239	0.215	0.217		0.259	0.244	0.211	0.229	0.218	0.222	0.192	0.216		0.257	0.249	0.221	0.22	0.223	0.222	0.227	0.212		0.253	0.247	0.219	0.227	0.223	0.231	0.219	0.213		0.248	0.25	0.212	0.211
00:14:00	0.295	0.255	0.229	0.22	0.225	0.236	0.226	0.216		0.271	0.251	0.219	0.22	0.216	0.247	0.222	0.225		0.268	0.254	0.221	0.241	0.225	0.229	0.199	0.223		0.265	0.259	0.23	0.228	0.231	0.229	0.238	0.22		0.262	0.257	0.231	0.234	0.232	0.239	0.228	0.22		0.256	0.259	0.22	0.223
00:14:30	0.305	0.266	0.239	0.228	0.235	0.245	0.234	0.224		0.281	0.259	0.227	0.228	0.225	0.255	0.23	0.233		0.278	0.262	0.23	0.25	0.233	0.239	0.209	0.231		0.277	0.269	0.238	0.235	0.239	0.24	0.243	0.228		0.272	0.266	0.236	0.243	0.239	0.248	0.236	0.229		0.265	0.269	0.226	0.229
00:15:00	0.315	0.274	0.247	0.236	0.243	0.253	0.244	0.231		0.291	0.268	0.235	0.236	0.233	0.264	0.238	0.241		0.288	0.271	0.239	0.256	0.242	0.246	0.216	0.239		0.287	0.276	0.245	0.245	0.248	0.248	0.254	0.234		0.282	0.275	0.245	0.25	0.248	0.258	0.245	0.235		0.274	0.278	0.236	0.235
00:15:30	0.327	0.283	0.256	0.245	0.252	0.26	0.251	0.239		0.302	0.277	0.243	0.246	0.243	0.272	0.247	0.248		0.297	0.281	0.247	0.266	0.251	0.255	0.223	0.248		0.296	0.284	0.253	0.253	0.256	0.257	0.262	0.244		0.291	0.284	0.255	0.259	0.257	0.265	0.253	0.245		0.283	0.287	0.241	0.243
00:16:00	0.338	0.292	0.263	0.253	0.26	0.268	0.26	0.247		0.311	0.287	0.253	0.253	0.251	0.281	0.256	0.259		0.307	0.29	0.254	0.273	0.259	0.263	0.233	0.258		0.307	0.296	0.262	0.26	0.263	0.264	0.27	0.25		0.299	0.294	0.262	0.267	0.265	0.273	0.261	0.251		0.292	0.296	0.252	0.25
00:16:30	0.349	0.301	0.272	0.26	0.269	0.277	0.268	0.255		0.32	0.296	0.261	0.259	0.257	0.286	0.264	0.265		0.318	0.298	0.262	0.282	0.268	0.272	0.24	0.265		0.316	0.304	0.271	0.268	0.273	0.274	0.28	0.258		0.31	0.302	0.269	0.277	0.273	0.282	0.267	0.259		0.301	0.307	0.258	0.258
00:17:00	0.361	0.31	0.279	0.268	0.277	0.283	0.275	0.263		0.331	0.304	0.266	0.269	0.267	0.298	0.272	0.275		0.326	0.308	0.272	0.292	0.276	0.28	0.248	0.273		0.325	0.314	0.278	0.276	0.282	0.284	0.287	0.266		0.32	0.312	0.279	0.282	0.281	0.289	0.276	0.265		0.31	0.315	0.266	0.265
00:17:30	0.372	0.319	0.288	0.275	0.285	0.293	0.283	0.27		0.341	0.314	0.276	0.276	0.276	0.306	0.28	0.284		0.338	0.318	0.281	0.299	0.283	0.29	0.256	0.282		0.335	0.323	0.286	0.284	0.29	0.291	0.295	0.275		0.33	0.322	0.286	0.293	0.291	0.3	0.284	0.275		0.319	0.324	0.274	0.273
00:18:00	0.383	0.328	0.295	0.283	0.294	0.301	0.292	0.276		0.352	0.321	0.283	0.285	0.283	0.315	0.289	0.29		0.347	0.326	0.287	0.31	0.292	0.296	0.265	0.288		0.346	0.331	0.296	0.291	0.299	0.3	0.305	0.283		0.34	0.329	0.297	0.3	0.298	0.308	0.292	0.284		0.326	0.333	0.282	0.282
00:18:30	0.394	0.336	0.303	0.291	0.301	0.308	0.299	0.286		0.362	0.332	0.291	0.292	0.292	0.321	0.296	0.3		0.356	0.334	0.296	0.317	0.303	0.306	0.272	0.298		0.355	0.342	0.305	0.302	0.309	0.307	0.311	0.291		0.348	0.339	0.305	0.308	0.308	0.316	0.3	0.29		0.337	0.345	0.288	0.288
00:19:00	0.404	0.346	0.312	0.3	0.31	0.317	0.307	0.293		0.371	0.341	0.298	0.3	0.301	0.33	0.305	0.308		0.366	0.343	0.303	0.324	0.31	0.312	0.28	0.306		0.365	0.351	0.311	0.308	0.315	0.317	0.321	0.298		0.357	0.349	0.313	0.318	0.315	0.325	0.308	0.299		0.344	0.354	0.297	0.298
00:19:30	0.416	0.354	0.321	0.307	0.319	0.327	0.316	0.302		0.38	0.349	0.308	0.31	0.31	0.339	0.314	0.315		0.377	0.354	0.312	0.334	0.317	0.323	0.288	0.315		0.375	0.361	0.319	0.317	0.324	0.324	0.329	0.306		0.367	0.358	0.321	0.326	0.323	0.332	0.315	0.306		0.354	0.361	0.306	0.304
00:20:00	0.428	0.364	0.328	0.315	0.328	0.333	0.322	0.31		0.391	0.359	0.316	0.318	0.318	0.348	0.322	0.323		0.385	0.363	0.321	0.344	0.329	0.331	0.297	0.323		0.385	0.368	0.328	0.325	0.333	0.332	0.338	0.313		0.376	0.367	0.328	0.333	0.334	0.343	0.324	0.316		0.363	0.372	0.313	0.311
00:20:30	0.438	0.373	0.335	0.324	0.335	0.343	0.33	0.316		0.401	0.368	0.323	0.324	0.326	0.356	0.33	0.333		0.395	0.371	0.33	0.35	0.336	0.338	0.305	0.33		0.394	0.379	0.338	0.334	0.342	0.341	0.345	0.321		0.386	0.377	0.338	0.342	0.339	0.352	0.331	0.321		0.371	0.381	0.32	0.321
00:21:00	0.448	0.382	0.346	0.333	0.344	0.353	0.339	0.325		0.41	0.377	0.332	0.333	0.333	0.362	0.338	0.338		0.405	0.381	0.339	0.361	0.344	0.347	0.314	0.338		0.405	0.387	0.345	0.341	0.351	0.348	0.353	0.329		0.396	0.385	0.345	0.35	0.349	0.359	0.337	0.328		0.381	0.389	0.329	0.327
00:21:30	0.461	0.39	0.351	0.339	0.351	0.359	0.347	0.332		0.421	0.385	0.338	0.343	0.343	0.374	0.347	0.35		0.415	0.39	0.347	0.369	0.35	0.357	0.322	0.346		0.414	0.397	0.355	0.349	0.36	0.358	0.362	0.338		0.406	0.394	0.354	0.358	0.358	0.368	0.346	0.337		0.39	0.4	0.338	0.336
00:22:00	0.473	0.4	0.36	0.347	0.361	0.368	0.356	0.341		0.431	0.396	0.346	0.351	0.352	0.382	0.355	0.357		0.425	0.4	0.355	0.378	0.36	0.362	0.33	0.355		0.426	0.407	0.363	0.358	0.369	0.368	0.371	0.346		0.416	0.404	0.362	0.366	0.368	0.377	0.354	0.346		0.398	0.409	0.345	0.344
00:22:30	0.484	0.41	0.368	0.355	0.367	0.377	0.364	0.348		0.44	0.404	0.356	0.359	0.36	0.39	0.363	0.366		0.435	0.41	0.361	0.386	0.371	0.371	0.338	0.363		0.436	0.416	0.369	0.366	0.379	0.376	0.379	0.354		0.425	0.414	0.371	0.374	0.377	0.385	0.363	0.354		0.407	0.418	0.35	0.351
00:23:00	0.495	0.418	0.378	0.363	0.376	0.386	0.373	0.355		0.45	0.415	0.363	0.365	0.367	0.398	0.37	0.374		0.447	0.419	0.371	0.396	0.38	0.38	0.348	0.371		0.446	0.425	0.379	0.375	0.387	0.384	0.388	0.362		0.434	0.424	0.38	0.384	0.387	0.392	0.371	0.36		0.416	0.428	0.36	0.359
00:23:30	0.507	0.427	0.385	0.372	0.384	0.394	0.379	0.365		0.46	0.423	0.373	0.375	0.378	0.407	0.379	0.38		0.456	0.429	0.381	0.405	0.387	0.391	0.356	0.378		0.455	0.435	0.389	0.384	0.396	0.394	0.396	0.368		0.447	0.434	0.389	0.392	0.395	0.402	0.378	0.368		0.426	0.437	0.365	0.367
00:24:00	0.519	0.437	0.392	0.38	0.392	0.402	0.387	0.372		0.471	0.434	0.378	0.383	0.388	0.414	0.389	0.391		0.464	0.438	0.389	0.414	0.395	0.398	0.363	0.389		0.464	0.445	0.398	0.39	0.404	0.401	0.404	0.377		0.454	0.442	0.397	0.398	0.401	0.41	0.388	0.377		0.434	0.448	0.376	0.374
00:24:30	0.529	0.447	0.399	0.388	0.402	0.411	0.394	0.378		0.481	0.444	0.387	0.392	0.395	0.423	0.394	0.398		0.476	0.448	0.397	0.422	0.403	0.404	0.372	0.396		0.475	0.455	0.403	0.401	0.414	0.41	0.413	0.385		0.465	0.452	0.405	0.407	0.41	0.42	0.395	0.385		0.445	0.457	0.383	0.384
00:25:00	0.539	0.455	0.408	0.394	0.41	0.418	0.401	0.387		0.489	0.453	0.396	0.4	0.403	0.432	0.404	0.405		0.487	0.458	0.406	0.433	0.414	0.415	0.381	0.404		0.487	0.464	0.413	0.408	0.422	0.42	0.421	0.393		0.473	0.461	0.414	0.412	0.419	0.43	0.403	0.393		0.452	0.467	0.391	0.39
00:25:30	0.552	0.464	0.416	0.405	0.419	0.426	0.41	0.394		0.499	0.463	0.404	0.409	0.413	0.441	0.411	0.415		0.496	0.467	0.414	0.44	0.421	0.423	0.388	0.413		0.498	0.474	0.422	0.417	0.432	0.429	0.43	0.402		0.484	0.47	0.423	0.425	0.428	0.438	0.409	0.401		0.46	0.477	0.4	0.4
00:26:00	0.562	0.473	0.427	0.412	0.426	0.436	0.419	0.403		0.511	0.472	0.412	0.416	0.422	0.448	0.421	0.424		0.506	0.478	0.423	0.448	0.431	0.432	0.397	0.422		0.507	0.482	0.43	0.425	0.44	0.435	0.438	0.41		0.492	0.479	0.431	0.431	0.438	0.446	0.418	0.41		0.47	0.486	0.406	0.405
00:26:30	0.573	0.482	0.435	0.419	0.434	0.444	0.427	0.409		0.521	0.482	0.419	0.425	0.429	0.457	0.429	0.431		0.517	0.486	0.433	0.458	0.438	0.441	0.404	0.432		0.516	0.492	0.439	0.433	0.449	0.445	0.448	0.416		0.504	0.489	0.44	0.441	0.445	0.453	0.427	0.416		0.479	0.496	0.415	0.414
00:27:00	0.584	0.49	0.442	0.427	0.444	0.452	0.434	0.417		0.53	0.491	0.427	0.434	0.438	0.464	0.437	0.439		0.526	0.496	0.44	0.467	0.445	0.449	0.414	0.437		0.525	0.503	0.449	0.443	0.46	0.455	0.455	0.424		0.514	0.498	0.449	0.449	0.455	0.462	0.434	0.423		0.488	0.505	0.424	0.421
00:27:30	0.598	0.501	0.449	0.434	0.45	0.462	0.443	0.426		0.541	0.501	0.437	0.442	0.449	0.473	0.446	0.448		0.537	0.505	0.449	0.474	0.457	0.46	0.42	0.447		0.536	0.512	0.457	0.448	0.467	0.462	0.463	0.434		0.524	0.507	0.458	0.459	0.463	0.472	0.441	0.433		0.496	0.513	0.431	0.43
00:28:00	0.607	0.511	0.459	0.443	0.459	0.47	0.451	0.435		0.551	0.511	0.444	0.45	0.456	0.483	0.454	0.456		0.547	0.515	0.458	0.484	0.465	0.467	0.429	0.455		0.547	0.522	0.465	0.459	0.477	0.471	0.474	0.44		0.535	0.518	0.466	0.465	0.473	0.481	0.449	0.439		0.505	0.523	0.437	0.437
00:28:30	0.62	0.519	0.465	0.451	0.469	0.477	0.458	0.441		0.561	0.519	0.451	0.458	0.465	0.492	0.463	0.466		0.558	0.525	0.467	0.495	0.473	0.476	0.439	0.462		0.557	0.53	0.473	0.469	0.485	0.479	0.483	0.448		0.542	0.527	0.474	0.474	0.481	0.488	0.458	0.45		0.514	0.534	0.447	0.447
00:29:00	0.63	0.528	0.473	0.458	0.477	0.485	0.469	0.448		0.571	0.528	0.461	0.465	0.474	0.499	0.471	0.473		0.567	0.534	0.475	0.505	0.484	0.485	0.446	0.469		0.567	0.541	0.482	0.476	0.493	0.489	0.49	0.456		0.553	0.537	0.484	0.482	0.49	0.497	0.467	0.458		0.523	0.544	0.456	0.454
00:29:30	0.642	0.539	0.483	0.465	0.485	0.495	0.474	0.457		0.582	0.539	0.467	0.474	0.482	0.509	0.479	0.48		0.578	0.545	0.484	0.513	0.491	0.493	0.457	0.48		0.577	0.552	0.491	0.486	0.504	0.496	0.499	0.464		0.564	0.545	0.492	0.49	0.498	0.506	0.474	0.464		0.532	0.554	0.462	0.463
00:30:00	0.653	0.548	0.491	0.476	0.492	0.504	0.482	0.465		0.591	0.548	0.477	0.482	0.492	0.517	0.489	0.489		0.588	0.555	0.492	0.521	0.5	0.502	0.465	0.487		0.589	0.56	0.5	0.494	0.513	0.506	0.507	0.47		0.573	0.555	0.502	0.498	0.508	0.514	0.481	0.471		0.541	0.563	0.47	0.47
Fig 4d
Transcript	Concentration ZnCl2 (uM)	Time (min)	Fold_Change
EGR1	10	60	1.72221
EGR1	10	60	1.89809
EGR1	20	60	1.07555
EGR1	20	60	1.84533
EGR1	30	60	1.9207
EGR1	30	60	1.3994
EGR1	100	60	1.22512
EGR1	100	60	1.53851
EGR1	200	60	5.09741
EGR1	200	60	3.61034
Figure 4e	qPCR				P values
Transcript	Drug	Time (min)	Fold_Change		Transcript	Drug	Time (min)	t-test p-value
CTR1	CS1	240	0.944549		CTR1	CS1	240	0.0667726
CTR1	CS1	240	0.941333		CTR1	GTSM	240	0.0286342
CTR1	CS1	240	0.878994		EGR1	CS1	240	0.0346982
CTR1	GTSM	240	0.705406		EGR1	GTSM	240	0.00386919
CTR1	GTSM	240	0.759167
CTR1	GTSM	240	0.842682
EGR1	CS1	240	0.856219
EGR1	CS1	240	0.81954
EGR1	CS1	240	0.910392
EGR1	GTSM	240	54.3048
EGR1	GTSM	240	66.9242
EGR1	GTSM	240	63.6686
[truncated: 4 more columns]

## Sheet: Supplementary Figure 4
Supplementary Figure 4
Transcript	Concentration CuCl2 (uM)	Time (min)	Fold_Change
ATOX1	10	60	1.27386
ATOX1	10	60	1.26569
ATOX1	10	120	1.12251
ATOX1	10	120	1.063
ATOX1	10	240	0.971552
ATOX1	10	240	0.88026
ATOX1	10	240	1.23502
ATOX1	10	240	0.886196
ATOX1	10	240	1.01995
ATOX1	10	240	0.878387
ATOX1	20	60	1.26419
ATOX1	20	60	1.0591
ATOX1	20	120	1.20811
ATOX1	20	120	1.10083
ATOX1	20	240	0.863102
ATOX1	20	240	1.05757
ATOX1	20	240	1.51686
ATOX1	20	240	1.06154
ATOX1	20	240	1.06037
ATOX1	20	240	0.811606
ATOX1	30	60	1.16096
ATOX1	30	60	0.994366
ATOX1	30	120	1.16763
ATOX1	30	120	0.964656
ATOX1	30	240	1.11558
ATOX1	30	240	1.17998
ATOX1	30	240	2.00219
ATOX1	30	240	1.20091
ATOX1	30	240	1.04679
ATOX1	30	240	0.960818
ATOX1	100	60	1.1438
ATOX1	100	60	1.01292
ATOX1	100	120	1.31914
ATOX1	100	120	0.931596
ATOX1	100	240	0.86476
ATOX1	100	240	0.916299
ATOX1	100	240	1.33584
ATOX1	100	240	0.901962
ATOX1	100	240	1.09343
ATOX1	100	240	0.735838
ATOX1	200	60	1.17858
ATOX1	200	60	1.11231
ATOX1	200	120	1.14037
ATOX1	200	120	0.894455
ATOX1	200	240	0.817631
ATOX1	200	240	1.10516
ATOX1	200	240	1.31638
ATOX1	200	240	0.965811
ATOX1	200	240	1.0948
ATOX1	200	240	0.913834
P values
Transcript	Concentration of Copper	Time	t-test p-value
ATOX1	10	60	0.00964408
ATOX1	20	60	0.359892
ATOX1	30	60	0.522272
ATOX1	100	60	0.442965
ATOX1	200	60	0.14261
ATOX1	10	120	0.197618
ATOX1	20	120	0.212761
ATOX1	30	120	0.632289
ATOX1	100	120	0.634421
ATOX1	200	120	0.910441
ATOX1	10	240	0.719914
ATOX1	20	240	0.569023
ATOX1	30	240	0.16511
ATOX1	100	240	0.780564
ATOX1	200	240	0.640724

## Sheet: Supplementary Figure 6
Supplementary Figure 6a
Transcript	Concentration CuCl2 (uM)	Time (min)	Fold_Change	Drug Treatment	P values
EGR1	20	30	1.6562	Gefitinib	Transcript	Concentration of Copper	Time	t-test p-value	Drug Treatment
EGR1	20	30	0.873118	Gefitinib	EGR1	20	30	0.621595	Gefitinib
EGR1	20	45	1.05423	Gefitinib	EGR1	200	30	0.409431	Gefitinib
EGR1	20	45	0.710826	Gefitinib	EGR1	20	45	0.618015	Gefitinib
EGR1	20	60	1.0488	Gefitinib	EGR1	200	45	0.0943557	Gefitinib
EGR1	20	60	0.946117	Gefitinib	EGR1	20	60	0.968512	Gefitinib
EGR1	200	30	1.06397	Gefitinib	EGR1	200	60	0.686327	Gefitinib
EGR1	200	30	1.44662	Gefitinib	EGR1	0	60	0.000297378	Cetuximab
EGR1	200	45	0.865178	Gefitinib	EGR1	30	60	0.0081573	Cetuximab
EGR1	200	45	0.817851	Gefitinib
EGR1	200	60	1.63491	Gefitinib
EGR1	200	60	0.80868	Gefitinib
EGR1	0	60	0.412724	Cetuximab
EGR1	0	60	0.325903	Cetuximab
EGR1	0	60	0.475408	Cetuximab
EGR1	0	60	0.394447	Cetuximab
EGR1	30	60	0.629089	Cetuximab
EGR1	30	60	0.479157	Cetuximab
EGR1	30	60	0.705685	Cetuximab
EGR1	30	60	0.738004	Cetuximab
Supplementary Figure 6b					P values
Transcript	Concentration CuCl2 (uM)	Time (min)	Fold_Change	Drug Treatment	Transcript	Concentration of Copper	Time	t-test p-value	Drug Treatment
CTR1	0	240	1.27783	Cetuximab	CTR1	0	240	0.854793	Cetuximab
CTR1	0	240	0.826855	Cetuximab	CTR1	200	240	0.755181	Cetuximab
CTR1	200	240	1.4216	Cetuximab
CTR1	200	240	0.821332	Cetuximab

## Sheet: Supplementary Figure 7
Supplementary Figure 7
Transcript	Transfection and Condition	Time After Cu (min)	Fold_Change			Yellow highlighted fold-changes are reported relative to the dsRed-GFP vector transfected (vector samples) or negative control siRNA transfected (siRNA samples) without CuCl2 supplementation
EGR1	GFP overexpression + Cu	60	1.99334			Red highlighted fold-changes between the denoted siRNA knockdown after 60 min 200 μM CuCl2 supplementation and the siRNA knockdown by itself
EGR1	GFP overexpression + Cu	60	1.16076
EGR1	GFP overexpression + Cu	60	1.94435
EGR1	DMT1 overexpression	60	0.586034
EGR1	DMT1 overexpression	60	0.570442
EGR1	DMT1 overexpression	60	0.815418
EGR1	DMT1 overexpression + Cu	60	0.984102
EGR1	DMT1 overexpression + Cu	60	0.655303
EGR1	DMT1 overexpression + Cu	60	0.833683
EGR1	Neg control siRNA + Cu	60	3.42807
EGR1	Neg control siRNA + Cu	60	2.54693
EGR1	Neg control siRNA + Cu	60	5.34642
EGR1	DMT1 siRNA	60	0.49489
EGR1	DMT1 siRNA	60	0.452302
EGR1	DMT1 siRNA	60	0.769312
EGR1	DMT1 siRNA + Cu	60	4.62676
EGR1	DMT1 siRNA + Cu	60	4.01416
EGR1	DMT1 siRNA + Cu	60	3.3972
EGR1	GFP overexpression + Cu	60	1.99334
EGR1	GFP overexpression + Cu	60	1.16076
EGR1	GFP overexpression + Cu	60	1.94435
EGR1	DMT1 overexpression + Cu	60	1.67926
EGR1	DMT1 overexpression + Cu	60	1.14876
EGR1	DMT1 overexpression + Cu	60	1.0224
EGR1	Neg control siRNA + Cu	60	3.42807
EGR1	Neg control siRNA + Cu	60	2.54693
EGR1	Neg control siRNA + Cu	60	5.34642
EGR1	DMT1 siRNA + Cu	60	9.34906
EGR1	DMT1 siRNA + Cu	60	8.87494
EGR1	DMT1 siRNA + Cu	60	4.4159
DMT1	DMT1 overexpression	48	261.53
DMT1	DMT1 overexpression	48	167.705
DMT1	DMT1 overexpression	48	163.334
DMT1	DMT1 siRNA	48	0.221218
DMT1	DMT1 siRNA	48	0.178207
DMT1	DMT1 siRNA	48	0.165261
P values
Transcript	Transfection and Condition	Time After Cu (min)	t-test p-value
EGR1	GFP overexpression + Cu	60	0.122066
EGR1	DMT1 overexpression	60	0.0494649
EGR1	DMT1 overexpression + Cu	60	0.205821
EGR1	Neg control siRNA + Cu	60	0.0784625
EGR1	DMT1 siRNA	60	0.049908
EGR1	DMT1 siRNA + Cu	60	0.013598
EGR1	GFP overexpression + Cu	60	0.122066
EGR1	DMT1 overexpression + Cu	60	0.294268
EGR1	Neg control siRNA + Cu	60	0.0784625
EGR1	DMT1 siRNA + Cu	60	0.0530666
DMT1	DMT1 overexpression	48	0.0255475
DMT1	DMT1 siRNA	48	0.000433787

## Sheet: Supplementary Figure 9
Supplementary Figure 9
Treatment	Transcript	Time (hr)	Fold_Change
CREB1 Knockdown	CREB1	24	0.153019
CREB1 Knockdown	CREB1	24	0.132581
CREB1 Knockdown	CREB1	24	0.15486
P values
Treatment	Transcript	Time (hr)	t-test p-value
CREB1 Knockdown	CREB1	24	7.00147e-05

## Sheet: Supplementary Figure 14
Supplementary Figure 14					P values
Transcript	Concentration CuCl2 (uM)	Time (min)	Fold_Change		Transcript	Concentration of Copper	Time	t-test p-value
EGR1	20	60	2.40746		EGR1	20	60	0.482811
EGR1	20	60	1.34893		EGR1	200	60	0.0422344
EGR1	20	60	2.11861
EGR1	20	60	1.56855
EGR1	200	60	16.2485
EGR1	200	60	8.92043
EGR1	200	60	13.1337
EGR1	200	60	3.91272

## Sheet: Supplementary Figure 18
Supplementary Figure 18
Transcript	Concentration CuCl2 (uM)	Time (min)	Fold_Change
MT1X	10	60	1.13167
MT1X	10	60	1.17906
MT1X	10	120	1.28813
MT1X	10	120	1.04537
MT1X	10	240	1.05418
MT1X	10	240	0.93144
MT1X	10	240	1.43179
MT1X	10	240	1.00774
MT1X	10	240	1.05172
MT1X	10	240	0.913292
MT1X	10	240	1.21648
MT1X	10	240	0.825267
MT1X	20	60	1.31245
MT1X	20	60	0.798611
MT1X	20	120	1.38712
MT1X	20	120	0.990458
MT1X	20	240	0.753391
MT1X	20	240	1.13912
MT1X	20	240	1.337
MT1X	20	240	1.12929
MT1X	20	240	1.03488
MT1X	20	240	0.708022
MT1X	20	240	1.01492
MT1X	20	240	0.950129
MT1X	30	60	1.27161
MT1X	30	60	0.833827
MT1X	30	120	1.22937
MT1X	30	120	1.04211
MT1X	30	240	1.08207
MT1X	30	240	1.22389
MT1X	30	240	0.896758
MT1X	30	240	0.879354
MT1X	30	240	1.04843
MT1X	30	240	0.944017
MT1X	30	240	1.06242
MT1X	30	240	0.888781
MT1X	100	60	1.27124
MT1X	100	60	1.10626
MT1X	100	120	1.26158
MT1X	100	120	0.964049
MT1X	100	240	2.33174
MT1X	100	240	3.50622
MT1X	100	240	3.78202
MT1X	100	240	1.96942
MT1X	100	240	7.37073
MT1X	100	240	3.88885
MT1X	100	240	3.63939
MT1X	100	240	2.59727
MT1X	200	60	1.3282
MT1X	200	60	1.24753
MT1X	200	120	2.85161
MT1X	200	120	2.15752
MT1X	200	240	12.8965
MT1X	200	240	18.3632
MT1X	200	240	15.1712
MT1X	200	240	12.5404
MT1X	200	240	16.377
MT1X	200	240	17.9671
MT1X	200	240	16.051
MT1X	200	240	14.0057
P values
Transcript	Concentration of Copper	Time	t-test p-value
MT1X	10	60	0.0963532
MT1X	20	60	0.864489
MT1X	30	60	0.849538
MT1X	100	60	0.262304
MT1X	200	60	0.0886229
MT1X	10	120	0.400575
MT1X	20	120	0.515688
MT1X	30	120	0.384409
MT1X	100	120	0.58695
MT1X	200	120	0.144318
MT1X	10	240	0.452852
MT1X	20	240	0.912306
MT1X	30	240	0.942566
MT1X	100	240	0.0029564
MT1X	200	240	3.06698e-07

## Sheet: ICP-MS
Protein	Cu Stoichiometry
ΔPTPN1	4.93766
ΔPTPN1	5.86073
ΔPTPN1	5.50562
ΔPTPN1 C121S	5.49848
ΔPTPN1 C121S	5.77757
ΔPTPN1 C121S	5.55409
ΔPTPN1 C215S	4.83991
ΔPTPN1 C215S	4.72513
ΔPTPN1 C215S	4.35111
ΔPTPN2	2.04805
ΔPTPN2	1.80273
ΔPTPN2	1.75073
ΔPTPN2 C216S	1.90016
ΔPTPN2 C216S	1.80149
ΔPTPN2 C216S	1.64628
ΔPTPN2 + 10 eq. glutathione	2.74063
ΔPTPN2 + 10 eq. glutathione	3.35281
ΔPTPN2 + 10 eq. glutathione	3.35947
ΔPTPN2 C216S + 10 eq. glutathione	2.83977
ΔPTPN2 C216S + 10 eq. glutathione	3.28207
ΔPTPN2 C216S + 10 eq. glutathione	2.89764
